# Supplementary material for: Genome-Wide Transcriptomic and Proteomic Exploration of Molecular Regulations in Quinoa Responses to Ethylene and Salt Stress
Source: Plants (Basel). 2021 Oct 25;10(11):2281. doi: 10.3390/plants10112281 (PMC8625574; doi:10.3390/plants10112281)
Supplement: Supplementary file 1 [file plants-10-02281-s001.zip]

Archive with 20 entries (18 files):
- plants-1403961/
- plants-1403961/SUPPLEMENTARY MATERIALS/
- plants-1403961/SUPPLEMENTARY MATERIALS/SUPPLEMENTARY MATERIAL EXCEL S1-QIAN MA.xls
- plants-1403961/SUPPLEMENTARY MATERIALS/SUPPLEMENTARY MATERIAL EXCEL S2-QIAN MA.xls
- plants-1403961/SUPPLEMENTARY MATERIALS/SUPPLEMENTARY MATERIAL EXCEL S3-QIAN MA.xls
- plants-1403961/SUPPLEMENTARY MATERIALS/SUPPLEMENTARY MATERIAL EXCEL S4-QIAN MA.xls
- plants-1403961/SUPPLEMENTARY MATERIALS/SUPPLEMENTARY MATERIAL EXCEL S5-QIAN MA.xls
- plants-1403961/SUPPLEMENTARY MATERIALS/SUPPLEMENTARY MATERIAL EXCEL S6-QIAN MA.xls
- plants-1403961/SUPPLEMENTARY MATERIALS/SUPPLEMENTARY MATERIAL EXCEL S7-QIAN MA.xls
- plants-1403961/SUPPLEMENTARY MATERIALS/SUPPLEMENTARY MATERIAL EXCEL S8-QIAN MA.xls
- plants-1403961/SUPPLEMENTARY MATERIALS/SUPPLEMENTARY MATERIAL FIGURE S1-QIAN MA.png
- plants-1403961/SUPPLEMENTARY MATERIALS/SUPPLEMENTARY MATERIAL FIGURE S2-QIAN MA.pdf
- plants-1403961/SUPPLEMENTARY MATERIALS/SUPPLEMENTARY MATERIAL FIGURE S3-QIAN MA.pdf
- plants-1403961/SUPPLEMENTARY MATERIALS/SUPPLEMENTARY MATERIAL FIGURE S4-QIAN MA.pdf
- plants-1403961/SUPPLEMENTARY MATERIALS/SUPPLEMENTARY MATERIAL FIGURE S5-QIAN MA.png
- plants-1403961/SUPPLEMENTARY MATERIALS/SUPPLEMENTARY MATERIAL FIGURE S6-QIAN MA.pdf
- plants-1403961/SUPPLEMENTARY MATERIALS/SUPPLEMENTARY MATERIAL FIGURE S7-QIAN MA.pdf
- plants-1403961/SUPPLEMENTARY MATERIALS/SUPPLEMENTARY MATERIAL FIGURE S8-QIAN MA.pdf
- plants-1403961/SUPPLEMENTARY MATERIALS/SUPPLEMENTARY MATERIAL TABLE S1-QIAN MA.pdf
- plants-1403961/SUPPLEMENTARY MATERIALS/SUPPLEMENTARY MATERIAL TABLE S2-QIAN MA.pdf
