# Supplementary material for: Genome-Wide Transcriptomic and Proteomic Exploration of Molecular Regulations in Quinoa Responses to Ethylene and Salt Stress
Source: Plants (Basel). 2021 Oct 25;10(11):2281. doi: 10.3390/plants10112281 (PMC8625574; doi:10.3390/plants10112281)
Supplement: Supplementary file 1 [file plants-10-02281-s001.zip › plants-1403961/SUPPLEMENTARY MATERIALS/SUPPLEMENTARY MATERIAL EXCEL S1-QIAN MA.xls]

## Sheet: ACCrvsH2Or_deg_all
gene_id	SALTr_1	SALTr_2	SALTr_3	H2Or_1	H2Or_2	H2Or_3	SALTr	H2Or	log2FoldChange	pvalue	padj	gene_name	gene_chr	gene_start	gene_end	gene_strand	gene_length	gene_biotype	gene_description	tf_family
110738135	10079	8932.97	10109.8	30.9126	61.2268	60.4913	9707.24	50.8769	7.58351	1.02e-182	4.23e-178	LOC110738135	NW_018743373.1	1369494	1374555	-	1277	protein_coding	inorganic pyrophosphatase 1-like	-
110689279	9662.93	7280.62	9704.44	461.971	471.18	523.898	8882.66	485.683	4.19358	1.05e-120	2.17e-116	LOC110689279	NW_018743955.1	6547145	6548863	+	1043	protein_coding	uncharacterized LOC110689279	-
110716012	7808.51	6124.09	8061.52	331.451	415.277	401.835	7331.37	382.855	4.25985	3.15e-114	4.35e-110	LOC110716012	NW_018745540.1	1570522	1574159	+	1405	protein_coding	glucose and ribitol dehydrogenase-like%2C transcript variant X2	adh_short
110734456	3887.63	3788.95	4052.35	535.818	465.856	540.101	3909.64	513.925	2.92805	3.83e-112	3.96e-108	LOC110734456	NW_018743212.1	3295424	3303408	+	2541	protein_coding	sulfate transporter 3.1-like	Sulfate_transp
110736249	23582.5	13844.8	23163.9	385.548	442.785	503.374	20197.1	443.902	5.50841	1.87e-100	1.55e-96	LOC110736249	NW_018743292.1	1627884	1632015	+	2066	protein_coding	beta-amylase 1%2C chloroplastic-like	-
110733340	8788.44	9450.84	6976.05	724.728	692.129	725.896	8405.11	714.251	3.5568	2.75e-98	1.9e-94	LOC110733340	NW_018743199.1	802957	812844	-	2837	protein_coding	delta-1-pyrroline-5-carboxylate synthase-like%2C transcript variant X2	AA_kinase
110722769	1340.96	1492.68	1340.64	140.824	155.285	126.384	1391.43	140.831	3.30156	6.58e-92	3.89e-88	LOC110722769	NW_018742684.1	2471411	2474780	+	2024	protein_coding	methionine gamma-lyase-like	Cys_Met_Meta_PP
110734520	9283.56	5141.92	9234.34	1.71736	14.1975	7.56141	7886.61	7.82543	9.98168	5.91e-91	3.06e-87	LOC110734520	NW_018743212.1	5400921	5401964	+	1044	protein_coding	11 kDa late embryogenesis abundant protein-like	-
110732471	1395.97	1224.82	1483.93	97.8898	105.594	78.8547	1368.24	94.1128	3.85672	2.89e-89	1.33e-85	LOC110732471	NW_018743175.1	2888675	2890490	+	1265	protein_coding	expansin-like B1	-
110690946	6679.58	4714.39	5652.09	567.589	524.421	537.941	5682.02	543.317	3.38636	1.89e-77	7.81e-74	LOC110690946	NW_018744066.1	1585573	1591761	-	1768	protein_coding	probable protein phosphatase 2C 6	PP2C
110685836	6397.63	4601.99	6750.32	265.333	339.853	232.243	5916.65	279.143	4.40445	6.6e-77	2.48e-73	LOC110685836	NW_018743850.1	931994	934391	+	2228	protein_coding	AAA-ATPase At3g50940-like%2C transcript variant X2	AAA
110687870	3160.99	3403.44	2808.87	448.232	485.377	504.454	3124.43	479.355	2.70507	1.25e-75	4.33e-72	LOC110687870	NW_018743920.1	2217853	2223765	-	1509	protein_coding	BTB/POZ and TAZ domain-containing protein 1-like	zf-TAZ
110701227	92113.5	74459.6	84492.8	13060.6	14214.4	14694	83688.7	13989.6	2.5807	9.67e-74	3.08e-70	LOC110701227	NW_018744633.1	5084180	5086784	+	1755	protein_coding	S-adenosylmethionine synthase 4	-
110707036	922.625	760.521	919.606	83.2922	85.1851	83.1755	867.584	83.8843	3.37022	1.13e-73	3.34e-70	LOC110707036	NW_018742418.1	896528	898244	-	1717	pseudogene	-	-
110725847	9799.31	7254.36	6872.02	680.077	765.778	729.136	7975.23	724.997	3.45948	1.94e-71	5.37e-68	LOC110725847	NW_018742815.1	4967269	4973682	+	2183	protein_coding	serine decarboxylase-like	-
110704265	1815.45	1159.69	1367.14	54.9557	48.804	34.5665	1447.43	46.1087	4.96383	6.73e-71	1.74e-67	LOC110704265	NW_018744828.1	504379	507346	+	598	protein_coding	abscisic stress-ripening protein 1-like	-
110696584	10090.4	4618.8	10241.3	67.8359	41.7052	24.8446	8316.84	44.7953	7.52906	1.97e-69	4.8e-66	LOC110696584	NW_018744367.1	4612618	4619122	+	1715	protein_coding	patatin-like protein 2%2C transcript variant X1	-
110690000	7802.77	5045.28	7503.08	191.486	135.764	84.2558	6783.71	137.169	5.6244	3.08e-65	7.07e-62	LOC110690000	NW_018742329.1	2065142	2067434	-	946	protein_coding	uncharacterized LOC110690000	-
110728984	2822.89	2756.36	2364.28	474.851	406.404	429.92	2647.84	437.059	2.59841	1.07e-64	2.34e-61	LOC110728984	NW_018742966.1	891690	899231	+	2814	protein_coding	sulfate transporter 3.1-like	Sulfate_transp
110685330	1251.56	976.912	1260.16	99.6072	120.679	116.662	1162.88	112.316	3.37345	4.6e-64	9.51e-61	LOC110685330	NW_018743812.1	218234	220138	+	1329	pseudogene	-	-
110685903	2411.43	1306.75	2481.07	59.2491	61.2268	50.7695	2066.42	57.0818	5.17552	1.77e-63	3.49e-60	LOC110685903	NW_018743850.1	1777696	1784390	-	1765	protein_coding	2-oxoisovalerate dehydrogenase subunit alpha 2%2C mitochondrial-like	-
110735841	440.11	533.625	605.546	15.4563	18.6342	12.9624	526.427	15.6843	5.05948	4.49e-63	8.44e-60	LOC110735841	NW_018743286.1	7654	16924	-	3513	protein_coding	putative aconitate hydratase%2C cytoplasmic	Aconitase
110725764	3844.08	1730.08	2115	36.9233	43.4799	27.005	2563.05	35.8028	6.15586	5.52e-62	9.94e-59	LOC110725764	NW_018742815.1	3299381	3305917	+	2033	protein_coding	2-oxoisovalerate dehydrogenase subunit alpha 1%2C mitochondrial-like	-
110735694	2554.7	1633.44	2167.01	36.9233	31.9444	10.802	2118.38	26.5566	6.29999	2.04e-60	3.51e-57	LOC110735694	NW_018743285.1	1940678	1941798	+	592	protein_coding	abscisic stress-ripening protein 1-like	-
110710124	38878.6	31617.3	37806.9	1100.83	828.78	421.279	36100.9	783.63	5.52499	4.68e-59	7.75e-56	LOC110710124	NW_018745151.1	409234	415365	-	1773	protein_coding	choline monooxygenase%2C chloroplastic	-
110687362	1839.52	1462.22	1639	150.269	204.977	194.436	1646.91	183.227	3.16939	6.67e-58	1.06e-54	LOC110687362	NW_018743919.1	2527841	2544969	+	2371	protein_coding	protein DETOXIFICATION 40-like%2C transcript variant X2	MatE
110735693	1581.64	1444.36	1804.86	20.6084	25.733	4.32081	1610.29	16.8874	6.54796	9.7e-58	1.49e-54	LOC110735693	NW_018743285.1	1937135	1938241	+	765	protein_coding	abscisic stress-ripening protein 1-like	-
110702553	1257.29	827.749	1956	17.1736	21.2963	18.3634	1347.01	18.9445	6.15145	2.46e-56	3.64e-53	LOC110702553	NW_018744693.1	2241307	2243504	+	1510	protein_coding	chlorophyllase type 0-like	-
110714439	710.593	627.115	573.159	4.29341	7.09876	0	636.956	3.79739	7.31126	4.47e-56	6.38e-53	LOC110714439	NW_018745454.1	2831307	2840633	-	2278	protein_coding	1-aminocyclopropane-1-carboxylate synthase-like	Aminotran_1_2
110721679	4656.68	3676.55	3470.36	592.491	573.225	620.036	3934.53	595.25	2.72477	6.03e-56	8.33e-53	LOC110721679	NW_018742616.1	3855496	3862265	-	1772	protein_coding	probable nucleoredoxin 2%2C transcript variant X1	-
110693039	568.475	423.329	500.533	35.206	32.8317	39.9675	497.445	36.0017	3.79309	5.7e-54	7.61e-51	LOC110693039	NW_018744137.1	1355685	1358921	+	1462	protein_coding	cinnamoyl-CoA reductase 2-like	-
novel.1484	3213.72	1140.78	1522.21	3.43473	7.9861	5.40101	1958.9	5.60728	8.4499	6.52e-54	8.43e-51	-	NW_018745174.1	1915960	1918190	-	1421	-	-	-
110702479	55317.4	36166.8	60808.8	714.424	867.823	280.853	50764.3	621.033	6.35231	7.75e-54	9.71e-51	LOC110702479	NW_018744693.1	1089168	1090179	-	1012	protein_coding	pathogenesis-related protein-like	Thaumatin
110713464	5933.46	6920.32	6584.46	1682.16	1600.77	1745.61	6479.41	1676.18	1.95094	9.89e-54	1.2e-50	LOC110713464	NW_018745413.1	5466283	5473342	-	2666	protein_coding	uncharacterized LOC110713464	-
110709667	1080.79	1251.08	1157.11	4266.79	4245.94	4544.41	1162.99	4352.38	-1.90364	1.76e-53	2.08e-50	LOC110709667	NW_018745080.1	974638	976687	+	1203	protein_coding	14-3-3-like protein	-
110724987	2151.26	1294.15	2144.44	79.8575	116.242	90.737	1863.28	95.6122	4.2841	1.13e-51	1.3e-48	LOC110724987	NW_018742798.1	4365179	4368106	+	1355	protein_coding	uncharacterized isomerase BH0283-like%2C transcript variant X2	-
110689825	27430.1	13042.3	27415.4	581.328	783.525	456.925	22629.3	607.26	5.21931	1.8e-51	2.02e-48	LOC110689825	NW_018743977.1	3901664	3902562	-	765	protein_coding	late embryogenesis abundant protein Lea5-like	-
110727687	5854.37	3393.98	7370.59	117.639	198.765	126.384	5539.65	147.596	5.2293	2.82e-51	3.07e-48	LOC110727687	NW_018742205.1	986032	987391	-	1360	protein_coding	acidic endochitinase SE2-like	-
110704613	438.963	503.162	475.015	60.9665	53.2407	44.2883	472.38	52.8318	3.15306	3.31e-49	3.51e-46	LOC110704613	NW_018744855.1	310971	317713	-	3995	protein_coding	probable trehalose-phosphate phosphatase G%2C transcript variant X1	-
110683079	587.959	474.8	904.884	9.44551	12.4228	6.48121	655.881	9.44985	6.10064	4.16e-49	4.3e-46	LOC110683079	NW_018743616.1	3191406	3195377	-	3972	protein_coding	putative calcium-transporting ATPase 13%2C plasma membrane-type	Cation_ATPase_C
110718396	393.119	443.287	461.275	45.5102	51.466	56.1705	432.56	51.0489	3.08868	4.56e-48	4.6e-45	LOC110718396	NW_018742455.1	2128356	2142044	+	2350	protein_coding	protein NRT1/ PTR FAMILY 5.4-like	-
110719991	824.059	601.904	969.659	62.6838	51.466	50.7695	798.541	54.9731	3.85799	1.34e-47	1.32e-44	LOC110719991	NW_018742523.1	2786533	2793874	-	1582	protein_coding	branched-chain-amino-acid aminotransferase 2%2C chloroplastic-like	-
110684232	3300.82	1786.8	2803.96	140.824	122.454	179.314	2630.53	147.53	4.15839	9.54e-47	9.18e-44	LOC110684232	NW_018743697.1	2810247	2813724	+	1123	protein_coding	glycine-rich cell wall structural protein-like	-
110705076	3515.15	3448.61	3711.79	1206.45	1202.35	1124.49	3558.51	1177.76	1.59487	1.37e-46	1.29e-43	LOC110705076	NW_018744874.1	1525168	1532796	-	3183	protein_coding	glucan endo-1%2C3-beta-D-glucosidase-like%2C transcript variant X1	Glyco_hydro_17
110724274	3382.2	2946.49	3648.98	678.359	531.519	548.743	3325.89	586.207	2.50369	7.15e-46	6.57e-43	LOC110724274	NW_018742204.1	22917986	22923308	-	1514	protein_coding	protein PIN-LIKES 3-like	-
110718117	6162.68	3809.96	5886.66	85.8682	105.594	28.0853	5286.43	73.1825	6.16901	1.12e-45	1.01e-42	LOC110718117	NW_018745684.1	5723626	5725065	+	1166	protein_coding	acidic endochitinase SP2-like	-
110736625	4634.9	2333.03	5129.97	166.584	199.653	169.592	4032.64	178.61	4.49657	4.89e-45	4.31e-42	LOC110736625	NW_018743292.1	5526699	5532424	-	2349	protein_coding	lipase-like PAD4	Lipase_3
110712586	2671.6	1349.82	3144.52	78.9988	65.6635	44.2883	2388.65	62.9835	5.24057	7.05e-45	6.08e-42	LOC110712586	NW_018745323.1	2296255	2301729	+	1878	protein_coding	uncharacterized LOC110712586	-
110711758	592.543	619.762	547.642	2246.31	2345.25	2041.58	586.649	2211.05	-1.91474	1.53e-44	1.29e-41	LOC110711758	NW_018745281.1	794959	798282	-	1812	protein_coding	tubulin beta-6 chain%2C transcript variant X1	Tubulin
110693685	1520.9	1108.22	1437.8	212.953	220.061	196.597	1355.64	209.87	2.6903	2.17e-44	1.79e-41	LOC110693685	NW_018744151.1	4465909	4466843	-	935	protein_coding	glutaredoxin-C9-like	-
110726729	4880.17	4596.74	5667.8	996.93	993.826	782.066	5048.24	924.274	2.4487	2.71e-44	2.2e-41	LOC110726729	NW_018742881.1	731983	735311	-	1046	protein_coding	acylpyruvase FAHD1%2C mitochondrial-like	FAA_hydrolase
110723643	1648.12	918.088	1038.36	50.6623	41.7052	23.7644	1201.52	38.7106	4.9459	3.44e-44	2.74e-41	LOC110723643	NW_018742204.1	22028370	22031817	-	3351	protein_coding	putative receptor-like protein kinase At3g47110	Pkinase
110683223	23806	17945.8	18295	796.857	1314.16	1598.7	20015.6	1236.57	4.01713	4.87e-44	3.78e-41	LOC110683223	NW_018743635.1	37908	46118	+	2025	protein_coding	phosphoethanolamine N-methyltransferase	Methyltransf_11
110734686	32.0913	66.1779	45.1461	1062.19	853.625	745.339	47.8051	887.052	-4.21062	4.93e-44	3.78e-41	LOC110734686	NW_018743217.1	355593	356530	-	938	protein_coding	keratin-associated protein 21-1-like	-
110712386	1363.88	954.853	847.961	91.879	101.157	95.0578	1055.57	96.0314	3.45783	8.16e-44	6.14e-41	LOC110712386	NW_018745323.1	2897340	2900388	+	3049	protein_coding	ARM REPEAT PROTEIN INTERACTING WITH ABF2-like	Arm
110690446	10572.9	7257.51	12180.6	1118	1053.28	895.487	10003.7	1022.26	3.29041	1.89e-43	1.4e-40	LOC110690446	NW_018744041.1	1258770	1262823	-	1527	protein_coding	hypersensitive-induced response protein 1-like%2C transcript variant X1	-
110702001	434.379	297.275	399.445	4.29341	7.09876	2.1604	377.033	4.51752	6.34586	1.32e-42	9.61e-40	LOC110702001	NW_018742393.1	2432319	2432654	+	336	protein_coding	uncharacterized LOC110702001	-
110684083	8261.22	5369.87	8882.98	699.826	535.069	440.722	7504.69	558.539	3.74732	1.86e-42	1.33e-39	LOC110684083	NW_018743697.1	1399824	1403170	-	2450	protein_coding	probable mediator of RNA polymerase II transcription subunit 37c	HSP70
110705783	11249.2	5868.83	12562.4	288.517	416.165	200.918	9893.46	301.866	5.03349	2.38e-42	1.67e-39	LOC110705783	NW_018744878.1	5847159	5850429	-	1409	protein_coding	UDP-arabinopyranose mutase 1-like	-
110727916	20026.1	10384.7	23760.6	747.912	872.26	542.261	18057.1	720.811	4.64642	4.45e-42	3.07e-39	LOC110727916	NW_018742914.1	3959460	3960376	+	756	protein_coding	late embryogenesis abundant protein Lea5-like	-
110688016	13860	8331.07	10786	56.673	63.8888	6.48121	10992.4	42.3477	8.01259	5.27e-42	3.57e-39	LOC110688016	NW_018743920.1	4021451	4022545	-	566	protein_coding	peamaclein-like	-
110734323	1952.99	1241.62	1911.84	171.736	194.328	158.79	1702.15	174.952	3.28124	6.12e-42	4.08e-39	LOC110734323	NW_018743212.1	1544416	1549375	-	3256	protein_coding	uncharacterized LOC110734323	Lipase_3
110733669	879.073	547.281	1194.41	34.3473	30.1697	22.6842	873.587	29.0671	4.90272	1.31e-41	8.62e-39	LOC110733669	NW_018743199.1	5245100	5249072	+	1295	protein_coding	probable WRKY transcription factor 40	WRKY
110740010	3676.75	1532.6	1576.19	12.0216	34.6064	12.9624	2261.84	19.8635	6.82487	1.39e-41	8.96e-39	LOC110740010	NW_018743518.1	703942	704763	+	822	protein_coding	pathogenesis-related protein 1A-like	SCP
110684455	311.744	228.997	281.672	8.58682	6.21141	7.56141	274.138	7.45322	5.19962	1.48e-41	9.45e-39	LOC110684455	NW_018742271.1	434582	438118	-	1793	protein_coding	uncharacterized LOC110684455	-
110683572	1996.54	911.785	1752.85	66.1186	72.7623	51.8497	1553.72	63.5768	4.60801	1.63e-41	1.02e-38	LOC110683572	NW_018743669.1	2286010	2289257	+	2215	protein_coding	aluminum-activated malate transporter 2-like	-
110683998	1094.54	700.646	1441.73	39.4994	38.1558	19.4436	1078.97	32.3663	5.0487	2.63e-41	1.63e-38	LOC110683998	NW_018743697.1	106662	108986	-	1475	protein_coding	mitochondrial phosphate carrier protein 3%2C mitochondrial-like	Mito_carr
110719029	1159.87	850.859	1213.06	61.8251	100.27	99.3786	1074.6	87.1579	3.62741	4.59e-41	2.79e-38	LOC110719029	NW_018742204.1	13497709	13502208	+	4390	pseudogene	-	-
110702506	794.26	410.723	1173.8	4.29341	5.32407	4.32081	792.927	4.6461	7.41186	6.67e-41	4e-38	LOC110702506	NW_018744693.1	1577065	1578329	+	1265	protein_coding	dehydration-responsive element-binding protein 1D-like	AP2
110720955	15453.1	12114.8	12860.7	3493.98	3357.71	3270.85	13476.2	3374.18	1.99771	6.77e-41	4e-38	LOC110720955	NW_018742577.1	2576822	2577422	+	601	protein_coding	protein translation factor SUI1 homolog 2-like	SUI1
110714464	606.297	453.792	522.124	65.2599	72.7623	75.6141	527.404	71.2121	2.89066	6.89e-41	4.02e-38	LOC110714464	NW_018745454.1	1106131	1109503	+	1652	protein_coding	uncharacterized LOC110714464	-
110706477	5736.32	4503.25	4449.83	444.798	480.941	261.409	4896.47	395.716	3.62762	7.12e-41	4.09e-38	LOC110706477	NW_018744981.1	5820	12201	+	1804	protein_coding	amino acid permease 8-like	Aa_trans
110708200	1618.32	1441.21	1815.66	354.636	285.725	320.82	1625.06	320.394	2.34251	7.28e-41	4.13e-38	LOC110708200	NW_018745013.1	1094856	1099732	+	2534	protein_coding	eukaryotic peptide chain release factor subunit 1-3-like%2C transcript variant X2	-
110721597	9816.51	8219.72	7577.67	1937.19	1724.11	1998.37	8537.97	1886.56	2.17821	7.89e-41	4.41e-38	LOC110721597	NW_018742616.1	2236877	2245304	+	5371	protein_coding	putative ABC transporter C family member 15	ABC_membrane
110729653	22783.7	13071.7	15522.4	1417.68	1591.9	1860.11	17125.9	1623.23	3.39942	1.64e-40	9.02e-38	LOC110729653	NW_018742987.1	1459976	1464399	+	2043	protein_coding	oxalate--CoA ligase-like	AMP-binding
110704250	747.269	371.857	602.602	14.5976	22.1836	14.0426	573.909	16.9413	5.07602	1.95e-40	1.06e-37	LOC110704250	NW_018744828.1	169479	173755	-	2268	protein_coding	ethylene-responsive transcription factor ABR1-like	AP2
110729015	1044.11	671.233	974.566	60.9665	89.6218	76.6943	896.638	75.7609	3.56578	3.29e-40	1.77e-37	LOC110729015	NW_018742966.1	1287611	1289870	+	1089	protein_coding	late embryogenesis abundant protein 47-like%2C transcript variant X2	-
110717159	14308.1	7654.58	16143.6	407.015	634.451	317.579	12702.1	453.015	4.80876	3.59e-40	1.91e-37	LOC110717159	NW_018745666.1	311906	313325	+	1299	protein_coding	glucan endo-1%2C3-beta-glucosidase-like	Glyco_hydro_17
novel.580	919.187	545.18	813.611	45.5102	58.5647	36.7269	759.326	46.9339	4.01042	3.9e-40	2.04e-37	-	NW_018743197.1	603878	635806	-	1700	-	-	-
110718218	4539.78	4142.95	5220.26	668.914	788.849	937.615	4634.33	798.459	2.53796	1.36e-39	7.03e-37	LOC110718218	NW_018745684.1	4372423	4375760	-	2355	protein_coding	uncharacterized LOC110718218%2C transcript variant X9	-
110698602	1044.11	569.34	716.449	6.86946	0.887345	0	776.634	2.5856	8.14213	1.9e-39	9.73e-37	LOC110698602	NW_018744537.1	1866265	1867939	-	1213	protein_coding	uncharacterized LOC110698602	-
110717551	11441.7	8344.72	11985.3	717.859	1223.65	805.831	10590.6	915.779	3.53147	1.96e-39	9.87e-37	LOC110717551	NW_018745684.1	5727213	5729150	+	1067	protein_coding	acidic endochitinase SP2-like	-
110731591	1763.88	1040.99	1805.84	133.096	144.637	119.902	1536.9	132.545	3.53427	5.59e-39	2.79e-36	LOC110731591	NW_018743074.1	881514	884231	+	992	protein_coding	desiccation protectant protein Lea14 homolog	-
110721851	783.945	641.821	759.632	156.28	133.989	139.346	728.466	143.205	2.34563	8.85e-39	4.36e-36	LOC110721851	NW_018742630.1	2569146	2582097	+	3854	protein_coding	alpha-aminoadipic semialdehyde synthase-like%2C transcript variant X2	Saccharop_dh
110719445	1559.87	1418.1	1468.23	407.015	375.347	449.364	1482.06	410.575	1.85314	1.98e-38	9.62e-36	LOC110719445	NW_018742484.1	3894191	3901802	-	5030	protein_coding	FT-interacting protein 1-like%2C transcript variant X1	C2
110689221	18819.3	12505.5	26146.4	794.281	999.15	476.369	19157.1	756.6	4.66172	2.03e-38	9.78e-36	LOC110689221	NW_018743955.1	4769555	4771644	-	1629	protein_coding	(R%2CS)-reticuline 7-O-methyltransferase-like	-
110688446	6716.25	4702.84	8749.51	607.089	483.603	384.552	6722.87	491.748	3.77234	2.41e-38	1.15e-35	LOC110688446	NW_018743920.1	8710638	8713855	-	2354	protein_coding	probable mediator of RNA polymerase II transcription subunit 37c	HSP70
110703905	1971.32	1502.13	2300.49	224.116	289.274	239.805	1924.65	251.065	2.93827	4.18e-38	1.97e-35	LOC110703905	NW_018744790.1	357229	359630	+	1448	protein_coding	mitochondrial phosphate carrier protein 3%2C mitochondrial-like	Mito_carr
110701265	908.872	466.397	740.003	1.71736	4.43672	0	705.091	2.05136	8.35254	6.41e-38	2.97e-35	LOC110701265	NW_018744633.1	5508392	5510475	-	886	protein_coding	uncharacterized LOC110701265	-
110739505	1119.76	944.349	1068.78	251.594	263.541	280.853	1044.3	265.329	1.97777	6.46e-38	2.97e-35	LOC110739505	NW_018743503.1	388844	394099	-	1621	protein_coding	ADP%2CATP carrier protein-like	Mito_carr
110728810	2515.73	1736.38	3049.32	68.6946	76.3116	22.6842	2433.81	55.8968	5.43685	8.06e-38	3.67e-35	LOC110728810	NW_018742963.1	664308	666437	+	1042	protein_coding	uncharacterized LOC110728810%2C transcript variant X5	-
110728206	213.178	367.655	212.972	5878.54	3376.35	6392.64	264.602	5215.84	-4.30085	9.52e-38	4.28e-35	LOC110728206	NW_018742914.1	8731985	8733173	+	988	protein_coding	ribulose bisphosphate carboxylase small chain 3%2C chloroplastic-like	-
110736063	3541.51	1253.18	1819.58	1.71736	1.77469	0	2204.76	1.16402	10.8049	1.09e-37	4.85e-35	LOC110736063	NW_018743292.1	10168106	10170611	+	1104	protein_coding	uncharacterized LOC110736063	-
110718430	358.735	489.507	581.992	2.57605	7.9861	0	476.745	3.52072	7.01762	1.15e-37	5.07e-35	LOC110718430	NW_018742461.1	1425893	1427883	+	1236	protein_coding	uncharacterized LOC110718430	ZZ
110688563	336.959	365.554	279.709	2152.72	1881.17	2751.27	327.408	2261.72	-2.78852	1.24e-37	5.4e-35	LOC110688563	NW_018742309.1	5450459	5455786	+	2687	protein_coding	ferric reduction oxidase 7%2C chloroplastic-like	Ferric_reduct
110718200	4822.87	3053.64	4042.54	514.351	518.209	621.116	3973.01	551.225	2.85008	1.3e-37	5.6e-35	LOC110718200	NW_018745684.1	4168795	4173085	+	3065	protein_coding	ethylene receptor 2-like%2C transcript variant X1	Response_reg
110716293	7024.56	6635.65	7810.27	744.478	1230.75	940.856	7156.83	972.027	2.88027	1.49e-37	6.35e-35	LOC110716293	NW_018745569.1	770141	771642	-	1269	protein_coding	protein synthesis inhibitor PD-S2-like	-
110690518	1483.08	1221.67	1541.84	307.408	262.654	320.82	1415.53	296.961	2.25398	1.11e-36	4.68e-34	LOC110690518	NW_018744041.1	1948981	1954023	-	2430	protein_coding	uncharacterized LOC110690518	-
110735007	2259	2104.04	2191.55	668.914	767.553	677.287	2184.86	704.584	1.63232	1.43e-36	5.98e-34	LOC110735007	NW_018743252.1	1673393	1698788	+	1549	protein_coding	epoxide hydrolase A-like%2C transcript variant X1	-
110686214	756.438	1169.14	2159.16	20.6084	35.4938	34.5665	1361.58	30.2229	5.49759	1.44e-36	5.98e-34	LOC110686214	NW_018742204.1	21036023	21037648	-	1482	protein_coding	ankyrin-1-like	-
110721198	3831.47	3878.24	3890.41	1579.12	1542.2	1438.83	3866.71	1520.05	1.34658	1.54e-36	6.33e-34	LOC110721198	NW_018742607.1	471275	475662	+	1622	protein_coding	mitochondrial phosphate carrier protein 3%2C mitochondrial-like	Mito_carr
110696012	10662.3	10969.8	11134.4	4344.93	4374.61	4709.68	10922.2	4476.41	1.28702	2.99e-36	1.21e-33	LOC110696012	NW_018744311.1	1398204	1401775	+	1673	protein_coding	ADP%2CATP carrier protein 1%2C mitochondrial-like	Mito_carr
110697003	239.539	283.62	312.097	4.29341	0.887345	6.48121	278.418	3.88732	6.21329	4.43e-36	1.78e-33	LOC110697003	NW_018742204.1	21018423	21021395	-	1347	protein_coding	alpha-latroinsectotoxin-Lt1a-like	-
110707704	10380.4	6979.15	8012.45	616.534	981.403	992.706	8457.33	863.548	3.29224	4.64e-36	1.85e-33	LOC110707704	NW_018745003.1	495207	501426	+	1835	protein_coding	probable protein phosphatase 2C 6	PP2C
110682659	9865.79	5659.79	6381.3	807.162	574.112	712.933	7302.29	698.069	3.38685	4.69e-36	1.85e-33	LOC110682659	NW_018743575.1	379868	388373	-	2411	protein_coding	protein ZINC INDUCED FACILITATOR-LIKE 1-like%2C transcript variant X2	MFS_1
110730631	951.278	1013.68	717.43	118.498	146.412	139.346	894.129	134.752	2.7308	5.14e-36	2.01e-33	LOC110730631	NW_018743033.1	1390062	1398474	+	2885	protein_coding	uncharacterized protein At4g18490-like	-
110715496	1103.71	737.411	1171.84	71.2706	110.031	89.6568	1004.32	90.3194	3.47548	5.99e-36	2.32e-33	LOC110715496	NW_018745523.1	685342	687153	-	1344	protein_coding	vignain-like	Peptidase_C1
110724228	3312.28	2495.85	3329.03	149.411	190.779	69.1329	3045.72	136.441	4.47686	6.37e-36	2.44e-33	LOC110724228	NW_018742738.1	10351689	10356675	+	1876	protein_coding	lysine histidine transporter 1-like	Aa_trans
110739654	1739.81	1224.82	1687.09	113.346	138.426	64.8121	1550.57	105.528	3.87239	7.5e-36	2.85e-33	LOC110739654	NW_018743510.1	506735	525381	+	8325	protein_coding	uncharacterized LOC110739654%2C transcript variant X2	-
110733380	591.397	293.074	514.273	11.1629	18.6342	10.802	466.248	13.533	5.09896	7.75e-36	2.92e-33	LOC110733380	NW_018743199.1	1371009	1371902	+	894	protein_coding	17.8 kDa class I heat shock protein-like	-
110722042	1226.35	970.61	1128.65	251.594	274.189	238.725	1108.54	254.836	2.11983	1.06e-35	3.94e-33	LOC110722042	NW_018742651.1	232810	240948	+	1817	protein_coding	CBL-interacting serine/threonine-protein kinase 1-like	Pkinase
110686888	455.009	235.299	449.498	4.29341	7.9861	6.48121	379.935	6.25358	5.93019	1.33e-35	4.91e-33	LOC110686888	NW_018742306.1	157010	158654	-	1442	protein_coding	EID1-like F-box protein 3	-
110703604	2812.57	2607.2	2556.64	466.265	367.361	272.211	2658.81	368.612	2.84863	1.56e-35	5.72e-33	LOC110703604	NW_018744745.1	349004	367564	+	1746	protein_coding	probable nucleoredoxin 2%2C transcript variant X2	-
110698306	5156.39	4000.09	4942.51	944.551	787.075	1048.88	4699.66	926.834	2.34265	1.84e-35	6.67e-33	LOC110698306	NW_018744504.1	542874	549401	-	2446	protein_coding	AFG1-like ATPase%2C transcript variant X1	AFG1_ATPase
110705660	3472.74	2238.49	3173.97	370.092	385.108	474.209	2961.73	409.803	2.85438	2.49e-35	8.96e-33	LOC110705660	NW_018744878.1	4662371	4664862	+	2346	protein_coding	beta-hexosaminidase 2-like	Glyco_hydro_20
110712161	952.424	854.01	937.272	279.93	252.006	262.489	914.569	264.808	1.78768	2.63e-35	9.37e-33	LOC110712161	NW_018745291.1	46483	49549	-	2699	protein_coding	3-ketoacyl-CoA synthase 11-like%2C transcript variant X2	-
110689337	6117.98	3835.17	4628.45	417.32	411.728	629.758	4860.53	486.268	3.32237	4.02e-35	1.42e-32	LOC110689337	NW_018743955.1	7091133	7095411	+	3082	protein_coding	ethylene receptor 2-like	Response_reg
110730754	5320.28	3190.2	3056.19	383.831	403.742	439.642	3855.56	409.072	3.23676	8.66e-35	3.04e-32	LOC110730754	NW_018742205.1	6145322	6151255	-	1966	protein_coding	alanine--glyoxylate aminotransferase 2 homolog 3%2C mitochondrial-like	Aminotran_3
110693094	1610.3	1554.66	1424.06	504.047	446.334	448.284	1529.67	466.222	1.71322	9.51e-35	3.31e-32	LOC110693094	NW_018744137.1	673753	676322	-	2158	protein_coding	lectin-like	-
110715635	840.105	495.809	964.752	49.8036	47.0293	31.3259	766.889	42.7196	4.15946	9.91e-35	3.42e-32	LOC110715635	NW_018742433.1	1581457	1585180	+	1040	protein_coding	universal stress protein A-like protein	Usp
110694968	242.977	183.828	258.118	12.8802	11.5355	9.72182	228.307	11.3792	4.31662	1.24e-34	4.25e-32	LOC110694968	NW_018744284.1	1608518	1617730	-	1566	pseudogene	-	-
110709503	1142.68	815.144	1419.16	112.487	121.566	86.4162	1125.66	106.823	3.39474	1.74e-34	5.9e-32	LOC110709503	NW_018742418.1	3507742	3513083	-	2061	protein_coding	uncharacterized LOC110709503%2C transcript variant X1	-
110685841	88.2511	64.077	52.9976	517.786	607.831	518.497	68.4419	548.038	-3.00754	2.83e-34	9.52e-32	LOC110685841	NW_018743850.1	970003	971424	+	1422	protein_coding	bZIP transcription factor 11-like	bZIP_1
110724806	4661.26	3289.99	4948.4	769.38	777.314	800.43	4299.89	782.374	2.45848	4.57e-34	1.53e-31	LOC110724806	NW_018742770.1	3896141	3898146	+	988	protein_coding	glycine-rich protein A3-like	-
110714653	2806.84	2363.5	2715.63	690.381	548.379	522.818	2628.66	587.192	2.16148	6.33e-34	2.1e-31	LOC110714653	NW_018745454.1	5591915	5594206	-	1759	protein_coding	cytochrome P450 76AD1-like	p450
110706549	7593.04	4870.91	8065.44	866.411	847.414	624.357	6843.13	779.394	3.13371	6.93e-34	2.28e-31	LOC110706549	NW_018744988.1	865669	871318	+	4695	protein_coding	uncharacterized WD repeat-containing protein C2A9.03-like%2C transcript variant X1	-
110729026	3507.12	3463.31	3066.01	855.248	756.905	979.743	3345.48	863.965	1.95384	8.62e-34	2.81e-31	LOC110729026	NW_018742966.1	1494495	1501155	+	2798	protein_coding	CTP synthase-like	CTP_synth_N
110716101	2653.26	1993.74	3172.98	201.79	321.219	298.136	2606.66	273.715	3.25232	1.02e-33	3.28e-31	LOC110716101	NW_018745540.1	805092	808536	-	1484	protein_coding	glucose and ribitol dehydrogenase-like%2C transcript variant X2	adh_short
110698063	6595.91	3834.12	5130.95	629.414	610.493	759.382	5186.99	666.43	2.96078	1.12e-33	3.59e-31	LOC110698063	NW_018744502.1	6023680	6028955	-	2188	protein_coding	uncharacterized LOC110698063%2C transcript variant X2	-
110721178	1688.23	1531.55	1775.42	208.66	255.555	138.266	1665.07	200.827	3.04855	1.25e-33	3.98e-31	LOC110721178	NW_018742598.1	764031	765524	+	770	protein_coding	dehydrin HIRD11-like	-
110735228	1277.92	670.183	1444.67	78.1401	70.1002	73.4537	1130.93	73.898	3.93564	1.46e-33	4.63e-31	LOC110735228	NW_018743252.1	10583444	10598316	+	1914	protein_coding	AAA-ATPase At3g28580-like	AAA
110727927	6160.39	5353.06	5347.85	1397.08	1549.3	1741.29	5620.43	1562.56	1.84716	1.88e-33	5.88e-31	LOC110727927	NW_018742914.1	4194635	4204365	-	2980	protein_coding	sucrose synthase	Glycos_transf_1
110698509	820.621	491.608	814.592	60.9665	72.7623	70.2131	708.94	67.9806	3.38344	2.13e-33	6.63e-31	LOC110698509	NW_018744537.1	1025045	1029901	+	4636	protein_coding	probable LRR receptor-like serine/threonine-protein kinase At3g47570	Pkinase
110735021	8.02283	10.5044	12.7587	435.352	1679.74	2210.09	10.4286	1441.73	-7.10523	3.02e-33	9.32e-31	LOC110735021	NW_018743252.1	2961423	2965425	+	1692	lncRNA	uncharacterized LOC110735021	-
110719477	438.963	602.955	941.198	6.01078	21.2963	11.8822	661.038	13.0631	5.66142	3.68e-33	1.13e-30	LOC110719477	NW_018742484.1	4448485	4449838	-	1354	protein_coding	pathogenesis-related protein-like	Thaumatin
110727473	2921.46	2254.25	2535.05	454.243	480.941	607.073	2570.25	514.086	2.32301	4.3e-33	1.31e-30	LOC110727473	NW_018742205.1	840412	844531	-	2798	protein_coding	ABC transporter F family member 4-like	ABC_tran
110709952	756.438	320.385	427.906	6.86946	13.3102	5.40101	501.577	8.52688	5.86271	5.33e-33	1.61e-30	LOC110709952	NW_018745105.1	3240348	3255639	+	1467	pseudogene	-	Sugar_tr
110699060	17045.1	10300.6	16330.1	1737.11	1929.09	2197.13	14558.6	1954.44	2.89719	6.13e-33	1.84e-30	LOC110699060	NW_018744560.1	1367432	1369085	-	1228	protein_coding	dehydrin ERD14-like	-
110724858	750.708	553.584	606.528	121.074	123.341	116.662	636.94	120.359	2.40249	7.34e-33	2.19e-30	LOC110724858	NW_018742770.1	4370192	4376024	+	2352	protein_coding	isoprenylcysteine alpha-carbonyl methylesterase ICME-like	Abhydrolase_3
110733091	608.589	467.447	784.168	71.2706	58.5647	52.9299	620.068	60.9218	3.34401	7.59e-33	2.24e-30	LOC110733091	NW_018743196.1	1742798	1747992	+	3369	protein_coding	putative E3 ubiquitin-protein ligase XBAT34	-
110713174	2012.58	4385.6	2444.76	78.1401	164.159	127.464	2947.65	123.254	4.58049	7.62e-33	2.24e-30	LOC110713174	NW_018745410.1	671638	676878	+	1665	protein_coding	uncharacterized LOC110713174	Retrotrans_gag
110735791	186.817	204.836	210.027	10.3042	17.7469	10.802	200.56	12.951	3.94564	1.15e-32	3.35e-30	LOC110735791	NW_018743285.1	4035987	4039557	+	1491	protein_coding	bidirectional sugar transporter SWEET1-like	-
110738473	875.635	965.358	612.416	106.477	77.199	72.3735	817.803	85.3497	3.25656	1.2e-32	3.48e-30	LOC110738473	NW_018742244.1	574398	577855	+	1857	protein_coding	probable flavin-containing monooxygenase 1	FMO-like
110724796	1454.42	1390.79	1458.41	478.286	531.519	526.058	1434.54	511.955	1.48707	1.42e-32	4.08e-30	LOC110724796	NW_018742770.1	3831813	3832662	-	596	protein_coding	abscisic stress-ripening protein 3-like	-
110729652	4286.48	3548.4	6268.43	255.887	319.444	130.704	4701.11	235.345	4.31836	4.47e-32	1.28e-29	LOC110729652	NW_018742987.1	1422231	1423946	-	1051	protein_coding	uncharacterized LOC110729652	-
novel.718	1657.29	1009.48	1585.02	171.736	191.666	141.506	1417.26	168.303	3.0722	6.5e-32	1.84e-29	-	NW_018743391.1	818276	821947	-	3352	-	-	-
110717411	6755.22	4256.4	5959.28	704.978	843.865	953.818	5656.97	834.22	2.76195	6.52e-32	1.84e-29	LOC110717411	NW_018745684.1	3187650	3192283	-	920	protein_coding	cyanate hydratase-like	Cyanate_lyase
110707295	1072.77	941.197	1302.37	230.127	201.427	237.644	1105.44	223.066	2.31017	1e-31	2.81e-29	LOC110707295	NW_018744996.1	2214653	2219726	-	2329	protein_coding	AP2-like ethylene-responsive transcription factor At2g41710	AP2
110701199	869.904	663.88	799.871	149.411	146.412	178.233	777.885	158.019	2.30185	1.04e-31	2.88e-29	LOC110701199	NW_018744633.1	4776120	4781603	-	2704	protein_coding	alkaline/neutral invertase A%2C mitochondrial-like	-
110732803	1650.41	1418.1	1852.95	398.429	374.459	314.339	1640.49	362.409	2.17709	1.09e-31	3e-29	LOC110732803	NW_018743175.1	728551	729819	+	1269	protein_coding	transcription factor bHLH14-like	HLH
110708322	422.918	425.43	1168.89	3.43473	4.43672	1.0802	672.413	2.98388	7.77681	1.5e-31	4.1e-29	LOC110708322	NW_018742418.1	873289	875277	-	1989	protein_coding	aspartic proteinase CDR1-like	-
110720444	4563.84	3470.67	3623.46	784.836	650.424	519.577	3885.99	651.612	2.57519	1.57e-31	4.27e-29	LOC110720444	NW_018742556.1	1457508	1476234	-	9429	protein_coding	putative ABC transporter C family member 15%2C transcript variant X2	ABC_membrane
110709905	112.32	121.851	93.2365	522.079	544.83	642.72	109.136	569.876	-2.38533	1.87e-31	5.06e-29	LOC110709905	NW_018742418.1	3975012	3976639	+	1628	protein_coding	protein JINGUBANG-like	WD40
110739697	1354.71	868.717	1023.64	156.28	184.568	158.79	1082.36	166.546	2.69935	3.39e-31	9.1e-29	LOC110739697	NW_018743510.1	1937076	1937897	-	822	protein_coding	uncharacterized LOC110739697	-
110688740	724.347	693.293	649.711	215.529	192.554	196.597	689.117	201.56	1.77226	3.41e-31	9.1e-29	LOC110688740	NW_018743937.1	3589853	3593975	-	3302	protein_coding	protein FAR1-RELATED SEQUENCE 8-like	FAR1
110738731	3218.3	1967.48	2400.59	236.138	313.233	358.627	2528.79	302.666	3.06383	3.53e-31	9.36e-29	LOC110738731	NW_018743391.1	2206876	2212345	-	1384	protein_coding	NADPH-dependent aldo-keto reductase%2C chloroplastic-like	Aldo_ket_red
110687812	1848.69	1731.13	1848.04	648.305	710.763	698.891	1809.29	685.986	1.39949	4.19e-31	1.1e-28	LOC110687812	NW_018743920.1	1001785	1003677	-	1337	protein_coding	V-type proton ATPase subunit D-like	ATP-synt_D
110705011	2124.9	1361.37	1931.47	328.875	294.598	294.895	1805.92	306.123	2.56006	4.92e-31	1.29e-28	LOC110705011	NW_018744874.1	850587	854532	-	3147	protein_coding	uncharacterized LOC110705011%2C transcript variant X3	-
110705674	1291.68	1448.56	1273.9	296.245	387.77	321.9	1338.05	335.305	1.99631	5.13e-31	1.33e-28	LOC110705674	NW_018744878.1	4775292	4780814	+	2137	protein_coding	protein DETOXIFICATION 43-like	MatE
110711683	5088.77	2721.7	3474.28	178.606	59.4521	65.8923	3761.58	101.317	5.21157	7.44e-31	1.92e-28	LOC110711683	NW_018742418.1	6573967	6575725	-	1396	protein_coding	GEM-like protein 5	GRAM
110736787	2574.18	1412.85	3189.67	133.096	126.003	63.7319	2392.23	107.61	4.47113	8.68e-31	2.23e-28	LOC110736787	NW_018743292.1	7609218	7612018	+	1710	protein_coding	calmodulin-binding protein 60 B-like%2C transcript variant X1	-
110689558	641.826	352.949	751.78	0	7.09876	1.0802	582.185	2.72632	7.71127	9.56e-31	2.44e-28	LOC110689558	NW_018743955.1	5841994	5843122	+	1129	protein_coding	11 kDa late embryogenesis abundant protein-like	-
110682080	4217.72	3125.07	3750.07	908.486	1006.25	970.021	3697.62	961.585	1.94311	9.81e-31	2.49e-28	LOC110682080	NW_018743574.1	3320426	3325400	+	2440	protein_coding	uncharacterized protein At1g04910-like	-
110695245	4438.92	2995.86	4540.12	716.141	746.257	617.876	3991.64	693.424	2.52473	1.33e-30	3.36e-28	LOC110695245	NW_018744290.1	2246838	2251730	+	2440	protein_coding	uncharacterized protein At1g04910-like	-
110681895	725.493	419.127	514.273	57.5317	46.1419	59.4111	552.964	54.3616	3.34799	1.71e-30	4.29e-28	LOC110681895	NW_018743574.1	1339112	1341820	+	1745	protein_coding	glutamate decarboxylase 4-like	-
110727679	696.84	523.121	599.658	115.922	132.214	128.544	606.54	125.56	2.27259	2.24e-30	5.58e-28	LOC110727679	NW_018742205.1	983379	985126	+	1748	protein_coding	uncharacterized LOC110727679	-
110690808	341.543	213.24	431.832	5.15209	0.887345	4.32081	328.872	3.45342	6.58479	2.34e-30	5.78e-28	LOC110690808	NW_018742329.1	5358057	5372048	+	2924	protein_coding	glutamate receptor 2.7-like	ANF_receptor
110697065	1013.17	840.355	1076.64	148.552	122.454	79.9349	976.72	116.98	3.05663	2.35e-30	5.78e-28	LOC110697065	NW_018744460.1	497425	504167	-	4163	protein_coding	uncharacterized protein PFB0145c-like	-
110722638	2842.37	2292.07	2538.98	815.748	713.425	768.024	2557.81	765.732	1.73982	2.48e-30	6.05e-28	LOC110722638	NW_018742684.1	974969	981160	-	5017	protein_coding	ABC transporter C family member 10-like	ABC_tran
110709695	695.694	735.31	1438.79	58.3904	30.1697	39.9675	956.597	42.8425	4.47893	2.49e-30	6.05e-28	LOC110709695	NW_018745080.1	1171784	1172765	-	982	protein_coding	uncharacterized LOC110709695	-
110721087	608.589	425.43	699.764	29.1952	38.1558	12.9624	577.928	26.7711	4.418	2.72e-30	6.59e-28	LOC110721087	NW_018742589.1	439637	443070	+	1921	protein_coding	CBL-interacting serine/threonine-protein kinase 21-like	Pkinase
110715043	137.534	172.273	168.807	1163.51	1226.31	2026.46	159.538	1472.09	-3.20456	3.22e-30	7.74e-28	LOC110715043	NW_018745470.1	1436430	1438828	+	1887	protein_coding	cytochrome P450 CYP82D47-like	p450
110735689	11611.3	7338.4	9262.8	1621.19	1814.62	1851.47	9404.17	1762.43	2.4158	3.99e-30	9.54e-28	LOC110735689	NW_018743285.1	1907073	1908338	-	728	protein_coding	abscisic stress-ripening protein 2-like	-
110684240	1908.29	1204.86	1692.98	285.083	249.344	230.083	1602.04	254.836	2.65113	4.33e-30	1.03e-27	LOC110684240	NW_018743697.1	2891120	2893432	+	1193	protein_coding	probable calcium-binding protein CML48	efhand
110693524	1045.26	798.337	1042.29	162.291	208.526	199.837	961.961	190.218	2.33937	6.06e-30	1.43e-27	LOC110693524	NW_018744151.1	1529050	1535703	-	2560	protein_coding	external alternative NAD(P)H-ubiquinone oxidoreductase B2%2C mitochondrial-like	Pyr_redox_2
110714611	46282.6	30275.9	51029.8	1358.44	2483.68	3417.76	42529.4	2419.96	4.1356	6.71e-30	1.58e-27	LOC110714611	NW_018745454.1	3480012	3482701	-	1523	protein_coding	polyubiquitin-like	ubiquitin
110728993	557.014	389.715	433.795	75.5641	66.5508	75.6141	460.174	72.5763	2.66486	7.24e-30	1.69e-27	LOC110728993	NW_018742966.1	1035309	1042810	+	1623	protein_coding	homocysteine S-methyltransferase 2-like%2C transcript variant X1	-
110734723	8122.54	6482.29	7710.16	1173.82	1501.39	1749.93	7438.33	1475.04	2.33465	1.06e-29	2.47e-27	LOC110734723	NW_018743218.1	716564	722178	+	1488	protein_coding	formate dehydrogenase%2C mitochondrial-like	2-Hacid_dh_C
110695413	1211.45	1049.39	1329.85	330.593	342.515	352.146	1196.9	341.751	1.80892	1.7e-29	3.92e-27	LOC110695413	NW_018744297.1	982962	990061	+	3669	protein_coding	ABC transporter A family member 2-like	ABC_tran
110695083	175.356	153.365	163.9	11.1629	7.09876	5.40101	164.207	7.88755	4.35388	1.74e-29	4e-27	LOC110695083	NW_018744290.1	650073	669065	+	3248	protein_coding	B3 domain-containing protein Os01g0234100-like%2C transcript variant X5	B3
110738136	374.781	275.216	353.317	25.7605	40.8179	41.0477	334.438	35.8753	3.22719	2.31e-29	5.28e-27	LOC110738136	NW_018743373.1	1468958	1471896	-	1530	protein_coding	inorganic pyrophosphatase 2-like	-
110728959	1371.9	718.503	1651.76	81.5748	99.3826	89.6568	1247.39	90.2047	3.78973	2.41e-29	5.45e-27	LOC110728959	NW_018742205.1	2513494	2516462	+	1389	protein_coding	probable protein phosphatase 2C 8%2C transcript variant X2	PP2C
110693386	935.233	612.409	1526.13	40.3581	55.9027	27.005	1024.59	41.0886	4.63471	2.41e-29	5.45e-27	LOC110693386	NW_018744151.1	1466823	1467737	+	915	protein_coding	probable carboxylesterase 2	Abhydrolase_3
110722545	1997.68	1826.72	2557.62	442.221	375.347	307.858	2127.34	375.142	2.5023	3.75e-29	8.43e-27	LOC110722545	NW_018742204.1	20672260	20675649	-	1883	protein_coding	sulfite exporter TauE/SafE family protein 3-like	-
110724740	2335.79	1737.43	2545.85	448.232	409.066	334.863	2206.36	397.387	2.47195	3.99e-29	8.93e-27	LOC110724740	NW_018742770.1	3232865	3237804	+	1889	protein_coding	ervatamin-B-like	Peptidase_C1
110729740	1365.03	993.719	1427.99	269.626	224.498	224.682	1262.25	239.602	2.39639	4.66e-29	1.04e-26	LOC110729740	NW_018742987.1	2344691	2348774	-	1630	protein_coding	probable fructokinase-7	PfkB
110682320	3605.69	2381.36	2740.17	577.893	594.521	625.437	2909.07	599.284	2.27934	4.69e-29	1.04e-26	LOC110682320	NW_018743574.1	5873812	5901404	-	2365	protein_coding	nicotinate phosphoribosyltransferase 2-like%2C transcript variant X2	-
110714173	1432.65	1125.02	1177.72	288.517	345.177	310.018	1245.13	314.571	1.9845	5.65e-29	1.24e-26	LOC110714173	NW_018745454.1	1685836	1689041	-	1515	protein_coding	uncharacterized LOC110714173	-
110695923	1863.59	792.034	771.409	15.4563	25.733	4.32081	1142.34	15.17	6.21782	6.41e-29	1.4e-26	LOC110695923	NW_018744311.1	451102	452969	-	1722	protein_coding	transmembrane protein 45A-like	-
110707954	1315.74	651.275	806.741	70.412	86.9598	83.1755	924.587	80.1824	3.52789	7e-29	1.52e-26	LOC110707954	NW_018745003.1	3599375	3602825	+	2873	protein_coding	EIN3-binding F-box protein 2-like	F-box
110703549	2607.42	1724.83	3642.11	220.681	235.146	140.426	2658.12	198.751	3.7397	7.13e-29	1.54e-26	LOC110703549	NW_018742393.1	1965047	1968297	-	1430	protein_coding	alpha-1%2C4-glucan-protein synthase [UDP-forming] 1-like	-
110695912	843.543	734.26	911.754	171.736	197.878	139.346	829.853	169.653	2.28739	8.23e-29	1.77e-26	LOC110695912	NW_018744311.1	360703	362778	+	1584	protein_coding	phytoene synthase 2%2C chloroplastic-like	-
110697055	12305.9	7744.92	13188.5	1099.97	1283.99	1665.67	11079.8	1349.88	3.03736	8.39e-29	1.8e-26	LOC110697055	NW_018744460.1	366065	370436	+	1999	protein_coding	oxalate--CoA ligase-like	AMP-binding
110692956	75.6438	54.6231	70.6634	590.774	1152.66	1361.05	66.9768	1034.83	-3.94979	1.06e-28	2.25e-26	LOC110692956	NW_018744137.1	535367	536279	-	817	lncRNA	uncharacterized LOC110692956	-
110701911	2739.22	2375.05	3066.99	510.057	518.209	331.622	2727.09	453.296	2.58741	1.34e-28	2.85e-26	LOC110701911	NW_018744662.1	918340	925077	+	1535	protein_coding	cytochrome b561 and DOMON domain-containing protein At5g35735-like	Cytochrom_B561
110703249	7360.37	4597.79	6805.28	1130.03	1179.28	1206.59	6254.48	1171.96	2.41602	1.44e-28	3.04e-26	LOC110703249	NW_018744718.1	1003083	1008918	-	3142	protein_coding	phospholipase D alpha 1-like%2C transcript variant X1	C2
110694233	10630.2	10236.6	10023.4	4826.65	4788.11	4492.56	10296.7	4702.44	1.13055	1.63e-28	3.43e-26	LOC110694233	NW_018744239.1	4552552	4556005	-	2088	protein_coding	ATP synthase subunit beta%2C mitochondrial-like	ATP-synt_ab
110706607	136.388	101.893	85.385	764.227	736.496	1075.88	107.889	858.868	-2.99539	1.65e-28	3.45e-26	LOC110706607	NW_018744988.1	1736115	1739882	-	2313	protein_coding	7-deoxyloganetin glucosyltransferase-like	UDPGT
110687368	2448.11	1866.64	2178.79	628.556	567.013	526.058	2164.51	573.876	1.9144	2.41e-28	5.01e-26	LOC110687368	NW_018743919.1	2687455	2693527	+	2071	protein_coding	calcium-dependent protein kinase 2-like%2C transcript variant X1	Pkinase
110688533	10276.1	6188.16	9775.11	470.558	411.728	146.907	8746.46	343.064	4.67084	2.48e-28	5.13e-26	LOC110688533	NW_018742309.1	5293395	5299115	-	1633	protein_coding	choline monooxygenase%2C chloroplastic-like	-
110708056	2124.9	1695.42	2293.62	398.429	458.757	515.256	2037.98	457.481	2.15643	2.94e-28	6.06e-26	LOC110708056	NW_018745003.1	4932952	4941534	+	5205	protein_coding	uncharacterized LOC110708056	-
110719317	1729.49	1432.8	1851.97	352.918	259.992	374.83	1671.42	329.247	2.34493	3.14e-28	6.43e-26	LOC110719317	NW_018742484.1	541441	547360	+	1678	protein_coding	vacuolar cation/proton exchanger 3-like	Na_Ca_ex
110736342	409.164	350.848	492.681	73.8467	76.3116	74.5339	417.564	74.8974	2.47946	3.48e-28	7.1e-26	LOC110736342	NW_018743292.1	2458212	2461356	+	3145	protein_coding	G-type lectin S-receptor-like serine/threonine-protein kinase SD2-5	Pkinase
110729012	278.507	223.744	393.556	18.891	20.4089	25.9248	298.602	21.7416	3.78879	4.13e-28	8.39e-26	LOC110729012	NW_018742966.1	1284312	1286990	+	1184	protein_coding	late embryogenesis abundant protein 32-like	-
110710991	617.758	652.325	727.244	97.8898	68.3255	45.3685	665.776	70.5279	3.23109	4.24e-28	8.57e-26	LOC110710991	NW_018742418.1	5538603	5540301	-	1699	protein_coding	probable methyltransferase At1g27930	-
110689766	1820.04	1375.03	1565.39	392.418	390.432	307.858	1586.82	363.569	2.12417	5.81e-28	1.17e-25	LOC110689766	NW_018743977.1	2401039	2403149	+	1995	protein_coding	probable galacturonosyltransferase-like 7	Glyco_transf_8
110698043	2269.31	1461.17	2367.22	356.353	345.177	344.584	2032.57	348.705	2.54313	6.19e-28	1.24e-25	LOC110698043	NW_018744502.1	5687039	5696170	-	2138	protein_coding	uncharacterized LOC110698043	-
110695206	4536.34	3133.47	3820.73	928.236	971.642	881.445	3830.18	927.108	2.04632	6.54e-28	1.3e-25	LOC110695206	NW_018744290.1	1834437	1838068	+	1016	protein_coding	skin secretory protein xP2-like%2C transcript variant X1	-
110713110	1255	851.91	1353.4	78.1401	126.89	142.587	1153.44	115.872	3.31855	6.56e-28	1.3e-25	LOC110713110	NW_018745410.1	894772	900511	-	2020	protein_coding	uncharacterized LOC110713110%2C transcript variant X2	-
110690013	79.0822	133.406	95.1993	778.825	611.38	688.089	102.563	692.765	-2.7544	8.11e-28	1.6e-25	LOC110690013	NW_018743979.1	2586446	2594814	+	1403	protein_coding	phosphoglycerate mutase-like protein 1	-
110728853	3017.73	1979.04	3693.15	379.538	386.882	286.254	2896.64	350.891	3.04442	9.43e-28	1.85e-25	LOC110728853	NW_018742963.1	1986571	1988519	-	1783	lncRNA	uncharacterized LOC110728853	-
110738751	53122.6	34225.5	56866.4	3600.46	4405.67	1854.71	48071.5	3286.94	3.87022	9.67e-28	1.89e-25	LOC110738751	NW_018743391.1	2476423	2478387	+	1093	protein_coding	acidic endochitinase SP2-like	-
110736116	771.338	433.833	545.679	16.315	13.3102	1.0802	583.617	10.2351	5.79937	1.01e-27	1.97e-25	LOC110736116	NW_018743292.1	279162	281080	-	1777	pseudogene	-	-
110697235	3581.62	3293.14	3654.87	1330.96	1454.36	1455.03	3509.88	1413.45	1.31245	1.06e-27	2.06e-25	LOC110697235	NW_018744460.1	2293476	2297629	+	1283	protein_coding	protein DEHYDRATION-INDUCED 19 homolog 4-like	-
110705082	1979.35	1261.58	1380.88	221.54	284.838	238.725	1540.6	248.367	2.63249	1.34e-27	2.59e-25	LOC110705082	NW_018744874.1	1551509	1556862	-	2034	protein_coding	probable receptor-like serine/threonine-protein kinase At4g34500	Pkinase
110710870	1873.9	1458.02	1771.49	411.309	496.913	462.326	1701.14	456.849	1.89686	2e-27	3.82e-25	LOC110710870	NW_018745177.1	2342183	2355379	-	3919	protein_coding	acyl-coenzyme A oxidase 4%2C peroxisomal%2C transcript variant X1	-
110720613	385.096	283.62	715.467	2.57605	7.09876	0	461.394	3.22493	7.10583	2.52e-27	4.81e-25	LOC110720613	NW_018742564.1	115188	130600	-	648	protein_coding	EG45-like domain containing protein	-
110729116	3593.08	2355.09	3355.53	599.36	634.451	496.893	3101.24	576.902	2.42578	2.58e-27	4.91e-25	LOC110729116	NW_018742969.1	730682	734015	+	2544	protein_coding	3-ketoacyl-CoA synthase 11-like	-
110732304	3306.55	2532.62	2598.84	184.617	259.992	400.755	2812.67	281.788	3.32144	2.88e-27	5.45e-25	LOC110732304	NW_018743175.1	657640	660986	+	1725	protein_coding	methionine gamma-lyase-like	Cys_Met_Meta_PP
110728080	1057.87	582.996	915.68	71.2706	82.523	109.1	852.181	87.6314	3.28549	3.48e-27	6.55e-25	LOC110728080	NW_018742914.1	7080659	7084095	+	1941	protein_coding	inositol polyphosphate multikinase beta-like	-
110729554	2960.42	2305.72	2894.26	591.632	651.311	770.184	2720.13	671.042	2.02006	3.96e-27	7.41e-25	LOC110729554	NW_018742987.1	493381	497094	-	1654	protein_coding	reticulon-like protein B4	-
110710745	1409.73	1118.72	1535.95	351.201	315.895	348.905	1354.8	338.667	2.00048	4e-27	7.46e-25	LOC110710745	NW_018745177.1	1444055	1450573	+	2078	protein_coding	vacuolar cation/proton exchanger 3-like	-
110727478	799.991	586.147	849.924	130.52	95.8332	82.0953	745.354	102.816	2.85395	5.55e-27	1.03e-24	LOC110727478	NW_018742907.1	168940	170588	+	1024	protein_coding	late embryogenesis abundant protein 47-like	-
110689390	5775.29	3362.47	4426.28	762.51	816.357	815.552	4521.35	798.14	2.50204	5.65e-27	1.04e-24	LOC110689390	NW_018743955.1	7658073	7662901	+	941	protein_coding	cyanate hydratase-like	Cyanate_lyase
110698132	7390.17	5259.57	4442.96	937.681	1041.74	790.708	5697.57	923.377	2.62493	6.57e-27	1.21e-24	LOC110698132	NW_018744502.1	7613664	7619981	-	2147	protein_coding	alanine--glyoxylate aminotransferase 2 homolog 3%2C mitochondrial-like	Aminotran_3
110739172	29113.7	30660.3	29940.7	10703.5	9605.5	12018.3	29904.9	10775.8	1.47267	1.01e-26	1.85e-24	LOC110739172	NW_018742244.1	1349350	1369908	-	2466	pseudogene	-	-
110724863	961.593	755.269	1044.25	160.574	200.54	207.399	920.37	189.504	2.28171	1.15e-26	2.09e-24	LOC110724863	NW_018742770.1	4418942	4421315	-	1546	protein_coding	protein trichome birefringence-like 19	-
110686068	724.347	409.673	780.242	60.1078	70.9876	54.0101	638.087	61.7018	3.36813	1.32e-26	2.38e-24	LOC110686068	NW_018743850.1	5405101	5407561	-	1475	protein_coding	uncharacterized LOC110686068	-
110723425	630.365	535.726	418.092	24.0431	30.1697	57.2507	528.061	37.1545	3.84278	1.32e-26	2.38e-24	LOC110723425	NW_018742730.1	2062613	2076103	-	3754	protein_coding	ATPase 4%2C plasma membrane-type	E1-E2_ATPase
110732689	1759.29	1704.87	1647.83	755.641	716.087	735.618	1704	735.782	1.21135	1.5e-26	2.7e-24	LOC110732689	NW_018743175.1	5075268	5093047	-	3526	protein_coding	alpha-glucosidase 2-like%2C transcript variant X1	Glyco_hydro_31
110705979	1050.99	556.735	1229.74	50.6623	62.1141	25.9248	945.822	46.2337	4.34773	1.98e-26	3.55e-24	LOC110705979	NW_018742410.1	1470573	1474043	+	1341	protein_coding	probable WRKY transcription factor 40	WRKY
110690549	1837.23	1359.27	1666.48	248.159	366.473	326.221	1620.99	313.618	2.37028	2e-26	3.56e-24	LOC110690549	NW_018744041.1	2401785	2403212	+	1428	protein_coding	probable methyltransferase At1g27930	-
110706652	2265.88	1362.43	1717.51	176.889	236.921	283.013	1781.94	232.274	2.94118	2.15e-26	3.83e-24	LOC110706652	NW_018744988.1	2273419	2295427	-	1995	protein_coding	protein DETOXIFICATION 27-like	MatE
110703266	1691.67	1367.68	1758.73	439.645	496.026	461.246	1606.03	465.639	1.78623	2.25e-26	3.97e-24	LOC110703266	NW_018744718.1	1201697	1209175	-	2039	protein_coding	citrate synthase%2C mitochondrial	Citrate_synt
110736726	119.196	132.356	153.104	2697.98	1464.12	1142.85	134.885	1768.32	-3.71205	2.46e-26	4.33e-24	LOC110736726	NW_018743292.1	6885118	6887133	-	2016	pseudogene	-	Ammonium_transp
110699024	1038.38	1069.35	933.346	370.092	364.699	373.75	1013.69	369.514	1.45583	2.56e-26	4.48e-24	LOC110699024	NW_018744560.1	445125	452703	+	3100	protein_coding	1%2C4-alpha-glucan-branching enzyme 1%2C chloroplastic/amyloplastic-like	-
110707003	2338.08	1628.19	2136.59	482.58	361.149	392.113	2034.29	411.947	2.30344	2.63e-26	4.59e-24	LOC110707003	NW_018744991.1	3115652	3116376	+	725	protein_coding	uncharacterized LOC110707003	-
110717475	10828.5	5650.34	5685.46	318.571	448.109	679.447	7388.11	482.042	3.93881	3.29e-26	5.72e-24	LOC110717475	NW_018745684.1	6887674	6892880	-	1762	protein_coding	2-alkenal reductase (NADP(+)-dependent)-like	ADH_zinc_N
110734445	367.904	305.679	396.5	66.9772	69.2129	50.7695	356.694	62.3199	2.51103	3.52e-26	6.1e-24	LOC110734445	NW_018743212.1	3181761	3188404	-	5797	protein_coding	heat stress transcription factor A-2c-like%2C transcript variant X2	HSF_DNA-bind
110691826	1099.13	723.756	871.516	187.193	149.961	165.271	898.133	167.475	2.4222	3.83e-26	6.61e-24	LOC110691826	NW_018744092.1	2321613	2324781	-	1828	pseudogene	-	-
110697673	6011.39	3736.43	4995.51	674.066	691.241	961.38	4914.44	775.562	2.66434	4.36e-26	7.48e-24	LOC110697673	NW_018744497.1	137663	140399	-	1299	protein_coding	probable aquaporin PIP2-5	-
110726514	503.146	511.566	370.002	76.4227	61.2268	45.3685	461.571	61.006	2.91195	5.93e-26	1.01e-23	LOC110726514	NW_018742879.1	3270264	3272938	+	1934	protein_coding	protein NRT1/ PTR FAMILY 2.11-like	-
110690724	1002.85	608.207	1222.87	103.901	114.467	99.3786	944.643	105.916	3.15623	5.95e-26	1.01e-23	LOC110690724	NW_018744062.1	1569846	1573862	+	2738	protein_coding	uncharacterized LOC110690724%2C transcript variant X1	-
110700589	6033.17	4829.94	7434.38	1132.6	1339	1390.22	6099.16	1287.28	2.24454	6.2e-26	1.05e-23	LOC110700589	NW_018744626.1	4171826	4173300	-	1158	protein_coding	glutathione S-transferase U9-like	-
110685507	4468.72	4387.7	3948.32	10286.2	10907.2	11936.2	4268.25	11043.2	-1.37147	6.3e-26	1.06e-23	LOC110685507	NW_018743828.1	306024	308294	+	971	protein_coding	high mobility group B protein 3-like	HMG_box
110718167	6465.25	4714.39	11825.3	473.134	511.998	258.168	7668.32	414.433	4.20896	6.3e-26	1.06e-23	LOC110718167	NW_018742455.1	677608	679077	+	1470	protein_coding	probable carboxylesterase 6	Abhydrolase_3
110714031	6688.75	3762.69	4637.29	322.006	429.475	637.319	5029.57	462.933	3.4426	6.66e-26	1.12e-23	LOC110714031	NW_018745454.1	4398192	4399819	-	1392	protein_coding	homeobox-leucine zipper protein ATHB-12-like	Homeobox
110699175	2189.09	1841.43	2019.8	768.521	777.314	741.019	2016.77	762.284	1.40323	8.39e-26	1.4e-23	LOC110699175	NW_018744582.1	522388	529658	-	1837	protein_coding	uncharacterized LOC110699175	-
110690480	3126.61	2067.27	3493.91	169.16	68.3255	43.2081	2895.93	93.5647	4.948	9.55e-26	1.59e-23	LOC110690480	NW_018744041.1	1586258	1587995	+	1408	protein_coding	GEM-like protein 5	GRAM
110722677	381.657	287.821	732.152	9.44551	0.887345	7.56141	467.21	5.96476	6.29937	9.91e-26	1.64e-23	LOC110722677	NW_018742204.1	20776860	20780150	-	2274	protein_coding	probable polyol transporter 3%2C transcript variant X1	Sugar_tr
110692168	1894.53	1869.79	1292.55	333.169	272.415	359.707	1685.62	321.764	2.38982	1.14e-25	1.89e-23	LOC110692168	NW_018744093.1	3943093	3946571	-	2866	protein_coding	probable beta-D-xylosidase 5	Glyco_hydro_3_C
110727607	1095.69	1039.94	1136.5	178.606	128.665	81.0151	1090.71	129.429	3.07038	1.28e-25	2.1e-23	LOC110727607	NW_018742205.1	908576	917136	-	1635	protein_coding	protein DOWNY MILDEW RESISTANCE 6-like	2OG-FeII_Oxy
110694024	1840.67	683.839	788.093	27.4778	44.3672	55.0903	1104.2	42.3118	4.71045	1.46e-25	2.39e-23	LOC110694024	NW_018742345.1	1098912	1102262	+	2838	protein_coding	cytokinin dehydrogenase 1-like	FAD_binding_4
110714162	289.968	158.617	180.584	7.72814	3.54938	3.24061	209.723	4.83938	5.40988	1.5e-25	2.44e-23	LOC110714162	NW_018745454.1	1739565	1741469	-	1144	protein_coding	beta-glucanase-like	-
110686530	7337.45	3798.4	10306.1	419.037	563.464	315.419	7147.31	432.64	4.04566	1.76e-25	2.86e-23	LOC110686530	NW_018742292.1	495862	497298	-	1437	protein_coding	probable leucine-rich repeat receptor-like protein kinase At1g35710	LRRNT_2
110727067	444.694	295.175	162.918	6.86946	7.09876	9.72182	300.929	7.89668	5.26292	1.87e-25	3.03e-23	LOC110727067	NW_018742899.1	858865	871183	-	3420	pseudogene	-	-
110686223	869.904	642.871	1193.43	131.378	119.792	115.582	902.067	122.251	2.88281	1.98e-25	3.18e-23	LOC110686223	NW_018743850.1	7736886	7737918	+	1033	protein_coding	probable calcium-binding protein CML41	-
110723263	749.562	637.619	880.348	182.041	192.554	166.351	755.843	180.315	2.06654	2.58e-25	4.14e-23	LOC110723263	NW_018742726.1	1952343	1959028	-	2116	protein_coding	cyclin-T1-3-like	-
110710786	1263.02	719.554	1904.97	35.206	77.199	66.9725	1295.85	59.7925	4.43992	2.59e-25	4.14e-23	LOC110710786	NW_018745177.1	2712593	2713962	-	1129	protein_coding	UPF0098 protein TC_0109-like	-
110734631	790.822	551.483	627.138	103.901	86.9598	56.1705	656.481	82.3436	2.9886	2.68e-25	4.26e-23	LOC110734631	NW_018743212.1	3343661	3345007	-	1347	protein_coding	LRR receptor-like serine/threonine-protein kinase GSO2	-
110705015	2163.87	1454.86	2904.07	208.66	159.722	92.8974	2174.27	153.76	3.81915	2.7e-25	4.28e-23	LOC110705015	NW_018744874.1	939696	950636	+	7001	protein_coding	allene oxide synthase 2-like%2C transcript variant X2	p450
110721932	3213.72	2342.49	3776.57	660.327	602.507	528.219	3110.92	597.018	2.38102	2.87e-25	4.54e-23	LOC110721932	NW_018742630.1	3809154	3816286	+	2684	protein_coding	protein ECERIFERUM 3-like	-
110719507	328.936	140.759	318.967	6.01078	2.66203	5.40101	262.887	4.69127	5.81415	3.06e-25	4.82e-23	LOC110719507	NW_018742484.1	5145497	5146788	+	1292	protein_coding	dehydration-responsive element-binding protein 1A-like	AP2
110732391	1201.13	798.337	1198.33	144.259	106.481	69.1329	1065.93	106.624	3.317	3.1e-25	4.86e-23	LOC110732391	NW_018743175.1	1961847	1963611	+	1765	protein_coding	phospholipase A1-Ibeta2%2C chloroplastic-like	Lipase_3
110735390	540.968	432.783	893.107	41.2168	40.8179	18.3634	622.286	33.466	4.20715	3.12e-25	4.87e-23	LOC110735390	NW_018743283.1	571258	573167	-	1342	protein_coding	syntaxin-121-like	SNARE
110682983	170.772	164.92	191.38	686.087	563.464	623.277	175.69	624.276	-1.82828	3.49e-25	5.44e-23	LOC110682983	NW_018743616.1	1052360	1057175	+	2087	pseudogene	-	-
110709445	279.653	196.433	584.936	8.58682	7.09876	8.64162	353.674	8.10907	5.44976	3.76e-25	5.83e-23	LOC110709445	NW_018742418.1	3374751	3392549	+	2341	protein_coding	rust resistance kinase Lr10-like	Pkinase_Tyr
110711029	264.753	212.19	271.858	14.5976	29.2824	28.0853	249.6	23.9884	3.38854	3.97e-25	6.13e-23	LOC110711029	NW_018745195.1	72366	75000	-	1886	protein_coding	probable amino acid permease 7	Aa_trans
110686562	2694.52	1527.34	3206.35	257.605	310.571	300.296	2476.07	289.49	3.09676	5.06e-25	7.78e-23	LOC110686562	NW_018743878.1	522637	525482	-	2846	protein_coding	9-cis-epoxycarotenoid dioxygenase NCED1%2C chloroplastic-like	RPE65
110704791	2436.65	2595.65	2351.52	1066.48	1092.32	1115.85	2461.27	1091.55	1.17321	5.41e-25	8.29e-23	LOC110704791	NW_018744858.1	1830304	1834952	-	1506	protein_coding	mitochondrial dicarboxylate/tricarboxylate transporter DTC-like	Mito_carr
110727965	1698.55	1437.01	1671.39	452.526	475.617	351.066	1602.31	426.403	1.90826	5.66e-25	8.64e-23	LOC110727965	NW_018742914.1	4939296	4941210	-	1801	protein_coding	probable galacturonosyltransferase-like 7	Glyco_transf_8
110684839	395.411	309.881	402.389	82.4335	72.7623	78.8547	369.227	78.0168	2.24268	6e-25	9.14e-23	LOC110684839	NW_018743783.1	2585961	2588153	+	1072	lncRNA	uncharacterized LOC110684839	-
110717429	200.571	184.878	135.438	7.72814	14.1975	10.802	173.629	10.9092	3.99333	6.75e-25	1.02e-22	LOC110717429	NW_018745684.1	1537715	1540456	-	2591	protein_coding	heavy metal-associated isoprenylated plant protein 23-like	HMA
110688742	7164.39	5875.13	6599.18	2440.38	2448.18	2604.37	6546.23	2497.64	1.39018	6.79e-25	1.03e-22	LOC110688742	NW_018743937.1	3791608	3795343	+	3405	protein_coding	receptor-like protein kinase HAIKU2	Pkinase
110708476	1260.73	1163.89	1343.59	433.635	425.925	355.386	1256.07	404.982	1.63148	6.89e-25	1.04e-22	LOC110708476	NW_018745024.1	7923828	7927214	+	1180	protein_coding	guanine deaminase-like	-
novel.821	2017.17	1830.92	2178.79	638.001	465.856	510.936	2008.96	538.264	1.89958	7.28e-25	1.09e-22	-	NW_018743712.1	86765	89294	+	2530	-	-	-
110724541	13.7534	12.6053	26.4988	208.66	220.949	283.013	17.6192	237.541	-3.73939	7.8e-25	1.16e-22	LOC110724541	NW_018742204.1	23126593	23129771	+	1160	pseudogene	-	-
110719581	1397.12	768.925	1523.19	115.922	152.623	99.3786	1229.74	122.641	3.32414	8.47e-25	1.26e-22	LOC110719581	NW_018742484.1	6487462	6489528	+	883	protein_coding	heavy metal-associated isoprenylated plant protein 39-like	HMA
110720470	119.196	100.843	105.995	444.798	405.516	382.391	108.678	410.902	-1.92123	1.03e-24	1.53e-22	LOC110720470	NW_018742556.1	1687007	1689589	+	1031	protein_coding	ATP synthase subunit delta'%2C mitochondrial-like	-
110727583	107.735	131.305	112.865	591.632	560.802	840.397	117.302	664.277	-2.50011	1.12e-24	1.66e-22	LOC110727583	NW_018742907.1	1407277	1411209	-	2769	protein_coding	ferric reduction oxidase 8%2C mitochondrial-like	FAD_binding_8
110726706	4515.71	2741.66	3778.53	771.097	615.817	710.773	3678.63	699.229	2.39527	1.23e-24	1.81e-22	LOC110726706	NW_018742881.1	431255	436667	+	2181	protein_coding	alanine aminotransferase 2-like	Aminotran_1_2
110733336	264.753	170.172	255.173	24.9018	21.2963	16.203	230.033	20.8004	3.45642	1.28e-24	1.87e-22	LOC110733336	NW_018743199.1	755266	760301	+	2066	pseudogene	-	-
novel.42	162.749	202.736	159.974	2.57605	3.54938	0	175.153	2.04181	6.34072	1.45e-24	2.12e-22	-	NW_018742204.1	18743989	18745811	-	1047	-	-	-
110734458	270.484	231.098	438.702	14.5976	17.7469	5.40101	313.428	12.5818	4.6165	1.45e-24	2.12e-22	LOC110734458	NW_018743212.1	3333768	3336953	-	3186	protein_coding	putative receptor-like protein kinase At3g47110%2C transcript variant X1	-
110717185	3018.88	2271.06	5696.26	276.496	314.12	198.757	3662.06	263.124	3.79804	1.94e-24	2.82e-22	LOC110717185	NW_018745666.1	285828	287225	+	1254	protein_coding	glucan endo-1%2C3-beta-glucosidase-like	Glyco_hydro_17
novel.1415	1339.81	1111.37	1421.12	401.005	367.361	415.878	1290.77	394.748	1.70986	1.96e-24	2.83e-22	-	NW_018745003.1	5247011	5248112	-	1102	-	-	-
110729150	2297.97	2104.04	2030.59	712.706	826.118	833.916	2144.2	790.913	1.43923	2.31e-24	3.33e-22	LOC110729150	NW_018742969.1	1216394	1222453	+	1518	protein_coding	NADH-cytochrome b5 reductase-like protein	NAD_binding_1
110720432	24.0685	58.8248	50.0533	392.418	465.856	475.289	44.3155	444.521	-3.31968	2.36e-24	3.39e-22	LOC110720432	NW_018742556.1	1291408	1294131	+	1003	lncRNA	uncharacterized LOC110720432	-
110699956	3165.58	1867.69	2937.44	457.678	418.827	512.016	2656.9	462.84	2.52159	2.38e-24	3.41e-22	LOC110699956	NW_018744603.1	2461818	2467218	-	2164	protein_coding	beta-glucuronosyltransferase GlcAT14A-like	-
110688069	2867.59	2427.57	2999.27	900.758	1005.36	981.904	2764.81	962.674	1.52226	2.66e-24	3.79e-22	LOC110688069	NW_018743920.1	4744729	4746597	+	1463	protein_coding	uncharacterized LOC110688069	-
110697064	16954.5	10867.9	14592	151.128	438.348	738.858	14138.1	442.778	4.99778	2.66e-24	3.79e-22	LOC110697064	NW_018744460.1	462879	478674	-	3597	protein_coding	low-temperature-induced 65 kDa protein-like%2C transcript variant X1	-
110736842	3013.15	1730.08	3331	394.994	385.995	322.98	2691.41	367.99	2.87007	2.67e-24	3.79e-22	LOC110736842	NW_018743292.1	8280110	8282870	-	722	protein_coding	uncharacterized LOC110736842	-
110736597	374.781	342.445	764.539	11.1629	5.32407	0	493.921	5.49565	6.44157	2.91e-24	4.1e-22	LOC110736597	NW_018743292.1	5129006	5131327	-	762	protein_coding	uncharacterized LOC110736597	-
110711864	358.735	536.777	366.076	1855.61	1969.9	1781.25	420.529	1868.92	-2.15183	3.45e-24	4.85e-22	LOC110711864	NW_018745286.1	653925	655651	+	1275	protein_coding	aquaporin PIP2-7-like	-
110739124	4959.25	3566.26	5001.4	639.718	808.371	1006.75	4508.97	818.279	2.46282	3.66e-24	5.14e-22	LOC110739124	NW_018743434.1	193279	198859	-	1901	protein_coding	uncharacterized WD repeat-containing protein C2A9.03-like%2C transcript variant X2	-
110727709	2858.42	1834.07	5034.77	92.7377	204.089	181.474	3242.42	159.434	4.34695	5.65e-24	7.89e-22	LOC110727709	NW_018742205.1	989696	990909	-	1214	protein_coding	acidic endochitinase SE2	-
110725196	479.078	561.987	397.482	62.6838	45.2546	25.9248	479.516	44.6211	3.41504	5.82e-24	8.11e-22	LOC110725196	NW_018742810.1	821243	824773	+	1760	protein_coding	GDSL esterase/lipase At4g01130-like	Lipase_GDSL
110709730	309.452	424.379	278.728	1840.16	1413.54	1738.04	337.52	1663.91	-2.30165	5.96e-24	8.27e-22	LOC110709730	NW_018745080.1	1907968	1915566	+	2248	protein_coding	glucose-6-phosphate isomerase 1%2C chloroplastic-like	-
110730206	474.493	518.919	509.365	1385.91	1346.1	1638.67	500.926	1456.89	-1.53937	6.29e-24	8.71e-22	LOC110730206	NW_018743021.1	1483206	1490504	-	2368	protein_coding	protein NRT1/ PTR FAMILY 7.3-like	-
novel.351	33.2374	44.1186	25.5173	438.787	854.513	1541.45	34.2911	944.916	-4.78499	6.41e-24	8.82e-22	-	NW_018742738.1	14090951	14097928	-	6978	-	-	-
110721305	148.995	138.659	174.696	1.71736	8.87345	4.32081	154.117	4.97054	4.95388	6.41e-24	8.82e-22	LOC110721305	NW_018742616.1	2540654	2544595	+	2074	protein_coding	lysine histidine transporter-like 8	Aa_trans
110728242	1570.18	1065.15	1836.27	234.42	252.006	285.173	1490.53	257.2	2.53588	6.99e-24	9.58e-22	LOC110728242	NW_018742205.1	1580679	1585426	-	2866	protein_coding	uncharacterized LOC110728242	-
110727922	3040.65	2145.01	2687.17	745.336	734.721	756.141	2624.28	745.4	1.8158	7.11e-24	9.72e-22	LOC110727922	NW_018742914.1	4000342	4003613	-	1531	protein_coding	epoxide hydrolase A-like	-
110732413	652.141	479.002	1013.82	72.1293	75.4243	52.9299	714.989	66.8278	3.41636	7.24e-24	9.86e-22	LOC110732413	NW_018743175.1	2190237	2192718	-	1059	protein_coding	expansin-like B1	-
110702014	809.16	491.608	630.082	111.629	88.7345	74.5339	643.616	91.6324	2.80828	8.17e-24	1.11e-21	LOC110702014	NW_018744662.1	2396547	2400455	-	2861	protein_coding	G-type lectin S-receptor-like serine/threonine-protein kinase At4g27290%2C transcript variant X2	Pkinase_Tyr
110689370	832.082	576.693	925.495	149.411	150.849	144.747	778.09	148.335	2.39082	8.63e-24	1.17e-21	LOC110689370	NW_018743955.1	7484522	7489530	+	3579	protein_coding	trehalose-phosphate phosphatase A-like%2C transcript variant X1	-
110694682	1518.61	1529.45	1451.54	658.609	622.029	681.607	1499.87	654.082	1.19772	8.87e-24	1.2e-21	LOC110694682	NW_018744240.1	555617	570618	-	3472	protein_coding	acyltransferase-like protein At3g26840%2C chloroplastic%2C transcript variant X2	-
110682277	67.621	106.095	59.8676	748.771	491.589	676.206	77.8611	638.855	-3.03676	9.79e-24	1.32e-21	LOC110682277	NW_018743574.1	5324184	5328954	-	2620	protein_coding	uncharacterized LOC110682277%2C transcript variant X2	-
110695281	3150.68	2466.44	3224.02	831.205	839.428	656.763	2947.05	775.798	1.92479	1.05e-23	1.41e-21	LOC110695281	NW_018744290.1	2622954	2628113	+	2090	protein_coding	aspartyl protease family protein 1-like	-
110708010	6366.69	4198.62	7845.6	1033.85	874.922	1064	6136.97	990.925	2.63083	1.11e-23	1.48e-21	LOC110708010	NW_018745003.1	4430405	4436126	+	2521	protein_coding	calmodulin-binding receptor-like cytoplasmic kinase 3%2C transcript variant X2	Pkinase_Tyr
110695063	426.356	219.543	381.779	32.6299	25.733	33.4863	342.559	30.6164	3.48611	1.41e-23	1.88e-21	LOC110695063	NW_018744290.1	313443	316193	+	1815	protein_coding	glutamate decarboxylase 4-like	-
110702950	348.42	155.466	358.224	7.72814	9.76079	2.1604	287.37	6.54978	5.42258	1.43e-23	1.9e-21	LOC110702950	NW_018742393.1	1153398	1157749	-	1357	protein_coding	agamous-like MADS-box protein AGL15%2C transcript variant X1	SRF-TF
110719714	9680.12	6507.5	11613.3	1610.89	1831.48	1516.6	9266.98	1652.99	2.48694	1.47e-23	1.94e-21	LOC110719714	NW_018742484.1	8101382	8104355	-	1677	protein_coding	B2 protein-like	-
110687318	543.26	533.625	825.388	113.346	106.481	88.5766	634.091	102.801	2.62284	1.56e-23	2.05e-21	LOC110687318	NW_018743919.1	1960324	1967407	-	2574	protein_coding	ankyrin repeat-containing protein ITN1-like	-
110726460	2809.14	1746.89	2720.54	369.233	373.572	225.762	2425.52	322.856	2.90783	1.56e-23	2.05e-21	LOC110726460	NW_018742879.1	2520198	2522065	+	1199	protein_coding	glutathione S-transferase U10-like	-
110733634	459.594	316.183	744.91	20.6084	17.7469	4.32081	506.896	14.2254	5.13389	1.57e-23	2.05e-21	LOC110733634	NW_018743199.1	4573960	4576322	-	1772	protein_coding	flotillin-like protein 3	-
110707989	449.278	337.192	370.983	41.2168	18.6342	14.0426	385.818	24.6312	3.95428	1.86e-23	2.43e-21	LOC110707989	NW_018745003.1	4161715	4168352	+	1517	protein_coding	uncharacterized LOC110707989	-
110694723	3154.12	1743.74	2525.24	460.254	424.151	425.6	2474.36	436.668	2.50219	1.92e-23	2.51e-21	LOC110694723	NW_018744240.1	1133953	1138393	+	2048	protein_coding	protein EARLY-RESPONSIVE TO DEHYDRATION 7%2C chloroplastic-like	-
110717552	147.849	111.347	113.847	554.709	533.294	460.166	124.348	516.056	-2.05664	1.98e-23	2.57e-21	LOC110717552	NW_018745684.1	2199301	2201566	+	1813	protein_coding	1-aminocyclopropane-1-carboxylate oxidase homolog 1-like%2C transcript variant X2	2OG-FeII_Oxy
110701196	740.393	735.31	664.432	91.879	48.804	32.4061	713.378	57.6963	3.61992	2.14e-23	2.76e-21	LOC110701196	NW_018744633.1	4753485	4754471	+	987	protein_coding	uncharacterized LOC110701196	-
110733481	1259.58	1081.96	1401.49	391.559	407.291	413.717	1247.68	404.189	1.62662	2.46e-23	3.17e-21	LOC110733481	NW_018743199.1	2708497	2714625	+	3617	protein_coding	probable apyrase 7	-
110740007	437.817	194.332	636.952	0	1.77469	3.24061	423.034	1.67176	8.06491	2.64e-23	3.39e-21	LOC110740007	NW_018743518.1	691081	691987	+	907	protein_coding	pathogenesis-related protein PRB1-3-like	SCP
110709376	1219.47	969.559	1444.67	309.126	293.711	286.254	1211.23	296.363	2.03081	2.67e-23	3.42e-21	LOC110709376	NW_018745065.1	579886	584836	-	2322	protein_coding	eukaryotic peptide chain release factor subunit 1-2-like%2C transcript variant X3	-
110687490	505.438	470.599	835.202	79.8575	54.128	49.6893	603.746	61.2249	3.29815	2.68e-23	3.42e-21	LOC110687490	NW_018743919.1	4286598	4288729	-	1273	protein_coding	uncharacterized LOC110687490	-
110689971	1524.34	1001.07	1534.97	200.932	188.117	109.1	1353.46	166.05	3.02395	2.7e-23	3.43e-21	LOC110689971	NW_018742329.1	1949663	1960300	+	4605	protein_coding	ABC transporter B family member 9-like	ABC_membrane
110711278	2344.96	1542.05	1920.67	486.873	467.631	483.93	1935.89	479.478	2.01333	2.74e-23	3.48e-21	LOC110711278	NW_018742418.1	6007401	6015839	+	2287	protein_coding	sphingosine-1-phosphate lyase-like	-
110690523	315.183	169.121	240.452	18.891	20.4089	11.8822	241.585	17.0607	3.8104	2.78e-23	3.52e-21	LOC110690523	NW_018744041.1	2035437	2037426	+	948	protein_coding	probable WRKY transcription factor 12	WRKY
110691911	7335.16	4411.86	5448.93	986.626	883.795	589.79	5731.99	820.071	2.80456	3.02e-23	3.81e-21	LOC110691911	NW_018744092.1	3787558	3793021	+	1737	protein_coding	3-hydroxyisobutyryl-CoA hydrolase-like protein 5%2C transcript variant X1	-
110701275	592.543	649.174	684.061	1561.94	1692.17	1795.3	641.926	1683.14	-1.38975	3.42e-23	4.3e-21	LOC110701275	NW_018744633.1	5662609	5671633	-	2966	protein_coding	probable LRR receptor-like serine/threonine-protein kinase At5g63710%2C transcript variant X2	Pkinase_Tyr
110720826	979.931	642.871	861.701	175.171	173.92	193.356	828.168	180.816	2.19616	3.51e-23	4.4e-21	LOC110720826	NW_018742577.1	311489	320920	+	2487	protein_coding	fatty-acid-binding protein 2-like%2C transcript variant X2	-
110711946	1144.97	628.165	941.198	151.987	116.242	126.384	904.778	131.538	2.78113	4.05e-23	5.07e-21	LOC110711946	NW_018745286.1	1057066	1069573	+	3912	protein_coding	ABC transporter A family member 7-like	ABC_tran
110725170	15481.8	8858.39	9313.83	899.899	1224.54	1655.95	11218	1260.13	3.1545	4.28e-23	5.34e-21	LOC110725170	NW_018742810.1	505580	508472	+	1600	protein_coding	polyubiquitin-like	ubiquitin
110712007	5214.84	3721.72	7148.78	741.902	757.792	479.61	5361.78	659.768	3.02211	4.45e-23	5.53e-21	LOC110712007	NW_018742418.1	6947016	6951229	+	1596	protein_coding	hypersensitive-induced response protein 2%2C transcript variant X3	-
110700303	4209.69	3559.95	3531.21	1129.17	1042.63	789.628	3766.95	987.142	1.93125	4.64e-23	5.75e-21	LOC110700303	NW_018744626.1	636742	644008	+	2100	protein_coding	probable sodium/metabolite cotransporter BASS3%2C chloroplastic	-
110696502	7291.61	5943.41	5447.95	2080.59	2010.72	1869.83	6227.66	1987.05	1.64781	5.2e-23	6.43e-21	LOC110696502	NW_018744367.1	1343272	1363216	-	7599	protein_coding	acetyl-CoA carboxylase 1-like%2C transcript variant X1	Carboxyl_trans
110711834	2693.38	2282.61	2251.42	950.562	871.372	908.45	2409.14	910.128	1.4041	5.58e-23	6.88e-21	LOC110711834	NW_018745286.1	3842998	3848513	+	1457	protein_coding	succinate dehydrogenase [ubiquinone] iron-sulfur subunit 2%2C mitochondrial-like	-
110727490	2252.12	2004.25	2109.11	834.639	745.369	883.605	2121.83	821.205	1.36997	5.68e-23	6.96e-21	LOC110727490	NW_018742907.1	333655	340740	+	3038	protein_coding	CTP synthase-like	CTP_synth_N
110692868	81.3744	84.0355	58.8862	370.092	366.473	475.289	74.7654	403.951	-2.43561	5.68e-23	6.96e-21	LOC110692868	NW_018744128.1	1943837	1947175	-	2365	protein_coding	urea-proton symporter DUR3-like	-
novel.1233	1382.22	1159.69	1349.48	469.699	417.052	383.472	1297.13	423.408	1.61393	5.88e-23	7.18e-21	-	NW_018744620.1	1986191	1991827	-	1396	-	-	-
110688941	1387.95	1296.25	1336.72	514.351	447.222	396.434	1340.3	452.669	1.5644	6.26e-23	7.61e-21	LOC110688941	NW_018743946.1	327503	338273	-	4672	protein_coding	ABC transporter B family member 19	ABC_membrane
110702945	1465.89	1032.59	1382.84	170.878	252.006	267.89	1293.77	230.258	2.49189	6.83e-23	8.29e-21	LOC110702945	NW_018744704.1	4806061	4814083	+	2272	pseudogene	-	-
110694751	1116.32	882.372	842.072	252.453	185.455	185.795	946.921	207.901	2.18533	7.03e-23	8.5e-21	LOC110694751	NW_018744240.1	1484523	1489342	+	2292	protein_coding	protein PIN-LIKES 1-like	-
110737907	677.356	351.899	684.061	18.0323	37.2685	9.72182	571.105	21.6742	4.70796	7.24e-23	8.74e-21	LOC110737907	NW_018743331.1	9478055	9486243	-	3041	pseudogene	-	-
110687978	1692.82	1732.18	1855.9	741.902	666.396	760.462	1760.3	722.92	1.28456	8.02e-23	9.65e-21	LOC110687978	NW_018743920.1	3572328	3584971	+	5751	protein_coding	calcium-transporting ATPase 9%2C plasma membrane-type-like%2C transcript variant X2	Cation_ATPase_C
110720983	19.484	13.6558	6.87005	416.461	193.441	320.82	13.3366	310.241	-4.55462	8.24e-23	9.89e-21	LOC110720983	NW_018742577.1	2946137	2947526	+	1390	protein_coding	fatty acid desaturase 4%2C chloroplastic-like	-
110714198	3061.28	2060.97	2583.14	635.425	575.887	701.051	2568.46	637.454	2.01087	1.07e-22	1.28e-20	LOC110714198	NW_018745454.1	1605798	1613921	+	4178	protein_coding	phospholipase D gamma 1-like%2C transcript variant X1	C2
110731284	5974.72	4559.97	5759.07	1772.32	1650.46	1870.91	5431.25	1764.56	1.62211	1.11e-22	1.32e-20	LOC110731284	NW_018743066.1	1168102	1170325	-	1331	protein_coding	1-aminocyclopropane-1-carboxylate oxidase-like	2OG-FeII_Oxy
110698810	2359.86	1787.85	1980.54	385.548	545.717	522.818	2042.75	484.694	2.07587	1.17e-22	1.39e-20	LOC110698810	NW_018744537.1	5163040	5167365	-	988	protein_coding	probable inactive nicotinamidase At3g16190	Isochorismatase
110698470	3955.26	4499.05	4629.44	1348.99	1122.49	898.728	4361.25	1123.4	1.95626	1.21e-22	1.43e-20	LOC110698470	NW_018744537.1	580210	588203	+	3677	protein_coding	glucan endo-1%2C3-beta-D-glucosidase-like%2C transcript variant X1	Glyco_hydro_17
novel.1378	234.954	123.952	234.563	4.29341	7.09876	1.0802	197.823	4.15746	5.52781	1.21e-22	1.43e-20	-	NW_018744991.1	1810077	1811541	+	1465	-	-	-
110708696	905.434	585.097	898.014	145.117	154.398	167.431	796.182	155.649	2.35589	1.3e-22	1.54e-20	LOC110708696	NW_018745024.1	11397170	11399626	+	700	protein_coding	uncharacterized LOC110708696	-
110721074	386.242	547.281	1692	7.72814	12.4228	1.0802	875.173	7.07706	6.9254	1.51e-22	1.78e-20	LOC110721074	NW_018742204.1	18570581	18573145	+	2285	protein_coding	receptor-like protein kinase FERONIA	-
110689796	3732.91	2813.09	3883.54	991.778	755.13	893.327	3476.51	880.078	1.98193	1.59e-22	1.86e-20	LOC110689796	NW_018743977.1	3045008	3054982	+	3036	protein_coding	sucrose synthase-like	Glycos_transf_1
110732757	198.279	143.911	162.918	715.283	728.51	992.706	168.369	812.166	-2.27071	1.68e-22	1.97e-20	LOC110732757	NW_018743175.1	5844069	5850462	-	2585	protein_coding	protein NRT1/ PTR FAMILY 6.3-like	-
110736557	38550.8	40635.4	40110.3	16843.1	17271.3	14213.3	39765.5	16109.2	1.30358	1.75e-22	2.03e-20	LOC110736557	NW_018743292.1	4691481	4694045	+	1727	protein_coding	S-adenosylmethionine synthase 4-like	-
110688235	1017.75	719.554	1599.74	77.2814	48.804	22.6842	1112.35	49.5899	4.48039	2.03e-22	2.36e-20	LOC110688235	NW_018743920.1	6769681	6771373	-	1693	protein_coding	mitogen-activated protein kinase kinase kinase 18-like	Pkinase
110728160	554.721	486.355	591.806	156.28	162.384	179.314	544.294	165.993	1.71547	2.17e-22	2.51e-20	LOC110728160	NW_018742914.1	8134783	8141293	-	1665	protein_coding	isoprenylcysteine alpha-carbonyl methylesterase ICME-like	Abhydrolase_3
110681990	256.731	210.089	323.874	28.3365	40.8179	27.005	263.564	32.0531	3.03552	2.18e-22	2.51e-20	LOC110681990	NW_018743574.1	2341307	2344439	-	1675	protein_coding	2-oxoisovalerate dehydrogenase subunit alpha 2%2C mitochondrial-like	-
110694634	2438.94	2227.99	2665.58	922.225	908.641	1013.23	2444.17	948.032	1.36692	2.22e-22	2.56e-20	LOC110694634	NW_018744240.1	112526	116781	+	2968	protein_coding	protein NUCLEAR FUSION DEFECTIVE 4-like%2C transcript variant X1	-
110715921	434.379	248.955	284.617	24.0431	16.8595	6.48121	322.65	15.7946	4.32993	2.25e-22	2.58e-20	LOC110715921	NW_018745533.1	803288	806866	+	1491	protein_coding	12-oxophytodienoate reductase 3-like	Oxidored_FMN
110736639	15246.8	11885.8	14660.7	5126.33	4787.22	5099.63	13931.1	5004.4	1.47705	2.35e-22	2.69e-20	LOC110736639	NW_018743292.1	5735137	5737855	+	1582	protein_coding	NAC domain-containing protein 2-like	NAM
110692677	9627.4	6115.68	10624	604.512	394.868	147.988	8789.04	382.456	4.52126	2.73e-22	3.12e-20	LOC110692677	NW_018744128.1	324400	325295	+	896	protein_coding	classical arabinogalactan protein 10-like	-
110704768	1991.95	2122.95	1762.66	510.057	412.615	303.537	1959.19	408.736	2.25929	2.82e-22	3.21e-20	LOC110704768	NW_018744858.1	1173204	1179540	-	1710	protein_coding	glutamate dehydrogenase B-like	-
110718571	1313.45	1168.09	1295.5	515.209	489.814	536.86	1259.01	513.961	1.29309	2.85e-22	3.24e-20	LOC110718571	NW_018742461.1	1264429	1267667	-	1932	protein_coding	eukaryotic translation initiation factor 4B3-like	-
110712532	335.813	241.602	382.76	47.2275	49.6913	55.0903	320.058	50.6697	2.66225	3.02e-22	3.42e-20	LOC110712532	NW_018742418.1	8120846	8127138	-	3321	protein_coding	uncharacterized LOC110712532%2C transcript variant X4	-
110720975	4061.84	4024.25	3951.26	2023.91	1839.47	1985.41	4012.45	1949.6	1.04135	3.02e-22	3.42e-20	LOC110720975	NW_018742577.1	2823839	2829085	-	1864	protein_coding	polyadenylate-binding protein RBP45-like%2C transcript variant X1	RRM_1
110730301	2017.17	1611.38	2951.18	395.853	358.487	393.194	2193.24	382.511	2.51975	3.06e-22	3.45e-20	LOC110730301	NW_018743021.1	2861527	2863994	+	997	protein_coding	expansin-like B1	-
110718092	1057.87	785.732	1473.14	171.736	184.568	181.474	1105.58	179.259	2.62509	3.67e-22	4.12e-20	LOC110718092	NW_018745684.1	5302838	5325919	+	2242	protein_coding	electron transfer flavoprotein-ubiquinone oxidoreductase%2C mitochondrial-like	-
novel.258	338.105	292.023	345.466	38.6407	41.7052	68.0527	325.198	49.4662	2.72845	3.8e-22	4.27e-20	-	NW_018742577.1	1884736	1885736	-	1001	-	PF05553:Cotton fibre expressed protein	-
110722294	646.411	699.595	646.767	233.562	260.879	225.762	664.258	240.068	1.46716	4.08e-22	4.57e-20	LOC110722294	NW_018742669.1	67276	77111	+	2723	protein_coding	delta-1-pyrroline-5-carboxylate synthase%2C transcript variant X1	AA_kinase
110724859	288.822	141.81	199.232	15.4563	13.3102	12.9624	209.954	13.9096	3.9112	4.7e-22	5.24e-20	LOC110724859	NW_018742770.1	4376066	4379221	+	2121	protein_coding	protein GAMETE EXPRESSED 3-like	-
110735698	466.47	366.605	646.767	72.1293	78.0863	78.8547	493.281	76.3568	2.69289	5.21e-22	5.8e-20	LOC110735698	NW_018743285.1	2010974	2018968	-	1918	protein_coding	aspartic proteinase Asp1-like	-
110683392	3418.87	2552.58	3955.19	829.487	656.635	613.555	3308.88	699.892	2.24067	5.26e-22	5.83e-20	LOC110683392	NW_018743669.1	521043	528816	+	3144	protein_coding	neutral ceramidase 2-like%2C transcript variant X2	Ceramidase_alk
110719809	4493.93	4571.53	4315.38	8384.18	8404.93	8680.5	4460.28	8489.87	-0.928616	5.64e-22	6.24e-20	LOC110719809	NW_018742487.1	594891	597120	+	974	protein_coding	high mobility group B protein 3-like	HMG_box
110714216	2146.68	1946.47	2027.65	787.412	672.607	831.755	2040.27	763.925	1.41781	5.93e-22	6.54e-20	LOC110714216	NW_018745454.1	3121184	3125435	+	2012	protein_coding	BTB/POZ domain-containing protein POB1-like	BTB
110725630	938.671	522.07	814.592	118.498	127.778	97.2182	758.445	114.498	2.72547	5.97e-22	6.57e-20	LOC110725630	NW_018742815.1	1206112	1209625	-	2943	protein_coding	EIN3-binding F-box protein 1-like	-
110697269	1504.85	1018.93	1558.52	307.408	300.81	243.045	1360.77	283.755	2.26047	6.04e-22	6.63e-20	LOC110697269	NW_018744460.1	2672504	2674460	+	1231	protein_coding	universal stress protein PHOS32	Usp
110688978	438.963	330.89	793.001	36.9233	45.2546	29.1655	520.951	37.1145	3.80737	6.2e-22	6.79e-20	LOC110688978	NW_018743946.1	2103340	2104704	-	1365	protein_coding	probable calcium-binding protein CML45	-
110713548	2927.19	1567.26	2200.38	394.135	281.288	260.329	2231.61	311.917	2.83779	7.19e-22	7.85e-20	LOC110713548	NW_018745448.1	7292907	7298532	-	2178	protein_coding	uncharacterized LOC110713548%2C transcript variant X2	-
110727270	2545.53	2570.44	2916.83	885.302	908.641	679.447	2677.6	824.463	1.69859	7.25e-22	7.89e-20	LOC110727270	NW_018742205.1	516699	519822	-	2128	protein_coding	uncharacterized LOC110727270	-
110708621	2277.34	1641.84	3558.69	335.745	348.726	307.858	2492.62	330.776	2.91355	7.66e-22	8.32e-20	LOC110708621	NW_018742418.1	1430083	1437633	-	7256	lncRNA	uncharacterized LOC110708621	-
110736857	3458.99	2548.38	3544.95	971.17	921.951	859.841	3184.1	917.654	1.79458	7.93e-22	8.59e-20	LOC110736857	NW_018743292.1	8393788	8396270	-	1329	protein_coding	stress-related protein-like%2C transcript variant X2	-
110732363	4658.97	4876.16	4494	2315.87	2162.46	2083.71	4676.38	2187.34	1.09593	8.22e-22	8.88e-20	LOC110732363	NW_018743175.1	1426365	1433844	-	2466	protein_coding	peroxisomal acyl-coenzyme A oxidase 1-like	-
110692899	4.58447	3.15133	2.94431	917.932	702.777	132.865	3.56004	584.524	-7.36897	8.27e-22	8.92e-20	LOC110692899	NW_018744128.1	1538049	1539352	+	724	protein_coding	non-specific lipid-transfer protein-like protein At5g64080	-
110738939	132.95	137.608	115.809	480.862	414.39	422.359	128.789	439.204	-1.77177	8.33e-22	8.96e-20	LOC110738939	NW_018742244.1	1172172	1174054	+	1008	protein_coding	uncharacterized LOC110738939	-
110712596	379.365	170.172	163.9	0.858682	2.66203	4.32081	237.812	2.61384	6.55827	9.34e-22	1e-19	LOC110712596	NW_018742418.1	8173602	8175838	+	1027	protein_coding	ribonuclease 1-like	Ribonuclease_T2
110697489	762.169	628.165	823.425	140.824	111.805	70.2131	737.92	107.614	2.77242	9.41e-22	1.01e-19	LOC110697489	NW_018744464.1	800291	802382	+	1107	lncRNA	uncharacterized LOC110697489	-
110685102	4798.8	3382.43	4754.08	535.818	712.538	938.695	4311.77	729.017	2.56504	9.61e-22	1.03e-19	LOC110685102	NW_018742287.1	1430681	1438038	+	2082	protein_coding	sugar transport protein 13-like	Sugar_tr
110710924	6865.25	5362.51	6156.55	2381.13	2281.36	2239.26	6128.1	2300.58	1.4133	1.02e-21	1.09e-19	LOC110710924	NW_018745188.1	360340	369653	+	2132	protein_coding	aspartic proteinase A1-like	Asp
110733127	437.817	230.047	321.911	41.2168	30.1697	27.005	329.925	32.7972	3.32387	1.08e-21	1.14e-19	LOC110733127	NW_018743196.1	2179905	2183779	-	2829	protein_coding	probable inorganic phosphate transporter 1-7	Sugar_tr
110684655	2841.23	1916.01	1702.79	439.645	443.672	456.925	2153.34	446.748	2.26892	1.24e-21	1.31e-19	LOC110684655	NW_018743732.1	402170	405360	-	2817	protein_coding	CBL-interacting protein kinase 2-like	Pkinase
110715852	206.301	136.558	158.011	3.43473	0	2.1604	166.957	1.86504	6.48368	1.26e-21	1.33e-19	LOC110715852	NW_018745533.1	1865282	1870408	-	2519	protein_coding	protein LAZ1 homolog 2%2C transcript variant X1	-
110688163	1841.81	854.01	1578.15	132.237	125.116	60.4913	1424.66	105.948	3.7456	1.3e-21	1.37e-19	LOC110688163	NW_018743920.1	5998047	6007345	-	2157	protein_coding	aluminum-activated malate transporter 2-like	-
110694117	7046.34	6070.51	6022.09	742.76	435.686	224.682	6379.65	467.71	3.76872	1.35e-21	1.42e-19	LOC110694117	NW_018744239.1	2065057	2066702	-	1646	protein_coding	aspartic proteinase CDR1-like	-
110732897	787.383	221.644	589.843	9.44551	7.09876	0	532.957	5.51475	6.55329	1.37e-21	1.43e-19	LOC110732897	NW_018743196.1	809901	813028	-	1795	protein_coding	probable glycerol-3-phosphate acyltransferase 3	Acyltransferase
110702608	1233.22	1315.16	1359.29	343.473	330.092	214.96	1302.56	296.175	2.13443	1.43e-21	1.49e-19	LOC110702608	NW_018742393.1	842097	848311	-	3867	protein_coding	cellulose synthase A catalytic subunit 3 [UDP-forming]-like%2C transcript variant X2	-
110728235	481.37	284.67	704.671	32.6299	39.9305	44.2883	490.237	38.9496	3.65738	1.52e-21	1.58e-19	LOC110728235	NW_018742914.1	9098787	9107892	+	3519	protein_coding	LEAF RUST 10 DISEASE-RESISTANCE LOCUS RECEPTOR-LIKE PROTEIN KINASE-like 2.4%2C transcript variant X4	Pkinase
110727470	600.566	776.278	1181.65	84.1509	50.5786	30.2457	852.831	54.9917	3.94856	1.57e-21	1.63e-19	LOC110727470	NW_018742907.1	71226	73339	+	957	protein_coding	non-specific lipid transfer protein GPI-anchored 2-like	-
110714146	2767.88	1862.44	3346.7	476.569	539.505	421.279	2659	479.118	2.47202	1.88e-21	1.95e-19	LOC110714146	NW_018745454.1	2105768	2116763	+	3785	protein_coding	FT-interacting protein 1-like%2C transcript variant X2	C2
110727926	1.14612	12.6053	9.81436	1329.24	904.204	257.088	7.85527	830.178	-6.71007	1.89e-21	1.95e-19	LOC110727926	NW_018742914.1	4185657	4188535	+	2057	protein_coding	endoglucanase 17-like	-
110683831	184.525	98.7417	190.399	4.29341	4.43672	2.1604	157.888	3.63018	5.41425	1.89e-21	1.95e-19	LOC110683831	NW_018743691.1	4519632	4533589	-	717	protein_coding	pathogenesis-related protein PR-4-like	-
110685373	2912.29	2211.18	2677.36	790.847	769.328	913.851	2600.28	824.675	1.65726	2.05e-21	2.11e-19	LOC110685373	NW_018743812.1	865417	873518	-	4270	protein_coding	phospholipase D gamma 1-like%2C transcript variant X1	C2
110682186	6197.06	4246.94	4973.92	1339.54	1007.14	889.006	5139.31	1078.56	2.25197	2.48e-21	2.54e-19	LOC110682186	NW_018743574.1	4328052	4332023	+	2116	protein_coding	inositol-3-phosphate synthase-like	-
110730925	4160.41	3518.99	3911.02	1488.96	1628.28	1664.59	3863.47	1593.94	1.27747	2.6e-21	2.67e-19	LOC110730925	NW_018743050.1	2909102	2913401	-	2687	protein_coding	ABC transporter F family member 1-like%2C transcript variant X1	ABC_tran
110710540	12899.6	6530.61	10672.1	1626.34	1669.98	1806.1	10034.1	1700.81	2.56067	2.69e-21	2.75e-19	LOC110710540	NW_018745174.1	1806506	1807652	-	491	lncRNA	uncharacterized LOC110710540	-
110690403	1779.92	1090.36	1420.14	165.726	210.301	283.013	1430.14	219.68	2.7048	2.9e-21	2.96e-19	LOC110690403	NW_018744041.1	619058	630832	+	3694	protein_coding	uncharacterized LOC110690403%2C transcript variant X1	-
110688024	2205.13	1810.96	2694.04	637.142	596.296	627.597	2236.71	620.345	1.8504	3.44e-21	3.5e-19	LOC110688024	NW_018743920.1	4090410	4102210	+	2211	protein_coding	alanine aminotransferase 2-like	Aminotran_1_2
110738362	1199.99	593.501	653.637	60.1078	50.5786	96.138	815.708	68.9415	3.56932	3.56e-21	3.61e-19	LOC110738362	NW_018742244.1	473434	474503	+	1070	protein_coding	putative glycine-rich cell wall structural protein 1	-
110720846	672.772	561.987	569.233	191.486	152.623	143.667	601.331	162.592	1.88384	4.28e-21	4.33e-19	LOC110720846	NW_018742577.1	573986	582459	-	1604	protein_coding	uncharacterized protein At1g32220%2C chloroplastic-like	-
110720403	991.393	1927.56	605.546	19354.7	13408.7	24393.1	1174.83	19052.2	-4.01947	4.35e-21	4.39e-19	LOC110720403	NW_018742556.1	998097	999438	-	943	protein_coding	ribulose bisphosphate carboxylase small chain 3%2C chloroplastic-like	-
110684099	387.388	247.905	630.082	34.3473	31.9444	29.1655	421.792	31.8191	3.72689	4.37e-21	4.4e-19	LOC110684099	NW_018743697.1	1547267	1561428	+	1861	protein_coding	uncharacterized LOC110684099	-
110712827	18368.8	9583.2	14523.3	2670.5	2654.93	2574.12	14158.4	2633.19	2.42674	4.73e-21	4.75e-19	LOC110712827	NW_018745368.1	265042	266118	-	498	lncRNA	uncharacterized LOC110712827	-
110716504	2681.92	2275.26	2298.52	635.425	739.158	865.242	2418.57	746.608	1.69655	4.85e-21	4.86e-19	LOC110716504	NW_018745587.1	281708	284835	-	1624	protein_coding	methylthioribose kinase-like%2C transcript variant X2	APH
110687296	253.292	127.104	419.073	3.43473	7.9861	4.32081	266.49	5.24721	5.66112	4.96e-21	4.96e-19	LOC110687296	NW_018743919.1	1481656	1484972	-	2683	lncRNA	uncharacterized LOC110687296	-
110720850	36.6758	103.994	60.8491	1291.46	658.41	1059.68	67.1729	1003.18	-3.89856	4.97e-21	4.96e-19	LOC110720850	NW_018742204.1	18198930	18200708	-	1779	protein_coding	scopoletin glucosyltransferase-like	UDPGT
110687907	519.192	331.94	559.419	64.4012	73.6496	44.2883	470.184	60.7797	2.94621	5.34e-21	5.32e-19	LOC110687907	NW_018743920.1	2710973	2713269	+	2083	protein_coding	UPF0481 protein At3g47200-like	-
110722087	725.493	546.231	794.963	164.008	151.736	117.742	688.896	144.495	2.25039	5.47e-21	5.43e-19	LOC110722087	NW_018742651.1	1629892	1636319	+	2973	pseudogene	-	-
110720570	432.087	196.433	431.832	26.6192	30.1697	29.1655	353.451	28.6514	3.6255	5.69e-21	5.63e-19	LOC110720570	NW_018742558.1	419430	423170	-	863	protein_coding	signal peptidase complex catalytic subunit SEC11C-like%2C transcript variant X1	Peptidase_S24
110724768	2756.42	1946.47	3405.58	551.274	598.07	526.058	2702.82	558.468	2.27477	6.28e-21	6.21e-19	LOC110724768	NW_018742204.1	23399242	23404550	-	2553	protein_coding	calcium-dependent protein kinase 28-like%2C transcript variant X1	Pkinase
110733631	464.178	321.436	399.445	92.7377	87.8471	76.6943	395.019	85.7597	2.20016	6.98e-21	6.88e-19	LOC110733631	NW_018743199.1	4550050	4551651	-	1602	protein_coding	putative protein TPRXL	-
110691863	9652.61	6169.25	10389.5	1561.94	1310.61	869.563	8737.12	1247.37	2.80788	7.08e-21	6.96e-19	LOC110691863	NW_018744092.1	3026155	3032181	+	1635	protein_coding	cytochrome b561 and DOMON domain-containing protein At5g35735-like	Cytochrom_B561
110684309	45.8447	50.4213	45.1461	208.66	202.315	201.998	47.1374	204.324	-2.11626	7.49e-21	7.34e-19	LOC110684309	NW_018743697.1	3567517	3575860	+	1915	protein_coding	WD-40 repeat-containing protein MSI4-like	-
110727554	9653.76	7334.2	7236.13	1896.83	1299.07	1052.12	8074.69	1416.01	2.51116	7.62e-21	7.46e-19	LOC110727554	NW_018742907.1	1020419	1025900	+	2101	protein_coding	probable sodium/metabolite cotransporter BASS3%2C chloroplastic	-
110735031	315.183	182.777	252.229	11.1629	12.4228	1.0802	250.063	8.22197	4.88774	7.94e-21	7.75e-19	LOC110735031	NW_018743252.1	3674081	3676040	+	1615	protein_coding	NAC domain-containing protein 92-like%2C transcript variant X2	NAM
110705613	232.662	225.845	124.642	1363.59	1108.29	1705.64	194.383	1392.51	-2.84204	8.37e-21	8.15e-19	LOC110705613	NW_018744878.1	4130706	4132152	+	872	protein_coding	MLP-like protein 28	-
110724238	42009.8	29771.7	30219.4	9375.95	9675.61	10500.6	34000.3	9850.73	1.78725	9.01e-21	8.76e-19	LOC110724238	NW_018742738.1	10770000	10773649	-	1398	pseudogene	-	-
110686053	2.29224	4.20177	4.90718	158.856	135.764	102.619	3.8004	132.413	-5.10462	9.28e-21	8.99e-19	LOC110686053	NW_018743850.1	5178858	5181439	-	1987	protein_coding	protein ABHD17B-like	-
110733915	2176.48	1763.69	1966.8	762.51	725.848	797.189	1968.99	761.849	1.37007	9.41e-21	9.1e-19	LOC110733915	NW_018743204.1	3193281	3204628	+	1793	protein_coding	acyl-coenzyme A oxidase 4%2C peroxisomal-like	-
110720920	1036.09	830.901	639.897	7837.19	4170.52	8666.46	835.629	6891.39	-3.04411	9.65e-21	9.31e-19	LOC110720920	NW_018742577.1	1815821	1819453	-	2295	protein_coding	GDP-L-galactose phosphorylase 1-like	-
110727911	633.804	540.978	645.785	165.726	193.441	140.426	606.856	166.531	1.86279	1.03e-20	9.89e-19	LOC110727911	NW_018742914.1	3854159	3864492	-	2911	protein_coding	uncharacterized LOC110727911%2C transcript variant X2	-
110733576	312.89	129.205	264.988	1983.56	5012.61	4359.7	235.694	3785.29	-4.00572	1.09e-20	1.05e-18	LOC110733576	NW_018743199.1	3922392	3924194	-	1038	protein_coding	jasmonate-induced protein homolog	-
110696059	6117.98	3785.8	4986.68	371.81	535.956	825.274	4963.49	577.68	3.10394	1.09e-20	1.05e-18	LOC110696059	NW_018744311.1	1953615	1957546	+	1950	protein_coding	beta-amylase 1%2C chloroplastic-like	-
110682554	1029.21	947.5	1048.17	431.917	409.953	445.043	1008.3	428.971	1.23358	1.29e-20	1.23e-18	LOC110682554	NW_018743574.1	8592249	8603245	-	2248	protein_coding	D-2-hydroxyglutarate dehydrogenase%2C mitochondrial-like%2C transcript variant X1	FAD_binding_4
110685988	40.1141	58.8248	44.1646	310.843	274.189	229.003	47.7012	271.345	-2.50788	1.52e-20	1.45e-18	LOC110685988	NW_018743850.1	3643591	3656798	+	3260	protein_coding	probable glutamate carboxypeptidase AMP1%2C transcript variant X1	TFR_dimer
110705070	2522.61	1888.7	2545.85	669.772	611.38	750.74	2319.05	677.298	1.77622	1.59e-20	1.52e-18	LOC110705070	NW_018744874.1	1474220	1481177	+	3857	protein_coding	2-oxoglutarate dehydrogenase%2C mitochondrial-like%2C transcript variant X1	-
110706215	802.283	681.738	614.379	56.673	33.7191	10.802	699.467	33.7314	4.3618	1.69e-20	1.6e-18	LOC110706215	NW_018742412.1	673168	676076	-	1226	protein_coding	uncharacterized LOC110706215%2C transcript variant X2	C1_3
110725633	8666.95	6147.19	7800.46	2008.46	2350.58	2391.57	7538.2	2250.2	1.74426	1.82e-20	1.72e-18	LOC110725633	NW_018742815.1	1253021	1257436	-	3018	protein_coding	phospholipase D alpha 1-like	C2
110689306	1306.58	838.254	1049.16	277.354	244.02	243.045	1064.66	254.807	2.06204	1.92e-20	1.81e-18	LOC110689306	NW_018743955.1	6758793	6768311	+	2368	protein_coding	ceramide kinase-like%2C transcript variant X5	-
110722428	7670.97	6959.19	8094.89	2371.68	2967.28	2933.83	7575.02	2757.6	1.45801	1.93e-20	1.82e-18	LOC110722428	NW_018742681.1	3733853	3737979	+	1472	protein_coding	glutamine synthetase cytosolic isozyme	-
110736222	3709.99	2428.63	2728.39	798.575	616.704	662.164	2955.67	692.481	2.09327	1.97e-20	1.85e-18	LOC110736222	NW_018743292.1	1376382	1379923	+	1515	protein_coding	chaperonin-like RbcX protein 2%2C chloroplastic	-
novel.947	644.119	471.649	515.254	29.1952	54.128	12.9624	543.674	32.0952	4.07147	2.13e-20	2e-18	-	NW_018743955.1	6526212	6529204	+	2993	-	PF00564:PB1 domain	-
110707074	1008.58	694.343	777.298	64.4012	128.665	127.464	826.742	106.843	2.95456	2.14e-20	2.01e-18	LOC110707074	NW_018744991.1	3947511	3950055	+	2013	protein_coding	probable amino acid permease 7	Aa_trans
110691720	4475.59	3760.59	4553.86	1419.4	1421.53	1707.8	4263.35	1516.24	1.49192	2.15e-20	2.01e-18	LOC110691720	NW_018744092.1	63285	67421	+	2468	protein_coding	ABC transporter F family member 1%2C transcript variant X1	ABC_tran
110691514	728.931	738.462	933.346	246.442	263.541	229.003	800.246	246.329	1.69936	2.41e-20	2.25e-18	LOC110691514	NW_018744080.1	3315921	3321072	-	2325	pseudogene	-	-
110687985	5690.48	4783.72	6328.3	972.887	759.567	415.878	5600.83	716.111	2.96658	2.49e-20	2.31e-18	LOC110687985	NW_018743920.1	3660852	3664474	+	1033	protein_coding	acylpyruvase FAHD1%2C mitochondrial-like	FAA_hydrolase
110715329	821.767	725.856	921.569	212.095	262.654	264.649	823.064	246.466	1.74114	2.63e-20	2.44e-18	LOC110715329	NW_018745523.1	510975	514423	-	1216	protein_coding	protein REVERSION-TO-ETHYLENE SENSITIVITY1-like	-
110727198	3361.57	2943.34	2976.7	1311.21	1414.43	1409.66	3093.87	1378.43	1.16641	2.93e-20	2.72e-18	LOC110727198	NW_018742903.1	1112072	1115255	-	1256	protein_coding	cytochrome b-c1 complex subunit Rieske-4%2C mitochondrial-like	-
110724777	1028.07	1080.91	2600.81	111.629	146.412	101.539	1569.93	119.86	3.71058	3.08e-20	2.85e-18	LOC110724777	NW_018742770.1	3664342	3675929	-	4233	protein_coding	lectin-like%2C transcript variant X4	-
110698826	442.402	178.575	222.786	0.858682	6.21141	0	281.254	2.3567	6.84531	3.09e-20	2.85e-18	LOC110698826	NW_018744537.1	3444858	3453529	-	3532	protein_coding	boron transporter 4-like	-
110733810	1023.48	908.634	915.68	371.81	385.108	408.316	949.266	388.411	1.28978	3.23e-20	2.98e-18	LOC110733810	NW_018743204.1	298470	302651	-	986	protein_coding	uncharacterized LOC110733810	-
110725561	489.393	370.807	480.904	122.792	109.143	124.223	447.034	118.719	1.91361	3.58e-20	3.29e-18	LOC110725561	NW_018742815.1	379759	385411	+	1534	protein_coding	uncharacterized LOC110725561%2C transcript variant X1	-
110730683	1340.96	718.503	1660.59	166.584	149.074	138.266	1240.02	151.308	3.03412	3.7e-20	3.39e-18	LOC110730683	NW_018743047.1	1495104	1496883	+	1780	protein_coding	transcription initiation factor TFIID subunit 8-like	-
110702866	32575	25659.2	27660.8	11235	10818.5	11739.6	28631.7	11264.4	1.34585	3.72e-20	3.4e-18	LOC110702866	NW_018744704.1	652920	656516	-	1367	protein_coding	glyceraldehyde-3-phosphate dehydrogenase-like	-
110730688	2049.26	1849.83	2308.34	489.449	457.87	279.772	2069.14	409.03	2.33716	4.17e-20	3.81e-18	LOC110730688	NW_018743047.1	1904291	1908355	+	914	protein_coding	protein C2-DOMAIN ABA-RELATED 4-like	C2
110733346	221.201	161.768	174.696	644.871	605.169	725.896	185.888	658.645	-1.82638	4.19e-20	3.82e-18	LOC110733346	NW_018743199.1	868262	874286	+	2495	protein_coding	protein DA1-related 2-like%2C transcript variant X1	LIM
110718755	4684.19	3153.43	3104.28	813.172	489.814	628.678	3647.3	643.888	2.50169	4.23e-20	3.84e-18	LOC110718755	NW_018742461.1	3144967	3146687	-	1721	protein_coding	scopoletin glucosyltransferase-like	UDPGT
110714562	4692.21	3101.96	3499.8	263.616	497.8	597.352	3764.66	452.922	3.0561	4.48e-20	4.06e-18	LOC110714562	NW_018745454.1	1466057	1468871	-	1465	protein_coding	1-aminocyclopropane-1-carboxylate oxidase homolog 4-like	2OG-FeII_Oxy
110685422	3182.77	2447.53	2590.01	923.084	891.781	1021.87	2740.1	945.579	1.53519	5.57e-20	5.04e-18	LOC110685422	NW_018743813.1	736246	741924	+	1648	protein_coding	UV-B-induced protein At3g17800%2C chloroplastic-like%2C transcript variant X1	-
110685948	3656.12	2751.11	3283.89	813.172	994.713	1071.56	3230.37	959.815	1.75131	5.88e-20	5.31e-18	LOC110685948	NW_018743850.1	2852846	2859194	+	2395	protein_coding	auxilin-related protein 1-like	-
110734459	805.721	582.996	920.587	138.248	83.4104	69.1329	769.768	96.9304	2.98538	5.96e-20	5.36e-18	LOC110734459	NW_018743212.1	3341559	3343578	-	2020	protein_coding	receptor-like protein 12	-
110718912	204.009	118.7	163.9	12.8802	14.1975	6.48121	162.203	11.1863	3.83628	6.31e-20	5.67e-18	LOC110718912	NW_018742461.1	4843278	4845168	-	1467	protein_coding	probable cysteine protease RD19B	Peptidase_C1
110698591	443.548	367.655	294.431	0	0	0	368.545	0	11.0613	6.71e-20	6.01e-18	LOC110698591	NW_018744537.1	1745747	1753543	+	1279	protein_coding	uncharacterized LOC110698591	-
110682520	793.114	640.77	673.265	230.986	243.132	200.918	702.383	225.012	1.63995	7.05e-20	6.3e-18	LOC110682520	NW_018743574.1	8275946	8280379	+	2372	protein_coding	uncharacterized LOC110682520	-
110700846	4537.48	2719.6	6291.99	438.787	307.909	156.629	4516.36	301.108	3.90556	7.18e-20	6.41e-18	LOC110700846	NW_018744626.1	771620	771922	+	303	protein_coding	putative lipid-transfer protein DIR1	-
110729395	9015.37	8567.42	8912.42	4138.85	3999.26	3436.12	8831.74	3858.08	1.19458	7.29e-20	6.48e-18	LOC110729395	NW_018742980.1	2550375	2555177	-	1712	protein_coding	enolase-like	-
110724642	2675.04	2440.18	2473.22	1071.64	1110.07	1222.79	2529.48	1134.83	1.15684	7.37e-20	6.53e-18	LOC110724642	NW_018742770.1	1984030	1994446	-	2666	protein_coding	NADPH--cytochrome P450 reductase-like	NAD_binding_1
110717908	1091.1	493.708	1203.24	97.8898	93.1712	64.8121	929.351	85.291	3.44315	7.37e-20	6.53e-18	LOC110717908	NW_018745684.1	7621771	7623569	+	1478	lncRNA	uncharacterized LOC110717908	-
110687061	60.7443	70.3797	53.979	460.254	317.669	299.216	61.701	359.046	-2.54281	7.6e-20	6.72e-18	LOC110687061	NW_018742306.1	494186	499961	-	3184	protein_coding	E3 ubiquitin-protein ligase ORTHRUS 2-like	zf-C3HC4
110719580	359.881	178.575	445.572	6.86946	20.4089	16.203	328.01	14.4938	4.50648	8.42e-20	7.43e-18	LOC110719580	NW_018742484.1	6489618	6492505	+	2112	protein_coding	PKS-NRPS hybrid synthetase CHGG_01239-like	-
110713909	1721.47	1151.29	1542.82	335.745	365.586	421.279	1471.86	374.203	1.97662	9.11e-20	8.02e-18	LOC110713909	NW_018745454.1	3173386	3178301	+	1973	protein_coding	common plant regulatory factor 1-like%2C transcript variant X1	MFMR
110686454	518.046	508.415	691.913	157.998	120.679	131.785	572.791	136.82	2.06527	9.27e-20	8.14e-18	LOC110686454	NW_018742292.1	2452060	2459810	-	5148	protein_coding	ammonium transporter 3 member 1-like%2C transcript variant X3	Ammonium_transp
110739396	69.9132	57.7744	64.7748	240.431	261.767	301.376	64.1541	267.858	-2.06159	9.69e-20	8.49e-18	LOC110739396	NW_018743476.1	1735360	1778792	-	2029	protein_coding	zinc finger CCCH domain-containing protein 37-like%2C transcript variant X1	zf-CCCH
110701901	108.881	87.1868	103.051	4.29341	4.43672	2.1604	99.7063	3.63018	4.74757	1.01e-19	8.83e-18	LOC110701901	NW_018744662.1	794024	797483	-	1732	protein_coding	uncharacterized LOC110701901	-
110715348	343.836	233.198	356.261	12.0216	26.6203	35.6467	311.098	24.7629	3.66545	1.04e-19	9.06e-18	LOC110715348	NW_018745523.1	1192370	1194584	-	2215	protein_coding	cytochrome P450 71A6-like	-
110687992	2794.24	2119.79	2420.22	842.368	718.749	865.242	2444.75	808.786	1.59605	1.1e-19	9.61e-18	LOC110687992	NW_018743920.1	3734428	3738092	-	3160	protein_coding	probable xyloglucan glycosyltransferase 5	-
110682410	2145.53	2261.6	2461.44	369.233	647.762	502.294	2289.53	506.43	2.17681	1.19e-19	1.04e-17	LOC110682410	NW_018743574.1	6997162	6999821	+	1424	protein_coding	peroxidase 50-like	-
110725057	273.922	225.845	335.651	45.5102	22.1836	31.3259	278.473	33.0065	3.07391	1.21e-19	1.05e-17	LOC110725057	NW_018742810.1	12861	14319	-	1102	protein_coding	(+)-neomenthol dehydrogenase-like	adh_short
110707065	120.342	231.098	85.385	1805.81	1733.87	3835.8	145.608	2458.49	-4.07772	1.31e-19	1.13e-17	LOC110707065	NW_018744991.1	3779107	3780994	+	1612	protein_coding	fructose-bisphosphate aldolase 5%2C cytosolic-like	-
110687363	1199.99	883.423	1037.38	320.289	347.839	341.344	1040.26	336.49	1.62825	1.37e-19	1.19e-17	LOC110687363	NW_018743919.1	2545232	2563005	-	3206	protein_coding	heat shock 70 kDa protein 16-like%2C transcript variant X2	HSP70
110730331	1017.75	1314.1	1361.25	4573.34	4430.51	3536.58	1231.04	4180.15	-1.76348	1.38e-19	1.19e-17	LOC110730331	NW_018743021.1	3225861	3227252	+	1392	protein_coding	ethylene-responsive transcription factor ERF104-like	AP2
110727221	3768.44	3481.17	3914.95	1839.3	1756.05	1841.74	3721.52	1812.37	1.03812	1.41e-19	1.21e-17	LOC110727221	NW_018742903.1	1980391	1984830	+	1746	protein_coding	mitochondrial phosphate carrier protein 3%2C mitochondrial-like	Mito_carr
110722299	293.406	175.424	295.412	37.782	28.395	29.1655	254.748	31.7808	2.99928	1.41e-19	1.21e-17	LOC110722299	NW_018742669.1	99303	104681	-	2423	protein_coding	ultraviolet-B receptor UVR8-like%2C transcript variant X1	-
110730541	130.658	123.952	134.457	462.83	401.08	379.151	129.689	414.353	-1.6766	1.48e-19	1.26e-17	LOC110730541	NW_018743033.1	1328566	1332849	+	1384	protein_coding	protein IQ-DOMAIN 1-like	-
110727754	246.415	157.567	271.858	6.01078	15.9722	19.4436	225.28	13.8089	4.04688	1.49e-19	1.28e-17	LOC110727754	NW_018742914.1	2406593	2407492	+	900	protein_coding	translocator protein homolog	-
110688035	5798.21	3263.73	3814.84	528.09	798.61	783.146	4292.26	703.282	2.60981	1.73e-19	1.48e-17	LOC110688035	NW_018743920.1	4257386	4261573	-	2227	protein_coding	bZIP transcription factor 23-like	bZIP_1
110702107	1085.37	774.177	1047.19	115.063	177.469	209.559	968.915	167.364	2.53612	1.84e-19	1.56e-17	LOC110702107	NW_018742393.1	176509	181596	+	2022	protein_coding	aspartate aminotransferase%2C cytoplasmic-like	Aminotran_1_2
110692728	3056.7	2954.9	3172	1278.58	1430.4	1484.2	3061.2	1397.73	1.13148	1.87e-19	1.59e-17	LOC110692728	NW_018742334.1	768641	773275	+	1282	protein_coding	protein DEHYDRATION-INDUCED 19 homolog 4-like	-
110727918	700.278	526.272	542.734	150.269	172.145	174.993	589.762	165.802	1.8312	1.91e-19	1.62e-17	LOC110727918	NW_018742914.1	3971857	3972738	-	882	protein_coding	uncharacterized LOC110727918	-
110691006	1399.41	1325.66	1193.43	505.764	404.629	387.792	1306.17	432.729	1.5924	1.93e-19	1.63e-17	LOC110691006	NW_018744066.1	2456032	2460918	+	1756	protein_coding	aspartate aminotransferase%2C cytoplasmic	Aminotran_1_2
110721853	1445.26	1329.86	1220.91	389.842	391.319	507.695	1332.01	429.619	1.63398	1.96e-19	1.65e-17	LOC110721853	NW_018742630.1	2588562	2593310	-	1767	protein_coding	uncharacterized LOC110721853%2C transcript variant X3	-
110702477	14931.6	7761.73	18922.1	500.612	1331.02	1021.87	13871.8	951.167	3.86642	2.06e-19	1.73e-17	LOC110702477	NW_018744693.1	1076335	1077408	+	1074	protein_coding	osmotin-like protein OSML13	Thaumatin
110687064	393.119	250.006	407.296	58.3904	58.5647	65.8923	350.14	60.9492	2.52432	2.24e-19	1.89e-17	LOC110687064	NW_018743918.1	437506	440372	+	2867	protein_coding	ethylene-responsive transcription factor ERF054-like	AP2
110686208	2402.26	1839.33	2012.93	1.71736	9.76079	0	2084.84	3.82605	9.06521	2.42e-19	2.03e-17	LOC110686208	NW_018743850.1	7517652	7519879	-	1610	protein_coding	protein ACCELERATED CELL DEATH 6-like	-
110719681	440.11	298.326	402.389	74.7054	82.523	91.8172	380.275	83.0152	2.19805	2.58e-19	2.17e-17	LOC110719681	NW_018742484.1	7788972	7794001	-	1730	protein_coding	putative RING-H2 finger protein ATL21A	-
110719368	174.21	212.19	178.621	648.305	552.816	549.823	188.34	583.648	-1.63196	2.86e-19	2.39e-17	LOC110719368	NW_018742484.1	2274887	2278978	+	2717	protein_coding	somatic embryogenesis receptor kinase 2-like	Pkinase_Tyr
110698660	5135.76	3355.12	6102.57	964.3	931.712	665.404	4864.48	853.806	2.50987	2.93e-19	2.45e-17	LOC110698660	NW_018744537.1	2838440	2844607	-	3230	protein_coding	phospholipase D alpha 1-like%2C transcript variant X2	C2
110701221	1147.26	766.824	1058.97	206.084	263.541	250.607	991.019	240.077	2.04592	3.06e-19	2.55e-17	LOC110701221	NW_018744633.1	4992965	4998703	-	1461	protein_coding	ABSCISIC ACID-INSENSITIVE 5-like protein 2	bZIP_1
110730868	3916.29	2669.18	3376.14	776.249	890.894	1018.63	3320.53	895.258	1.89147	3.25e-19	2.7e-17	LOC110730868	NW_018743050.1	1094409	1100245	+	2133	protein_coding	pheophorbide a oxygenase%2C chloroplastic-like	-
110724752	2479.05	2664.97	3380.07	833.781	937.923	973.262	2841.37	914.989	1.63526	3.3e-19	2.74e-17	LOC110724752	NW_018742770.1	3336182	3343027	-	3291	protein_coding	beta-galactosidase 3-like	-
110705188	18136.2	10715.6	13547.7	2528.82	2726.81	3523.62	14133.2	2926.42	2.27201	3.51e-19	2.91e-17	LOC110705188	NW_018744874.1	2617790	2620966	-	3177	protein_coding	arginine decarboxylase-like	-
110722086	2069.89	1662.85	1711.63	484.297	556.365	651.362	1814.79	564.008	1.68693	3.55e-19	2.94e-17	LOC110722086	NW_018742204.1	20058700	20067157	-	2132	protein_coding	probable mitochondrial-processing peptidase subunit beta%2C mitochondrial	-
110684388	4885.9	2611.4	9290.28	416.461	313.233	196.597	5595.86	308.763	4.17903	3.57e-19	2.94e-17	LOC110684388	NW_018743697.1	4497668	4500052	-	1818	protein_coding	cytochrome P450 71A1-like	p450
110715824	910.018	621.863	559.419	131.378	76.3116	76.6943	697.1	94.7948	2.875	3.62e-19	2.97e-17	LOC110715824	NW_018745533.1	257380	261163	+	1543	protein_coding	acetylajmalan esterase-like	Lipase_GDSL
110732308	405.726	207.988	500.533	29.1952	39.0432	28.0853	371.415	32.1079	3.52973	3.69e-19	3.03e-17	LOC110732308	NW_018743175.1	703614	705228	-	1516	protein_coding	homeobox-leucine zipper protein ATHB-12-like	HALZ
110707689	1379.93	947.5	1320.03	339.18	321.219	264.649	1215.82	308.349	1.97792	3.75e-19	3.07e-17	LOC110707689	NW_018745003.1	287781	298877	+	2325	protein_coding	uncharacterized LOC110707689%2C transcript variant X1	-
110701033	183.379	127.104	223.768	15.4563	5.32407	6.48121	178.083	9.08719	4.27476	3.8e-19	3.11e-17	LOC110701033	NW_018744633.1	3301396	3306466	+	2572	protein_coding	endoglucanase 12-like	-
110723821	231.516	142.86	235.545	11.1629	14.1975	24.8446	203.307	16.735	3.623	4.45e-19	3.63e-17	LOC110723821	NW_018742733.1	2441606	2442589	-	984	protein_coding	monothiol glutaredoxin-S6-like	-
110709713	198.279	218.492	165.863	578.752	578.549	650.282	194.211	602.527	-1.63397	4.58e-19	3.73e-17	LOC110709713	NW_018745080.1	1645949	1648118	-	2170	protein_coding	serine/threonine-protein kinase-like protein At3g51990	Pkinase_Tyr
110702071	1428.06	1208.01	1381.86	560.72	528.857	477.449	1339.31	522.342	1.35734	4.71e-19	3.83e-17	LOC110702071	NW_018744662.1	3093843	3103459	+	2398	protein_coding	sodium/hydrogen exchanger 6-like	Na_H_Exchanger
110710397	1138.1	679.637	2363.3	98.7485	98.4952	79.9349	1393.68	92.3929	3.91413	4.82e-19	3.91e-17	LOC110710397	NW_018745170.1	88809	90169	-	1104	protein_coding	probable WRKY transcription factor 50%2C transcript variant X2	WRKY
110698403	20.6301	28.362	12.7587	213.812	231.597	416.958	20.5836	287.456	-3.8064	4.83e-19	3.91e-17	LOC110698403	NW_018744518.1	479506	480978	+	1043	lncRNA	uncharacterized LOC110698403%2C transcript variant X2	-
110734250	116.904	105.044	147.215	2.57605	2.66203	0	123.055	1.74603	6.05621	5.12e-19	4.14e-17	LOC110734250	NW_018743212.1	764208	768182	-	2130	protein_coding	probable glycerol-3-phosphate acyltransferase 3	Acyltransferase
110726737	498.562	299.376	409.259	79.8575	54.128	64.8121	402.399	66.2659	2.60072	5.28e-19	4.26e-17	LOC110726737	NW_018742881.1	855502	856836	+	1335	protein_coding	B-box zinc finger protein 32-like	-
110722818	43.5525	36.7655	50.0533	275.637	247.569	428.84	43.4571	317.349	-2.86535	5.44e-19	4.38e-17	LOC110722818	NW_018742684.1	3016242	3017355	+	1114	protein_coding	3-isopropylmalate dehydratase small subunit 3-like	-
110687309	199.425	98.7417	337.614	4.29341	5.32407	2.1604	211.927	3.92596	5.73036	5.49e-19	4.41e-17	LOC110687309	NW_018743919.1	1725100	1730180	-	2405	protein_coding	cysteine-rich receptor-like protein kinase 15	Thaumatin
110707255	2520.31	1502.13	1768.55	419.037	450.771	467.727	1930.33	445.845	2.11431	5.65e-19	4.52e-17	LOC110707255	NW_018744996.1	1599287	1603702	-	1598	protein_coding	remorin 4.1-like	-
110705004	586.813	285.721	403.37	41.2168	25.733	12.9624	425.301	26.6374	3.98405	5.65e-19	4.52e-17	LOC110705004	NW_018742410.1	217796	223913	-	3090	protein_coding	uncharacterized LOC110705004	-
110685308	168.479	92.439	211.009	6.01078	8.87345	5.40101	157.309	6.76174	4.53115	5.79e-19	4.62e-17	LOC110685308	NW_018743812.1	20482	37031	-	1835	pseudogene	-	-
110738364	3000.54	1295.2	1483.93	164.008	159.722	68.0527	1926.56	130.594	3.88013	5.83e-19	4.65e-17	LOC110738364	NW_018743389.1	532115	535239	-	1350	protein_coding	annexin-like protein RJ4	-
110738666	170.772	156.516	189.417	21.4671	16.8595	6.48121	172.235	14.9359	3.50124	5.86e-19	4.66e-17	LOC110738666	NW_018743391.1	1306681	1312053	+	1590	protein_coding	eukaryotic translation initiation factor 3 subunit I-like%2C transcript variant X1	WD40
110730801	260.169	331.94	268.914	947.985	850.076	1122.33	287.008	973.464	-1.76123	6.08e-19	4.83e-17	LOC110730801	NW_018743050.1	43074	52288	+	4518	protein_coding	histidine kinase 2-like	Response_reg
110688274	76.7899	200.635	92.255	1426.27	1165.08	2236.02	123.227	1609.12	-3.70614	6.6e-19	5.23e-17	LOC110688274	NW_018743920.1	7126786	7129616	+	2318	protein_coding	ammonium transporter 1 member 3-like%2C transcript variant X2	Ammonium_transp
110720439	2365.59	1227.97	1703.77	233.562	103.819	97.2182	1765.78	144.866	3.60523	6.81e-19	5.39e-17	LOC110720439	NW_018742556.1	1365032	1368688	+	2380	protein_coding	protein NRT1/ PTR FAMILY 7.3-like	-
110726895	324.352	278.368	292.468	65.2599	50.5786	81.0151	298.396	65.6179	2.19126	7.6e-19	6e-17	LOC110726895	NW_018742890.1	284475	292910	+	1368	protein_coding	uncharacterized protein At1g32220%2C chloroplastic-like	-
110713565	876.781	826.699	845.998	335.745	307.021	374.83	849.826	339.199	1.32661	7.96e-19	6.27e-17	LOC110713565	NW_018745448.1	6267824	6278801	+	3333	protein_coding	AMP deaminase-like%2C transcript variant X2	-
110714205	1499.12	1200.66	1548.71	521.22	501.35	528.219	1416.16	516.93	1.45415	8.31e-19	6.54e-17	LOC110714205	NW_018745454.1	342453	342887	-	435	protein_coding	protein transport protein Sec61 subunit beta-like	-
110732537	202.863	297.275	181.566	1150.63	903.317	1224.95	227.235	1092.97	-2.26595	9.36e-19	7.35e-17	LOC110732537	NW_018743175.1	3576703	3580565	+	2517	protein_coding	mitochondrial carnitine/acylcarnitine carrier-like protein%2C transcript variant X3	Mito_carr
110728391	3326.04	2723.8	3151.39	1164.37	1147.34	1327.57	3067.08	1213.09	1.33857	1.02e-18	8.03e-17	LOC110728391	NW_018742931.1	541122	548314	+	2139	protein_coding	eukaryotic initiation factor 4A-9%2C transcript variant X3	DEAD
110736224	1261.88	1025.23	1278.81	464.547	420.601	413.717	1188.64	432.955	1.45643	1.04e-18	8.1e-17	LOC110736224	NW_018743292.1	1405039	1410909	+	2402	protein_coding	nuclear transcription factor Y subunit A-1-like%2C transcript variant X5	CBFB_NFYA
110692510	11.4612	34.6646	39.2575	319.43	297.26	386.712	28.4611	334.468	-3.54396	1.06e-18	8.25e-17	LOC110692510	NW_018744113.1	3175094	3180967	-	1910	protein_coding	E3 ubiquitin-protein ligase MIEL1-like%2C transcript variant X2	zf-CHY
110688161	304.868	115.549	418.092	12.0216	8.87345	6.48121	279.503	9.1254	4.92498	1.1e-18	8.55e-17	LOC110688161	NW_018743920.1	5989648	5992160	-	1884	protein_coding	aluminum-activated malate transporter 2-like%2C transcript variant X2	-
110729136	81.3744	71.4302	88.3293	393.277	435.686	709.693	80.3779	512.885	-2.67203	1.12e-18	8.67e-17	LOC110729136	NW_018742969.1	982512	985046	+	2019	protein_coding	protein kinase PINOID 2-like	Pkinase
110718100	3740.93	2292.07	3087.6	782.26	828.78	724.816	3040.2	778.618	1.96485	1.12e-18	8.67e-17	LOC110718100	NW_018742455.1	502544	505944	-	1157	protein_coding	cysteine proteinase inhibitor 6-like	-
110689312	1036.09	808.841	1123.74	262.757	314.12	303.537	989.559	293.471	1.75419	1.17e-18	9.08e-17	LOC110689312	NW_018743955.1	6842351	6847893	+	1863	protein_coding	putative lipase ROG1%2C transcript variant X2	-
110738894	1326.06	1265.78	1215.02	553.85	598.07	608.154	1268.95	586.691	1.11331	1.23e-18	9.54e-17	LOC110738894	NW_018743397.1	654278	660910	-	2109	protein_coding	polyadenylate-binding protein-interacting protein 11-like%2C transcript variant X2	RRM_1
110704959	1290.53	1063.05	1310.22	480.004	402.854	423.439	1221.27	435.432	1.48742	1.29e-18	9.95e-17	LOC110704959	NW_018744874.1	361373	367862	-	2198	protein_coding	putative fucosyltransferase-like protein	-
110684013	229.224	98.7417	222.786	11.1629	7.09876	5.40101	183.584	7.88755	4.5233	1.35e-18	1.04e-16	LOC110684013	NW_018743697.1	475689	477636	-	1832	pseudogene	-	-
110730880	138.68	147.062	135.438	370.951	403.742	389.953	140.394	388.215	-1.46743	1.35e-18	1.04e-16	LOC110730880	NW_018743050.1	1436956	1441675	+	1425	protein_coding	E3 ubiquitin-protein ligase RZFP34-like	zf-CHY
110702512	155.872	135.507	166.844	18.891	11.5355	24.8446	152.741	18.4237	3.06702	1.39e-18	1.07e-16	LOC110702512	NW_018744693.1	1665198	1671859	+	3086	lncRNA	uncharacterized LOC110702512	-
110716542	890.534	888.675	920.587	276.496	329.205	367.269	899.932	324.323	1.47453	1.45e-18	1.11e-16	LOC110716542	NW_018745590.1	78990	84832	+	1497	protein_coding	electron transfer flavoprotein subunit alpha%2C mitochondrial-like	-
110714725	1187.38	1001.07	571.196	8664.96	5220.25	10769.6	919.882	8218.28	-3.15958	1.56e-18	1.2e-16	LOC110714725	NW_018745461.1	1125711	1127629	+	1919	protein_coding	crocetin glucosyltransferase%2C chloroplastic-like	UDPGT
110704466	1718.03	3965.42	2299.51	345.19	256.443	382.391	2660.99	328.008	3.02072	1.61e-18	1.23e-16	LOC110704466	NW_018744835.1	1329468	1331345	-	1293	protein_coding	expansin-A4-like	-
110707054	1080.79	757.37	1430.93	158.856	175.694	95.0578	1089.7	143.203	2.92519	1.65e-18	1.26e-16	LOC110707054	NW_018744991.1	3664277	3667484	-	2406	protein_coding	disease resistance protein RPM1-like%2C transcript variant X1	-
110685024	278.507	113.448	241.433	3.43473	11.5355	8.64162	211.129	7.87061	4.7533	1.71e-18	1.3e-16	LOC110685024	NW_018743791.1	737599	738637	-	1039	protein_coding	pathogenesis-related protein PRB1-3-like	SCP
110727845	1088.81	897.079	1135.52	3476.81	3620.37	5242.22	1040.47	4113.13	-1.98279	1.74e-18	1.32e-16	LOC110727845	NW_018742914.1	1801537	1803396	+	973	protein_coding	glutathione S-transferase-like	GST_N
110721671	709.447	594.551	871.516	195.78	215.625	189.035	725.171	200.147	1.85691	1.93e-18	1.46e-16	LOC110721671	NW_018742204.1	19619975	19623801	+	816	protein_coding	cytochrome b5-like	-
110728084	529.507	405.471	408.278	127.085	105.594	89.6568	447.752	107.445	2.05458	1.93e-18	1.46e-16	LOC110728084	NW_018742914.1	7102543	7107275	+	1354	protein_coding	vesicle-associated membrane protein 722-like	-
110738104	432.087	316.183	764.539	0	1.77469	0	504.27	0.591563	9.66885	1.94e-18	1.47e-16	LOC110738104	NW_018743373.1	734432	743205	+	1738	protein_coding	O-acyltransferase WSD1-like	-
110699722	244.123	266.813	319.948	73.8467	58.5647	68.0527	276.961	66.8214	2.05246	2.15e-18	1.62e-16	LOC110699722	NW_018744593.1	5328670	5332218	+	939	protein_coding	uncharacterized LOC110699722%2C transcript variant X2	-
110693903	5006.25	2993.76	4965.09	777.966	1006.25	675.126	4321.7	819.78	2.39793	2.17e-18	1.63e-16	LOC110693903	NW_018744167.1	2419629	2423218	+	2704	protein_coding	S-type anion channel SLAH2-like%2C transcript variant X1	C4dic_mal_tran
110736259	168.479	132.356	483.848	1.71736	4.43672	1.0802	261.561	2.41143	6.73306	2.24e-18	1.68e-16	LOC110736259	NW_018743292.1	1722516	1723822	-	1155	protein_coding	glucan endo-1%2C3-beta-glucosidase-like	Glyco_hydro_17
110727082	1510.58	1294.15	1529.08	410.45	532.407	524.978	1444.6	489.278	1.56272	2.36e-18	1.77e-16	LOC110727082	NW_018742899.1	1167862	1175466	+	1200	protein_coding	hydroxyacylglutathione hydrolase cytoplasmic-like	Lactamase_B
110685906	2163.87	1380.28	2244.55	490.308	461.419	459.086	1929.57	470.271	2.03656	2.39e-18	1.79e-16	LOC110685906	NW_018743850.1	1917521	1920082	+	1675	protein_coding	uncharacterized LOC110685906	-
110714030	224.639	171.222	299.338	1075.93	937.036	1024.03	231.733	1012.33	-2.12606	2.41e-18	1.8e-16	LOC110714030	NW_018745454.1	7045628	7049850	+	1668	protein_coding	WAT1-related protein At4g08300-like	DUF6
110705199	3253.83	2451.73	2781.39	932.529	1059.49	1057.52	2828.99	1016.51	1.47676	2.45e-18	1.82e-16	LOC110705199	NW_018744874.1	2735914	2739311	-	2609	protein_coding	transcription factor VIP1-like%2C transcript variant X2	bZIP_1
110725193	1305.43	829.85	1134.54	302.256	265.316	250.607	1089.94	272.726	1.99768	2.5e-18	1.86e-16	LOC110725193	NW_018742810.1	798845	803845	-	2115	protein_coding	common plant regulatory factor 1-like	MFMR
110711641	4513.41	3155.53	4910.13	361.505	685.03	746.42	4193.02	597.652	2.81125	2.62e-18	1.94e-16	LOC110711641	NW_018745281.1	1825859	1832341	-	2173	pseudogene	-	MFS_1
110738041	63.0365	88.2372	76.552	1332.68	990.277	438.562	75.9419	920.505	-3.59915	2.69e-18	2e-16	LOC110738041	NW_018743363.1	30859	32233	+	1375	protein_coding	protein EXORDIUM-like 3	-
110704333	3.43836	13.6558	14.7215	156.28	134.876	187.955	10.6052	159.704	-3.89041	2.78e-18	2.06e-16	LOC110704333	NW_018744830.1	918869	919865	-	997	protein_coding	putative glycine-rich cell wall structural protein 1	-
110727105	2365.59	1584.07	2157.2	619.969	533.294	599.512	2035.62	584.258	1.80078	2.94e-18	2.17e-16	LOC110727105	NW_018742899.1	1750808	1754762	-	1200	protein_coding	cysteine proteinase inhibitor 6-like	-
110725465	385.096	250.006	287.561	15.4563	2.66203	1.0802	307.554	6.39951	5.54745	4.27e-18	3.15e-16	LOC110725465	NW_018742815.1	2739620	2740407	+	788	protein_coding	probable calcium-binding protein CML44	efhand
110696037	1434.94	1201.71	1337.7	559.002	573.225	589.79	1324.78	574.006	1.20677	4.56e-18	3.36e-16	LOC110696037	NW_018744311.1	1749710	1755985	+	2092	protein_coding	nuclear transcription factor Y subunit A-1-like%2C transcript variant X2	CBFB_NFYA
110686150	15333.9	9841.6	15292.7	3628.79	3008.1	3642.44	13489.4	3426.44	1.97708	4.73e-18	3.48e-16	LOC110686150	NW_018743850.1	6713068	6713943	-	876	protein_coding	nodulin-related protein 1-like	-
110689388	377.073	322.486	355.28	123.65	118.904	118.822	351.613	120.459	1.54451	4.75e-18	3.49e-16	LOC110689388	NW_018743955.1	7641727	7647334	-	2035	protein_coding	protein NRT1/ PTR FAMILY 5.2-like	-
110712842	9.16895	5.25222	10.7958	110.77	101.157	97.2182	8.40566	103.048	-3.61285	4.79e-18	3.51e-16	LOC110712842	NW_018745368.1	286065	289576	-	2363	protein_coding	regulatory protein NPR5-like	BTB
110740103	833.228	522.07	726.263	108.194	94.9459	158.79	693.854	120.643	2.52762	5.01e-18	3.67e-16	LOC110740103	NW_018743518.1	1679630	1686481	-	2940	protein_coding	protein DETOXIFICATION 45%2C chloroplastic-like	MatE
110713992	2207.42	1560.96	3935.56	238.714	315.895	159.87	2567.98	238.159	3.42961	5.16e-18	3.76e-16	LOC110713992	NW_018745454.1	4888226	4891780	-	1512	protein_coding	caffeic acid 3-O-methyltransferase-like	-
110705060	67.621	40.9673	65.7562	4849.84	2707.29	515.256	58.1148	2690.79	-5.53327	5.19e-18	3.78e-16	LOC110705060	NW_018744874.1	1365912	1367492	+	656	protein_coding	organ-specific protein S2-like	-
110702485	278.507	315.133	327.8	922.225	945.022	757.222	307.147	874.823	-1.50987	5.31e-18	3.86e-16	LOC110702485	NW_018744693.1	1185491	1188344	+	1543	protein_coding	bifunctional UDP-glucose 4-epimerase and UDP-xylose 4-epimerase 1-like	-
110719244	943.256	474.8	841.091	126.226	119.792	130.704	753.049	125.574	2.58447	5.34e-18	3.88e-16	LOC110719244	NW_018742484.1	7805554	7805862	+	309	protein_coding	uncharacterized LOC110719244	-
110701245	598.274	723.756	773.372	198.356	179.244	126.384	698.467	167.994	2.05265	5.41e-18	3.92e-16	LOC110701245	NW_018744633.1	5274824	5278946	+	2112	protein_coding	aspartic proteinase-like%2C transcript variant X1	Asp
110685022	30054.7	15523.5	20677.9	862.976	1045.29	155.549	22085.3	687.939	5.00421	5.57e-18	4.03e-16	LOC110685022	NW_018743791.1	731573	732418	+	846	protein_coding	pathogenesis-related protein PR-1 type-like	SCP
110722324	139.826	170.172	86.3664	9.44551	7.9861	8.64162	132.122	8.69107	3.92406	5.94e-18	4.29e-16	LOC110722324	NW_018742669.1	360340	362888	+	2029	protein_coding	laccase-17-like	-
110729803	347.274	215.341	698.783	18.891	28.395	12.9624	420.466	20.0828	4.38092	5.99e-18	4.32e-16	LOC110729803	NW_018742205.1	4183306	4189076	+	2239	protein_coding	NAC domain-containing protein 90-like	NAM
110717785	40.1141	33.6142	32.3874	160.574	160.609	182.554	35.3719	167.912	-2.24975	6.42e-18	4.62e-16	LOC110717785	NW_018745684.1	3109190	3110308	-	1119	protein_coding	uncharacterized LOC110717785	-
110684366	6.87671	12.6053	15.703	541.829	412.615	136.105	11.7283	363.516	-4.9458	6.46e-18	4.64e-16	LOC110684366	NW_018743697.1	4241587	4244547	+	1914	protein_coding	high-affinity nitrate transporter 2.1-like	MFS_1
110704422	1346.69	850.859	1979.56	178.606	202.315	125.303	1392.37	168.741	3.04321	6.61e-18	4.74e-16	LOC110704422	NW_018744835.1	491882	494503	-	1844	protein_coding	AAA-ATPase At3g28580-like	AAA
110704178	722.055	465.346	574.14	107.335	86.0724	140.426	587.18	111.278	2.40299	7.14e-18	5.11e-16	LOC110704178	NW_018744821.1	2454021	2464742	-	1265	protein_coding	uncharacterized LOC110704178%2C transcript variant X5	-
110707677	33.2374	48.3204	79.4963	424.189	1166.86	1358.89	53.6847	983.314	-4.19135	7.35e-18	5.26e-16	LOC110707677	NW_018745003.1	89996	91212	+	885	protein_coding	uncharacterized protein DDB_G0271670-like	-
110711071	26.3607	38.8664	35.3317	417.32	195.216	321.9	33.5196	311.479	-3.21314	7.64e-18	5.45e-16	LOC110711071	NW_018745209.1	1992	3073	+	924	protein_coding	jasmonate-induced protein homolog	-
110740038	176.502	161.768	137.401	481.721	575.887	665.404	158.557	574.337	-1.85763	7.83e-18	5.58e-16	LOC110740038	NW_018743518.1	1017864	1023158	+	1611	protein_coding	phosphoglycerate mutase-like protein 1	-
110706996	1308.87	1132.38	1848.04	260.181	365.586	290.574	1429.76	305.447	2.22682	7.9e-18	5.62e-16	LOC110706996	NW_018744991.1	3051535	3057943	+	1191	protein_coding	glutaminyl-peptide cyclotransferase-like	-
110705198	4410.26	3913.95	7440.27	932.529	1074.57	1013.23	5254.83	1006.78	2.384	8.82e-18	6.26e-16	LOC110705198	NW_018744874.1	2716569	2722180	+	1647	protein_coding	benzyl alcohol O-benzoyltransferase-like	-
110682304	1808.58	1078.81	2130.7	325.441	251.119	210.639	1672.69	262.4	2.67123	8.9e-18	6.31e-16	LOC110682304	NW_018743574.1	5689694	5693430	-	1608	protein_coding	heat shock factor protein HSF24-like	HSF_DNA-bind
110726050	186.817	288.872	432.813	7.72814	22.1836	5.40101	302.834	11.7709	4.67125	1e-17	7.08e-16	LOC110726050	NW_018742846.1	30261	32669	+	1745	protein_coding	glucan endo-1%2C3-beta-glucosidase-like	Glyco_hydro_17
110706356	1330.64	635.518	786.131	149.411	111.805	92.8974	917.431	118.038	2.9558	1.01e-17	7.12e-16	LOC110706356	NW_018744955.1	685507	690671	+	2008	protein_coding	protein ZINC INDUCED FACILITATOR-LIKE 1-like	MFS_1
110688086	6228.01	4055.76	5599.09	1261.4	1254.71	1622.46	5294.29	1379.52	1.94057	1.05e-17	7.44e-16	LOC110688086	NW_018743920.1	5120556	5125221	+	2806	protein_coding	probable GTP diphosphokinase RSH2%2C chloroplastic	-
110730834	112.32	86.1364	39.2575	658.609	914.852	671.886	79.2378	748.449	-3.24391	1.09e-17	7.7e-16	LOC110730834	NW_018743050.1	577846	580187	+	1724	protein_coding	fasciclin-like arabinogalactan protein 2	-
110688322	3546.09	2556.78	3760.86	960.866	1024	1065.08	3287.91	1016.65	1.69354	1.1e-17	7.74e-16	LOC110688322	NW_018743920.1	7547807	7551661	-	1918	protein_coding	serine/arginine-rich splicing factor SR45a-like%2C transcript variant X1	RRM_1
110725959	4644.07	3322.55	5401.83	1215.04	1060.38	1251.95	4456.15	1175.79	1.92233	1.13e-17	7.9e-16	LOC110725959	NW_018742817.1	2940386	2947747	-	2224	protein_coding	sugar transport protein 13-like	Sugar_tr
novel.760	362.173	264.712	275.784	69.5533	63.0015	79.9349	300.89	70.8299	2.08927	1.13e-17	7.9e-16	-	NW_018743548.1	455283	458611	+	3329	-	PF13966:zinc-binding in reverse transcriptase|PF13456:Reverse transcriptase-like	-
110722291	1555.28	1439.11	1783.27	649.164	652.198	569.266	1592.55	623.543	1.35221	1.16e-17	8.13e-16	LOC110722291	NW_018742669.1	21200	33258	+	1678	protein_coding	serine/threonine-protein phosphatase PP1	Metallophos
110716241	240.685	301.477	611.435	17.1736	34.6064	16.203	384.532	22.661	4.0801	1.2e-17	8.37e-16	LOC110716241	NW_018745566.1	998110	999621	-	765	protein_coding	uncharacterized LOC110716241	-
110688623	223.493	258.409	161.937	901.617	1112.73	1551.17	214.613	1188.51	-2.46964	1.22e-17	8.51e-16	LOC110688623	NW_018742309.1	5640253	5644228	-	1429	protein_coding	uncharacterized hydrolase YugF-like%2C transcript variant X1	-
110684646	1972.47	1689.11	1947.17	409.592	518.209	643.8	1869.58	523.867	1.83679	1.27e-17	8.82e-16	LOC110684646	NW_018743732.1	356670	360106	+	2255	protein_coding	probable serine/threonine-protein kinase WNK5	Pkinase
110693190	834.374	641.821	705.653	184.617	182.793	247.366	727.283	204.925	1.82996	1.31e-17	9.08e-16	LOC110693190	NW_018744143.1	1165757	1175020	-	2502	protein_coding	cyclic nucleotide-gated ion channel 4-like%2C transcript variant X1	-
110721199	212.032	177.525	208.065	517.786	517.322	571.427	199.207	535.511	-1.42629	1.32e-17	9.15e-16	LOC110721199	NW_018742607.1	632649	637200	+	2342	lncRNA	uncharacterized LOC110721199%2C transcript variant X2	HSP70
110715969	3039.51	1928.61	2007.04	504.047	588.309	617.876	2325.05	570.077	2.02823	1.38e-17	9.55e-16	LOC110715969	NW_018745533.1	2797795	2809900	-	3697	protein_coding	alpha-aminoadipic semialdehyde synthase-like%2C transcript variant X2	Saccharop_dh
110721608	2377.05	1446.46	2036.48	246.442	169.483	73.4537	1953.33	163.126	3.57911	1.5e-17	1.03e-15	LOC110721608	NW_018742616.1	2313164	2317008	-	2499	protein_coding	protein NRT1/ PTR FAMILY 7.3-like	-
110733386	322.059	298.326	163.9	0	0	0	261.428	0	10.5658	1.52e-17	1.05e-15	LOC110733386	NW_018743199.1	1504523	1520359	+	2002	protein_coding	4%2C5-DOPA dioxygenase extradiol 1-like	-
110725854	832.082	716.402	757.669	268.768	317.669	310.018	768.718	298.818	1.36371	1.53e-17	1.05e-15	LOC110725854	NW_018742815.1	5065017	5067845	+	1477	protein_coding	uncharacterized LOC110725854%2C transcript variant X2	-
110713900	1143.83	1023.13	1164.97	437.928	438.348	345.665	1110.64	407.314	1.44548	1.64e-17	1.13e-15	LOC110713900	NW_018745454.1	2956911	2958884	+	1974	protein_coding	delta(8)-fatty-acid desaturase-like	-
110711063	711.74	738.462	859.738	279.93	222.723	200.918	769.98	234.524	1.71322	1.77e-17	1.22e-15	LOC110711063	NW_018745207.1	5458	12926	+	2050	protein_coding	uncharacterized LOC110711063	-
110698446	342.689	242.652	301.301	4.29341	13.3102	27.005	295.548	14.8695	4.33937	1.97e-17	1.35e-15	LOC110698446	NW_018744537.1	289185	291853	+	1929	protein_coding	SNF1-related protein kinase regulatory subunit gamma-1-like	-
110700417	256.731	216.391	182.547	36.0647	42.5925	50.7695	218.556	43.1422	2.34621	2.01e-17	1.38e-15	LOC110700417	NW_018744626.1	2085925	2087187	+	1263	protein_coding	uncharacterized LOC110700417	-
110731618	463.032	287.821	330.744	70.412	57.6774	78.8547	360.532	68.9814	2.38797	2.04e-17	1.39e-15	LOC110731618	NW_018743074.1	1310804	1313019	+	2122	protein_coding	uncharacterized LOC110731618	-
110691242	1765.02	1025.23	1187.54	279.93	277.739	326.221	1325.93	294.63	2.17047	2.05e-17	1.4e-15	LOC110691242	NW_018744072.1	2036305	2044766	+	3215	protein_coding	aluminum-activated malate transporter 4-like	-
110709231	2488.22	1651.3	2973.75	437.069	511.11	569.266	2371.09	505.815	2.22945	2.17e-17	1.48e-15	LOC110709231	NW_018745063.1	632227	638910	+	2113	protein_coding	sodium/calcium exchanger NCL-like	Na_Ca_ex
110731658	1083.08	1100.86	952.975	399.287	448.996	458.006	1045.64	435.43	1.26441	2.62e-17	1.78e-15	LOC110731658	NW_018743074.1	1760724	1766355	+	2912	protein_coding	metal tolerance protein 1-like%2C transcript variant X1	-
110731743	182.233	192.231	414.166	14.5976	15.9722	4.32081	262.877	11.6302	4.47809	2.83e-17	1.92e-15	LOC110731743	NW_018743074.1	2634337	2635960	-	1624	protein_coding	BON1-associated protein 1-like	C2
110721020	963.886	854.01	848.942	236.996	268.865	339.183	888.946	281.682	1.66038	2.98e-17	2.02e-15	LOC110721020	NW_018742577.1	3709317	3715526	-	1440	protein_coding	electron transfer flavoprotein subunit alpha%2C mitochondrial-like	-
110684119	216.616	267.863	354.299	972.029	1220.1	1192.54	279.593	1128.22	-2.01087	3.08e-17	2.08e-15	LOC110684119	NW_018743697.1	1743397	1744800	-	1042	protein_coding	aquaporin TIP1-3-like	-
110719693	1425.77	1100.86	2827.52	218.105	140.2	106.94	1784.72	155.082	3.52301	3.44e-17	2.32e-15	LOC110719693	NW_018742484.1	7899843	7905580	+	2237	protein_coding	UDP-glucose 4-epimerase GEPI48-like	-
110726488	217.763	269.964	260.081	984.909	830.555	699.971	249.269	838.478	-1.7499	3.51e-17	2.37e-15	LOC110726488	NW_018742879.1	2932430	2935802	-	1766	protein_coding	tubulin alpha-2 chain-like	Tubulin
110702926	4500.81	2819.39	5883.71	649.164	611.38	320.82	4401.3	527.121	3.06097	3.59e-17	2.41e-15	LOC110702926	NW_018744704.1	4104936	4110956	+	1873	protein_coding	protein SAR DEFICIENT 1-like	-
110686362	602.858	461.145	450.479	76.4227	120.679	122.063	504.827	106.388	2.24894	3.66e-17	2.46e-15	LOC110686362	NW_018743858.1	586759	590482	-	2001	protein_coding	hexokinase-2%2C chloroplastic-like%2C transcript variant X1	-
110717529	989.1	856.111	1064.86	329.734	287.5	221.441	970.023	279.558	1.79267	3.99e-17	2.68e-15	LOC110717529	NW_018745684.1	9067335	9076060	+	1261	protein_coding	methyltransferase-like protein 13%2C transcript variant X2	Methyltransf_11
110738563	1157.58	1079.86	1132.58	559.861	494.251	518.497	1123.34	524.203	1.09922	4.01e-17	2.69e-15	LOC110738563	NW_018742244.1	676121	682754	+	3390	protein_coding	uncharacterized LOC110738563	-
110705145	5903.66	5828.91	5540.21	1842.73	1874.07	2499.59	5757.59	2072.13	1.47478	4.1e-17	2.74e-15	LOC110705145	NW_018744874.1	2128486	2138809	-	2956	protein_coding	V-type proton ATPase subunit a3-like	-
110701489	204.009	188.029	252.229	36.9233	52.3533	38.8873	214.756	42.7213	2.32824	4.21e-17	2.81e-15	LOC110701489	NW_018744633.1	6955900	6957519	-	1133	protein_coding	VQ motif-containing protein 31	-
110711762	3.43836	0	0.981436	195.78	110.918	220.361	1.47326	175.686	-6.95457	4.45e-17	2.96e-15	LOC110711762	NW_018745281.1	2889802	2891753	-	1952	protein_coding	crocetin glucosyltransferase%2C chloroplastic-like	UDPGT
110688044	112.32	92.439	135.438	12.0216	11.5355	15.1228	113.399	12.8933	3.14716	4.51e-17	3e-15	LOC110688044	NW_018743920.1	4372017	4373740	-	865	protein_coding	17.4 kDa class III heat shock protein-like%2C transcript variant X1	-
110725672	904.288	607.156	879.367	172.595	229.822	185.795	796.937	196.071	2.02264	4.93e-17	3.27e-15	LOC110725672	NW_018742815.1	1691381	1697612	-	2460	protein_coding	uncharacterized protein slp1-like%2C transcript variant X2	-
110687292	225.785	121.851	370.983	10.3042	5.32407	1.0802	239.54	5.56949	5.38846	5.05e-17	3.35e-15	LOC110687292	NW_018743919.1	1453001	1456854	-	2160	protein_coding	cysteine-rich receptor-like protein kinase 5	Pkinase_Tyr
110725174	20.6301	50.4213	41.2203	280.789	266.203	397.514	37.4239	314.836	-3.06581	5.09e-17	3.37e-15	LOC110725174	NW_018742810.1	545592	547462	-	1871	protein_coding	UDP-glycosyltransferase 72B1-like	UDPGT
110689699	2232.64	2229.04	1726.35	703.261	530.632	475.289	2062.68	569.727	1.85514	5.14e-17	3.4e-15	LOC110689699	NW_018743977.1	1234490	1244228	+	5903	protein_coding	ABC transporter C family member 5-like	ABC_membrane
110684219	710.593	668.082	654.618	117.639	151.736	209.559	677.765	159.645	2.09013	5.54e-17	3.66e-15	LOC110684219	NW_018743697.1	2657216	2660568	-	2200	pseudogene	-	-
110735797	9449.75	13639	9463.01	2890.33	3433.14	2540.63	10850.6	2954.7	1.87657	5.56e-17	3.66e-15	LOC110735797	NW_018743285.1	4200741	4204528	+	1284	protein_coding	petal death protein-like	-
110682188	1542.68	1077.75	1311.2	349.484	334.529	440.722	1310.54	374.912	1.80668	5.7e-17	3.75e-15	LOC110682188	NW_018743574.1	4365724	4370182	-	2775	protein_coding	acyl-coenzyme A oxidase 2%2C peroxisomal-like	-
110686034	76.7899	76.6824	53.979	297.963	307.021	433.161	69.1504	346.048	-2.3246	5.83e-17	3.83e-15	LOC110686034	NW_018743850.1	4624339	4625319	+	981	protein_coding	serotonin N-acetyltransferase 2%2C chloroplastic-like	-
110722746	859.589	549.382	1078.6	100.466	160.609	126.384	829.19	129.153	2.68288	5.85e-17	3.84e-15	LOC110722746	NW_018742684.1	2255685	2259123	-	1008	protein_coding	uncharacterized protein C119.09c-like	-
110691229	231.516	321.436	156.048	1228.77	1213	1647.31	236.333	1363.03	-2.52833	5.96e-17	3.9e-15	LOC110691229	NW_018744072.1	1835835	1840862	+	2120	protein_coding	protein NRT1/ PTR FAMILY 3.1-like	-
110687869	2316.31	2058.87	2353.48	749.63	825.23	558.464	2242.89	711.108	1.65621	5.98e-17	3.91e-15	LOC110687869	NW_018743920.1	2204078	2206988	-	882	protein_coding	peptide methionine sulfoxide reductase-like	PMSR
110710654	1107.15	1018.93	687.987	3683.75	3500.57	3126.1	938.023	3436.81	-1.87395	6.22e-17	4.06e-15	LOC110710654	NW_018745174.1	269502	272849	+	1850	protein_coding	tubulin beta-6 chain-like%2C transcript variant X2	Tubulin
110718093	1228.64	675.435	1931.47	66.1186	131.327	49.6893	1278.51	82.3783	3.95369	6.31e-17	4.11e-15	LOC110718093	NW_018745684.1	5330581	5331709	+	1129	protein_coding	acidic endochitinase SE2-like	-
110729022	295.699	269.964	295.412	762.51	674.382	658.923	287.025	698.605	-1.28396	6.68e-17	4.34e-15	LOC110729022	NW_018742966.1	1379223	1383723	+	4306	protein_coding	myosin-binding protein 3-like	-
110701946	16.0457	25.2106	20.6102	152.845	130.44	122.063	20.6222	135.116	-2.70857	6.69e-17	4.34e-15	LOC110701946	NW_018744662.1	1514609	1522621	+	2119	protein_coding	GDSL esterase/lipase At4g26790-like	Lipase_GDSL
110732179	1506	839.304	983.399	243.007	229.822	181.474	1109.57	218.101	2.34526	6.69e-17	4.34e-15	LOC110732179	NW_018743159.1	92516	95265	-	2219	protein_coding	3-ketoacyl-CoA synthase 11-like%2C transcript variant X3	-
110722619	218.909	204.836	154.086	13.7389	31.9444	21.604	192.61	22.4291	3.10229	7.28e-17	4.71e-15	LOC110722619	NW_018742684.1	577145	585654	-	4283	protein_coding	probable spastin homolog Bm1_53365%2C transcript variant X1	AAA
110738223	895.119	885.524	848.942	384.69	418.827	426.68	876.528	410.065	1.09661	7.68e-17	4.97e-15	LOC110738223	NW_018743381.1	339874	345409	-	4016	protein_coding	pentatricopeptide repeat-containing protein At2g37320-like%2C transcript variant X5	-
110736199	11284.7	11398.4	11630	5558.25	5445.63	6299.74	11437.7	5767.87	0.987848	7.81e-17	5.04e-15	LOC110736199	NW_018743292.1	1096823	1100318	+	1652	protein_coding	ADP%2CATP carrier protein 1%2C mitochondrial-like	Mito_carr
110722718	8458.35	5754.33	9860.49	1805.81	1944.17	1281.12	8024.39	1677.03	2.25823	8.25e-17	5.32e-15	LOC110722718	NW_018742684.1	1847835	1850725	-	1645	protein_coding	B2 protein-like	-
110715352	1565.6	1343.52	1526.13	521.22	619.367	637.319	1478.42	592.635	1.31956	8.75e-17	5.63e-15	LOC110715352	NW_018745523.1	1739381	1741438	+	1500	protein_coding	V-type proton ATPase subunit D-like	ATP-synt_D
110711431	578.79	507.364	578.066	185.475	207.639	226.842	554.74	206.652	1.42678	8.82e-17	5.67e-15	LOC110711431	NW_018745275.1	789657	795053	-	2179	protein_coding	galactan beta-1%2C4-galactosyltransferase GALS3-like	-
110705763	4225.74	2820.44	3410.49	1160.08	1104.74	1152.58	3485.56	1139.13	1.61337	8.89e-17	5.7e-15	LOC110705763	NW_018744878.1	5667700	5671514	-	2552	protein_coding	uncharacterized protein At1g04910-like	-
110700515	1240.1	1428.6	913.717	127.085	163.271	263.569	1194.14	184.642	2.69611	9.19e-17	5.89e-15	LOC110700515	NW_018744626.1	3332500	3338964	-	1875	protein_coding	uncharacterized LOC110700515	MFS_1
110728237	681.941	517.869	1044.25	101.325	136.651	129.624	748.019	122.533	2.61109	9.53e-17	6.1e-15	LOC110728237	NW_018742914.1	9087847	9096651	+	2776	protein_coding	LEAF RUST 10 DISEASE-RESISTANCE LOCUS RECEPTOR-LIKE PROTEIN KINASE-like 2.5	Pkinase
110692001	1220.62	1032.59	1122.76	486.014	412.615	385.632	1125.32	428.087	1.39295	9.59e-17	6.13e-15	LOC110692001	NW_018744092.1	5190200	5201020	+	2523	protein_coding	sodium/hydrogen exchanger 6-like	Na_H_Exchanger
110699037	542.114	314.083	825.388	41.2168	59.4521	23.7644	560.528	41.4778	3.75066	9.85e-17	6.28e-15	LOC110699037	NW_018744560.1	607473	609514	+	1282	protein_coding	glucan endo-1%2C3-beta-glucosidase-like	Glyco_hydro_17
110728204	262.461	439.085	201.194	2092.61	1722.34	3037.53	300.914	2284.16	-2.92427	1.01e-16	6.4e-15	LOC110728204	NW_018742914.1	8734670	8735533	+	769	protein_coding	ribulose bisphosphate carboxylase small chain 3%2C chloroplastic-like	-
110719567	4341.5	2922.33	3920.84	480.004	794.173	882.525	3728.22	718.901	2.3752	1.01e-16	6.4e-15	LOC110719567	NW_018742484.1	6318009	6322863	-	2036	protein_coding	mitogen-activated protein kinase homolog MMK2-like	Pkinase
110689684	1575.91	1623.99	1533.99	850.096	818.132	796.109	1577.96	821.445	0.941339	1.05e-16	6.64e-15	LOC110689684	NW_018743977.1	955575	960179	+	1526	protein_coding	alcohol dehydrogenase class-3	ADH_zinc_N
110712659	373.635	220.593	375.89	53.2383	57.6774	62.6517	323.373	57.8558	2.48468	1.06e-16	6.69e-15	LOC110712659	NW_018745324.1	709548	711495	-	1334	lncRNA	uncharacterized LOC110712659	-
110699188	284.237	184.878	198.25	31.7713	44.3672	38.8873	222.455	38.3419	2.53651	1.07e-16	6.76e-15	LOC110699188	NW_018744582.1	821648	825370	+	1151	protein_coding	uncharacterized LOC110699188	-
110708235	2348.4	2126.1	2388.82	1034.71	1022.22	1157.98	2287.77	1071.64	1.09471	1.11e-16	7.01e-15	LOC110708235	NW_018745024.1	456067	464555	+	3286	protein_coding	clathrin interactor EPSIN 2-like	-
110701095	1361.59	704.848	1717.51	175.171	192.554	177.153	1261.32	181.626	2.79585	1.16e-16	7.35e-15	LOC110701095	NW_018744633.1	3801661	3808010	-	1161	protein_coding	probable tyrosine-protein phosphatase At1g05000	-
110727454	2236.08	1803.61	2411.39	504.047	601.62	337.023	2150.36	480.896	2.15962	1.24e-16	7.8e-15	LOC110727454	NW_018742907.1	1159425	1159727	+	303	protein_coding	putative lipid-transfer protein DIR1	-
110726478	75.6438	101.893	60.8491	315.995	361.149	335.943	79.462	337.696	-2.08878	1.24e-16	7.8e-15	LOC110726478	NW_018742879.1	2803511	2805635	+	2125	protein_coding	transcription factor TCP14-like	TCP
110693899	3998.81	2897.12	3649.96	762.51	908.641	1163.38	3515.3	944.843	1.89613	1.26e-16	7.89e-15	LOC110693899	NW_018744167.1	2349628	2353118	+	1397	protein_coding	reticulon-like protein B6	-
110712150	5916.26	4832.04	7827.94	1402.23	1640.7	1833.1	6192.08	1625.34	1.92994	1.32e-16	8.25e-15	LOC110712150	NW_018745291.1	700967	707216	+	3561	protein_coding	probable E3 ubiquitin-protein ligase RZFP34%2C transcript variant X1	zf-CHY
110696839	127.219	169.121	174.696	2.57605	0	0	157.012	0.858682	7.40397	1.35e-16	8.48e-15	LOC110696839	NW_018742204.1	20994996	20996612	-	1445	protein_coding	protein ACCELERATED CELL DEATH 6-like	-
110735052	961.593	688.04	818.518	278.213	234.259	272.211	822.717	261.561	1.65326	1.36e-16	8.52e-15	LOC110735052	NW_018743252.1	4235511	4243529	-	1446	protein_coding	chorismate mutase 1%2C chloroplastic-like	-
110698536	3574.74	2201.73	5426.36	540.97	621.141	495.813	3734.28	552.641	2.75626	1.49e-16	9.29e-15	LOC110698536	NW_018744537.1	1230861	1238000	+	3704	protein_coding	extra-large guanine nucleotide-binding protein 1-like	G-alpha
110683032	962.74	759.471	1095.28	287.659	252.893	199.837	939.164	246.796	1.9262	1.5e-16	9.32e-15	LOC110683032	NW_018743616.1	2148337	2161410	+	1702	protein_coding	mitogen-activated protein kinase kinase 2-like	Pkinase
110684346	2837.79	2225.89	3069.93	1018.4	1006.25	998.107	2711.2	1007.58	1.42803	1.62e-16	1.01e-14	LOC110684346	NW_018743697.1	3938179	3944466	+	4348	protein_coding	probable phospholipid-transporting ATPase 4	-
110682340	833.228	759.471	741.966	325.441	340.74	362.948	778.222	343.043	1.18249	1.66e-16	1.03e-14	LOC110682340	NW_018743574.1	6236111	6242750	-	2118	protein_coding	tRNA-dihydrouridine(16/17) synthase [NAD(P)(+)]-like	Dus
110692172	535.237	349.798	661.488	102.183	92.2838	72.3735	515.508	88.9469	2.53224	1.66e-16	1.03e-14	LOC110692172	NW_018744093.1	3978734	3979767	-	1034	protein_coding	zinc finger protein ZAT10-like	-
110728854	4066.43	2460.14	3489.99	710.13	638.888	375.91	3338.85	574.976	2.53685	1.77e-16	1.09e-14	LOC110728854	NW_018742963.1	1988606	1993743	-	2078	lncRNA	uncharacterized LOC110728854	-
110684223	1614.88	1321.46	1025.6	341.756	315.895	402.915	1320.65	353.522	1.90198	1.77e-16	1.1e-14	LOC110684223	NW_018743697.1	2702747	2713037	-	3220	pseudogene	-	-
110694950	7578.14	7868.87	6991.75	2764.96	2819.98	3516.06	7479.59	3033.67	1.30217	1.77e-16	1.1e-14	LOC110694950	NW_018744284.1	744238	750964	-	2347	protein_coding	uncharacterized LOC110694950	-
110684626	952.424	661.779	732.152	252.453	200.54	199.837	782.118	217.61	1.84401	1.81e-16	1.12e-14	LOC110684626	NW_018743732.1	72548	74829	-	1272	protein_coding	probable calcium-binding protein CML48	efhand
110729485	257.877	161.768	425.943	24.0431	28.395	18.3634	281.863	23.6005	3.57316	2.05e-16	1.26e-14	LOC110729485	NW_018742987.1	1205385	1205921	-	537	protein_coding	uncharacterized N-acetyltransferase p20-like	-
110690487	733.516	432.783	691.913	150.269	129.552	123.143	619.404	134.322	2.20377	2.21e-16	1.36e-14	LOC110690487	NW_018744041.1	1653785	1658976	-	2656	protein_coding	uncharacterized protein At2g33490-like	-
110738256	1806.28	1531.55	1542.82	525.514	619.367	683.768	1626.88	609.549	1.41708	2.26e-16	1.39e-14	LOC110738256	NW_018743382.1	36484	59766	+	2754	protein_coding	protein ENHANCED DISEASE RESISTANCE 2-like%2C transcript variant X3	START
novel.1296	73.3516	79.8337	105.014	3.43473	6.21141	3.24061	86.0663	4.29558	4.31229	2.27e-16	1.39e-14	-	NW_018744718.1	1101220	1102076	-	857	-	PF05553:Cotton fibre expressed protein	-
110720024	45.8447	79.8337	57.9047	345.19	676.157	968.941	61.1944	663.429	-3.43667	2.3e-16	1.41e-14	LOC110720024	NW_018742523.1	4601776	4602738	+	963	protein_coding	chaperone protein dnaJ 11%2C chloroplastic-like	DnaJ
110686095	601.712	522.07	560.4	230.127	242.245	237.644	561.394	236.672	1.24593	2.37e-16	1.45e-14	LOC110686095	NW_018743850.1	5931514	5936842	+	832	protein_coding	cytochrome b5-like	-
110698498	118.05	80.8841	105.995	9.44551	3.54938	3.24061	101.643	5.41183	4.19988	2.41e-16	1.47e-14	LOC110698498	NW_018744537.1	919716	921642	+	1838	protein_coding	UPF0496 protein At4g34320-like	-
110727349	264.753	179.626	256.155	28.3365	48.804	37.8071	233.511	38.3158	2.60808	2.44e-16	1.49e-14	LOC110727349	NW_018742904.1	1779795	1783332	-	1491	lncRNA	uncharacterized LOC110727349	-
110729855	2010.29	1841.43	1917.73	1035.57	999.15	973.262	1923.15	1002.66	0.939189	2.58e-16	1.57e-14	LOC110729855	NW_018743014.1	645832	649582	+	783	protein_coding	V-type proton ATPase subunit G 1-like%2C transcript variant X1	-
110731701	4673.87	2431.78	2999.27	221.54	435.686	524.978	3368.31	394.068	3.09634	2.65e-16	1.61e-14	LOC110731701	NW_018743074.1	2230791	2232445	+	1420	protein_coding	homeobox-leucine zipper protein ATHB-12-like	Homeobox
110728231	212.032	119.751	156.048	14.5976	16.8595	5.40101	162.61	12.2861	3.70241	2.68e-16	1.63e-14	LOC110728231	NW_018742914.1	9011970	9015120	+	1568	protein_coding	peptide methionine sulfoxide reductase-like%2C transcript variant X1	PMSR
110735768	781.653	667.032	686.024	303.115	293.711	312.178	711.569	303.001	1.23169	2.71e-16	1.64e-14	LOC110735768	NW_018743285.1	3673008	3681414	-	2284	protein_coding	protein LAZ1 homolog 1-like%2C transcript variant X4	-
110732490	111.173	99.7921	93.2365	346.049	299.035	400.755	101.401	348.613	-1.78208	2.74e-16	1.66e-14	LOC110732490	NW_018743175.1	3062699	3068540	+	2535	protein_coding	type I inositol polyphosphate 5-phosphatase 2-like	Exo_endo_phos
110698469	4536.34	2774.22	2802.98	362.364	641.55	657.843	3371.18	553.919	2.60596	2.75e-16	1.66e-14	LOC110698469	NW_018744537.1	557970	563460	+	1998	protein_coding	probable receptor-like serine/threonine-protein kinase At4g34500	Pkinase
110687766	159.31	149.163	270.876	19.7497	20.4089	8.64162	193.117	16.2667	3.55362	2.95e-16	1.78e-14	LOC110687766	NW_018743920.1	508349	512059	-	1640	protein_coding	ethylene-responsive transcription factor-like protein At4g13040%2C transcript variant X1	-
110699916	88.2511	125.003	68.7005	415.602	404.629	479.61	93.9848	433.28	-2.20548	3.08e-16	1.85e-14	LOC110699916	NW_018744603.1	324722	330390	-	1432	protein_coding	protein trichome birefringence-like 41	-
110682113	3376.47	2792.08	4227.05	1145.48	1059.49	910.61	3465.2	1038.53	1.7381	3.11e-16	1.87e-14	LOC110682113	NW_018743574.1	3617563	3637409	+	4105	protein_coding	aspartyl protease family protein 1-like%2C transcript variant X2	-
110702954	483.662	231.098	264.006	47.2275	36.3811	34.5665	326.255	39.3917	3.04587	3.13e-16	1.88e-14	LOC110702954	NW_018744704.1	5387597	5391566	-	1004	protein_coding	uncharacterized LOC110702954	-
110703388	3777.61	2283.66	3897.28	713.565	592.746	385.632	3319.52	563.981	2.55643	3.14e-16	1.88e-14	LOC110703388	NW_018742393.1	1779765	1783719	-	2643	protein_coding	uncharacterized protein At1g04910-like	-
110736605	647.557	831.951	775.335	1739.69	1984.1	2018.9	751.614	1914.23	-1.34804	3.14e-16	1.88e-14	LOC110736605	NW_018743292.1	5321929	5332127	-	3333	protein_coding	probable LRR receptor-like serine/threonine-protein kinase At5g63710%2C transcript variant X2	Pkinase_Tyr
110705578	2252.12	1831.97	2383.91	734.174	614.93	475.289	2156	608.131	1.82489	3.15e-16	1.88e-14	LOC110705578	NW_018744878.1	3602253	3607665	-	2525	protein_coding	probable glycosyltransferase At3g07620	-
110736106	504.292	415.976	446.554	144.259	164.159	173.913	455.607	160.777	1.50431	3.16e-16	1.89e-14	LOC110736106	NW_018743292.1	205666	207821	+	1555	protein_coding	phytoene synthase 2%2C chloroplastic-like	-
novel.640	545.552	360.302	442.628	105.618	124.228	124.223	449.494	118.023	1.92986	3.3e-16	1.97e-14	-	NW_018743285.1	1952963	1958522	+	5560	-	PF00078:Reverse transcriptase (RNA-dependent DNA polymerase)|PF13456:Reverse transcriptase-like|PF13966:zinc-binding in reverse transcriptase	RVT_1
110738898	539.822	263.661	309.152	0.858682	0	0	370.879	0.286227	10.1087	3.32e-16	1.98e-14	LOC110738898	NW_018743397.1	694500	697940	-	2172	protein_coding	granule-bound starch synthase 1%2C chloroplastic/amyloplastic-like%2C transcript variant X1	Glycos_transf_1
110693565	2606.27	1883.45	2839.3	661.186	608.718	799.349	2443	689.751	1.82514	3.33e-16	1.98e-14	LOC110693565	NW_018744151.1	2408669	2424252	+	4580	protein_coding	helicase-like transcription factor CHR28	SNF2_N
110693171	1013.17	494.759	1174.78	127.085	111.805	72.3735	894.236	103.755	3.10478	3.34e-16	1.98e-14	LOC110693171	NW_018744143.1	812907	813583	-	677	protein_coding	calcium-binding protein PBP1-like	-
110731389	1036.09	610.308	1448.6	145.117	134.876	78.8547	1031.67	119.616	3.10596	3.34e-16	1.98e-14	LOC110731389	NW_018743066.1	2466379	2476608	+	7008	protein_coding	ankyrin repeat-containing protein ITN1-like%2C transcript variant X1	-
110727615	1085.37	1085.11	1143.37	577.035	567.013	561.705	1104.62	568.584	0.958063	3.46e-16	2.05e-14	LOC110727615	NW_018742907.1	1839419	1852325	-	4127	protein_coding	protein MICRORCHIDIA 6-like%2C transcript variant X3	-
110686653	2189.09	1991.64	1139.45	8104.25	11350.9	15328.1	1773.39	11594.4	-2.70897	3.5e-16	2.07e-14	LOC110686653	NW_018743893.1	437582	446118	-	2002	protein_coding	polyamine oxidase-like	Amino_oxidase
110734504	539.822	275.216	742.947	23.1844	50.5786	48.6091	519.328	40.7907	3.67421	3.56e-16	2.1e-14	LOC110734504	NW_018743212.1	4873097	4875329	-	2233	protein_coding	probable L-type lectin-domain containing receptor kinase S.5	Pkinase
110726902	889.388	538.877	716.449	184.617	185.455	189.035	714.905	186.369	1.93937	3.6e-16	2.12e-14	LOC110726902	NW_018742890.1	397961	402411	+	1711	protein_coding	UDP-galactose/UDP-glucose transporter 7-like	-
110688793	746.123	372.907	888.2	87.5856	91.3965	56.1705	669.077	78.3842	3.09039	3.7e-16	2.18e-14	LOC110688793	NW_018742309.1	6291617	6293955	-	2339	protein_coding	FK506-binding protein 5-like	C2
110691516	2546.68	1629.24	2342.69	578.752	639.775	671.886	2172.87	630.138	1.78612	3.71e-16	2.18e-14	LOC110691516	NW_018744080.1	3336951	3375657	+	6496	protein_coding	ABC transporter A family member 1-like%2C transcript variant X1	ABC_tran
110719578	33.2374	52.5222	30.4245	260.181	228.935	187.955	38.728	225.69	-2.54451	3.8e-16	2.23e-14	LOC110719578	NW_018742484.1	6443196	6445711	+	2004	protein_coding	uncharacterized LOC110719578	-
110701482	230.37	242.652	262.044	80.7162	70.1002	60.4913	245.022	70.4359	1.79391	3.83e-16	2.25e-14	LOC110701482	NW_018744633.1	6710675	6720977	-	6236	pseudogene	-	-
110735739	1432.65	1118.72	957.882	377.82	359.375	371.589	1169.75	369.595	1.66172	3.84e-16	2.25e-14	LOC110735739	NW_018743285.1	2986259	2992826	-	2213	protein_coding	serine decarboxylase-like	-
novel.1148	2701.4	1269.99	851.887	20.6084	37.2685	103.699	1607.76	53.8587	4.9061	3.98e-16	2.32e-14	-	NW_018744369.1	538806	544341	-	5536	-	PF00665:Integrase core domain|PF17919:RNase H-like domain found in reverse transcriptase|PF17921:Integrase zinc binding domain|PF00078:Reverse transcriptase (RNA-dependent DNA polymerase)|PF03732:Retrotransposon gag protein	RVT_1
110725835	1981.64	1592.47	2034.52	594.208	637.113	757.222	1869.54	662.848	1.49683	3.98e-16	2.32e-14	LOC110725835	NW_018742815.1	4584542	4586298	-	1757	pseudogene	-	-
110687438	1546.11	1231.12	1621.33	448.232	407.291	550.903	1466.19	468.809	1.64621	4.17e-16	2.43e-14	LOC110687438	NW_018743919.1	3714690	3724742	+	4757	protein_coding	fumarylacetoacetase-like%2C transcript variant X1	-
110717857	95.1278	107.145	124.642	320.289	324.768	342.424	108.972	329.16	-1.59119	4.19e-16	2.44e-14	LOC110717857	NW_018745684.1	4978741	4982915	+	1918	lncRNA	uncharacterized LOC110717857	-
110696392	193.694	201.685	211.009	834.639	555.478	671.886	202.129	687.334	-1.7655	4.22e-16	2.45e-14	LOC110696392	NW_018744362.1	1334172	1347464	+	1030	protein_coding	probable glutathione S-transferase	-
110733439	649.849	408.622	643.822	99.6072	139.313	126.384	567.431	121.768	2.22111	4.26e-16	2.48e-14	LOC110733439	NW_018743199.1	2157612	2158462	+	851	protein_coding	protein EARLY FLOWERING 4-like	-
110715966	52.7215	65.1275	78.5149	1433.14	976.079	369.429	65.4546	926.216	-3.82181	4.34e-16	2.51e-14	LOC110715966	NW_018745533.1	1586596	1591564	+	2950	protein_coding	subtilisin-like protease SBT1.8	Peptidase_S8
110723823	3183.92	3342.51	3010.07	1699.33	1535.11	1637.59	3178.83	1624.01	0.968888	4.51e-16	2.61e-14	LOC110723823	NW_018742733.1	2477846	2483091	+	1826	protein_coding	polyadenylate-binding protein RBP45-like	RRM_1
110698535	736.954	793.085	741.966	252.453	179.244	145.827	757.335	192.508	1.97292	4.81e-16	2.78e-14	LOC110698535	NW_018744537.1	1220307	1222690	+	2384	protein_coding	protein JINGUBANG-like	WD40
110740266	1204.57	787.833	1729.29	130.52	223.611	132.865	1240.56	162.332	2.93321	4.81e-16	2.78e-14	LOC110740266	NW_018742244.1	2599061	2602337	-	2828	protein_coding	LEAF RUST 10 DISEASE-RESISTANCE LOCUS RECEPTOR-LIKE PROTEIN KINASE-like 1.1	Pkinase
110690867	361.027	329.839	295.412	117.639	104.707	111.261	328.76	111.202	1.56261	4.85e-16	2.8e-14	LOC110690867	NW_018744066.1	520915	526222	-	1445	protein_coding	mitochondrial outer membrane import complex protein METAXIN-like	-
110739420	1966.74	1062	1556.56	289.376	185.455	128.544	1528.43	201.125	2.92375	4.92e-16	2.83e-14	LOC110739420	NW_018742244.1	1760138	1764462	+	2528	protein_coding	protein NUCLEAR FUSION DEFECTIVE 4-like	-
110723843	17712.1	14837.5	16286.9	6214.29	6989.61	7669.43	16278.9	6957.78	1.22638	5.25e-16	3.02e-14	LOC110723843	NW_018742733.1	2700462	2701951	-	753	protein_coding	protein translation factor SUI1 homolog 2-like	SUI1
110736241	495.123	444.338	433.795	2162.16	1411.77	2735.07	457.752	2103	-2.19978	5.43e-16	3.12e-14	LOC110736241	NW_018743292.1	1517263	1519857	-	1258	protein_coding	cinnamoyl-CoA reductase 1-like	Epimerase
110728608	504.292	450.64	531.939	73.8467	126.89	129.624	495.624	110.12	2.17368	5.44e-16	3.12e-14	LOC110728608	NW_018742951.1	7529704	7531440	+	1737	protein_coding	uncharacterized acetyltransferase At3g50280-like	-
novel.1544	357.589	367.655	322.893	99.6072	93.1712	59.4111	349.379	84.0632	2.04811	5.69e-16	3.26e-14	-	NW_018745311.1	686946	690829	-	1839	-	-	-
110706830	107.735	95.5904	154.086	473.134	447.222	436.402	119.137	452.252	-1.92203	6.05e-16	3.46e-14	LOC110706830	NW_018744991.1	558402	559311	+	910	protein_coding	putative glycine-rich cell wall structural protein 1	-
110709263	2688.79	5933.95	3971.87	820.042	764.004	627.597	4198.21	737.214	2.50937	6.1e-16	3.48e-14	LOC110709263	NW_018745063.1	2517978	2523046	+	2084	protein_coding	sulfite exporter TauE/SafE family protein 4-like	-
110708589	1706.57	1241.62	1704.76	317.713	382.446	494.732	1550.98	398.297	1.96271	6.17e-16	3.52e-14	LOC110708589	NW_018745024.1	10004707	10014712	+	2023	protein_coding	sodium/hydrogen exchanger 1-like	Na_H_Exchanger
110717570	512.315	428.581	512.31	180.323	189.892	189.035	484.402	186.417	1.37802	6.35e-16	3.61e-14	LOC110717570	NW_018745684.1	3845570	3855208	+	2539	protein_coding	ceramide kinase-like%2C transcript variant X2	-
110739131	835.52	598.753	1277.83	68.6946	121.566	41.0477	904.034	77.1028	3.54795	6.59e-16	3.75e-14	LOC110739131	NW_018743434.1	274558	276347	-	1644	protein_coding	uncharacterized LOC110739131%2C transcript variant X1	-
110736273	1506	1088.26	1389.71	404.439	461.419	487.171	1327.99	451.01	1.55859	7.2e-16	4.09e-14	LOC110736273	NW_018743292.1	1845110	1847592	-	2483	protein_coding	scarecrow-like protein 3	GRAS
110717067	2802.26	2697.54	5096.6	735.891	513.773	448.284	3532.13	565.982	2.64127	7.27e-16	4.12e-14	LOC110717067	NW_018745651.1	148192	153828	+	4078	protein_coding	calcium-transporting ATPase 2%2C plasma membrane-type-like	E1-E2_ATPase
110710143	806.867	612.409	822.444	239.572	271.527	229.003	747.24	246.701	1.59795	7.34e-16	4.16e-14	LOC110710143	NW_018745170.1	4488142	4510527	-	2522	protein_coding	uncharacterized LOC110710143%2C transcript variant X2	-
110699084	93.9817	85.0859	172.733	3.43473	3.54938	0	117.267	2.32804	5.58562	8.04e-16	4.55e-14	LOC110699084	NW_018744560.1	1148158	1148880	+	723	protein_coding	uncharacterized LOC110699084	-
110684437	7185.02	6369.89	9296.17	2327.03	2250.31	1600.86	7617.02	2059.4	1.88676	8.09e-16	4.57e-14	LOC110684437	NW_018743697.1	5115207	5118290	-	1580	protein_coding	ethylene-responsive transcription factor RAP2-12-like	AP2
110706357	1158.73	1028.38	1062.9	507.481	426.813	413.717	1083.34	449.337	1.26831	8.4e-16	4.73e-14	LOC110706357	NW_018744955.1	690910	695764	-	2433	protein_coding	galactoside 2-alpha-L-fucosyltransferase-like	-
110716338	2569.6	599.803	750.799	73.8467	58.5647	33.4863	1306.73	55.2992	4.55927	8.4e-16	4.73e-14	LOC110716338	NW_018742441.1	664330	666913	+	1212	protein_coding	annexin-like protein RJ4	-
110731343	289.968	286.771	289.524	616.534	648.649	717.254	288.754	660.812	-1.19352	8.95e-16	5.03e-14	LOC110731343	NW_018742205.1	7306061	7322346	+	2456	protein_coding	phosphomannomutase/phosphoglucomutase-like%2C transcript variant X1	PGM_PMM_II
110723947	867.612	989.518	898.014	309.984	398.418	366.188	918.381	358.197	1.35895	9.1e-16	5.11e-14	LOC110723947	NW_018742733.1	4132524	4136259	-	742	protein_coding	V-type proton ATPase subunit e2	-
110714284	276.215	211.139	274.802	57.5317	35.4938	28.0853	254.052	40.3703	2.64426	9.24e-16	5.18e-14	LOC110714284	NW_018745454.1	4373669	4376070	-	1937	protein_coding	cytochrome P450 78A3-like	p450
110689361	1975.91	1742.69	1869.64	705.837	682.368	870.643	1862.74	752.949	1.30777	9.32e-16	5.22e-14	LOC110689361	NW_018743955.1	7359269	7371568	+	2533	protein_coding	E3 ubiquitin protein ligase RIN2-like	CUE
110727299	88.2511	96.6408	125.624	6.86946	13.3102	6.48121	103.505	8.88695	3.53114	9.4e-16	5.26e-14	LOC110727299	NW_018742904.1	2082038	2082881	-	844	protein_coding	glutaredoxin-C11-like	-
110703290	386.242	152.314	1098.23	3.43473	13.3102	11.8822	545.595	9.54237	5.8453	9.45e-16	5.28e-14	LOC110703290	NW_018744718.1	1470117	1476775	-	3615	protein_coding	boron transporter 4-like%2C transcript variant X2	-
110689227	299.137	220.593	517.217	45.5102	37.2685	43.2081	345.649	41.9956	3.042	9.47e-16	5.28e-14	LOC110689227	NW_018743955.1	5306821	5309087	-	2267	pseudogene	-	Pkinase_Tyr
110730283	1055.58	850.859	1045.23	394.135	414.39	405.076	983.888	404.534	1.28223	9.5e-16	5.29e-14	LOC110730283	NW_018743021.1	2535029	2543810	-	4657	protein_coding	calcineurin B-like protein 1%2C transcript variant X2	-
110729430	5.73059	9.45399	7.85149	75.5641	103.819	117.742	7.67869	99.0418	-3.67956	9.59e-16	5.33e-14	LOC110729430	NW_018742980.1	2094002	2095459	-	1458	protein_coding	PAN domain-containing protein At5g03700-like	B_lectin
110700590	912.31	724.806	1156.13	164.008	113.58	59.4111	931.083	112.333	3.04711	9.71e-16	5.39e-14	LOC110700590	NW_018744626.1	4178934	4181900	-	1363	protein_coding	glutathione S-transferase U9-like	-
110695977	73.3516	65.1275	92.255	687.805	1960.14	7078.56	76.9114	3242.17	-5.39716	9.85e-16	5.46e-14	LOC110695977	NW_018744311.1	928761	935133	-	2983	protein_coding	linoleate 13S-lipoxygenase 2-1%2C chloroplastic-like%2C transcript variant X2	Lipoxygenase
110723046	1542.68	898.129	1984.46	273.061	249.344	275.451	1475.09	265.952	2.47182	1e-15	5.55e-14	LOC110723046	NW_018742204.1	21268035	21268861	+	827	protein_coding	probable calcium-binding protein CML41	-
110711657	168.479	137.608	105.014	544.405	598.07	459.086	137.034	533.854	-1.96542	1.02e-15	5.66e-14	LOC110711657	NW_018745281.1	955162	957792	-	1927	protein_coding	7-deoxyloganetin glucosyltransferase-like	UDPGT
110726721	991.393	696.444	1049.16	248.159	291.049	246.286	912.331	261.831	1.80047	1.04e-15	5.73e-14	LOC110726721	NW_018742881.1	659789	662705	-	2443	protein_coding	probable disease resistance protein At1g52660%2C transcript variant X1	NB-ARC
110700588	874.488	605.055	866.608	194.062	228.048	245.206	782.051	222.439	1.8151	1.04e-15	5.73e-14	LOC110700588	NW_018744626.1	4168612	4170072	-	1336	protein_coding	glutathione S-transferase U9-like	GST_N
110735893	148.995	101.893	184.51	14.5976	18.6342	19.4436	145.133	17.5585	3.0532	1.04e-15	5.75e-14	LOC110735893	NW_018743292.1	7603151	7605667	+	858	protein_coding	calmodulin-binding protein 60 B-like	-
110715157	11241.1	7944.5	4904.24	1031.28	1397.57	707.532	8029.96	1045.46	2.94092	1.06e-15	5.84e-14	LOC110715157	NW_018745470.1	1102706	1112282	-	1749	protein_coding	protein trichome birefringence-like 38	-
110732043	14119	7687.14	14311.3	698.109	451.658	84.2558	12039.2	411.341	4.87049	1.1e-15	6.03e-14	LOC110732043	NW_018743136.1	475055	482411	+	1652	protein_coding	patatin-like protein 2	-
110701343	3847.52	2924.43	3732.4	679.218	814.582	1145.01	3501.45	879.605	1.99379	1.18e-15	6.48e-14	LOC110701343	NW_018744633.1	6566259	6572666	+	3472	protein_coding	chloride channel protein CLC-c-like%2C transcript variant X1	Voltage_CLC
110706297	1.14612	3.15133	2.94431	498.036	291.936	66.9725	2.41392	285.648	-6.87083	1.21e-15	6.63e-14	LOC110706297	NW_018744955.1	1071510	1073197	-	663	protein_coding	transcription factor bHLH19-like%2C transcript variant X1	-
110717204	389.68	210.089	396.5	33.4886	55.0154	28.0853	332.09	38.8631	3.09	1.24e-15	6.8e-14	LOC110717204	NW_018745675.1	3589103	3593051	+	2086	protein_coding	protein IQ-DOMAIN 1-like%2C transcript variant X1	-
110721514	326.644	320.385	256.155	850.954	915.74	1189.3	301.061	985.332	-1.71074	1.29e-15	7.04e-14	LOC110721514	NW_018742616.1	1259866	1261201	-	588	protein_coding	cysteine proteinase inhibitor A-like	-
110685825	812.598	691.192	750.799	308.267	298.148	241.965	751.53	282.793	1.40765	1.31e-15	7.14e-14	LOC110685825	NW_018743850.1	793242	797537	+	2355	protein_coding	uncharacterized LOC110685825	-
110705092	1776.48	1837.23	1787.2	3952.52	3457.09	3401.56	1800.3	3603.72	-1.00139	1.38e-15	7.52e-14	LOC110705092	NW_018744874.1	1662573	1663706	+	853	protein_coding	glycine-rich RNA-binding protein-like	RRM_1
110716084	90.5434	66.1779	115.809	6.01078	2.66203	3.24061	90.8436	3.97114	4.49931	1.4e-15	7.64e-14	LOC110716084	NW_018745540.1	1586246	1594576	+	1119	pseudogene	-	-
110717954	123.781	126.053	205.12	20.6084	14.1975	9.72182	151.651	14.8426	3.33857	1.41e-15	7.67e-14	LOC110717954	NW_018745684.1	9745817	9748804	+	1909	protein_coding	transcription factor MYB108-like	Myb_DNA-binding
110736053	213.178	102.943	242.415	0	0	0	186.179	0	10.077	1.41e-15	7.67e-14	LOC110736053	NW_018743292.1	9267610	9269575	-	1966	protein_coding	zinc finger CCCH domain-containing protein 2-like	zf-CCCH
110729013	226.931	111.347	258.118	20.6084	20.4089	18.3634	198.799	19.7936	3.32592	1.42e-15	7.72e-14	LOC110729013	NW_018742966.1	1290005	1291218	+	1030	protein_coding	late embryogenesis abundant protein D-34-like	-
110733830	668.187	393.916	791.038	36.0647	32.8317	4.32081	617.714	24.4057	4.64906	1.46e-15	7.89e-14	LOC110733830	NW_018743204.1	846758	848799	+	1422	protein_coding	syntaxin-121-like	SNARE
110734728	1393.68	888.675	1159.08	361.505	288.387	276.532	1147.14	308.808	1.89212	1.49e-15	8.07e-14	LOC110734728	NW_018743218.1	1220406	1227044	-	2357	protein_coding	vacuolar-sorting receptor 6-like	-
110711874	1405.14	1113.47	1531.04	510.916	409.953	410.477	1349.88	443.782	1.6043	1.5e-15	8.12e-14	LOC110711874	NW_018745286.1	5207996	5215126	-	1676	protein_coding	mitogen-activated protein kinase kinase 2-like	Pkinase
110718246	2074.47	2392.91	2233.75	828.629	718.749	527.139	2233.71	691.505	1.69059	1.72e-15	9.28e-14	LOC110718246	NW_018745684.1	4566650	4568825	-	2043	protein_coding	uncharacterized LOC110718246	-
110692788	1150.7	938.046	1073.69	448.232	478.279	449.364	1054.15	458.625	1.20028	1.87e-15	1.01e-13	LOC110692788	NW_018744128.1	1794331	1799123	+	1526	protein_coding	phytochrome-interacting ankyrin-repeat protein 2-like	-
110737807	279.653	123.952	221.805	22.3257	12.4228	22.6842	208.47	19.1443	3.44903	1.9e-15	1.02e-13	LOC110737807	NW_018743331.1	4743352	4745993	+	2642	pseudogene	-	-
110726544	399.995	259.46	302.282	31.7713	57.6774	62.6517	320.579	50.7001	2.66604	1.93e-15	1.04e-13	LOC110726544	NW_018742879.1	3650930	3652390	+	757	lncRNA	uncharacterized LOC110726544	-
110715644	1384.51	771.025	1109.02	203.508	273.302	252.767	1088.19	243.192	2.16199	1.93e-15	1.04e-13	LOC110715644	NW_018742433.1	1586435	1591781	+	861	protein_coding	universal stress protein PHOS32-like	Usp
110733532	5385.61	3621.93	3480.17	668.914	839.428	1145.01	4162.57	884.452	2.23514	2.16e-15	1.16e-13	LOC110733532	NW_018743199.1	3171021	3175332	-	1792	protein_coding	ribosome biogenesis protein NOP53-like	-
110715702	374.781	308.83	359.206	128.802	126.003	116.662	347.606	123.822	1.48718	2.18e-15	1.17e-13	LOC110715702	NW_018745527.1	16716	25252	-	2901	protein_coding	metal tolerance protein 10-like%2C transcript variant X1	-
110700647	1180.5	729.008	1126.69	206.942	197.878	108.02	1012.07	170.947	2.56286	2.31e-15	1.24e-13	LOC110700647	NW_018744626.1	5030183	5034175	+	3807	protein_coding	probable LRR receptor-like serine/threonine-protein kinase At1g74360	Pkinase
110684381	7095.62	4409.76	5955.36	1548.2	1469.44	1894.67	5820.25	1637.44	1.82984	2.34e-15	1.25e-13	LOC110684381	NW_018743697.1	4378738	4383443	-	2747	protein_coding	probable GTP diphosphokinase RSH2%2C chloroplastic	-
novel.804	1000.56	667.032	637.934	125.368	185.455	99.3786	768.509	136.734	2.48796	2.43e-15	1.3e-13	-	NW_018743691.1	1833182	1839578	-	3528	-	PF12274:Protein of unknown function (DUF3615)	-
110731481	143.265	66.1779	125.624	0.858682	3.54938	1.0802	111.689	1.82942	5.90908	2.44e-15	1.3e-13	LOC110731481	NW_018743074.1	662366	667521	-	1539	pseudogene	-	-
110712193	257.877	163.869	218.86	13.7389	6.21141	0	213.535	6.65011	4.96158	2.57e-15	1.37e-13	LOC110712193	NW_018745291.1	975574	980330	-	1351	protein_coding	salicylate carboxymethyltransferase-like	-
110735799	7300.77	5721.77	6731.67	426.765	276.852	47.5289	6584.74	250.382	4.71561	2.61e-15	1.39e-13	LOC110735799	NW_018743285.1	4224370	4228116	+	1240	protein_coding	petal death protein-like	-
110718433	469.909	219.543	268.914	1.71736	3.54938	18.3634	319.455	7.87673	5.38583	2.62e-15	1.39e-13	LOC110718433	NW_018742461.1	2085065	2085624	-	433	protein_coding	metallothionein-like protein 4B	-
110709409	963.886	651.275	843.054	267.909	259.992	271.131	819.405	266.344	1.62118	2.64e-15	1.4e-13	LOC110709409	NW_018745067.1	342813	345757	+	2459	protein_coding	heat stress transcription factor A-3-like%2C transcript variant X1	HSF_DNA-bind
110728233	1472.76	907.583	2524.25	209.519	200.54	119.902	1634.87	176.654	3.20879	2.67e-15	1.41e-13	LOC110728233	NW_018742914.1	9020807	9050909	-	6828	protein_coding	LEAF RUST 10 DISEASE-RESISTANCE LOCUS RECEPTOR-LIKE PROTEIN KINASE-like 1.4%2C transcript variant X4	-
110712462	111.173	117.65	114.828	325.441	287.5	332.702	114.55	315.214	-1.45922	2.69e-15	1.42e-13	LOC110712462	NW_018745323.1	145981	147811	-	1252	pseudogene	-	Peptidase_C1
110686198	1203.42	799.387	1380.88	178.606	239.583	283.013	1127.9	233.734	2.27236	2.71e-15	1.43e-13	LOC110686198	NW_018743850.1	7399989	7404566	-	2709	protein_coding	vicilin-like seed storage protein At2g18540	-
110730912	45.8447	72.4806	88.3293	372.668	294.598	345.665	68.8849	337.644	-2.28786	2.76e-15	1.46e-13	LOC110730912	NW_018743050.1	2514805	2519603	+	1958	protein_coding	serine carboxypeptidase-like	Peptidase_S10
110727968	1363.88	971.66	1252.31	255.029	205.864	106.94	1195.95	189.278	2.6567	2.86e-15	1.51e-13	LOC110727968	NW_018742914.1	5117499	5120522	-	1612	protein_coding	uncharacterized LOC110727968	-
110726397	1467.03	995.82	1507.49	263.616	220.061	112.341	1323.45	198.673	2.7333	3e-15	1.58e-13	LOC110726397	NW_018742879.1	1418504	1423119	-	4436	protein_coding	probable LRR receptor-like serine/threonine-protein kinase At1g74360	Pkinase
110682531	1436.09	1225.87	1270.96	176.889	152.623	47.5289	1310.97	125.68	3.37909	3.04e-15	1.6e-13	LOC110682531	NW_018743574.1	8425399	8427784	+	1765	protein_coding	AAA-ATPase At3g50940-like	AAA
110722599	2781.63	1801.51	3158.26	712.706	674.382	613.555	2580.47	666.881	1.95188	3.16e-15	1.66e-13	LOC110722599	NW_018742684.1	248787	251034	+	948	protein_coding	heavy metal-associated isoprenylated plant protein 39-like	HMA
110720473	463.032	246.854	411.222	72.988	64.7762	74.5339	373.703	70.766	2.4013	3.18e-15	1.67e-13	LOC110720473	NW_018742556.1	1712416	1716599	-	2104	protein_coding	probable serine/threonine-protein kinase PBL19	Pkinase_Tyr
110691778	7288.17	4610.4	5058.32	849.237	1214.77	1497.16	5652.3	1187.06	2.2518	3.2e-15	1.67e-13	LOC110691778	NW_018744092.1	1418165	1424132	-	2099	protein_coding	pheophorbide a oxygenase%2C chloroplastic-like	-
110695684	957.009	653.376	725.282	212.095	217.399	262.489	778.555	230.661	1.75616	3.24e-15	1.69e-13	LOC110695684	NW_018744304.1	5163334	5169797	-	2303	protein_coding	B3 domain-containing protein At2g36080-like%2C transcript variant X2	B3
110739963	212.032	168.071	151.141	572.741	491.589	604.913	177.081	556.414	-1.6536	3.39e-15	1.77e-13	LOC110739963	NW_018743518.1	234162	239703	-	2690	protein_coding	metal transporter Nramp6-like	-
110733001	493.977	370.807	523.106	123.65	128.665	153.389	462.63	135.235	1.77702	3.64e-15	1.9e-13	LOC110733001	NW_018743196.1	817441	821072	-	1955	protein_coding	uncharacterized LOC110733001	-
110692918	1510.58	862.414	1153.19	38.6407	146.412	47.5289	1175.4	77.5272	3.92023	3.83e-15	2e-13	LOC110692918	NW_018744137.1	228940	237324	+	1474	protein_coding	protein DOWNY MILDEW RESISTANCE 6%2C transcript variant X1	2OG-FeII_Oxy
novel.1010	309.452	176.474	219.842	38.6407	46.1419	44.2883	235.256	43.0236	2.4511	3.87e-15	2.01e-13	-	NW_018744072.1	792918	794694	-	1777	-	-	-
110719330	715.178	754.218	616.342	2018.76	2860.8	3710.49	695.246	2863.35	-2.04203	3.88e-15	2.02e-13	LOC110719330	NW_018742484.1	976288	982187	+	2403	protein_coding	uncharacterized LOC110719330%2C transcript variant X1	-
110696852	99.7123	69.3293	139.364	6.86946	7.9861	6.48121	102.802	7.11226	3.85018	3.9e-15	2.02e-13	LOC110696852	NW_018744388.1	5236	6580	+	1180	lncRNA	uncharacterized LOC110696852	-
110683639	481.37	471.649	608.491	193.204	173.92	159.87	520.503	175.664	1.56593	3.93e-15	2.04e-13	LOC110683639	NW_018743688.1	82888	89353	-	2174	protein_coding	uncharacterized LOC110683639%2C transcript variant X2	RRM_1
110698027	770.192	572.492	801.834	249.877	208.526	196.597	714.839	218.333	1.70967	4.02e-15	2.08e-13	LOC110698027	NW_018744502.1	5035679	5040744	+	2148	protein_coding	ultraviolet-B receptor UVR8%2C transcript variant X1	-
110693605	428.648	447.489	257.136	1661.55	1602.54	2523.35	377.758	1929.15	-2.35286	4.09e-15	2.11e-13	LOC110693605	NW_018744151.1	3020552	3031862	+	2147	protein_coding	allantoinase-like%2C transcript variant X2	Amidohydro_1
110686175	1650.41	1527.34	2372.13	351.201	284.838	140.426	1849.96	258.822	2.83564	4.1e-15	2.12e-13	LOC110686175	NW_018743850.1	7154252	7157696	-	1829	protein_coding	sulfite exporter TauE/SafE family protein 3-like	-
110720899	1091.1	649.174	701.727	60.1078	110.918	147.988	814.002	106.338	2.93991	4.18e-15	2.15e-13	LOC110720899	NW_018742577.1	1386349	1390770	-	2006	protein_coding	uncharacterized LOC110720899	-
110718312	4679.6	4079.92	4865.96	1766.31	1720.56	1251.95	4541.83	1579.61	1.52323	4.29e-15	2.21e-13	LOC110718312	NW_018745684.1	2510215	2512195	+	1903	pseudogene	-	Sugar_tr
110722618	2381.63	1898.15	2313.25	885.302	975.192	971.102	2197.68	943.865	1.21948	4.38e-15	2.25e-13	LOC110722618	NW_018742684.1	570959	573232	+	1100	protein_coding	reticulon-like protein B2	-
110712436	1144.97	378.16	314.06	44.6515	28.395	35.6467	612.397	36.2311	4.07803	4.43e-15	2.28e-13	LOC110712436	NW_018745323.1	2132726	2135319	-	1985	protein_coding	glutathione S-transferase 2-like	-
110701382	621.196	675.435	570.215	1363.59	1267.13	1298.4	622.282	1309.71	-1.074	4.61e-15	2.36e-13	LOC110701382	NW_018744633.1	6923572	6929392	-	2748	pseudogene	-	-
110712838	58.452	70.3797	51.0347	227.551	275.964	367.269	59.9555	290.261	-2.27458	4.65e-15	2.38e-13	LOC110712838	NW_018745368.1	89158	92075	-	1336	protein_coding	two-component response regulator ARR9	Response_reg
110712126	1331.79	1094.56	1911.84	238.714	296.373	375.91	1446.06	303.666	2.2531	4.68e-15	2.39e-13	LOC110712126	NW_018745286.1	770825	778126	-	3961	protein_coding	ABC transporter A family member 2-like	ABC_tran
110734337	565.036	465.346	1086.45	101.325	109.143	81.0151	705.611	97.161	2.85921	4.78e-15	2.44e-13	LOC110734337	NW_018743212.1	1786519	1790300	+	1861	protein_coding	putative E3 ubiquitin-protein ligase XBAT35%2C transcript variant X1	-
110696551	443.548	402.32	440.665	173.454	154.398	129.624	428.844	152.492	1.488	4.91e-15	2.51e-13	LOC110696551	NW_018744367.1	3394050	3408013	+	1743	protein_coding	protein ABHD11-like	-
110709242	11716.8	11365.8	10444.4	4850.7	3996.6	3322.7	11175.7	4056.67	1.46179	4.95e-15	2.52e-13	LOC110709242	NW_018745063.1	1489884	1494496	-	1711	protein_coding	enolase	-
110736157	2.29224	5.25222	4.90718	431.917	267.978	65.8923	4.15055	255.263	-5.93203	5.04e-15	2.56e-13	LOC110736157	NW_018743292.1	653963	658743	+	2045	protein_coding	beta-glucosidase 13-like	Glyco_hydro_1
110736661	28.653	23.1098	38.276	151.128	143.75	177.153	30.0129	157.344	-2.38412	5.16e-15	2.62e-13	LOC110736661	NW_018743292.1	5969804	5975586	-	2461	protein_coding	uncharacterized LOC110736661	-
110690897	3503.68	2791.03	3142.56	1149.78	1298.19	1417.22	3145.76	1288.4	1.28817	5.35e-15	2.71e-13	LOC110690897	NW_018744066.1	937151	941534	-	2112	protein_coding	ATP-dependent 6-phosphofructokinase 6-like	PFK
110711131	1016.61	842.456	2314.23	148.552	86.0724	49.6893	1391.1	94.7713	3.87277	5.4e-15	2.74e-13	LOC110711131	NW_018745240.1	635311	639378	+	2449	protein_coding	butyrate--CoA ligase AAE11%2C peroxisomal-like	AMP-binding
110710653	68.7671	53.5726	81.4592	346.908	251.119	274.371	67.933	290.799	-2.09686	5.49e-15	2.78e-13	LOC110710653	NW_018745174.1	505644	509119	-	1240	protein_coding	transcription factor bHLH106-like	HLH
110686978	591.397	408.622	863.664	99.6072	90.5091	49.6893	621.228	79.9352	2.95406	5.49e-15	2.78e-13	LOC110686978	NW_018743906.1	2242439	2247000	+	1226	protein_coding	probable protein phosphatase 2C 39%2C transcript variant X2	PP2C
110728813	1189.67	598.753	808.704	168.302	141.088	90.737	865.709	133.376	2.69533	5.52e-15	2.79e-13	LOC110728813	NW_018742963.1	730008	740974	-	4756	protein_coding	ABC transporter B family member 9-like	ABC_membrane
110690349	225.785	178.575	201.194	40.3581	38.1558	58.3309	201.852	45.6149	2.15459	5.87e-15	2.96e-13	LOC110690349	NW_018744026.1	4673408	4676506	+	1714	protein_coding	protein DETOXIFICATION 19-like	MatE
110703424	131.804	55.6735	118.754	3.43473	3.54938	2.1604	102.077	3.04817	5.04549	5.95e-15	3e-13	LOC110703424	NW_018744718.1	3191110	3194469	+	2573	protein_coding	cytochrome P450 82G1-like	p450
110691437	677.356	536.777	580.029	230.986	246.682	223.602	598.054	233.756	1.35398	6e-15	3.02e-13	LOC110691437	NW_018744080.1	1702327	1705347	+	1872	protein_coding	polygalacturonase ADPG2-like	-
110718863	9892.15	5951.81	8896.72	1925.17	2206.83	2535.23	8246.89	2222.41	1.89186	6.1e-15	3.07e-13	LOC110718863	NW_018742461.1	4328610	4331972	+	3363	protein_coding	arginine decarboxylase-like	-
110697861	9.16895	7.3531	9.81436	118.498	83.4104	81.0151	8.77881	94.3079	-3.4261	6.29e-15	3.16e-13	LOC110697861	NW_018744501.1	2307829	2314424	-	3609	protein_coding	BTB/POZ domain-containing protein At1g03010-like%2C transcript variant X1	BTB
110725195	2658.99	2429.68	2872.66	901.617	1024	1205.51	2653.78	1043.71	1.34709	6.38e-15	3.2e-13	LOC110725195	NW_018742810.1	842473	846593	-	2013	protein_coding	BTB/POZ domain-containing protein POB1-like%2C transcript variant X1	BTB
110707742	504.292	481.103	489.737	1162.66	993.826	1013.23	491.711	1056.57	-1.10404	6.44e-15	3.23e-13	LOC110707742	NW_018745003.1	956017	959780	-	1480	protein_coding	auxin-responsive protein IAA27-like%2C transcript variant X1	-
110695212	309.452	275.216	297.375	689.522	626.465	634.079	294.014	650.022	-1.14534	6.62e-15	3.31e-13	LOC110695212	NW_018744290.1	1894010	1899177	-	3222	protein_coding	ribonucleoside-diphosphate reductase large subunit	Ribonuc_red_lgC
110694026	5031.46	3235.37	4813.95	909.345	707.214	379.151	4360.26	665.236	2.7117	6.7e-15	3.35e-13	LOC110694026	NW_018744190.1	24524	25958	-	722	protein_coding	dehydrin HIRD11-like	-
110693206	93.9817	70.3797	120.717	2.57605	1.77469	0	95.026	1.45025	5.94919	6.86e-15	3.42e-13	LOC110693206	NW_018744143.1	1422998	1428231	+	3969	protein_coding	probable disease resistance protein At1g12280	NB-ARC
110736098	167.333	199.584	158.993	492.884	432.137	493.652	175.303	472.891	-1.43156	6.89e-15	3.43e-13	LOC110736098	NW_018743292.1	179053	185180	+	2910	protein_coding	probable acyl-activating enzyme 18%2C peroxisomal	AMP-binding
110684202	187.963	74.5815	123.661	6.86946	9.76079	5.40101	128.735	7.34375	4.11893	7.17e-15	3.57e-13	LOC110684202	NW_018743697.1	2490277	2492819	+	1558	protein_coding	short-chain dehydrogenase reductase 2a-like	adh_short
110733540	198.279	262.611	163.9	710.989	654.86	734.537	208.263	700.129	-1.74966	7.57e-15	3.77e-13	LOC110733540	NW_018743199.1	3271805	3279182	+	2175	protein_coding	protein NRT1/ PTR FAMILY 5.1-like	-
110705716	325.498	165.97	356.261	12.8802	0.887345	1.0802	282.576	4.94926	5.7984	7.83e-15	3.89e-13	LOC110705716	NW_018744878.1	5157472	5161937	-	1732	protein_coding	agamous-like MADS-box protein AGL15%2C transcript variant X2	SRF-TF
110723409	2249.83	2125.05	2102.24	1110.28	1148.22	1219.55	2159.04	1159.35	0.89741	7.99e-15	3.97e-13	LOC110723409	NW_018742730.1	1681841	1688942	+	1634	protein_coding	V-type proton ATPase subunit d2	-
110725574	3823.45	2411.82	4450.81	817.466	840.315	971.102	3562.03	876.294	2.02349	8.66e-15	4.29e-13	LOC110725574	NW_018742815.1	496052	501844	-	2490	protein_coding	calmodulin-binding receptor-like cytoplasmic kinase 3	Pkinase_Tyr
110711180	1914.02	1780.5	2036.48	966.018	878.471	979.743	1910.33	941.411	1.0213	8.74e-15	4.33e-13	LOC110711180	NW_018745240.1	1356748	1366172	-	3209	protein_coding	clathrin interactor EPSIN 2-like	-
110688266	177.648	136.558	148.197	29.1952	39.0432	28.0853	154.134	32.1079	2.25788	8.96e-15	4.43e-13	LOC110688266	NW_018743920.1	7041510	7044913	-	2112	protein_coding	inositol 3-kinase-like	PfkB
110683449	209.74	467.447	201.194	2232.57	1746.29	3101.26	292.794	2360.04	-3.01066	9.73e-15	4.8e-13	LOC110683449	NW_018743669.1	969449	971847	-	2399	protein_coding	ammonium transporter 1 member 3-like	-
110730138	1794.82	1261.58	1940.3	496.318	566.126	482.85	1665.57	515.098	1.69284	9.94e-15	4.9e-13	LOC110730138	NW_018743021.1	751139	755432	+	1981	protein_coding	phosphoethanolamine N-methyltransferase-like	Methyltransf_11
110702100	137.534	114.498	97.1622	19.7497	9.76079	11.8822	116.398	13.7976	3.06576	1.03e-14	5.07e-13	LOC110702100	NW_018744662.1	3466120	3472465	+	2280	protein_coding	uncharacterized LOC110702100	-
110735217	890.534	532.575	1105.1	142.541	144.637	78.8547	842.735	122.011	2.78522	1.04e-14	5.14e-13	LOC110735217	NW_018743252.1	10263353	10265145	-	1526	protein_coding	uncharacterized LOC110735217	-
110687878	3544.94	2913.93	3417.36	1097.4	1270.68	1461.51	3292.08	1276.53	1.36727	1.06e-14	5.2e-13	LOC110687878	NW_018743920.1	2357454	2363003	+	2838	protein_coding	uncharacterized LOC110687878	-
110735134	50.4292	68.2788	74.5892	1215.04	818.132	321.9	64.4324	785.023	-3.60597	1.08e-14	5.27e-13	LOC110735134	NW_018743252.1	7102982	7104151	+	586	protein_coding	protein RSI-1-like	-
110686667	662.457	610.308	865.627	161.432	87.8471	66.9725	712.797	105.417	2.75348	1.08e-14	5.27e-13	LOC110686667	NW_018743893.1	726263	733208	+	3738	protein_coding	probable alpha%2Calpha-trehalose-phosphate synthase [UDP-forming] 9%2C transcript variant X2	-
110726788	41.2603	42.0177	89.3107	2716.01	1629.16	391.033	57.5296	1578.74	-4.7766	1.1e-14	5.38e-13	LOC110726788	NW_018742881.1	1439368	1443199	-	1692	protein_coding	beta-amyrin 28-oxidase-like	p450
110721951	599.42	533.625	671.303	205.225	208.526	250.607	601.449	221.453	1.44396	1.11e-14	5.45e-13	LOC110721951	NW_018742204.1	19923531	19927861	-	1629	protein_coding	erlin-1-like	-
110736379	1525.48	1372.93	1450.56	645.729	702.777	752.901	1449.66	700.469	1.05003	1.14e-14	5.56e-13	LOC110736379	NW_018743292.1	2734594	2741320	+	1982	protein_coding	V-type proton ATPase subunit H-like%2C transcript variant X1	V-ATPase_H
110692955	111.173	84.0355	78.5149	443.08	1273.34	1896.83	91.2413	1204.42	-3.72312	1.24e-14	6.05e-13	LOC110692955	NW_018744137.1	526165	527407	-	1243	protein_coding	protein RESPONSE TO LOW SULFUR 3-like	-
110721301	128.365	67.2284	173.714	5.15209	8.87345	5.40101	123.103	6.47552	4.2431	1.25e-14	6.07e-13	LOC110721301	NW_018742616.1	2393201	2393923	+	723	protein_coding	uncharacterized LOC110721301	-
110710682	249.854	314.083	239.47	846.661	824.343	668.645	267.802	779.883	-1.54282	1.3e-14	6.33e-13	LOC110710682	NW_018745177.1	2614529	2623488	+	2232	protein_coding	calcium-dependent protein kinase 13	Pkinase
110687417	1439.52	1442.26	1365.18	777.966	709.876	756.141	1415.65	747.994	0.920286	1.31e-14	6.39e-13	LOC110687417	NW_018743919.1	3446826	3448984	+	1346	protein_coding	1-aminocyclopropane-1-carboxylate oxidase-like	2OG-FeII_Oxy
110702450	2001.12	1799.41	2127.75	618.251	574.112	832.836	1976.1	675.066	1.55072	1.31e-14	6.39e-13	LOC110702450	NW_018744693.1	667028	673389	-	5079	protein_coding	FT-interacting protein 1-like%2C transcript variant X1	C2
110688743	22.9224	32.5637	36.3131	174.313	190.779	133.945	30.5998	166.346	-2.43792	1.32e-14	6.39e-13	LOC110688743	NW_018743937.1	3827396	3829486	+	2091	protein_coding	receptor protein-tyrosine kinase CEPR1-like	-
110693961	162.749	167.021	413.185	21.4671	21.2963	14.0426	247.651	18.9353	3.7032	1.32e-14	6.42e-13	LOC110693961	NW_018744167.1	2322856	2326480	+	3353	protein_coding	LRR receptor-like serine/threonine-protein kinase FLS2	LRRNT_2
110686137	3172.46	2712.24	2846.17	1148.92	1245.83	1429.11	2910.29	1274.62	1.19156	1.34e-14	6.47e-13	LOC110686137	NW_018743850.1	6493023	6499174	-	1984	protein_coding	probable mitochondrial-processing peptidase subunit beta%2C mitochondrial	-
110693169	35.5297	45.1691	52.9976	221.54	165.933	214.96	44.5654	200.811	-2.1661	1.37e-14	6.62e-13	LOC110693169	NW_018744143.1	792155	796591	+	2883	protein_coding	transcription factor bHLH123-like%2C transcript variant X2	-
110724275	18.3379	12.6053	13.7401	1421.98	800.385	103.699	14.8944	775.354	-5.70438	1.39e-14	6.72e-13	LOC110724275	NW_018742738.1	12506665	12512200	+	2038	protein_coding	beta-glucosidase 12-like	Glyco_hydro_1
110705676	1492.25	1579.87	1306.29	470.558	379.783	256.008	1459.47	368.783	1.98275	1.41e-14	6.78e-13	LOC110705676	NW_018744878.1	4796401	4802704	-	3870	protein_coding	cellulose synthase A catalytic subunit 3 [UDP-forming]-like	-
110705538	750.708	858.212	810.666	315.995	325.655	384.552	806.529	342.068	1.23955	1.47e-14	7.08e-13	LOC110705538	NW_018744878.1	2957841	2963830	+	2261	protein_coding	NADP-dependent malic enzyme	Malic_M
110722753	278.507	356.1	257.136	927.377	1028.43	1449.63	297.248	1135.15	-1.9327	1.5e-14	7.24e-13	LOC110722753	NW_018742684.1	2332949	2337950	+	2701	pseudogene	-	-
110738710	9.16895	4.20177	5.88862	243.866	156.173	74.5339	6.41978	158.191	-4.63499	1.58e-14	7.58e-13	LOC110738710	NW_018742244.1	874851	880851	+	2300	protein_coding	L-ascorbate oxidase homolog	-
110696616	608.589	539.928	664.432	197.497	231.597	249.527	604.316	226.207	1.4198	1.58e-14	7.58e-13	LOC110696616	NW_018744367.1	7127769	7137993	+	2046	protein_coding	NAC transcription factor 29-like%2C transcript variant X1	NAM
110738418	84.8128	96.6408	80.4778	274.778	245.794	311.098	87.3105	277.224	-1.66585	1.59e-14	7.62e-13	LOC110738418	NW_018743389.1	2181600	2208591	-	2357	protein_coding	zinc finger CCCH domain-containing protein 37-like%2C transcript variant X2	zf-CCCH
110691921	91.6895	112.397	77.5335	300.539	293.711	340.264	93.8735	311.505	-1.73085	1.67e-14	8e-13	LOC110691921	NW_018744092.1	3920210	3924085	-	1605	protein_coding	uncharacterized LOC110691921%2C transcript variant X1	-
110690908	1457.86	833.002	1721.44	231.844	302.584	206.319	1337.43	246.916	2.43665	1.74e-14	8.34e-13	LOC110690908	NW_018744066.1	1096210	1097791	-	1164	protein_coding	acid phosphatase 1-like	-
110725780	2570.74	3005.32	2598.84	406.157	307.909	104.78	2724.97	272.948	3.31783	1.77e-14	8.45e-13	LOC110725780	NW_018742815.1	3494319	3497463	-	1259	protein_coding	petal death protein-like	-
110736916	3053.26	2563.08	2693.06	893.03	954.783	1230.35	2769.8	1026.05	1.43337	1.77e-14	8.45e-13	LOC110736916	NW_018743292.1	9402830	9409253	+	2391	protein_coding	succinate dehydrogenase [ubiquinone] flavoprotein subunit%2C mitochondrial-like	-
110706679	615.466	780.479	577.085	2119.23	1643.36	1838.5	657.677	1867.03	-1.50542	1.79e-14	8.54e-13	LOC110706679	NW_018744988.1	2745846	2755270	+	2355	protein_coding	glucose-6-phosphate isomerase 1%2C chloroplastic-like	-
110707813	26330.9	21664.3	21542.5	2245.45	3473.95	5726.15	23179.3	3815.19	2.60317	1.83e-14	8.73e-13	LOC110707813	NW_018745003.1	1792743	1800450	+	2525	protein_coding	probable sulfate transporter 3.5	Sulfate_transp
110701243	8448.04	6537.96	7620.85	3045.75	2981.48	3497.69	7535.62	3174.97	1.24711	1.85e-14	8.82e-13	LOC110701243	NW_018744633.1	5259146	5264201	+	2073	protein_coding	aspartic proteinase-like	Asp
110735191	1983.93	1429.65	2001.15	542.687	340.74	515.256	1804.91	466.228	1.95314	1.95e-14	9.26e-13	LOC110735191	NW_018742238.1	856754	859762	-	2285	protein_coding	probable mediator of RNA polymerase II transcription subunit 37c	HSP70
110716470	1415.46	859.263	2855.98	176.03	207.639	139.346	1710.23	174.338	3.29358	1.96e-14	9.31e-13	LOC110716470	NW_018745587.1	673006	675498	+	925	protein_coding	uncharacterized LOC110716470	C1_3
110736236	6977.57	6614.64	6820	1938.91	1782.68	975.422	6804.07	1565.67	2.11918	2e-14	9.49e-13	LOC110736236	NW_018743292.1	1502162	1506938	-	1379	protein_coding	cinnamoyl-CoA reductase 1-like%2C transcript variant X2	Epimerase
110688467	7650.34	4445.48	5658.96	1783.48	1726.77	1697	5918.26	1735.75	1.76951	2.03e-14	9.6e-13	LOC110688467	NW_018743920.1	8863797	8866876	-	1029	protein_coding	actin-depolymerizing factor 2	Cofilin_ADF
110717949	21.7763	14.7062	17.6659	100.466	111.805	102.619	18.0494	104.963	-2.54534	2.06e-14	9.73e-13	LOC110717949	NW_018745684.1	1719483	1724587	+	2136	protein_coding	DNA polymerase epsilon subunit B-like	-
110733311	154.726	167.021	123.661	30.0539	35.4938	33.4863	148.469	33.0113	2.1692	2.09e-14	9.9e-13	LOC110733311	NW_018743199.1	435929	438544	-	2094	protein_coding	laccase-17-like	-
110722629	836.667	555.685	1129.63	139.107	127.778	62.6517	840.661	109.845	2.93261	2.1e-14	9.93e-13	LOC110722629	NW_018742684.1	751565	757714	-	3208	protein_coding	cation/H(+) antiporter 18-like	Na_H_Exchanger
110682357	1007.44	868.717	1095.28	383.831	379.783	443.963	990.479	402.526	1.30035	2.2e-14	1.04e-12	LOC110682357	NW_018743574.1	6483174	6485849	-	1863	protein_coding	putative oxidoreductase TDA3	DAO
110692333	67.621	82.985	108.939	2.57605	1.77469	0	86.5152	1.45025	5.81446	2.3e-14	1.08e-12	LOC110692333	NW_018744100.1	1446840	1448348	-	1020	protein_coding	acid phosphatase 1-like	-
110692140	505.438	445.388	504.458	90.1617	114.467	162.03	485.095	122.22	1.99407	2.31e-14	1.09e-12	LOC110692140	NW_018744093.1	2656999	2660551	+	838	protein_coding	uncharacterized LOC110692140	-
110700928	343.836	189.08	293.449	52.3796	51.466	59.4111	275.455	54.4189	2.34128	2.34e-14	1.1e-12	LOC110700928	NW_018744633.1	1556764	1563171	-	1616	protein_coding	phosphatidylinositol transfer protein 1-like	IP_trans
110711936	4901.95	3776.34	4717.76	1955.22	2002.74	1901.16	4465.35	1953.04	1.19295	2.37e-14	1.11e-12	LOC110711936	NW_018742418.1	6871504	6875217	+	1671	protein_coding	transaldolase-like	-
110723282	6255.51	5025.32	5323.31	2070.28	2185.53	2583.84	5534.72	2279.89	1.27978	2.47e-14	1.16e-12	LOC110723282	NW_018742726.1	2151863	2157530	-	3155	protein_coding	BEL1-like homeodomain protein 7%2C transcript variant X2	POX
110738119	85.9589	67.2284	167.826	3.43473	4.43672	5.40101	107.004	4.42415	4.61198	2.52e-14	1.18e-12	LOC110738119	NW_018743373.1	975300	979952	+	318	lncRNA	uncharacterized LOC110738119	-
110718624	1290.53	1199.61	1295.5	424.189	545.717	561.705	1261.88	510.537	1.30653	2.56e-14	1.2e-12	LOC110718624	NW_018742461.1	1747752	1750821	-	1453	protein_coding	ubiquinol oxidase%2C mitochondrial-like	AOX
110726377	1243.54	966.408	1980.54	224.116	312.345	193.356	1396.83	243.273	2.52077	2.6e-14	1.22e-12	LOC110726377	NW_018742879.1	1049998	1055105	-	1914	protein_coding	SNAP25 homologous protein SNAP33-like	-
110691871	544.406	471.649	492.681	211.236	166.821	200.918	502.912	192.991	1.38187	2.61e-14	1.22e-12	LOC110691871	NW_018744092.1	3225476	3234612	+	2695	pseudogene	-	-
110709258	599.42	445.388	596.713	198.356	191.666	184.715	547.174	191.579	1.51331	2.62e-14	1.22e-12	LOC110709258	NW_018745063.1	2200137	2202223	-	1165	protein_coding	probable 6-phosphogluconolactonase 4%2C chloroplastic	-
110693660	1807.43	929.642	2204.31	297.104	291.936	212.8	1647.13	267.28	2.6227	2.64e-14	1.23e-12	LOC110693660	NW_018744151.1	4096508	4103257	+	2567	protein_coding	MACPF domain-containing protein NSL1-like%2C transcript variant X1	-
110707094	167.333	136.558	159.974	454.243	693.016	804.75	154.622	650.67	-2.07269	2.66e-14	1.24e-12	LOC110707094	NW_018744991.1	3871087	3871404	-	318	protein_coding	chaperone protein dnaJ 11%2C chloroplastic-like	DnaJ
110692929	1406.29	1197.51	1245.44	483.438	499.575	607.073	1283.08	530.029	1.27658	2.68e-14	1.24e-12	LOC110692929	NW_018744137.1	301087	305122	+	2643	protein_coding	ABC transporter F family member 4-like	ABC_tran
110690890	974.201	958.004	987.325	395.853	471.18	478.529	973.177	448.521	1.11864	2.72e-14	1.26e-12	LOC110690890	NW_018744066.1	822004	837866	-	3794	protein_coding	zinc protease PQQL-like%2C transcript variant X3	-
110699950	3097.96	2499	2783.35	1343.84	1205.9	1314.61	2793.44	1288.12	1.11673	2.8e-14	1.3e-12	LOC110699950	NW_018744603.1	2010312	2023069	+	3136	protein_coding	vacuolar-sorting protein BRO1-like	-
110693129	281.945	152.314	134.457	8.58682	13.3102	1.0802	189.572	7.65907	4.59755	2.82e-14	1.3e-12	LOC110693129	NW_018744137.1	1772121	1772949	+	829	protein_coding	ethylene-responsive transcription factor ERF095-like	AP2
110685538	34.3836	32.5637	32.3874	125.368	152.623	172.832	33.1116	150.274	-2.18091	2.91e-14	1.35e-12	LOC110685538	NW_018743828.1	951978	957626	+	2756	protein_coding	uncharacterized LOC110685538	-
110693380	183.379	90.3381	147.215	8.58682	2.66203	0	140.311	3.74962	5.16543	3.02e-14	1.39e-12	LOC110693380	NW_018744151.1	1100527	1100889	-	363	protein_coding	calcium-binding protein PBP1-like	-
110731662	5444.06	5274.28	8358.89	1773.18	1584.8	1106.13	6359.08	1488.03	2.09514	3.13e-14	1.45e-12	LOC110731662	NW_018743074.1	1801307	1806069	-	1539	protein_coding	caffeic acid 3-O-methyltransferase-like	-
110690711	960.447	833.002	987.325	364.081	328.317	421.279	926.925	371.226	1.32169	3.32e-14	1.53e-12	LOC110690711	NW_018744062.1	1389566	1397584	-	2741	protein_coding	vacuolar-sorting receptor 1-like	-
110707751	2338.08	2012.65	2420.22	873.28	826.118	1058.6	2256.98	919.332	1.2965	3.39e-14	1.56e-12	LOC110707751	NW_018745003.1	1095235	1102744	+	2594	protein_coding	peroxisomal fatty acid beta-oxidation multifunctional protein AIM1-like	3HCDH_N
110700449	891.68	809.892	897.033	407.015	440.123	431.001	866.202	426.046	1.02397	3.44e-14	1.58e-12	LOC110700449	NW_018744626.1	2456205	2460343	-	809	protein_coding	succinate dehydrogenase subunit 7A%2C mitochondrial-like	-
110726308	896.265	1049.39	935.309	3105.85	2260.95	3521.46	960.322	2962.76	-1.62511	3.46e-14	1.59e-12	LOC110726308	NW_018742879.1	22566	28970	+	2343	protein_coding	ABC transporter B family member 25-like	ABC_membrane
110710869	11210.2	6879.35	10678	2446.39	2845.71	3040.77	9589.19	2777.62	1.78764	3.52e-14	1.61e-12	LOC110710869	NW_018745177.1	3227467	3231415	-	1160	protein_coding	ferritin%2C chloroplastic-like	Ferritin
110730698	38.968	92.439	46.1275	1513	1052.39	366.188	59.1782	977.193	-4.04519	3.63e-14	1.66e-12	LOC110730698	NW_018743047.1	2488273	2489439	+	389	protein_coding	protein RSI-1-like	-
110686396	1132.37	821.447	887.219	352.06	338.966	367.269	947.01	352.765	1.42461	3.63e-14	1.66e-12	LOC110686396	NW_018743858.1	2294798	2301334	+	2346	protein_coding	protein DETOXIFICATION 33-like	MatE
110699590	357.589	214.29	432.813	57.5317	66.5508	57.2507	334.898	60.4444	2.46949	3.65e-14	1.67e-12	LOC110699590	NW_018744593.1	809030	811799	+	1423	protein_coding	inorganic pyrophosphatase 2-like	-
110681913	1041.82	943.298	1082.52	395.853	278.626	246.286	1022.55	306.922	1.73439	3.77e-14	1.72e-12	LOC110681913	NW_018743574.1	1550086	1553899	-	1980	protein_coding	cytochrome P450 89A2-like%2C transcript variant X1	p450
110739778	9.16895	8.40355	6.87005	641.436	429.475	66.9725	8.14752	379.294	-5.54451	3.78e-14	1.73e-12	LOC110739778	NW_018743510.1	4870566	4872964	-	2049	protein_coding	7-deoxyloganetic acid glucosyltransferase-like	UDPGT
110718902	96.274	92.439	60.8491	6.86946	7.9861	7.56141	83.1873	7.47232	3.47615	3.85e-14	1.75e-12	LOC110718902	NW_018742461.1	4758516	4761094	-	2500	protein_coding	zinc finger CCCH domain-containing protein 19-like	-
110684242	4634.9	3619.83	3732.4	1300.05	970.755	696.73	3995.71	989.177	2.01348	3.86e-14	1.76e-12	LOC110684242	NW_018743697.1	2912588	2915054	-	899	protein_coding	ferredoxin%2C root R-B2-like	Fer2
110690381	1186.23	1015.78	1437.8	325.441	439.236	408.316	1213.27	390.998	1.63433	3.98e-14	1.81e-12	LOC110690381	NW_018744041.1	109163	115899	+	3231	protein_coding	uncharacterized LOC110690381	-
110721081	91.6895	68.2788	107.958	560.72	455.208	319.74	89.3088	445.222	-2.31782	3.99e-14	1.81e-12	LOC110721081	NW_018742589.1	347674	348855	+	1182	protein_coding	protein GLUTAMINE DUMPER 4-like	-
110710919	540.968	409.673	472.071	180.323	169.483	147.988	474.237	165.931	1.51233	4.03e-14	1.83e-12	LOC110710919	NW_018745188.1	770860	771615	-	650	protein_coding	uncharacterized LOC110710919	-
110686110	1556.43	933.844	1215.02	173.454	281.288	307.858	1235.1	254.2	2.28183	4.07e-14	1.85e-12	LOC110686110	NW_018743850.1	6179667	6184721	+	2240	protein_coding	ninja-family protein AFP1-like	-
110719427	2181.06	1344.57	2365.26	561.578	504.899	490.412	1963.63	518.963	1.91958	4.09e-14	1.85e-12	LOC110719427	NW_018742484.1	3557608	3561958	-	1672	protein_coding	protein STAY-GREEN 1%2C chloroplastic-like	-
110737394	198.279	272.065	229.656	625.121	630.902	581.149	233.333	612.39	-1.39138	4.18e-14	1.89e-12	LOC110737394	NW_018743327.1	2739255	2747385	+	2771	protein_coding	beta-glucosidase BoGH3B-like%2C transcript variant X1	Glyco_hydro_3
110699216	1359.3	869.767	1536.93	313.419	321.219	356.467	1255.33	330.368	1.92649	4.27e-14	1.93e-12	LOC110699216	NW_018744582.1	1121000	1125353	+	1996	protein_coding	probable sugar phosphate/phosphate translocator At3g11320	-
110708623	2402.26	2047.31	1988.39	910.203	837.653	1025.11	2145.99	924.323	1.21556	4.28e-14	1.93e-12	LOC110708623	NW_018745024.1	10529267	10535662	-	2307	protein_coding	succinate dehydrogenase [ubiquinone] flavoprotein subunit%2C mitochondrial	-
110682463	8.02283	13.6558	6.87005	305.691	239.583	81.0151	9.51622	208.763	-4.45771	4.45e-14	2.01e-12	LOC110682463	NW_018743574.1	7642799	7645135	-	2337	protein_coding	MDIS1-interacting receptor like kinase 2-like	LRRNT_2
110733872	1335.23	1282.59	1249.37	722.152	697.453	696.73	1289.06	705.445	0.869283	4.53e-14	2.04e-12	LOC110733872	NW_018743204.1	2166133	2184947	+	3737	protein_coding	AP-4 complex subunit epsilon-like	-
110721566	645.265	450.64	599.658	162.291	199.653	174.993	565.188	178.979	1.65859	4.54e-14	2.04e-12	LOC110721566	NW_018742204.1	19365131	19367891	+	2064	lncRNA	uncharacterized LOC110721566	-
110708668	16.0457	9.45399	26.4988	974.605	630.015	133.945	17.3328	579.521	-5.06032	4.6e-14	2.06e-12	LOC110708668	NW_018745024.1	11029923	11034022	+	1447	protein_coding	tetraketide alpha-pyrone reductase 1-like	Epimerase
110701308	17339.6	12138.9	17903.4	5507.59	5378.2	5948.67	15794	5611.49	1.49296	4.6e-14	2.06e-12	LOC110701308	NW_018744633.1	6083183	6086034	+	1535	protein_coding	protein ATAF2-like	NAM
110725753	67.621	64.077	106.977	4.29341	5.32407	2.1604	79.5582	3.92596	4.31376	4.64e-14	2.08e-12	LOC110725753	NW_018742815.1	3017711	3021050	+	1952	lncRNA	uncharacterized LOC110725753	-
110703884	3253.83	1610.33	1335.73	25.7605	46.1419	164.191	2066.63	78.6977	4.71961	4.7e-14	2.1e-12	LOC110703884	NW_018744790.1	2428515	2431674	-	2892	protein_coding	uncharacterized LOC110703884	RVT_1
110730248	1233.22	1165.99	1235.63	660.327	657.522	672.966	1211.61	663.605	0.868729	4.86e-14	2.17e-12	LOC110730248	NW_018743021.1	2012154	2022320	-	1269	protein_coding	ras-related protein RABH1b	Ras
110740011	124.927	55.6735	136.42	2.57605	0.887345	1.0802	105.673	1.51453	6.09521	5.2e-14	2.33e-12	LOC110740011	NW_018743518.1	719394	720417	+	1024	pseudogene	-	-
110722774	403.434	200.635	480.904	47.2275	58.5647	44.2883	361.657	50.0269	2.85228	5.22e-14	2.33e-12	LOC110722774	NW_018742684.1	2503569	2505124	-	1438	protein_coding	homeobox-leucine zipper protein ATHB-12-like	Homeobox
110715318	3431.48	2337.24	3281.92	565.872	427.7	189.035	3016.88	394.202	2.9348	5.33e-14	2.38e-12	LOC110715318	NW_018745521.1	236153	240806	+	1987	protein_coding	glucan endo-1%2C3-beta-glucosidase-like	Glyco_hydro_17
110727946	861.881	889.726	860.72	470.558	424.151	429.92	870.775	441.543	0.979159	5.34e-14	2.38e-12	LOC110727946	NW_018742914.1	4486977	4493592	-	1851	protein_coding	fumarate hydratase 1%2C mitochondrial	-
110733130	1087.67	846.657	903.903	329.734	312.345	217.121	946.076	286.4	1.7215	5.63e-14	2.51e-12	LOC110733130	NW_018743196.1	2200087	2203584	+	1850	protein_coding	uncharacterized LOC110733130	-
110737811	6601.64	5522.18	5428.32	1742.27	1899.8	2510.39	5850.72	2050.82	1.51274	5.69e-14	2.53e-12	LOC110737811	NW_018743331.1	4935999	4942418	+	2019	protein_coding	organic cation/carnitine transporter 7-like%2C transcript variant X1	MFS_1
110685759	320.913	233.198	455.386	66.9772	67.4382	65.8923	336.499	66.7692	2.33374	5.9e-14	2.62e-12	LOC110685759	NW_018743850.1	184405	185488	+	698	protein_coding	phytosulfokines 3-like	-
110714742	137.534	126.053	94.2179	413.026	563.464	772.344	119.268	582.945	-2.28989	5.9e-14	2.62e-12	LOC110714742	NW_018745461.1	2008922	2011225	+	1643	protein_coding	transcription factor SRM1-like	Myb_DNA-binding
110687303	583.374	372.907	668.358	64.4012	124.228	81.0151	541.547	89.8815	2.59046	5.91e-14	2.62e-12	LOC110687303	NW_018743919.1	1647719	1651530	-	2241	protein_coding	cysteine-rich receptor-like protein kinase 10	Pkinase_Tyr
110706008	1445.26	1486.38	1911.84	4508.94	5521.95	7532.25	1614.49	5854.38	-1.85817	6.01e-14	2.66e-12	LOC110706008	NW_018744895.1	1269510	1275902	-	4203	protein_coding	CBL-interacting serine/threonine-protein kinase 6-like%2C transcript variant X2	Pkinase
110684009	312.89	302.528	400.426	60.9665	55.0154	21.604	338.615	45.862	2.87458	6.17e-14	2.73e-12	LOC110684009	NW_018743697.1	419465	432072	-	3429	protein_coding	ADP-ribosylation factor GTPase-activating protein AGD3-like	PH
110713261	10136.3	9649.37	8594.44	4670.37	5062.3	4954.89	9460.03	4895.85	0.950257	6.21e-14	2.74e-12	LOC110713261	NW_018742204.1	9533188	9536626	+	2098	protein_coding	ATP synthase subunit beta%2C mitochondrial	ATP-synt_ab
110690874	1848.69	1430.7	1462.34	680.935	630.902	672.966	1580.58	661.601	1.25618	6.31e-14	2.79e-12	LOC110690874	NW_018744066.1	588464	595185	-	2680	protein_coding	ethanolamine-phosphate cytidylyltransferase-like%2C transcript variant X1	CTP_transf_2
110682185	703.717	479.002	815.574	149.411	141.088	81.0151	666.098	123.838	2.42382	6.41e-14	2.82e-12	LOC110682185	NW_018743574.1	4317714	4319921	+	1976	protein_coding	isocitrate dehydrogenase [NADP]%2C chloroplastic/mitochondrial-like%2C transcript variant X3	-
110693484	1448.69	1128.18	1692.98	500.612	421.489	501.214	1423.28	474.438	1.58534	6.47e-14	2.85e-12	LOC110693484	NW_018744151.1	889081	898013	-	3090	protein_coding	receptor-like serine/threonine-protein kinase SD1-8	Pkinase_Tyr
110723691	318.621	216.391	219.842	62.6838	66.5508	54.0101	251.618	61.0816	2.03804	6.52e-14	2.87e-12	LOC110723691	NW_018742733.1	320480	322416	-	1423	protein_coding	uncharacterized LOC110723691	-
110701929	1063.6	822.497	970.641	334.886	354.05	413.717	952.245	367.551	1.37457	6.85e-14	3.01e-12	LOC110701929	NW_018744662.1	1224583	1241146	+	1955	protein_coding	protein ENHANCED DOWNY MILDEW 2-like%2C transcript variant X3	-
110682315	3994.22	3493.77	3242.67	378.679	779.089	868.482	3576.89	675.417	2.40547	6.85e-14	3.01e-12	LOC110682315	NW_018743574.1	5839127	5844721	+	1701	protein_coding	PI-PLC X domain-containing protein At5g67130-like	-
110717647	93.9817	58.8248	115.809	3.43473	1.77469	0	89.5387	1.73647	5.60689	6.92e-14	3.03e-12	LOC110717647	NW_018745684.1	3192646	3196771	+	2735	protein_coding	protein NRT1/ PTR FAMILY 5.2-like	-
110722391	8.02283	4.20177	22.573	648.305	417.939	140.426	11.5992	402.224	-5.10615	6.92e-14	3.03e-12	LOC110722391	NW_018742681.1	1338908	1339599	-	692	protein_coding	non-specific lipid-transfer protein 2-like	-
110696526	842.397	457.993	363.131	4286.54	2567.09	4452.59	554.507	3768.74	-2.76541	6.97e-14	3.05e-12	LOC110696526	NW_018744367.1	2147576	2158953	+	2323	protein_coding	putative 12-oxophytodienoate reductase 11%2C transcript variant X1	Oxidored_FMN
110695131	1225.2	1215.36	1247.41	605.371	661.072	679.447	1229.32	648.63	0.923171	7.18e-14	3.14e-12	LOC110695131	NW_018744290.1	1107378	1111783	+	1467	protein_coding	protein mak16-like	-
110729733	24.0685	32.5637	22.573	116.781	171.258	187.955	26.4018	158.664	-2.58576	7.42e-14	3.24e-12	LOC110729733	NW_018742987.1	2300517	2302630	+	2114	protein_coding	transcription factor TCP19-like	TCP
110695256	406.872	323.537	571.196	103.042	109.143	102.619	433.868	104.935	2.04808	7.43e-14	3.24e-12	LOC110695256	NW_018744290.1	2326656	2331361	-	3254	protein_coding	putative U-box domain-containing protein 50%2C transcript variant X3	U-box
110684368	2.29224	12.6053	0.981436	507.481	365.586	111.261	5.293	328.109	-5.95536	7.47e-14	3.26e-12	LOC110684368	NW_018743697.1	4263179	4266453	+	2233	protein_coding	high affinity nitrate transporter 2.4-like	MFS_1
110722576	397.703	155.466	180.584	0.858682	0	0	244.584	0.286227	9.5078	7.52e-14	3.27e-12	LOC110722576	NW_018742684.1	2518170	2520399	+	2230	protein_coding	transcription factor bHLH14-like	HLH
110706702	2315.16	2102.99	2588.05	923.942	876.696	637.319	2335.4	812.653	1.52213	8.12e-14	3.53e-12	LOC110706702	NW_018744988.1	3100350	3110032	+	1326	protein_coding	MADS-box protein JOINTLESS-like%2C transcript variant X1	SRF-TF
110698240	359.881	500.011	311.115	1317.22	1346.99	1899	390.336	1521.07	-1.96212	8.32e-14	3.61e-12	LOC110698240	NW_018742381.1	1316111	1320803	-	1530	protein_coding	calcium sensing receptor%2C chloroplastic-like	-
110696086	969.616	828.8	1025.6	295.387	362.037	232.243	941.339	296.556	1.66464	8.39e-14	3.64e-12	LOC110696086	NW_018744311.1	2333914	2339409	-	1652	protein_coding	spermine synthase-like	-
110718222	438.963	335.091	412.203	138.248	126.003	98.2984	395.419	120.85	1.70601	8.65e-14	3.75e-12	LOC110718222	NW_018745684.1	775197	777737	-	962	protein_coding	phosphoglycerate mutase-like protein 4	-
110705920	1120.9	914.936	1390.7	195.78	227.16	347.825	1142.18	256.922	2.15479	8.72e-14	3.78e-12	LOC110705920	NW_018744887.1	1008873	1012287	+	2352	lncRNA	uncharacterized LOC110705920%2C transcript variant X6	-
110696533	1585.08	1167.04	1362.23	584.763	547.492	540.101	1371.45	557.452	1.29825	8.84e-14	3.82e-12	LOC110696533	NW_018744367.1	2455410	2460017	-	1612	protein_coding	phytochrome-interacting ankyrin-repeat protein 2-like	-
110703094	386.242	379.21	492.681	111.629	116.242	153.389	419.378	127.087	1.72702	9.04e-14	3.91e-12	LOC110703094	NW_018744718.1	1279401	1304750	-	7570	pseudogene	-	-
110701918	5.73059	5.25222	3.92575	72.1293	121.566	287.334	4.96952	160.343	-5.01625	9.21e-14	3.97e-12	LOC110701918	NW_018744662.1	1169687	1171460	-	1062	protein_coding	major latex allergen Hev b 5-like%2C transcript variant X2	-
110727502	637.242	623.963	616.342	1132.6	1153.55	1109.37	625.849	1131.84	-0.855176	9.41e-14	4.06e-12	LOC110727502	NW_018742907.1	405551	409032	+	1208	protein_coding	60S ribosomal protein L5-like	-
110730207	84.8128	137.608	104.032	420.754	369.135	531.459	108.818	440.45	-2.01476	9.43e-14	4.06e-12	LOC110730207	NW_018743021.1	1476193	1482964	+	2675	protein_coding	pyruvate kinase isozyme G%2C chloroplastic-like	PK
110699256	303.721	405.471	421.036	1173.82	1078.12	939.776	376.743	1063.91	-1.497	9.43e-14	4.06e-12	LOC110699256	NW_018744582.1	1530218	1538270	+	2488	protein_coding	auxin transporter-like protein 2	Aa_trans
110703364	13.7534	7.3531	9.81436	614.817	308.796	87.4964	10.307	337.036	-5.03635	9.44e-14	4.06e-12	LOC110703364	NW_018744718.1	2497333	2499748	+	2416	protein_coding	cytosolic sulfotransferase 15-like	-
110690521	129.511	213.24	196.287	36.0647	31.9444	21.604	179.68	29.871	2.58047	9.64e-14	4.14e-12	LOC110690521	NW_018744041.1	2002167	2005941	+	2018	protein_coding	protein LAZY 1-like	-
110720635	701.425	516.818	861.701	85.8682	57.6774	17.2832	693.315	53.6096	3.68593	1.01e-13	4.34e-12	LOC110720635	NW_018742564.1	531330	535355	+	2091	protein_coding	CBL-interacting serine/threonine-protein kinase 21-like	Pkinase
110740017	1153	923.34	1130.61	462.83	460.532	392.113	1068.98	438.492	1.28446	1.02e-13	4.38e-12	LOC110740017	NW_018743518.1	789461	792331	+	859	protein_coding	cytochrome c-like	-
110705213	1076.21	802.539	813.611	127.944	210.301	251.687	897.452	196.644	2.19244	1.11e-13	4.73e-12	LOC110705213	NW_018744874.1	2929429	2931084	-	1656	protein_coding	protein ENHANCED PSEUDOMONAS SUSCEPTIBILTY 1-like	-
novel.957	440.11	412.824	396.5	175.171	149.074	126.384	416.478	150.21	1.46717	1.15e-13	4.9e-12	-	NW_018743955.1	4645152	4648242	-	3091	-	PF14111:Domain of unknown function (DUF4283)	-
110700799	234.954	68.2788	129.55	0	0	0	144.261	0	9.70792	1.17e-13	5.01e-12	LOC110700799	NW_018744626.1	4186855	4188526	-	892	protein_coding	glutathione S-transferase U9-like	-
110704963	1334.08	1341.42	1449.58	710.989	729.397	766.943	1375.03	735.777	0.902883	1.19e-13	5.1e-12	LOC110704963	NW_018744874.1	468579	489063	+	2870	protein_coding	prostaglandin reductase-3-like	adh_short
110717686	131.804	110.297	109.921	386.407	387.77	298.136	117.34	357.437	-1.61025	1.2e-13	5.11e-12	LOC110717686	NW_018745684.1	893363	895119	-	1757	protein_coding	dof zinc finger protein DOF2.1-like	zf-Dof
novel.235	96.274	81.9346	107.958	12.8802	16.8595	8.64162	95.3888	12.7938	2.88307	1.24e-13	5.27e-12	-	NW_018742484.1	4817249	4820304	-	2884	-	-	-
novel.107	116.904	123.952	92.255	316.854	305.247	313.259	111.037	311.786	-1.49175	1.32e-13	5.62e-12	-	NW_018742329.1	3521277	3523863	+	2243	-	-	-
110714956	1131.22	938.046	1234.65	479.145	460.532	461.246	1101.3	466.974	1.23777	1.33e-13	5.65e-12	LOC110714956	NW_018745461.1	2160551	2169466	-	3790	protein_coding	E3 ubiquitin ligase PARAQUAT TOLERANCE 3-like%2C transcript variant X3	-
110737876	75.6438	58.8248	66.7377	2.57605	4.43672	6.48121	67.0688	4.49799	3.93156	1.33e-13	5.66e-12	LOC110737876	NW_018742244.1	2869131	2869725	-	501	protein_coding	metallothionein-like protein 4B	-
110702094	2095.1	1856.13	1950.11	1054.46	1063.04	1093.16	1967.12	1070.22	0.878204	1.35e-13	5.71e-12	LOC110702094	NW_018744662.1	3324174	3330335	+	1479	protein_coding	succinate--CoA ligase [ADP-forming] subunit alpha-2%2C mitochondrial-like	CoA_binding
110737861	75.6438	161.768	477.96	1.71736	7.09876	2.1604	238.457	3.65884	6.01407	1.44e-13	6.09e-12	LOC110737861	NW_018742244.1	2197088	2198816	+	937	protein_coding	uncharacterized LOC110737861	ZZ
110683466	155.872	101.893	246.341	16.315	14.1975	5.40101	168.035	11.9712	3.79202	1.44e-13	6.11e-12	LOC110683466	NW_018743669.1	1121488	1125442	+	2297	protein_coding	phosphoinositide phospholipase C 4-like	PI-PLC-X
110685030	1161.02	794.135	1131.6	359.788	326.543	272.211	1028.92	319.514	1.68585	1.45e-13	6.11e-12	LOC110685030	NW_018743791.1	777347	780182	+	829	protein_coding	cytochrome c	-
110738344	382.804	302.528	356.261	133.954	126.89	130.704	347.198	130.516	1.41101	1.45e-13	6.11e-12	LOC110738344	NW_018742244.1	450270	461886	+	5766	protein_coding	histone-lysine N-methyltransferase ATXR7-like	SET
110701057	91.6895	74.5815	56.9233	249.877	262.654	266.81	74.3981	259.78	-1.80878	1.49e-13	6.29e-12	LOC110701057	NW_018744633.1	3526997	3535269	-	2625	protein_coding	gamma-tubulin complex component 2-like	-
110704979	1023.48	652.325	1289.61	131.378	227.16	190.116	988.472	182.885	2.43489	1.5e-13	6.31e-12	LOC110704979	NW_018744874.1	591085	594433	-	2452	protein_coding	transcription factor HHO6-like	Myb_DNA-binding
110712173	1277.92	1148.13	1192.45	616.534	654.86	638.399	1206.17	636.598	0.921836	1.56e-13	6.56e-12	LOC110712173	NW_018745291.1	112602	116595	-	1122	protein_coding	V-type proton ATPase subunit c''2	-
110688347	3359.27	2250.05	2296.56	889.595	820.794	928.974	2635.29	879.787	1.58271	1.56e-13	6.58e-12	LOC110688347	NW_018743920.1	7761505	7763399	+	987	protein_coding	universal stress protein PHOS34-like	Usp
110700251	1812.01	1369.78	1812.71	562.437	592.746	703.211	1664.83	619.465	1.42707	1.57e-13	6.62e-12	LOC110700251	NW_018744626.1	84403	91443	-	1714	protein_coding	ribonuclease 2-like%2C transcript variant X2	Ribonuclease_T2
110703824	2446.96	1991.64	2271.04	808.879	944.135	1041.31	2236.55	931.443	1.26429	1.6e-13	6.7e-12	LOC110703824	NW_018742393.1	2391536	2396358	+	1465	protein_coding	uncharacterized LOC110703824	-
110723661	2333.5	1026.28	1086.45	73.8467	132.214	214.96	1482.08	140.34	3.403	1.6e-13	6.72e-12	LOC110723661	NW_018742733.1	4169048	4171277	-	1770	protein_coding	uncharacterized LOC110723661	RVT_1
110730243	1029.21	767.874	913.717	300.539	330.092	378.071	903.602	336.234	1.42735	1.66e-13	6.95e-12	LOC110730243	NW_018743021.1	1994268	1997128	+	1348	protein_coding	haloacid dehalogenase-like hydrolase domain-containing protein Sgpp%2C transcript variant X1	-
110697147	11.4612	9.45399	7.85149	219.823	157.947	72.3735	9.58889	150.048	-3.97619	1.68e-13	7.02e-12	LOC110697147	NW_018744460.1	1411834	1413015	-	1182	protein_coding	probable carboxylesterase 120	Abhydrolase_3
110739383	71.0593	67.2284	65.7562	322.006	246.682	209.559	68.0147	259.416	-1.93403	1.75e-13	7.32e-12	LOC110739383	NW_018742244.1	1706443	1708208	-	931	protein_coding	actin-depolymerizing factor 5-like	Cofilin_ADF
110698432	2763.29	2079.88	2458.5	966.018	926.388	1102.89	2433.89	998.431	1.28587	1.76e-13	7.35e-12	LOC110698432	NW_018744537.1	178334	182993	-	1922	protein_coding	uncharacterized LOC110698432	-
110725774	3.43836	8.40355	5.88862	295.387	175.694	65.8923	5.91017	178.991	-4.91453	1.78e-13	7.42e-12	LOC110725774	NW_018742815.1	3439721	3441429	-	809	protein_coding	basic blue protein-like	Cu_bind_like
110702646	446.986	514.717	317.985	1336.11	1676.19	2174.45	426.563	1728.92	-2.0192	1.78e-13	7.42e-12	LOC110702646	NW_018744693.1	4950869	4954834	-	1480	protein_coding	uncharacterized hydrolase YugF-like%2C transcript variant X1	-
110722695	2295.68	1825.67	2526.22	876.715	796.835	933.294	2215.85	868.948	1.35089	1.83e-13	7.62e-12	LOC110722695	NW_018742684.1	1613380	1617412	+	1296	protein_coding	uncharacterized LOC110722695	-
110684624	1888.8	1524.19	1795.05	579.611	443.672	304.617	1736.01	442.633	1.97014	1.84e-13	7.67e-12	LOC110684624	NW_018743732.1	48389	50552	+	893	protein_coding	ferredoxin%2C root R-B2-like	Fer2
110713437	1767.31	1320.41	2141.49	577.035	548.379	577.908	1743.07	567.774	1.61843	1.86e-13	7.71e-12	LOC110713437	NW_018745413.1	6123237	6132828	-	2632	protein_coding	CAP-Gly domain-containing linker protein 1-like%2C transcript variant X1	-
110687429	811.452	826.699	803.796	419.037	440.123	439.642	813.982	432.934	0.911194	1.86e-13	7.74e-12	LOC110687429	NW_018743919.1	3578649	3583271	+	1318	protein_coding	tropinone reductase-like 3	adh_short
110701016	645.265	438.035	980.455	126.226	141.088	126.384	687.918	131.233	2.39017	1.92e-13	7.96e-12	LOC110701016	NW_018744633.1	3155489	3161629	-	3608	protein_coding	G-type lectin S-receptor-like serine/threonine-protein kinase SD2-5%2C transcript variant X1	Pkinase
110723154	92.8356	220.593	83.4221	926.518	926.388	1524.16	132.284	1125.69	-3.08877	1.95e-13	8.07e-12	LOC110723154	NW_018742720.1	2158537	2166045	-	3429	protein_coding	UPF0481 protein At3g47200-like%2C transcript variant X1	-
110691331	756.438	587.198	558.437	131.378	86.9598	43.2081	634.024	87.1821	2.85686	1.97e-13	8.14e-12	LOC110691331	NW_018742329.1	7187856	7193923	+	3123	protein_coding	calmodulin-binding receptor kinase CaMRLK-like	Pkinase_Tyr
110698618	19.484	38.8664	39.2575	212.953	181.018	157.709	32.536	183.894	-2.49205	1.98e-13	8.19e-12	LOC110698618	NW_018744537.1	2149424	2152135	+	1123	protein_coding	phosphopantothenoylcysteine decarboxylase subunit VHS3-like	-
110687817	204.009	133.406	164.881	38.6407	22.1836	28.0853	167.432	29.6365	2.49404	2.1e-13	8.68e-12	LOC110687817	NW_018743920.1	1079913	1083173	+	3051	protein_coding	serine/threonine-protein kinase OXI1-like	Pkinase
110686094	168.479	90.3381	154.086	20.6084	10.6481	9.72182	137.634	13.6594	3.31897	2.11e-13	8.72e-12	LOC110686094	NW_018743850.1	5926138	5929852	-	1843	protein_coding	PI-PLC X domain-containing protein At5g67130-like	-
110688761	5204.52	4817.33	4997.47	2986.5	2997.45	2831.21	5006.44	2938.39	0.768561	2.16e-13	8.92e-12	LOC110688761	NW_018742309.1	6212597	6220116	+	3761	protein_coding	ribonuclease TUDOR 2-like%2C transcript variant X1	-
110728982	1237.81	1119.77	1552.63	473.134	528.857	516.337	1303.4	506.109	1.36525	2.19e-13	9e-12	LOC110728982	NW_018742966.1	837830	840668	+	1377	protein_coding	BI1-like protein	-
110715373	281.945	180.676	267.932	52.3796	54.128	31.3259	243.518	45.9445	2.39799	2.21e-13	9.08e-12	LOC110715373	NW_018742433.1	868826	882870	-	1549	protein_coding	uncharacterized LOC110715373	-
110695290	1504.85	1364.53	1518.28	716.141	748.031	800.43	1462.55	754.867	0.954857	2.23e-13	9.17e-12	LOC110695290	NW_018744290.1	2695086	2702421	+	2951	protein_coding	la-related protein 1C-like	-
110699650	277.361	204.836	281.672	70.412	65.6635	44.2883	254.623	60.1212	2.07552	2.25e-13	9.23e-12	LOC110699650	NW_018744593.1	2518111	2520731	+	2621	protein_coding	CBL-interacting serine/threonine-protein kinase 11-like	Pkinase
110723858	236.1	204.836	276.765	74.7054	78.0863	68.0527	239.234	73.6148	1.69884	2.47e-13	1.01e-11	LOC110723858	NW_018742733.1	2912463	2921550	+	1840	protein_coding	dachshund homolog 1-like	-
110683729	22567.1	21969	22201.1	12750.6	13781.3	13795.3	22245.7	13442.4	0.726765	2.47e-13	1.01e-11	LOC110683729	NW_018743691.1	2109262	2112389	-	1787	protein_coding	elongation factor 1-alpha-like	GTP_EFTU
110708833	80.2283	67.2284	68.7005	3.43473	8.87345	6.48121	72.0524	6.26313	3.52987	2.49e-13	1.02e-11	LOC110708833	NW_018745024.1	864239	865974	+	1736	protein_coding	flavonol sulfotransferase-like	Sulfotransfer_1
110710922	476.785	434.884	465.201	2160.45	1947.72	1166.62	458.957	1758.26	-1.93817	2.51e-13	1.03e-11	LOC110710922	NW_018742418.1	5317727	5322595	+	2774	protein_coding	65-kDa microtubule-associated protein 8-like	-
110689431	6496.2	6331.02	5857.21	3615.05	3670.06	3631.64	6228.14	3638.92	0.775211	2.55e-13	1.04e-11	LOC110689431	NW_018743955.1	8179843	8183315	+	1380	protein_coding	malate dehydrogenase%2C cytoplasmic	-
110711362	22.9224	45.1691	92.255	2821.63	1795.1	381.311	53.4488	1666.01	-4.9595	2.69e-13	1.1e-11	LOC110711362	NW_018745265.1	45586	48530	-	1690	protein_coding	anthocyanin 3'-O-beta-glucosyltransferase-like	UDPGT
110684681	27.5068	16.8071	12.7587	227.551	155.285	117.742	19.0242	166.859	-3.14496	2.71e-13	1.11e-11	LOC110684681	NW_018743732.1	600916	604948	-	2670	protein_coding	mitogen-activated protein kinase kinase kinase-like	Pkinase_Tyr
110735157	4516.85	3384.53	4056.28	1805.81	1787.11	1682.95	3985.89	1758.63	1.18025	2.71e-13	1.11e-11	LOC110735157	NW_018743252.1	7946172	7952553	+	1766	protein_coding	isocitrate dehydrogenase [NADP]-like	-
110731296	99.7123	119.751	112.865	502.329	462.307	305.697	110.776	423.444	-1.93509	2.82e-13	1.15e-11	LOC110731296	NW_018743066.1	1297309	1304754	-	3453	protein_coding	protein STRUBBELIG-RECEPTOR FAMILY 8-like%2C transcript variant X2	Pkinase_Tyr
110727569	74.4977	79.8337	72.6263	278.213	234.259	209.559	75.6526	240.677	-1.67163	2.83e-13	1.15e-11	LOC110727569	NW_018742907.1	1264077	1267972	-	1637	protein_coding	protein DEHYDRATION-INDUCED 19 homolog 5-like%2C transcript variant X3	-
novel.610	1060.16	517.869	1009.9	188.051	183.68	149.068	862.642	173.6	2.31182	2.9e-13	1.18e-11	-	NW_018743212.1	1393239	1395190	-	1952	-	PF14009:Domain of unknown function (DUF4228)	-
110698687	5168.99	2810.99	3421.29	957.431	735.609	1051.04	3800.42	914.692	2.05496	2.92e-13	1.19e-11	LOC110698687	NW_018744537.1	3245250	3252571	-	4891	protein_coding	ABC transporter C family member 3-like	ABC_tran
110695211	591.397	251.056	257.136	46.3689	16.8595	22.6842	366.53	28.6375	3.67245	2.94e-13	1.19e-11	LOC110695211	NW_018744290.1	1887967	1891525	-	1597	protein_coding	ethylene-responsive transcription factor ERF110-like	AP2
110735227	1480.79	1099.81	3295.66	120.216	79.861	14.0426	1958.75	71.3731	4.77476	3.02e-13	1.22e-11	LOC110735227	NW_018743252.1	10531184	10534765	-	2699	protein_coding	AAA-ATPase At3g28580-like	AAA
110710193	95.1278	89.2877	96.1808	236.138	244.02	259.248	93.5321	246.469	-1.39685	3.12e-13	1.26e-11	LOC110710193	NW_018745170.1	2787874	2794119	+	1690	protein_coding	methyl-CpG-binding domain-containing protein 2-like	MBD
110714860	794.26	570.391	763.558	168.302	173.032	252.767	709.403	198.034	1.84368	3.18e-13	1.29e-11	LOC110714860	NW_018745461.1	504159	509401	-	2076	protein_coding	probable magnesium transporter NIPA2	DUF803
110725220	584.52	497.91	498.57	236.996	191.666	200.918	527	209.86	1.32672	3.19e-13	1.29e-11	LOC110725220	NW_018742810.1	995051	998391	+	1929	protein_coding	F-box/kelch-repeat protein At3g23880-like	-
110723224	2276.19	1318.31	1246.42	162.291	355.825	245.206	1613.64	254.441	2.66481	3.2e-13	1.29e-11	LOC110723224	NW_018742720.1	3273963	3276685	+	1091	protein_coding	methylesterase 17-like%2C transcript variant X2	-
110701414	2954.69	2555.73	3179.85	1160.08	1329.24	1391.3	2896.76	1293.54	1.16351	3.21e-13	1.29e-11	LOC110701414	NW_018744633.1	7351344	7361378	+	3517	protein_coding	probable UDP-N-acetylglucosamine--peptide N-acetylglucosaminyltransferase SEC%2C transcript variant X1	TPR_1
110732515	126.073	154.415	95.1993	506.623	388.657	564.946	125.229	486.742	-1.95919	3.22e-13	1.29e-11	LOC110732515	NW_018743175.1	3291158	3297596	-	2254	protein_coding	pyruvate kinase isozyme G%2C chloroplastic-like	PK
110715658	1209.16	919.138	1191.46	420.754	475.617	395.354	1106.59	430.575	1.36107	3.38e-13	1.36e-11	LOC110715658	NW_018745523.1	146748	151856	+	2621	protein_coding	ferrochelatase-1%2C chloroplastic-like%2C transcript variant X1	-
110721815	696.84	447.489	584.936	145.117	190.779	169.592	576.422	168.496	1.77436	3.41e-13	1.37e-11	LOC110721815	NW_018742204.1	19779830	19785255	+	2201	protein_coding	ninja-family protein AFP2-like	-
110711805	1103.71	1220.62	925.495	4381	2691.32	4319.73	1083.27	3797.35	-1.80965	3.42e-13	1.37e-11	LOC110711805	NW_018745281.1	2425986	2429487	+	1337	protein_coding	probable aldo-keto reductase 4	Aldo_ket_red
110686121	181.087	123.952	219.842	34.3473	31.9444	34.5665	174.96	33.6194	2.38102	3.42e-13	1.37e-11	LOC110686121	NW_018743850.1	6288322	6292439	-	1523	pseudogene	-	-
110716809	1848.69	1770	1652.74	881.867	938.811	977.583	1757.14	932.753	0.913921	3.48e-13	1.39e-11	LOC110716809	NW_018745650.1	3436759	3446138	+	1253	protein_coding	ATP synthase subunit O%2C mitochondrial-like	-
110733334	104.297	158.617	94.2179	522.079	1059.49	1728.32	119.044	1103.3	-3.21193	3.49e-13	1.4e-11	LOC110733334	NW_018742206.1	132243	133262	-	1020	protein_coding	chaperone protein dnaJ 11%2C chloroplastic-like	DnaJ
110708941	395.411	370.807	542.734	116.781	126.003	78.8547	436.317	107.213	2.02142	3.55e-13	1.42e-11	LOC110708941	NW_018742418.1	1895032	1899700	-	2352	protein_coding	RNA-binding protein 48-like%2C transcript variant X7	-
110723904	2769.02	2634.51	2741.15	1565.38	1654.9	1597.62	2714.9	1605.96	0.757418	3.59e-13	1.44e-11	LOC110723904	NW_018742204.1	22461657	22466274	+	1165	protein_coding	probable ATP synthase 24 kDa subunit%2C mitochondrial	-
110711816	96.274	250.006	127.587	1259.69	968.093	876.044	157.955	1034.61	-2.71096	3.65e-13	1.46e-11	LOC110711816	NW_018745286.1	2468413	2473712	+	2783	protein_coding	interactor of constitutive active ROPs 3-like%2C transcript variant X5	-
110713934	811.452	800.438	779.261	362.364	395.756	424.519	797.05	394.213	1.01697	3.69e-13	1.47e-11	LOC110713934	NW_018745454.1	5270510	5275259	-	2132	protein_coding	protein NRT1/ PTR FAMILY 5.10-like	-
110714966	1120.9	908.634	855.813	3903.57	2406.48	3906.01	961.783	3405.35	-1.8242	3.69e-13	1.47e-11	LOC110714966	NW_018745461.1	1463218	1466805	-	1463	protein_coding	probable aldo-keto reductase 4	Aldo_ket_red
110684241	2998.25	1670.21	2838.31	652.599	514.66	701.051	2502.26	622.77	2.00674	3.79e-13	1.51e-11	LOC110684241	NW_018743697.1	2899149	2905289	-	2106	protein_coding	glucan endo-1%2C3-beta-glucosidase 14-like	Glyco_hydro_17
110730507	1507.15	1105.07	1450.56	499.753	481.828	572.507	1354.26	518.029	1.38705	3.87e-13	1.54e-11	LOC110730507	NW_018743033.1	553221	559598	+	2295	protein_coding	transcription factor VOZ1-like%2C transcript variant X1	-
110699576	882.511	777.328	781.223	327.158	212.075	214.96	813.688	251.398	1.69261	3.87e-13	1.54e-11	LOC110699576	NW_018744593.1	507370	516821	+	2630	protein_coding	anoctamin-like protein At1g73020	-
110713646	1704.28	960.105	2249.45	293.669	354.05	240.885	1637.95	296.202	2.46663	3.88e-13	1.54e-11	LOC110713646	NW_018745448.1	7009669	7012451	-	997	protein_coding	glutathione S-transferase U18-like	-
110690988	628.073	693.293	713.504	1418.54	1254.71	1388.06	678.29	1353.77	-0.996376	3.94e-13	1.56e-11	LOC110690988	NW_018744066.1	2266661	2270625	-	1614	protein_coding	auxin-responsive protein IAA27-like	-
110711484	1468.18	1108.22	2159.16	364.081	429.475	365.108	1578.52	386.221	2.03105	4.03e-13	1.59e-11	LOC110711484	NW_018745281.1	764246	769198	+	3310	protein_coding	probable mediator of RNA polymerase II transcription subunit 26b%2C transcript variant X2	-
110684434	6441.19	3927.61	4169.14	917.932	1175.73	1471.24	4845.98	1188.3	2.02819	4.04e-13	1.6e-11	LOC110684434	NW_018743697.1	5095436	5099655	+	2239	protein_coding	ABSCISIC ACID-INSENSITIVE 5-like protein 5	bZIP_1
110692669	8436.58	4823.64	10012.6	1760.3	1900.69	1323.25	7757.61	1661.41	2.22304	4.06e-13	1.6e-11	LOC110692669	NW_018744128.1	168726	170450	+	1725	protein_coding	mitochondrial uncoupling protein 4-like	Mito_carr
110739639	1408.58	1132.38	1514.36	524.655	512.885	598.432	1351.77	545.324	1.31046	4.06e-13	1.61e-11	LOC110739639	NW_018742244.1	1988789	1991842	-	1819	protein_coding	eukaryotic translation initiation factor 4B3	-
110691825	248.708	361.353	270.876	804.585	770.215	876.044	293.646	816.948	-1.47539	4.08e-13	1.61e-11	LOC110691825	NW_018744092.1	2332120	2341911	-	5267	protein_coding	histidine kinase 2-like%2C transcript variant X1	Response_reg
110728009	367.904	227.946	261.062	45.5102	68.3255	69.1329	285.637	60.9895	2.23015	4.08e-13	1.61e-11	LOC110728009	NW_018742914.1	5768609	5771584	+	1633	protein_coding	uncharacterized LOC110728009	-
110724764	4.58447	9.45399	17.6659	885.302	458.757	92.8974	10.5681	478.985	-5.4929	4.13e-13	1.63e-11	LOC110724764	NW_018742770.1	3467787	3469654	+	1553	protein_coding	peroxidase 9-like	-
110687936	27.5068	36.7655	70.6634	2545.99	1529.78	252.767	44.9786	1442.85	-5.00141	4.22e-13	1.66e-11	LOC110687936	NW_018743920.1	3123464	3127679	-	1685	protein_coding	beta-amyrin 28-oxidase-like	p450
110682885	18292.1	17468.9	17985.8	10984.3	9995.05	9686.17	17915.6	10221.8	0.809492	4.23e-13	1.66e-11	LOC110682885	NW_018743608.1	572726	576034	+	2289	protein_coding	heat shock cognate 70 kDa protein 2	HSP70
110687394	68.7671	91.3886	69.682	241.29	233.372	225.762	76.6126	233.475	-1.60762	4.27e-13	1.68e-11	LOC110687394	NW_018743919.1	3024488	3030844	-	1965	protein_coding	aspartic proteinase A2-like	Asp
110687760	1290.53	1075.65	1437.8	554.709	511.998	545.502	1268	537.403	1.23869	4.3e-13	1.69e-11	LOC110687760	NW_018743920.1	440140	446378	+	1430	protein_coding	polycomb protein Pcl-like%2C transcript variant X2	-
110689313	65.3288	66.1779	65.7562	2.57605	1.77469	0	65.7543	1.45025	5.41495	4.33e-13	1.7e-11	LOC110689313	NW_018743955.1	6849213	6850180	+	968	protein_coding	oleosin 1-like	-
110720900	950.132	560.937	554.512	78.9988	108.256	162.03	688.527	116.428	2.56739	4.43e-13	1.73e-11	LOC110720900	NW_018742577.1	1396996	1412454	-	3765	protein_coding	uncharacterized LOC110720900%2C transcript variant X1	-
110720488	13.7534	7.3531	18.6473	182.041	118.904	99.3786	13.2513	133.441	-3.32895	4.45e-13	1.74e-11	LOC110720488	NW_018742204.1	17040941	17051694	+	2908	protein_coding	probable glutamate carboxypeptidase AMP1	TFR_dimer
110683754	782.799	480.053	694.857	209.519	175.694	184.715	652.57	189.976	1.7796	4.51e-13	1.76e-11	LOC110683754	NW_018743691.1	2617695	2627577	-	4367	protein_coding	ABC transporter G family member 24-like%2C transcript variant X1	ABC_tran
110705125	3165.58	2104.04	2383.91	802.009	787.962	980.823	2551.18	856.932	1.57424	4.52e-13	1.77e-11	LOC110705125	NW_018744874.1	1955171	1960001	+	2007	protein_coding	uncharacterized LOC110705125	-
110703622	306.014	334.041	398.463	98.7485	91.3965	54.0101	346.173	81.385	2.08275	4.53e-13	1.77e-11	LOC110703622	NW_018744745.1	966651	970461	+	2666	protein_coding	cysteine-rich receptor-like protein kinase 14%2C transcript variant X1	-
110719020	126.073	117.65	171.751	31.7713	20.4089	22.6842	138.491	24.9548	2.46878	4.6e-13	1.79e-11	LOC110719020	NW_018742204.1	13435892	13439610	+	912	protein_coding	universal stress protein Slr1101-like%2C transcript variant X2	Usp
110688101	0	6.30266	0.981436	359.788	302.584	63.7319	2.42803	242.035	-6.62835	4.6e-13	1.79e-11	LOC110688101	NW_018743920.1	5335496	5339411	-	2312	protein_coding	high-affinity nitrate transporter 2.1-like	MFS_1
novel.1485	104.297	54.6231	81.4592	2.57605	1.77469	0	80.1264	1.45025	5.70389	4.62e-13	1.8e-11	-	NW_018745174.1	2031839	2034119	-	2281	-	PF13976:GAG-pre-integrase domain|PF14244:gag-polypeptide of LTR copia-type	-
110737910	605.151	442.237	810.666	151.987	171.258	140.426	619.351	154.557	2.00204	4.64e-13	1.8e-11	LOC110737910	NW_018742244.1	13896	19262	-	2631	protein_coding	KH domain-containing protein HEN4-like	KH_1
110708427	687.671	752.117	581.992	1810.1	1882.95	2733.99	673.927	2142.35	-1.66839	4.64e-13	1.8e-11	LOC110708427	NW_018745024.1	6983492	6986812	-	1671	protein_coding	GDP-mannose 3%2C5-epimerase 2	Epimerase
110685902	484.808	552.533	528.013	1240.8	1370.95	1848.23	521.785	1486.66	-1.50978	4.67e-13	1.81e-11	LOC110685902	NW_018743850.1	1743874	1750211	-	2065	protein_coding	ACT domain-containing protein ACR3-like	ACT
110707499	749.562	747.916	725.282	391.559	402.854	380.231	740.92	391.548	0.919423	4.68e-13	1.81e-11	LOC110707499	NW_018745000.1	3093803	3110349	+	2735	protein_coding	peroxisomal fatty acid beta-oxidation multifunctional protein MFP2-like	3HCDH_N
110709252	11.4612	35.7151	52.0161	1388.49	865.161	260.329	33.0641	837.993	-4.65921	4.72e-13	1.83e-11	LOC110709252	NW_018745063.1	1959105	1961870	+	2339	protein_coding	leucine-rich repeat receptor-like protein kinase PXC1	Pkinase
110739265	6019.41	3802.61	5893.53	1391.92	1531.56	918.172	5238.52	1280.55	2.03201	4.78e-13	1.85e-11	LOC110739265	NW_018743448.1	1824343	1827384	+	970	protein_coding	glutathione S-transferase-like	GST_N
110711376	433.233	240.552	610.453	66.9772	34.6064	28.0853	428.079	43.223	3.30251	4.78e-13	1.85e-11	LOC110711376	NW_018745265.1	79028	79990	+	963	protein_coding	uncharacterized LOC110711376	-
110689177	883.657	716.402	933.346	358.071	365.586	356.467	844.469	360.041	1.22986	4.9e-13	1.89e-11	LOC110689177	NW_018743955.1	2535703	2539476	+	1075	protein_coding	serine/arginine-rich SC35-like splicing factor SCL33	RRM_1
110725722	2028.63	1638.69	1891.23	868.128	819.019	924.653	1852.85	870.6	1.08994	4.91e-13	1.9e-11	LOC110725722	NW_018742815.1	2374268	2381074	-	2381	protein_coding	auxilin-related protein 2-like%2C transcript variant X2	-
110696649	1346.69	1549.4	1927.54	4495.2	6090.73	8128.52	1607.88	6238.15	-1.9557	5.06e-13	1.95e-11	LOC110696649	NW_018744367.1	9327766	9333701	+	4499	protein_coding	CBL-interacting serine/threonine-protein kinase 6-like%2C transcript variant X2	Pkinase
110690643	1122.05	869.767	688.968	195.78	253.781	280.853	893.595	243.471	1.8768	5.17e-13	1.99e-11	LOC110690643	NW_018744062.1	291138	295867	+	2464	protein_coding	CBL-interacting protein kinase 2-like%2C transcript variant X1	Pkinase
110730632	178.794	108.196	120.717	12.8802	15.9722	3.24061	135.902	10.6977	3.63955	5.27e-13	2.03e-11	LOC110730632	NW_018743033.1	1509987	1513620	+	2236	protein_coding	feruloyl CoA ortho-hydroxylase 2-like	2OG-FeII_Oxy
110705118	12.6073	13.6558	14.7215	80.7162	86.9598	82.0953	13.6615	83.2571	-2.60411	5.29e-13	2.03e-11	LOC110705118	NW_018744874.1	1887788	1891525	-	1972	protein_coding	bifunctional dihydrofolate reductase-thymidylate synthase 1-like	-
110706617	1559.87	1081.96	1904.97	431.059	392.206	472.048	1515.6	431.771	1.81209	5.29e-13	2.03e-11	LOC110706617	NW_018744988.1	1871383	1883394	+	3284	protein_coding	F-box protein At1g78280-like	-
110710941	1640.1	1170.19	1723.4	503.188	395.756	300.296	1511.23	399.747	1.91729	5.51e-13	2.11e-11	LOC110710941	NW_018745190.1	818066	821225	-	1880	protein_coding	inactive beta-amylase 9-like	-
110720977	323.205	210.089	318.967	28.3365	54.128	60.4913	284.087	47.6519	2.582	5.52e-13	2.12e-11	LOC110720977	NW_018742577.1	2877060	2880391	+	3332	protein_coding	monothiol glutaredoxin-S6-like	-
110702916	151.288	103.994	118.754	384.69	364.699	342.424	124.678	363.937	-1.54854	5.6e-13	2.14e-11	LOC110702916	NW_018744704.1	3637225	3650183	-	4467	protein_coding	structural maintenance of chromosomes protein 4-like%2C transcript variant X1	SMC_N
110682286	112.32	96.6408	87.3478	14.5976	16.8595	21.604	98.7694	17.6871	2.4916	5.69e-13	2.18e-11	LOC110682286	NW_018743574.1	5456236	5459119	+	997	protein_coding	patatin-like protein 5	-
110737812	176.502	177.525	157.03	610.523	503.124	414.798	170.352	509.482	-1.58239	5.73e-13	2.19e-11	LOC110737812	NW_018743331.1	4986064	4987426	-	1363	protein_coding	cytosolic sulfotransferase 5-like	Sulfotransfer_1
110687938	158.164	81.9346	140.345	0	7.9861	2.1604	126.815	3.38217	5.21864	5.74e-13	2.19e-11	LOC110687938	NW_018743920.1	3163123	3165207	+	1369	protein_coding	uncharacterized LOC110687938	-
110686047	679.648	792.034	789.075	336.604	370.023	357.547	753.586	354.724	1.08782	5.78e-13	2.21e-11	LOC110686047	NW_018743850.1	5051107	5056622	+	2651	protein_coding	transcription factor bHLH49-like%2C transcript variant X3	HLH
110690314	700.278	644.972	743.929	336.604	298.148	268.97	696.393	301.241	1.20733	5.87e-13	2.24e-11	LOC110690314	NW_018744026.1	5084777	5088187	+	2196	protein_coding	beta-glucuronosyltransferase GlcAT14B-like	-
110705013	3206.84	1930.72	5015.14	580.469	639.775	629.758	3384.23	616.668	2.45638	6.04e-13	2.3e-11	LOC110705013	NW_018744874.1	868074	874883	-	3770	protein_coding	extra-large guanine nucleotide-binding protein 1-like	G-alpha
novel.1084	166.187	211.139	158.011	449.091	527.083	467.727	178.446	481.3	-1.43172	6.08e-13	2.31e-11	-	NW_018744239.1	3797860	3803210	+	2607	-	PF05699:hAT family C-terminal dimerisation region|PF14372:Domain of unknown function (DUF4413)	hATC
110706831	711.74	625.014	759.632	291.952	291.049	223.602	698.795	268.868	1.37583	6.34e-13	2.41e-11	LOC110706831	NW_018744991.1	590191	598844	-	2553	protein_coding	uncharacterized LOC110706831%2C transcript variant X1	-
110703815	88.2511	140.759	132.494	861.259	675.269	415.878	120.501	650.802	-2.43241	6.37e-13	2.42e-11	LOC110703815	NW_018744784.1	171952	177959	-	3625	protein_coding	probably inactive leucine-rich repeat receptor-like protein kinase At2g25790	Pkinase
110710691	1979.35	964.307	2474.2	190.628	191.666	55.0903	1805.95	145.795	3.6285	6.43e-13	2.44e-11	LOC110710691	NW_018742418.1	4947294	4948340	+	533	lncRNA	uncharacterized LOC110710691	-
110735419	9.16895	22.0593	25.5173	568.448	373.572	128.544	18.9152	356.855	-4.23189	6.47e-13	2.45e-11	LOC110735419	NW_018743283.1	1720098	1723468	-	2070	protein_coding	patellin-6-like	CRAL_TRIO_N
110705268	13.7534	34.6646	32.3874	325.441	249.344	154.469	26.9352	243.084	-3.16841	6.49e-13	2.46e-11	LOC110705268	NW_018742410.1	471097	475753	+	1655	protein_coding	adenine phosphoribosyltransferase 2-like%2C transcript variant X1	Pribosyltran
110736970	2276.19	1635.54	2008.02	842.368	825.23	777.745	1973.25	815.114	1.2751	6.53e-13	2.47e-11	LOC110736970	NW_018743292.1	10397351	10404175	+	1352	protein_coding	nuclear transcription factor Y subunit C-3-like%2C transcript variant X2	-
110690552	1407.43	1027.33	1060.93	461.112	411.728	466.647	1165.23	446.496	1.38379	6.7e-13	2.53e-11	LOC110690552	NW_018744041.1	2428828	2429720	+	893	protein_coding	uncharacterized LOC110690552	-
110724461	267.046	295.175	269.895	886.16	614.042	802.59	277.372	767.598	-1.46834	6.76e-13	2.55e-11	LOC110724461	NW_018742764.1	679768	681746	+	967	protein_coding	probable glutathione S-transferase parA	GST_N
110728512	60.7443	141.81	79.4963	495.46	457.87	624.357	94.0168	525.895	-2.48208	6.82e-13	2.57e-11	LOC110728512	NW_018742951.1	2632594	2634401	+	1808	protein_coding	transcription termination factor MTEF1%2C chloroplastic-like	-
110688783	1144.97	1022.08	1273.9	539.253	501.35	551.983	1146.99	530.862	1.112	6.83e-13	2.57e-11	LOC110688783	NW_018742309.1	6294056	6301646	-	2229	protein_coding	probable magnesium transporter NIPA8	DUF803
110736335	4546.65	3744.83	5028.88	2047.1	1933.52	1815.82	4440.12	1932.15	1.20027	6.95e-13	2.62e-11	LOC110736335	NW_018742241.1	726141	730193	-	1821	protein_coding	protein transport protein Sec61 subunit alpha-like	-
110687991	1785.65	1380.28	1619.37	630.273	665.508	750.74	1595.1	682.174	1.22599	6.96e-13	2.62e-11	LOC110687991	NW_018743920.1	3716646	3721140	+	1703	protein_coding	methylthioribose kinase-like	APH
110687516	1241.25	1137.63	1230.72	675.783	645.987	629.758	1203.2	650.509	0.886709	7.1e-13	2.67e-11	LOC110687516	NW_018743919.1	4847447	4849870	-	1210	protein_coding	succinate dehydrogenase [ubiquinone] cytochrome b subunit%2C mitochondrial-like	-
110709205	1020.05	869.767	1099.21	361.505	398.418	456.925	996.34	405.616	1.29797	7.16e-13	2.69e-11	LOC110709205	NW_018742418.1	2526730	2531444	+	2157	protein_coding	lipase-like	-
110726782	20.6301	40.9673	87.3478	2808.75	1477.43	365.108	49.6484	1550.43	-4.96199	7.19e-13	2.7e-11	LOC110726782	NW_018742881.1	1316033	1324625	+	2699	protein_coding	beta-amyrin synthase-like	-
110721620	332.374	332.991	389.63	119.357	149.074	129.624	351.665	132.685	1.40671	7.43e-13	2.79e-11	LOC110721620	NW_018742616.1	2543880	2554612	-	2218	protein_coding	uncharacterized LOC110721620%2C transcript variant X1	-
110724845	1220.62	1014.73	1208.15	424.189	496.026	536.86	1147.83	485.692	1.24182	7.46e-13	2.79e-11	LOC110724845	NW_018742770.1	4266149	4271064	-	1904	protein_coding	indole-3-glycerol phosphate synthase%2C chloroplastic-like	-
110719663	425.21	419.127	358.224	1633.21	1441.93	970.021	400.854	1348.39	-1.75096	7.48e-13	2.8e-11	LOC110719663	NW_018742484.1	7580910	7581971	+	963	protein_coding	histidine-rich glycoprotein-like	-
110710619	46.9909	71.4302	49.0718	224.975	224.498	186.875	55.8309	212.116	-1.92605	7.51e-13	2.81e-11	LOC110710619	NW_018742418.1	4893357	4898726	-	2896	protein_coding	ankyrin-3-like	-
110718311	7133.44	7331.04	6710.08	3670.01	4013.46	4138.25	7058.19	3940.57	0.841004	7.61e-13	2.84e-11	LOC110718311	NW_018745684.1	2603214	2606791	-	1403	protein_coding	malate dehydrogenase%2C cytoplasmic	-
110700301	97.4201	114.498	103.051	263.616	263.541	273.291	104.99	266.816	-1.34433	7.64e-13	2.85e-11	LOC110700301	NW_018744626.1	612530	617848	-	2352	protein_coding	monocopper oxidase-like protein SKU5	-
110710528	1251.56	1079.86	1159.08	579.611	620.254	594.111	1163.5	597.992	0.960005	8e-13	2.98e-11	LOC110710528	NW_018745174.1	1758113	1760854	+	1254	protein_coding	ganglioside-induced differentiation-associated protein 2-like	-
110698620	139.826	65.1275	113.847	438.787	924.613	962.46	106.267	775.287	-2.86766	8.25e-13	3.07e-11	LOC110698620	NW_018744537.1	2171290	2172162	+	721	protein_coding	uncharacterized LOC110698620	-
110696451	58.452	49.3708	52.0161	158.856	174.807	191.196	53.2797	174.953	-1.71566	8.35e-13	3.11e-11	LOC110696451	NW_018744367.1	2342	23040	+	2431	protein_coding	uncharacterized aarF domain-containing protein kinase At1g71810%2C chloroplastic-like	ABC1
110693814	1587.37	1276.29	1508.47	699.826	700.115	702.131	1457.38	700.691	1.05641	8.46e-13	3.15e-11	LOC110693814	NW_018744167.1	652475	670492	+	1843	protein_coding	probable inactive purple acid phosphatase 29%2C transcript variant X2	Metallophos
110684625	2471.03	1562.01	2396.67	509.199	579.436	731.297	2143.24	606.644	1.82158	8.55e-13	3.18e-11	LOC110684625	NW_018743732.1	59412	65707	+	2296	protein_coding	glucan endo-1%2C3-beta-glucosidase 14-like	Glyco_hydro_17
110715232	2194.82	1869.79	1903.01	855.248	756.905	981.904	1989.2	864.685	1.2025	8.65e-13	3.21e-11	LOC110715232	NW_018745485.1	1164211	1178095	-	4898	protein_coding	phosphatidate phosphatase PAH1-like%2C transcript variant X1	-
110718856	2751.83	2218.54	2702.88	1148.06	1186.38	1276.8	2557.75	1203.75	1.08761	8.65e-13	3.21e-11	LOC110718856	NW_018742461.1	4196558	4200030	-	2897	protein_coding	uncharacterized LOC110718856%2C transcript variant X3	bZIP_1
110724731	802.283	664.931	828.332	334.027	277.739	246.286	765.182	286.017	1.41793	8.87e-13	3.29e-11	LOC110724731	NW_018742770.1	3126858	3135977	+	3136	protein_coding	V-type proton ATPase subunit a3-like%2C transcript variant X1	-
110729863	3572.45	2933.89	3852.14	1628.06	1431.29	1363.21	3452.83	1474.19	1.22762	8.88e-13	3.29e-11	LOC110729863	NW_018743014.1	1114884	1122984	+	2572	protein_coding	NADP-dependent malic enzyme-like	Malic_M
110709003	159.31	319.335	124.642	1161.8	1111.84	1633.27	201.096	1302.3	-2.69507	9.14e-13	3.38e-11	LOC110709003	NW_018742418.1	1939198	1941262	+	992	protein_coding	uncharacterized LOC110709003	-
110730951	80.2283	86.1364	207.083	1.71736	0	1.0802	124.483	0.932522	7.06258	9.24e-13	3.41e-11	LOC110730951	NW_018743051.1	375184	381290	-	1332	protein_coding	NAC domain-containing protein 90-like	NAM
110702128	230.37	168.071	197.269	984.05	1031.98	557.384	198.57	857.805	-2.11225	9.34e-13	3.45e-11	LOC110702128	NW_018744662.1	4020781	4023158	+	2378	protein_coding	protein ASPARTIC PROTEASE IN GUARD CELL 2-like	-
110715303	1889.95	1573.56	2084.57	839.791	787.962	838.237	1849.36	821.997	1.17001	9.59e-13	3.54e-11	LOC110715303	NW_018745521.1	289724	296672	-	4279	protein_coding	alpha-mannosidase 2-like	-
110696586	963.886	864.515	806.741	393.277	373.572	438.562	878.38	401.804	1.12905	9.85e-13	3.63e-11	LOC110696586	NW_018744367.1	4671157	4687591	-	4059	protein_coding	uncharacterized LOC110696586%2C transcript variant X2	Metallophos
110730666	4433.19	3630.33	3848.21	1448.6	1775.58	1870.91	3970.58	1698.36	1.22544	1.01e-12	3.73e-11	LOC110730666	NW_018743047.1	609997	614908	+	2038	protein_coding	ureide permease 2-like%2C transcript variant X2	-
110726777	143.265	176.474	162.918	553.85	404.629	438.562	160.886	465.68	-1.53291	1.01e-12	3.73e-11	LOC110726777	NW_018742881.1	1267515	1272179	-	2833	protein_coding	myb family transcription factor PHL6-like%2C transcript variant X2	Myb_DNA-binding
110712262	983.37	1004.22	940.216	182.899	284.838	343.504	975.937	270.414	1.85377	1.02e-12	3.75e-11	LOC110712262	NW_018745291.1	97030	100104	+	1678	protein_coding	6-hydroxynicotinate 3-monooxygenase-like	-
110701082	46.9909	131.305	113.847	644.012	521.759	734.537	97.381	633.436	-2.69848	1.02e-12	3.75e-11	LOC110701082	NW_018744633.1	3692113	3698581	+	1971	protein_coding	serine carboxypeptidase-like 20	Peptidase_S10
110729518	438.963	397.068	391.593	188.051	189.004	179.314	409.208	185.456	1.1402	1.03e-12	3.78e-11	LOC110729518	NW_018742987.1	153943	160856	-	1932	protein_coding	G-box-binding factor 3-like%2C transcript variant X2	-
110705626	40.1141	52.5222	42.2018	293.669	234.259	158.79	44.946	228.906	-2.34983	1.04e-12	3.82e-11	LOC110705626	NW_018744878.1	4230366	4239350	-	5365	pseudogene	-	-
110698688	59.5982	88.2372	158.011	0	0	0	101.949	0	9.20977	1.07e-12	3.9e-11	LOC110698688	NW_018744537.1	3243046	3244662	+	977	protein_coding	late embryogenesis abundant protein Dc3-like	-
110701748	821.767	584.047	1169.87	220.681	195.216	163.11	858.562	193.003	2.15231	1.07e-12	3.93e-11	LOC110701748	NW_018744656.1	535999	538619	+	2387	protein_coding	U-box domain-containing protein 4-like%2C transcript variant X1	Arm
110732404	2359.86	1971.68	2927.62	948.844	913.078	789.628	2419.72	883.85	1.45268	1.12e-12	4.09e-11	LOC110732404	NW_018743175.1	2080223	2095080	-	1155	protein_coding	bax inhibitor 1-like	-
110688249	4091.64	3245.87	3909.06	1818.69	1463.23	1503.64	3748.86	1595.19	1.23248	1.12e-12	4.1e-11	LOC110688249	NW_018743920.1	6917316	6920476	-	2578	protein_coding	zinc finger CCCH domain-containing protein 66-like%2C transcript variant X2	-
110740223	641.826	537.827	754.725	190.628	219.174	252.767	644.793	220.856	1.54795	1.14e-12	4.15e-11	LOC110740223	NW_018743548.1	110598	120753	+	1244	protein_coding	piRNA biogenesis protein EXD1-like%2C transcript variant X1	3_5_exonuc
110726513	6209.67	4573.63	4963.12	1598.01	1403.78	2129.08	5248.81	1710.29	1.61807	1.17e-12	4.27e-11	LOC110726513	NW_018742879.1	3263706	3267374	+	2165	pseudogene	-	-
110725263	855.004	745.815	773.372	407.874	390.432	368.349	791.397	388.885	1.02375	1.18e-12	4.29e-11	LOC110725263	NW_018742810.1	1587386	1593779	+	3165	protein_coding	uncharacterized LOC110725263	-
110681983	38.968	47.27	37.2946	177.747	149.074	140.426	41.1775	155.749	-1.92127	1.18e-12	4.29e-11	LOC110681983	NW_018742244.1	3005326	3006989	+	1297	protein_coding	cysteine protease XCP2-like	Peptidase_C1
110686432	2622.32	1858.23	2897.2	802.009	886.457	892.247	2459.25	860.238	1.5156	1.19e-12	4.32e-11	LOC110686432	NW_018743858.1	4541912	4549825	-	2601	protein_coding	uncharacterized LOC110686432	-
novel.652	257.877	168.071	260.081	61.8251	41.7052	46.4487	228.676	49.993	2.19083	1.2e-12	4.35e-11	-	NW_018743292.1	7978421	7980027	+	1607	-	-	-
110708439	504.292	569.34	558.437	1513	1223.65	1145.01	544.023	1293.89	-1.25009	1.21e-12	4.38e-11	LOC110708439	NW_018745024.1	7201440	7204748	+	1291	protein_coding	auxin-responsive protein IAA16-like	-
110718910	6641.76	6258.54	6317.51	2187.06	2082.6	3050.49	6405.93	2440.05	1.39285	1.21e-12	4.4e-11	LOC110718910	NW_018742461.1	4831712	4842725	+	2978	protein_coding	V-type proton ATPase subunit a3-like	-
110735639	434.379	529.423	386.686	116.781	161.497	152.308	450.163	143.529	1.65032	1.22e-12	4.43e-11	LOC110735639	NW_018743285.1	350983	354954	+	906	protein_coding	hypoxanthine-guanine phosphoribosyltransferase-like	Pribosyltran
110683404	890.534	621.863	831.277	274.778	302.584	291.655	781.224	289.672	1.43127	1.24e-12	4.5e-11	LOC110683404	NW_018743669.1	610556	614279	+	1562	protein_coding	scaffold attachment factor B1-like	RRM_1
110715503	636.096	522.07	704.671	245.583	249.344	207.399	620.946	234.109	1.40588	1.27e-12	4.59e-11	LOC110715503	NW_018745523.1	4422846	4425728	-	1117	protein_coding	ESCRT-related protein CHMP1B-like	ESCRT-III
110722825	5591.91	4688.13	4862.04	2601.81	2404.7	2694.02	5047.36	2566.85	0.975567	1.28e-12	4.64e-11	LOC110722825	NW_018742684.1	3127592	3135137	-	2452	protein_coding	peroxisomal acyl-coenzyme A oxidase 1-like	-
110690547	1157.58	1137.63	1205.2	432.776	584.76	461.246	1166.8	492.927	1.2428	1.3e-12	4.7e-11	LOC110690547	NW_018744041.1	2379762	2382514	-	1013	protein_coding	non-specific lipid transfer protein GPI-anchored 1-like	-
110713677	342.689	496.86	422.018	1046.73	1054.17	1196.86	420.522	1099.25	-1.38525	1.31e-12	4.73e-11	LOC110713677	NW_018745448.1	474110	491611	-	2252	protein_coding	serine/threonine-protein kinase STY8-like%2C transcript variant X2	Pkinase_Tyr
110702050	907.726	667.032	825.388	336.604	317.669	286.254	800.048	313.509	1.35026	1.34e-12	4.84e-11	LOC110702050	NW_018744662.1	2741056	2749491	+	1403	protein_coding	anamorsin homolog	-
110731189	82.5205	47.27	147.215	1.71736	2.66203	3.24061	92.3353	2.54	5.20568	1.35e-12	4.87e-11	LOC110731189	NW_018743066.1	2812220	2813056	+	837	protein_coding	cysteine-rich receptor-like protein kinase 25	-
110686565	108.881	160.718	193.343	26.6192	31.9444	21.604	154.314	26.7225	2.52552	1.35e-12	4.87e-11	LOC110686565	NW_018743878.1	974781	978611	-	3582	protein_coding	uncharacterized LOC110686565	-
110691904	3096.81	3158.68	3384.97	868.128	748.031	364.028	3213.49	660.063	2.28256	1.37e-12	4.94e-11	LOC110691904	NW_018744092.1	3694216	3696055	-	1338	protein_coding	1-aminocyclopropane-1-carboxylate oxidase 4-like	2OG-FeII_Oxy
110685614	145.557	137.608	211.99	27.4778	10.6481	8.64162	165.052	15.5892	3.3881	1.39e-12	5.01e-11	LOC110685614	NW_018743850.1	2402529	2403271	-	743	protein_coding	probable calcium-binding protein CML44	efhand
110695887	589.105	852.96	570.215	215.529	173.032	135.025	670.76	174.529	1.93989	1.4e-12	5.01e-11	LOC110695887	NW_018744311.1	216409	219494	-	2207	protein_coding	protochlorophyllide-dependent translocon component 52%2C chloroplastic-like	-
110725181	64.1826	63.0266	62.8119	303.115	265.316	183.634	63.3404	250.688	-1.9871	1.43e-12	5.11e-11	LOC110725181	NW_018742810.1	668347	676186	+	1828	protein_coding	tubulin gamma-1 chain	Tubulin
110720438	2739.22	2102.99	2536.03	819.183	1020.45	1074.8	2459.41	971.477	1.34047	1.45e-12	5.2e-11	LOC110720438	NW_018742556.1	1352158	1356846	+	1479	protein_coding	uric acid degradation bifunctional protein TTL-like%2C transcript variant X1	-
110738624	1227.49	1099.81	1340.64	615.675	596.296	556.304	1222.65	589.425	1.05219	1.48e-12	5.31e-11	LOC110738624	NW_018743391.1	523018	529873	+	2100	protein_coding	pectin acetylesterase 10-like	-
110699856	80.2283	137.608	85.385	389.842	430.362	632.998	101.074	484.401	-2.25933	1.5e-12	5.35e-11	LOC110699856	NW_018742390.1	605926	616579	-	2210	pseudogene	-	-
novel.839	88.2511	75.6319	71.6449	232.703	220.949	209.559	78.5093	221.07	-1.49742	1.51e-12	5.38e-11	-	NW_018743787.1	1180140	1182688	+	2549	-	-	-
110709380	197.132	248.955	161.937	717	670.832	1113.69	202.675	833.84	-2.04036	1.51e-12	5.38e-11	LOC110709380	NW_018745065.1	1545170	1551216	-	3997	protein_coding	pentatricopeptide repeat-containing protein At4g31850%2C chloroplastic-like%2C transcript variant X2	-
110684643	977.639	689.091	818.518	295.387	255.555	330.542	828.416	293.828	1.49622	1.55e-12	5.52e-11	LOC110684643	NW_018743732.1	303375	314007	+	3731	protein_coding	B3 domain-containing transcription repressor VAL1-like%2C transcript variant X3	B3
110738477	5275.58	4739.6	4801.19	2295.26	2386.96	2768.56	4938.79	2483.59	0.992001	1.55e-12	5.52e-11	LOC110738477	NW_018743389.1	5050249	5059651	-	3653	protein_coding	putative aconitate hydratase%2C cytoplasmic	Aconitase
110718380	193.694	196.433	238.489	68.6946	66.5508	74.5339	209.539	69.9265	1.58669	1.55e-12	5.52e-11	LOC110718380	NW_018742455.1	1873192	1878516	+	3816	protein_coding	putative disease resistance protein At3g14460	NB-ARC
110706558	1060.16	695.394	962.789	170.878	130.44	51.8497	906.114	117.722	2.94043	1.55e-12	5.52e-11	LOC110706558	NW_018744988.1	1053474	1057238	-	2559	protein_coding	TPR repeat-containing thioredoxin TTL1-like	-
110729327	279.653	60.9257	78.5149	1.71736	1.77469	1.0802	139.698	1.52409	6.4975	1.56e-12	5.56e-11	LOC110729327	NW_018742980.1	277861	282475	-	1968	protein_coding	probable purple acid phosphatase 20	Metallophos
110729666	7101.35	4076.77	8016.37	134.813	440.123	768.024	6398.16	447.653	3.838	1.57e-12	5.57e-11	LOC110729666	NW_018742987.1	1610390	1616667	-	3606	protein_coding	uncharacterized LOC110729666%2C transcript variant X2	-
110696122	204.009	119.751	312.097	20.6084	23.071	7.56141	211.952	17.0803	3.61941	1.58e-12	5.6e-11	LOC110696122	NW_018744311.1	2794552	2796990	+	1541	protein_coding	GDSL esterase/lipase At4g10955-like	Lipase_3
110713005	116.904	165.97	122.68	0	0.887345	0	135.185	0.295782	8.65359	1.59e-12	5.64e-11	LOC110713005	NW_018745395.1	689949	693286	-	3338	protein_coding	putative calcium-transporting ATPase 13%2C plasma membrane-type	Cation_ATPase_C
110735508	985.662	622.913	617.324	226.692	207.639	171.752	741.966	202.028	1.87477	1.62e-12	5.75e-11	LOC110735508	NW_018743284.1	459091	459747	+	657	protein_coding	uncharacterized LOC110735508	-
110703449	1462.45	1108.22	1303.35	598.502	541.28	561.705	1291.34	567.162	1.18667	1.68e-12	5.96e-11	LOC110703449	NW_018744718.1	3493244	3500633	-	1202	protein_coding	uncharacterized LOC110703449	-
110708079	1.14612	3.15133	2.94431	405.298	218.287	37.8071	2.41392	220.464	-6.4988	1.69e-12	5.97e-11	LOC110708079	NW_018745003.1	5206077	5208179	+	1895	protein_coding	anthocyanin 3'-O-beta-glucosyltransferase-like	UDPGT
110711614	500.854	430.682	563.344	177.747	191.666	212.8	498.293	194.071	1.36256	1.72e-12	6.06e-11	LOC110711614	NW_018745281.1	1894616	1904450	+	2385	protein_coding	vacuolar protein sorting-associated protein 45 homolog	Sec1
110734267	1786.8	1532.6	1697.88	177.747	374.459	434.241	1672.43	328.816	2.34792	1.73e-12	6.11e-11	LOC110734267	NW_018743212.1	1037113	1041069	-	2757	protein_coding	stachyose synthase-like	-
110694171	2965.01	2716.45	3981.69	1090.53	862.499	623.277	3221.05	858.767	1.90662	1.74e-12	6.14e-11	LOC110694171	NW_018744239.1	3061348	3065027	+	2120	protein_coding	probable nucleoredoxin 1	-
110683702	124.927	142.86	102.069	413.885	1026.66	1173.1	123.286	871.214	-2.82105	1.81e-12	6.39e-11	LOC110683702	NW_018743691.1	562221	567564	+	2041	protein_coding	protein NRT1/ PTR FAMILY 2.3-like	-
110735182	27947	25916.5	30152.7	16065.1	14309.3	14953.2	28005.4	15109.2	0.890273	1.83e-12	6.44e-11	LOC110735182	NW_018742238.1	837158	840357	-	2257	protein_coding	heat shock cognate 70 kDa protein 2	HSP70
110740242	96.274	50.4213	155.067	1.71736	3.54938	0	100.587	1.75558	5.77836	1.84e-12	6.46e-11	LOC110740242	NW_018743548.1	352865	356951	-	3984	protein_coding	receptor-like protein kinase HSL1	Pkinase
110684405	1565.6	1192.25	1566.37	596.784	435.686	418.038	1441.41	483.503	1.57497	1.88e-12	6.6e-11	LOC110684405	NW_018743697.1	4711792	4723384	+	2662	protein_coding	uncharacterized LOC110684405	-
110696035	2848.1	1940.17	1774.44	761.651	628.24	694.57	2187.57	694.82	1.65433	1.89e-12	6.65e-11	LOC110696035	NW_018744311.1	1724246	1727644	+	1461	protein_coding	chaperonin-like RbcX protein 2%2C chloroplastic	-
novel.267	781.653	884.473	748.836	376.962	406.404	391.033	804.987	391.466	1.04006	1.94e-12	6.79e-11	-	NW_018742607.1	996687	998716	+	2030	-	-	-
110707230	297.991	268.914	284.617	107.335	95.8332	70.2131	283.84	91.1272	1.63285	1.94e-12	6.8e-11	LOC110707230	NW_018744996.1	848078	852150	-	2762	protein_coding	protein FAR1-RELATED SEQUENCE 3-like%2C transcript variant X2	-
110731335	2670.46	1683.86	2384.89	835.498	733.834	704.292	2246.4	757.875	1.56721	1.95e-12	6.83e-11	LOC110731335	NW_018743066.1	1826835	1831915	-	1674	protein_coding	calcium-dependent protein kinase 2-like	Pkinase
110731249	242.977	263.661	383.742	85.8682	78.0863	68.0527	296.793	77.3358	1.93873	1.96e-12	6.87e-11	LOC110731249	NW_018742205.1	7209929	7212970	+	1799	protein_coding	trans-resveratrol di-O-methyltransferase-like%2C transcript variant X1	-
110731685	207.447	248.955	213.953	539.253	486.265	489.331	223.452	504.95	-1.1762	2.05e-12	7.17e-11	LOC110731685	NW_018743074.1	2018222	2022578	+	2166	protein_coding	probable alkaline/neutral invertase D%2C transcript variant X1	-
110713720	2.29224	1.05044	3.92575	67.8359	70.9876	197.677	2.42281	112.167	-5.51498	2.08e-12	7.27e-11	LOC110713720	NW_018745448.1	3756469	3765521	-	1070	protein_coding	MADS-box transcription factor 23-like%2C transcript variant X3	SRF-TF
novel.1407	468.762	157.567	134.457	18.891	7.09876	15.1228	253.595	13.7042	4.20989	2.1e-12	7.32e-11	-	NW_018745003.1	1791640	1792669	+	1030	-	-	-
110724693	0	5.25222	8.83293	77.2814	227.16	351.066	4.69505	218.502	-5.51142	2.14e-12	7.46e-11	LOC110724693	NW_018742770.1	2623289	2626354	+	1819	protein_coding	cytochrome P450 83B1-like	p450
110713620	295.699	315.133	312.097	650.881	879.358	932.214	307.643	820.818	-1.4149	2.16e-12	7.53e-11	LOC110713620	NW_018745448.1	687333	689571	+	1056	protein_coding	uncharacterized LOC110713620	-
110684672	1792.53	1037.84	1833.32	407.874	368.248	238.725	1554.56	338.282	2.19896	2.18e-12	7.59e-11	LOC110684672	NW_018743732.1	545693	551466	-	3153	protein_coding	probable serine/threonine-protein kinase PBL7%2C transcript variant X3	Pkinase
110705079	398.849	384.462	410.24	171.736	155.285	191.196	397.851	172.739	1.20625	2.19e-12	7.61e-11	LOC110705079	NW_018744874.1	1546339	1550148	-	1048	lncRNA	uncharacterized LOC110705079%2C transcript variant X3	-
110698338	1107.15	850.859	856.794	380.396	316.782	262.489	938.268	319.889	1.55042	2.19e-12	7.63e-11	LOC110698338	NW_018744506.1	515134	524970	-	3109	protein_coding	zinc finger CCCH domain-containing protein 32-like%2C transcript variant X1	zf-CCCH
110695668	4388.49	3518.99	3687.26	1907.13	1875.85	1965.97	3864.91	1916.32	1.01205	2.21e-12	7.68e-11	LOC110695668	NW_018744304.1	4673165	4677876	+	1534	protein_coding	uncharacterized LOC110695668	-
110699942	607.443	438.035	875.441	153.704	159.722	146.907	640.306	153.445	2.06103	2.21e-12	7.68e-11	LOC110699942	NW_018744603.1	1466779	1474796	-	2630	protein_coding	putative receptor-like protein kinase At4g00960%2C transcript variant X2	Pkinase_Tyr
110702017	1320.33	1230.07	1209.13	631.99	688.579	699.971	1253.18	673.514	0.89611	2.22e-12	7.7e-11	LOC110702017	NW_018744662.1	2410183	2412615	+	1302	protein_coding	succinate dehydrogenase [ubiquinone] cytochrome b subunit%2C mitochondrial-like%2C transcript variant X2	-
110692804	2228.05	2218.54	2009.98	4240.17	4832.48	5798.52	2152.19	4957.06	-1.20359	2.24e-12	7.75e-11	LOC110692804	NW_018744128.1	1978999	1980841	-	600	protein_coding	acyl-CoA-binding protein-like	-
110729404	37.8219	59.8753	68.7005	1268.27	744.482	257.088	55.4659	756.615	-3.76849	2.29e-12	7.93e-11	LOC110729404	NW_018742980.1	2849725	2852491	+	2345	protein_coding	leucine-rich repeat receptor-like protein kinase PXC1	Pkinase
110702596	191.402	210.089	123.661	550.415	578.549	577.908	175.05	568.957	-1.70227	2.31e-12	7.99e-11	LOC110702596	NW_018744693.1	3005208	3009391	-	2748	protein_coding	probable LRR receptor-like serine/threonine-protein kinase At1g34110	Pkinase_Tyr
110697499	1619.47	1342.47	1329.85	701.544	572.337	596.271	1430.59	623.384	1.1977	2.33e-12	8.07e-11	LOC110697499	NW_018744466.1	551104	557173	-	1861	protein_coding	glyceraldehyde-3-phosphate dehydrogenase GAPCP2%2C chloroplastic-like	-
110702924	192.548	128.154	232.6	33.4886	27.5077	14.0426	184.434	25.013	2.86983	2.37e-12	8.18e-11	LOC110702924	NW_018744704.1	4027418	4032248	+	1680	protein_coding	uncharacterized LOC110702924	-
novel.866	68.7671	106.095	54.9604	0.858682	1.77469	1.0802	76.6074	1.23786	5.94557	2.41e-12	8.31e-11	-	NW_018743850.1	2353356	2354569	+	1214	-	-	-
110713807	469.909	388.664	579.047	160.574	126.89	100.459	479.207	129.308	1.88681	2.42e-12	8.34e-11	LOC110713807	NW_018745448.1	7311390	7327650	-	2162	protein_coding	transcription factor ICE1-like	HLH
110716016	1314.6	824.598	1276.85	359.788	329.205	389.953	1138.68	359.649	1.66316	2.46e-12	8.47e-11	LOC110716016	NW_018745540.1	2650864	2662737	-	1742	protein_coding	TVP38/TMEM64 family membrane protein slr0305-like	-
110701002	1272.19	1680.71	1542.82	3807.4	3316.89	3214.68	1498.57	3446.32	-1.20133	2.47e-12	8.51e-11	LOC110701002	NW_018744633.1	3002830	3006168	-	1863	protein_coding	tubulin beta-5 chain-like	Tubulin
110711612	249.854	152.314	175.677	44.6515	23.9583	24.8446	192.615	31.1515	2.62047	2.54e-12	8.74e-11	LOC110711612	NW_018742418.1	6488503	6494001	+	2826	protein_coding	uncharacterized protein At2g33490-like	-
110737822	88.2511	65.1275	137.401	10.3042	5.32407	3.24061	96.9266	6.28962	3.91947	2.55e-12	8.78e-11	LOC110737822	NW_018743331.1	5554071	5558983	+	2801	lncRNA	uncharacterized LOC110737822	-
110714964	165.041	94.5399	127.587	17.1736	25.733	20.5238	129.056	21.1435	2.60851	2.58e-12	8.87e-11	LOC110714964	NW_018742433.1	1530007	1532253	-	1223	protein_coding	transcription factor bHLH75-like%2C transcript variant X2	-
110726089	778.214	961.156	587.88	2541.7	2363	3624.08	775.75	2842.93	-1.87373	2.59e-12	8.9e-11	LOC110726089	NW_018742861.1	160291	164293	-	1619	protein_coding	calcium sensing receptor%2C chloroplastic-like	-
110702193	2104.27	1449.61	1657.65	531.524	649.536	683.768	1737.18	621.61	1.48301	2.6e-12	8.9e-11	LOC110702193	NW_018744676.1	248892	251740	-	971	protein_coding	uncharacterized LOC110702193	-
110682043	3555.26	2583.04	2916.83	759.934	1004.47	1179.58	3018.38	981.33	1.62145	2.6e-12	8.9e-11	LOC110682043	NW_018743574.1	2889677	2896628	+	3287	protein_coding	transcriptional regulatory protein AlgP-like%2C transcript variant X3	-
110688037	1023.48	861.364	1269.98	404.439	409.953	382.391	1051.61	398.928	1.39833	2.63e-12	9.01e-11	LOC110688037	NW_018743920.1	4273659	4278320	+	2402	protein_coding	GDSL esterase/lipase 4-like	Lipase_GDSL
110687317	406.872	318.284	542.734	109.053	101.157	63.7319	422.63	91.314	2.20649	2.66e-12	9.1e-11	LOC110687317	NW_018743919.1	1953572	1957239	-	2235	pseudogene	-	-
110730401	510.023	403.37	637.934	156.28	173.92	167.431	517.109	165.877	1.64103	2.69e-12	9.19e-11	LOC110730401	NW_018743032.1	2721604	2725936	+	3106	protein_coding	uncharacterized LOC110730401	-
110730809	152.434	119.751	120.717	31.7713	35.4938	33.4863	130.967	33.5838	1.96196	2.71e-12	9.25e-11	LOC110730809	NW_018743050.1	156754	159253	+	915	protein_coding	glucan endo-1%2C3-beta-glucosidase 1-like%2C transcript variant X2	-
110736295	134.096	126.053	203.157	26.6192	12.4228	8.64162	154.435	15.8945	3.26403	2.71e-12	9.25e-11	LOC110736295	NW_018743292.1	2053512	2057174	+	1854	protein_coding	hydroxyproline O-arabinosyltransferase 3-like%2C transcript variant X2	-
110730341	1179.36	1057.8	1151.22	631.99	581.211	576.828	1129.46	596.676	0.920004	2.76e-12	9.39e-11	LOC110730341	NW_018743021.1	3380371	3386502	+	1530	protein_coding	palmitoyl-protein thioesterase 1-like	-
110729583	1104.86	668.082	1218.94	91.0203	39.0432	8.64162	997.295	46.235	4.4246	2.82e-12	9.6e-11	LOC110729583	NW_018742987.1	804766	806152	+	768	protein_coding	heavy metal-associated isoprenylated plant protein 39-like	HMA
110701288	2.29224	6.30266	11.7772	427.624	249.344	69.1329	6.79071	248.7	-5.17885	2.86e-12	9.72e-11	LOC110701288	NW_018744633.1	5827453	5828500	-	875	protein_coding	small heat shock protein%2C chloroplastic-like	-
110685985	81.3744	128.154	103.051	332.31	313.233	401.835	104.193	349.126	-1.74159	2.88e-12	9.81e-11	LOC110685985	NW_018743850.1	3600464	3605666	-	1631	protein_coding	organelle RRM domain-containing protein 1%2C chloroplastic-like	RRM_1
110711823	2425.19	1687.01	1917.73	716.141	743.595	854.44	2009.98	771.392	1.38194	2.9e-12	9.85e-11	LOC110711823	NW_018745286.1	3485735	3496856	-	1495	protein_coding	peroxisome biogenesis protein 22-like	-
110735531	316.329	268.914	310.134	121.074	123.341	104.78	298.459	116.398	1.35547	2.9e-12	9.85e-11	LOC110735531	NW_018743284.1	76351	83385	-	5051	protein_coding	receptor-like protein 12	LRRNT_2
110721664	5326.01	4379.3	5743.37	2238.59	2372.76	2501.75	5149.56	2371.03	1.11909	2.91e-12	9.87e-11	LOC110721664	NW_018742616.1	3595283	3596840	+	1558	protein_coding	24-methylenesterol C-methyltransferase 3-like	Methyltransf_11
110713041	523.776	444.338	199.232	43.7928	47.0293	16.203	389.115	35.675	3.43879	3.01e-12	1.02e-10	LOC110713041	NW_018745403.1	244906	248501	-	1931	pseudogene	-	UDPGT
110733441	1050.99	639.72	925.495	262.757	283.063	290.574	872.068	278.798	1.64541	3.05e-12	1.03e-10	LOC110733441	NW_018743199.1	2169731	2174586	+	2480	protein_coding	phosphoinositide phospholipase C 6-like	PI-PLC-X
110729576	617.758	590.349	990.269	215.529	209.413	186.875	732.792	203.939	1.84499	3.06e-12	1.03e-10	LOC110729576	NW_018742987.1	750377	751788	+	1412	protein_coding	delta(1)-pyrroline-2-carboxylate reductase-like	OCD_Mu_crystall
110702114	4.58447	3.15133	4.90718	246.442	126.003	49.6893	4.21433	140.711	-5.06238	3.08e-12	1.04e-10	LOC110702114	NW_018742393.1	174856	175945	+	890	protein_coding	kirola-like	-
110722672	2676.19	2937.04	2487.94	5231.95	5917.7	6842	2700.39	5997.22	-1.15104	3.09e-12	1.04e-10	LOC110722672	NW_018742684.1	1399869	1400880	+	913	protein_coding	histidine-rich glycoprotein-like	-
110696126	316.329	224.795	317.004	70.412	55.0154	30.2457	286.043	51.891	2.45408	3.11e-12	1.05e-10	LOC110696126	NW_018744311.1	2863580	2868469	-	2048	protein_coding	calcineurin B-like protein 4%2C transcript variant X1	-
110736400	1977.05	2295.22	4013.09	690.381	468.518	380.231	2761.79	513.043	2.42793	3.32e-12	1.12e-10	LOC110736400	NW_018743292.1	2984248	2987992	-	2009	protein_coding	calreticulin-3-like	-
110721656	111.173	93.4895	85.385	270.485	401.08	462.326	96.6826	377.964	-1.9675	3.33e-12	1.12e-10	LOC110721656	NW_018742616.1	3443430	3458434	+	1995	protein_coding	chaperone protein dnaJ A7A%2C chloroplastic-like	DnaJ
110688267	296.845	281.519	322.893	119.357	133.102	115.582	300.419	122.68	1.29105	3.42e-12	1.15e-10	LOC110688267	NW_018743920.1	7050570	7056851	+	2701	protein_coding	vacuolar cation/proton exchanger 3-like%2C transcript variant X4	Na_Ca_ex
110708960	66.4749	84.0355	87.3478	0	2.66203	0	79.2861	0.887345	6.41675	3.6e-12	1.21e-10	LOC110708960	NW_018745024.1	11862137	11877367	-	1559	protein_coding	calmodulin-binding protein 60 C-like	-
110698724	1802.84	1312	1551.65	692.098	660.184	670.805	1555.5	674.363	1.2055	3.65e-12	1.23e-10	LOC110698724	NW_018744537.1	3819363	3827001	-	1708	protein_coding	aromatic aminotransferase ISS1-like	Aminotran_1_2
110697552	937.525	669.132	723.319	299.68	260.879	310.018	776.659	290.192	1.4204	3.72e-12	1.25e-10	LOC110697552	NW_018744469.1	219335	234074	+	2355	protein_coding	probable E3 ubiquitin-protein ligase ZFP1%2C transcript variant X2	-
110702215	446.986	410.723	365.094	163.15	180.131	177.153	407.601	173.478	1.23216	3.73e-12	1.25e-10	LOC110702215	NW_018744676.1	448708	455412	+	3059	protein_coding	inositol-pentakisphosphate 2-kinase-like%2C transcript variant X2	-
110720475	652.141	679.637	732.152	323.723	356.713	353.226	687.977	344.554	0.99868	3.75e-12	1.26e-10	LOC110720475	NW_018742556.1	1730249	1738693	-	1761	protein_coding	metacaspase-1-like	Peptidase_C14
novel.885	192.548	84.0355	212.972	12.8802	18.6342	20.5238	163.185	17.3461	3.24041	3.78e-12	1.27e-10	-	NW_018743858.1	61621	63253	-	1633	-	-	-
110703968	44.6986	72.4806	34.3503	270.485	211.188	300.296	50.5098	260.656	-2.36802	3.8e-12	1.27e-10	LOC110703968	NW_018744790.1	2658937	2662005	+	1175	protein_coding	thylakoid lumenal 17.9 kDa protein%2C chloroplastic-like	-
110696537	13.7534	17.8575	18.6473	79.8575	97.6079	111.261	16.7528	96.2421	-2.51392	3.88e-12	1.3e-10	LOC110696537	NW_018744367.1	2559477	2560937	+	1461	protein_coding	uncharacterized LOC110696537	-
110723696	91.6895	67.2284	117.772	10.3042	14.1975	7.56141	92.2301	10.6877	3.09731	3.88e-12	1.3e-10	LOC110723696	NW_018742733.1	361594	367743	+	3468	protein_coding	disease resistance protein RPS2-like	NB-ARC
110705786	297.991	186.979	291.487	70.412	68.3255	68.0527	258.819	68.9301	1.90817	3.91e-12	1.31e-10	LOC110705786	NW_018744878.1	6031057	6035175	-	1987	protein_coding	COBRA-like protein 1	-
110728540	338.105	316.183	606.528	85.8682	71.8749	98.2984	420.272	85.3472	2.3026	3.97e-12	1.32e-10	LOC110728540	NW_018742951.1	4435382	4438237	+	2013	protein_coding	UDP-glycosyltransferase 76B1-like	-
110705477	261.315	334.041	261.062	673.207	694.791	842.558	285.473	736.852	-1.36717	4e-12	1.33e-10	LOC110705477	NW_018742204.1	5567928	5581080	+	6288	protein_coding	uncharacterized LOC110705477%2C transcript variant X1	Glycos_transf_1
110718773	601.712	653.376	583.955	285.941	315.007	308.938	613.014	303.295	1.01563	4.16e-12	1.39e-10	LOC110718773	NW_018742461.1	3280504	3283554	-	1089	pseudogene	-	-
110734406	75.6438	69.3293	65.7562	185.475	207.639	232.243	70.2431	208.452	-1.56937	4.17e-12	1.39e-10	LOC110734406	NW_018743212.1	2723738	2728724	-	3017	protein_coding	magnesium transporter MRS2-I-like	-
110729675	1798.26	1596.67	1726.35	976.322	963.656	941.936	1707.09	960.638	0.829157	4.21e-12	1.4e-10	LOC110729675	NW_018742987.1	1709254	1715080	-	1716	protein_coding	V-type proton ATPase subunit C-like	-
110699329	14.8995	16.8071	20.6102	255.887	187.23	87.4964	17.4389	176.871	-3.34072	4.33e-12	1.44e-10	LOC110699329	NW_018744582.1	2429173	2438884	-	4102	protein_coding	structural maintenance of chromosomes protein 2-1-like	SMC_N
novel.815	229.224	193.282	234.563	479.145	507.561	578.988	219.023	521.898	-1.25166	4.44e-12	1.47e-10	-	NW_018743697.1	4733879	4737402	+	2690	-	PF14372:Domain of unknown function (DUF4413)|PF05699:hAT family C-terminal dimerisation region	hATC
110740067	926.064	629.216	1143.37	255.029	273.302	239.805	899.551	256.045	1.81254	4.44e-12	1.47e-10	LOC110740067	NW_018743518.1	1305312	1309733	-	2139	protein_coding	KH domain-containing protein HEN4-like	KH_1
110737045	4168.43	3451.76	4225.08	1639.22	1767.59	2014.58	3948.42	1807.13	1.12792	4.46e-12	1.48e-10	LOC110737045	NW_018743292.1	11567784	11573454	-	1411	protein_coding	cysteine synthase%2C transcript variant X1	PALP
110710349	13.7534	13.6558	21.5916	309.984	212.963	89.6568	16.3336	204.201	-3.64099	4.48e-12	1.49e-10	LOC110710349	NW_018745170.1	4934792	4938170	-	1850	protein_coding	protein NRT1/ PTR FAMILY 2.7-like	-
110686189	122.635	163.869	490.718	12.8802	2.66203	1.0802	259.074	5.54082	5.51791	4.49e-12	1.49e-10	LOC110686189	NW_018743850.1	7290994	7294052	-	2787	protein_coding	probable polyol transporter 3	Sugar_tr
110720485	1655	1650.25	1889.27	884.443	903.317	762.623	1731.5	850.127	1.02573	4.65e-12	1.54e-10	LOC110720485	NW_018742556.1	1812618	1821900	-	2415	pseudogene	-	-
novel.1587	254.438	347.697	269.895	104.759	98.4952	90.737	290.677	97.9972	1.56697	4.68e-12	1.55e-10	-	NW_018745419.1	1150355	1165483	+	11959	-	-	-
110718862	4247.52	3370.87	3655.85	1436.58	1764.04	1769.37	3758.08	1656.66	1.18186	4.79e-12	1.58e-10	LOC110718862	NW_018742461.1	4310044	4313752	+	997	protein_coding	V-type proton ATPase 16 kDa proteolipid subunit	-
novel.157	595.982	849.809	838.147	14.5976	78.9737	10.802	761.312	34.7911	4.44667	4.87e-12	1.61e-10	-	NW_018742393.1	107817	122608	+	1423	-	-	-
110695091	1331.79	1063.05	1263.11	503.188	551.041	597.352	1219.32	550.527	1.14787	4.92e-12	1.62e-10	LOC110695091	NW_018744290.1	707162	712525	+	1096	protein_coding	mitochondrial import receptor subunit TOM20-like	-
110723575	175.356	64.077	59.8676	0	0	0	99.7669	0	9.17507	4.93e-12	1.62e-10	LOC110723575	NW_018742733.1	2417453	2418478	-	1026	protein_coding	monothiol glutaredoxin-S1-like	-
110717775	373.635	230.047	278.728	17.1736	55.0154	20.5238	294.137	30.9043	3.24573	5.08e-12	1.67e-10	LOC110717775	NW_018745684.1	2297251	2298009	+	759	protein_coding	ethylene-responsive transcription factor ERF095-like	AP2
110736340	201.717	256.308	615.361	41.2168	34.6064	18.3634	357.795	31.3955	3.50449	5.2e-12	1.71e-10	LOC110736340	NW_018743292.1	2452164	2453707	+	1063	protein_coding	uncharacterized LOC110736340%2C transcript variant X1	-
110698056	2712.86	2471.69	2573.33	1178.11	1214.77	876.044	2585.96	1089.64	1.24606	5.28e-12	1.74e-10	LOC110698056	NW_018744502.1	5774098	5788853	-	978	protein_coding	glutathione S-transferase U17-like	-
110711702	393.119	348.747	351.354	50.6623	95.8332	34.5665	364.407	60.354	2.58826	5.34e-12	1.75e-10	LOC110711702	NW_018742418.1	6587045	6591189	+	1233	protein_coding	protein TIFY 9-like%2C transcript variant X2	Zim
110704421	468.762	285.721	705.653	71.2706	51.466	21.604	486.712	48.1136	3.33208	5.38e-12	1.77e-10	LOC110704421	NW_018744835.1	480191	483215	-	2123	protein_coding	AAA-ATPase At3g28580-like	AAA
110711999	89.3972	51.4717	65.7562	4.29341	1.77469	0	68.8751	2.0227	5.00867	5.44e-12	1.78e-10	LOC110711999	NW_018745286.1	2187408	2194201	+	2793	protein_coding	phosphatidylinositol transfer protein 1-like%2C transcript variant X1	IP_trans
110697579	563.89	472.7	513.291	194.062	232.484	167.431	516.627	197.993	1.38107	5.46e-12	1.79e-10	LOC110697579	NW_018744469.1	4017296	4024448	-	1443	protein_coding	adenylate kinase 1%2C chloroplastic-like	ADK
110684112	715.178	618.711	883.293	88.4443	40.8179	10.802	739.061	46.6881	3.97751	5.5e-12	1.8e-10	LOC110684112	NW_018743697.1	1671130	1672281	-	1152	protein_coding	zinc finger protein ZAT12-like	-
110736571	10366.6	7811.1	10031.3	2895.48	3282.29	4150.14	9403	3442.63	1.44979	5.51e-12	1.8e-10	LOC110736571	NW_018743292.1	4829128	4834130	+	1884	protein_coding	aspartic proteinase-like	Asp
110703146	461.886	297.275	378.834	66.9772	110.918	57.2507	379.332	78.382	2.27104	5.6e-12	1.83e-10	LOC110703146	NW_018744718.1	144471	145459	-	711	protein_coding	EG45-like domain containing protein	-
110705189	3522.02	2919.18	3124.89	1129.17	1336.34	1552.25	3188.7	1339.25	1.25199	5.6e-12	1.83e-10	LOC110705189	NW_018744874.1	2634501	2638059	-	1027	protein_coding	V-type proton ATPase 16 kDa proteolipid subunit	-
110715058	25.2146	57.7744	21.5916	517.786	368.248	201.998	34.8602	362.677	-3.37988	5.64e-12	1.84e-10	LOC110715058	NW_018745470.1	1033541	1038817	+	2509	protein_coding	protein CHUP1%2C chloroplastic-like	-
110735423	107.735	64.077	238.489	0	2.66203	0	136.767	0.887345	7.2108	5.7e-12	1.86e-10	LOC110735423	NW_018743283.1	1824005	1837647	-	1684	protein_coding	12-oxophytodienoate reductase 3-like	Oxidored_FMN
110697762	4.58447	8.40355	20.6102	394.135	267.978	97.2182	11.1994	253.11	-4.48543	5.85e-12	1.91e-10	LOC110697762	NW_018742381.1	130285	132943	+	2164	protein_coding	cytochrome P450 78A5-like	p450
110704461	2.29224	2.10089	0	86.7269	67.4382	60.4913	1.46437	71.5521	-5.66297	5.87e-12	1.91e-10	LOC110704461	NW_018744835.1	1211709	1219019	+	1105	protein_coding	LOB domain-containing protein 4-like	-
110728027	991.393	1069.35	876.423	448.232	320.331	328.381	979.056	365.648	1.4197	5.89e-12	1.92e-10	LOC110728027	NW_018742914.1	5931036	5939925	-	5859	protein_coding	ABC transporter C family member 5-like	-
110698728	51.5753	60.9257	52.9976	339.18	244.02	179.314	55.1662	254.171	-2.20547	5.9e-12	1.92e-10	LOC110698728	NW_018742381.1	2678672	2684350	+	3046	protein_coding	E3 ubiquitin-protein ligase ORTHRUS 2-like	zf-C3HC4
110683555	3933.48	2874.01	4713.84	1409.1	1298.19	1337.29	3840.44	1348.19	1.51027	5.94e-12	1.93e-10	LOC110683555	NW_018743669.1	2052044	2055375	-	1488	protein_coding	dnaJ protein homolog ANJ1-like	DnaJ_C
110718094	51.5753	67.2284	146.234	0.858682	3.54938	2.1604	88.3459	2.18949	5.34227	5.99e-12	1.94e-10	LOC110718094	NW_018745684.1	5309071	5310328	+	1100	protein_coding	uncharacterized LOC110718094	-
110697106	2778.19	2348.79	2612.58	1417.68	1370.95	1419.39	2579.86	1402.67	0.879065	6e-12	1.95e-10	LOC110697106	NW_018744460.1	970809	978479	-	3347	protein_coding	probable transcriptional regulator SLK2%2C transcript variant X1	-
110687998	153.58	193.282	120.717	468.841	452.546	568.186	155.859	496.524	-1.6719	6.02e-12	1.95e-10	LOC110687998	NW_018743920.1	3802488	3806271	-	3784	protein_coding	tyrosine-sulfated glycopeptide receptor 1-like	Pkinase
110692915	3045.24	2059.92	3312.35	667.196	675.269	319.74	2805.83	554.068	2.3394	6.03e-12	1.95e-10	LOC110692915	NW_018744137.1	180247	181712	+	1466	protein_coding	acidic endochitinase SE2-like	-
110719473	3058.99	1891.85	3964.02	113.346	479.166	236.564	2971.62	276.359	3.42655	6.12e-12	1.98e-10	LOC110719473	NW_018742484.1	4417621	4418591	+	971	protein_coding	osmotin-like protein OSML13	Thaumatin
110690551	328.936	296.225	282.654	132.237	113.58	104.78	302.605	116.866	1.36869	6.12e-12	1.98e-10	LOC110690551	NW_018744041.1	2411379	2414721	-	2065	protein_coding	alpha-ketoglutarate-dependent dioxygenase alkB-like%2C transcript variant X2	-
110728276	228.078	190.13	251.248	61.8251	79.861	70.2131	223.152	70.6331	1.66037	6.19e-12	2e-10	LOC110728276	NW_018742205.1	1619760	1621088	+	740	protein_coding	protein yippee-like At4g27745	-
110686675	465.324	370.807	397.482	121.074	171.258	135.025	411.204	142.452	1.52837	6.2e-12	2e-10	LOC110686675	NW_018743893.1	823311	826298	-	868	protein_coding	RING-H2 finger protein ATL48-like	-
110698561	103.151	86.1364	90.2921	13.7389	22.1836	14.0426	93.1931	16.6551	2.47754	6.21e-12	2e-10	LOC110698561	NW_018744537.1	1464004	1465993	+	1807	protein_coding	protein DMR6-LIKE OXYGENASE 2-like	2OG-FeII_Oxy
110715343	68.7671	56.7239	85.385	6.01078	9.76079	7.56141	70.292	7.77766	3.17769	6.26e-12	2.02e-10	LOC110715343	NW_018745523.1	1196434	1198441	-	1891	pseudogene	-	-
110683431	104.297	106.095	158.011	649.164	425.038	421.279	122.801	498.494	-2.01984	6.26e-12	2.02e-10	LOC110683431	NW_018743669.1	854755	856634	+	1880	protein_coding	uncharacterized LOC110683431	-
110736708	506.584	594.551	446.554	1125.73	1137.58	1280.04	515.896	1181.12	-1.19498	6.27e-12	2.02e-10	LOC110736708	NW_018743292.1	6606534	6612323	+	2461	protein_coding	protein SUPPRESSOR OF GENE SILENCING 3-like%2C transcript variant X1	-
110716795	890.534	759.471	1277.83	246.442	279.514	326.221	975.945	284.059	1.78202	6.27e-12	2.02e-10	LOC110716795	NW_018745650.1	4701076	4709720	+	3639	protein_coding	uncharacterized LOC110716795%2C transcript variant X1	-
110737856	40.1141	37.816	34.3503	123.65	162.384	194.436	37.4268	160.157	-2.09684	6.31e-12	2.03e-10	LOC110737856	NW_018743331.1	7125774	7133622	-	1532	protein_coding	NADH kinase-like	NAD_kinase
110702444	5624	3398.18	3691.18	1281.15	1405.55	1436.67	4237.79	1374.46	1.62443	6.72e-12	2.16e-10	LOC110702444	NW_018744693.1	586359	589514	-	1019	pseudogene	-	GSHPx
110698011	1644.68	1359.27	1420.14	382.114	570.563	582.229	1474.7	511.635	1.52798	6.99e-12	2.24e-10	LOC110698011	NW_018744502.1	4052244	4057512	+	1928	protein_coding	uncharacterized LOC110698011%2C transcript variant X2	-
110714228	231.516	241.602	236.526	94.4551	94.9459	102.619	236.548	97.34	1.28317	7.02e-12	2.25e-10	LOC110714228	NW_018745454.1	6748062	6768683	-	3105	protein_coding	biotin--protein ligase 2-like%2C transcript variant X2	BPL_C
110717163	1934.65	2772.12	1364.2	8385.89	9932.94	18674.5	2023.65	12331.1	-2.60727	7.05e-12	2.26e-10	LOC110717163	NW_018745666.1	79470	82783	-	1574	protein_coding	serine--glyoxylate aminotransferase-like%2C transcript variant X1	Aminotran_5
110739776	51.5753	27.3115	106.977	2554.58	1638.04	354.306	61.9545	1515.64	-4.61121	7.33e-12	2.35e-10	LOC110739776	NW_018743510.1	4805403	4808296	+	1885	protein_coding	cytochrome P450 CYP72A219-like	p450
110682276	32.0913	53.5726	49.0718	386.407	195.216	224.682	44.9119	268.768	-2.57887	7.51e-12	2.4e-10	LOC110682276	NW_018743574.1	5313628	5316977	-	2169	protein_coding	3-oxoacyl-[acyl-carrier-protein] reductase FabG-like%2C transcript variant X3	adh_short
110702530	2697.96	1660.75	1901.04	585.621	707.214	728.056	2086.59	673.63	1.63125	7.55e-12	2.41e-10	LOC110702530	NW_018744693.1	1910123	1914198	+	1820	protein_coding	protein STAY-GREEN 1%2C chloroplastic-like	-
110726833	3512.85	2675.48	2698.95	1000.37	1053.28	1337.29	2962.43	1130.31	1.39048	7.75e-12	2.48e-10	LOC110726833	NW_018742881.1	2011525	2017363	-	3027	protein_coding	uncharacterized LOC110726833	-
110708311	26.3607	66.1779	41.2203	760.793	432.137	235.484	44.5863	476.138	-3.4155	7.79e-12	2.48e-10	LOC110708311	NW_018745024.1	3105068	3109289	+	2256	protein_coding	patellin-3-like	CRAL_TRIO_N
110708756	659.018	692.242	891.144	298.822	268.865	213.88	747.468	260.522	1.51913	7.8e-12	2.49e-10	LOC110708756	NW_018742418.1	1693701	1697392	+	2285	pseudogene	-	-
110684260	53.8676	49.3708	73.6077	1.71736	1.77469	1.0802	58.9487	1.52409	5.25103	7.85e-12	2.5e-10	LOC110684260	NW_018743697.1	3089056	3095378	+	2902	protein_coding	poly [ADP-ribose] polymerase 3-like	BRCT
110682419	24.0685	58.8248	39.2575	191.486	267.978	349.985	40.7169	269.817	-2.72377	7.87e-12	2.5e-10	LOC110682419	NW_018743574.1	7131126	7134013	+	2248	protein_coding	probable N-acetyltransferase HLS1	Acetyltransf_1
110710501	83.6667	98.7417	81.4592	264.474	334.529	482.85	87.9559	360.618	-2.03402	7.89e-12	2.51e-10	LOC110710501	NW_018745174.1	1509374	1512167	-	1383	protein_coding	two-component response regulator ORR9-like	Response_reg
110700414	598.274	516.818	694.857	147.693	78.9737	48.6091	603.316	91.7587	2.7123	7.98e-12	2.54e-10	LOC110700414	NW_018744626.1	2052596	2059772	+	4142	protein_coding	probable alpha%2Calpha-trehalose-phosphate synthase [UDP-forming] 9%2C transcript variant X2	-
110724550	187.963	67.2284	215.916	0.858682	0	0	157.036	0.286227	8.86958	7.99e-12	2.54e-10	LOC110724550	NW_018742770.1	4059976	4061899	+	1580	protein_coding	IST1 homolog%2C transcript variant X2	-
110695786	8488.15	6548.46	6183.05	1030.42	1884.72	2121.52	7073.22	1678.89	2.0751	8.01e-12	2.54e-10	LOC110695786	NW_018742358.1	116018	119831	-	2362	protein_coding	1-aminocyclopropane-1-carboxylate oxidase homolog 4-like	2OG-FeII_Oxy
110728975	361.027	228.997	297.375	78.9988	70.9876	96.138	295.8	82.0414	1.85299	8.02e-12	2.54e-10	LOC110728975	NW_018742966.1	773177	778433	-	4416	protein_coding	heat stress transcription factor A-2c-like%2C transcript variant X2	-
110717430	74.4977	57.7744	99.1251	2298.69	1285.76	315.419	77.1324	1299.96	-4.07469	8.35e-12	2.65e-10	LOC110717430	NW_018745684.1	4119552	4123980	+	2391	protein_coding	cellulose synthase-like protein G2	-
110729562	184.525	245.804	196.287	660.327	598.07	999.187	208.872	752.528	-1.848	8.41e-12	2.66e-10	LOC110729562	NW_018742987.1	596290	598046	-	1756	protein_coding	UDP-glycosyltransferase 88A1-like	UDPGT
110687402	3108.27	2398.16	2475.18	1127.45	1189.04	1288.68	2660.54	1201.72	1.14673	8.62e-12	2.73e-10	LOC110687402	NW_018743919.1	3201161	3216402	-	3075	protein_coding	calcium permeable stress-gated cation channel 1-like	-
110737753	850.42	630.266	803.796	310.843	328.317	322.98	761.494	320.714	1.24749	8.74e-12	2.76e-10	LOC110737753	NW_018743331.1	2789223	2798338	-	1813	protein_coding	cold-responsive protein kinase 1-like%2C transcript variant X3	Pkinase_Tyr
110682676	69.9132	85.0859	116.791	1439.15	1032.87	340.264	90.5967	937.428	-3.37037	8.93e-12	2.82e-10	LOC110682676	NW_018743575.1	872248	873476	+	550	lncRNA	uncharacterized LOC110682676	-
110693060	25.2146	24.1602	8.83293	121.074	171.258	243.045	19.4026	178.459	-3.20873	9.05e-12	2.86e-10	LOC110693060	NW_018744137.1	1600991	1603509	+	1695	protein_coding	1-aminocyclopropane-1-carboxylate oxidase homolog 1-like	2OG-FeII_Oxy
110729235	4834.33	2637.66	4343.84	276.496	527.97	843.638	3938.61	549.368	2.84264	9.08e-12	2.86e-10	LOC110729235	NW_018742974.1	2272625	2275391	-	2767	protein_coding	9-cis-epoxycarotenoid dioxygenase NCED1%2C chloroplastic-like	RPE65
110733482	518.046	376.059	479.922	185.475	145.525	144.747	458.009	158.582	1.52815	9.85e-12	3.11e-10	LOC110733482	NW_018743199.1	2717231	2723430	-	2101	protein_coding	multiple inositol polyphosphate phosphatase 1-like%2C transcript variant X2	Acid_phosphat_A
110693415	215.47	78.7833	131.512	6.01078	11.5355	16.203	141.922	11.2498	3.67292	1e-11	3.16e-10	LOC110693415	NW_018744151.1	3569718	3577631	+	1730	protein_coding	late embryogenesis abundant protein D-29-like	-
110718484	51.5753	75.6319	145.253	3081.81	1779.13	441.803	90.8199	1767.58	-4.28128	1e-11	3.16e-10	LOC110718484	NW_018742461.1	281656	283344	+	1418	protein_coding	(RS)-norcoclaurine 6-O-methyltransferase-like	-
110733343	3338.64	2455.94	3697.07	1306.91	1147.34	1065.08	3163.88	1173.11	1.43112	1.02e-11	3.19e-10	LOC110733343	NW_018742206.1	152250	158802	-	2290	protein_coding	uncharacterized LOC110733343	-
110707509	1751.27	1888.7	1806.82	958.29	1083.45	966.781	1815.6	1002.84	0.856194	1.03e-11	3.23e-10	LOC110707509	NW_018745000.1	4228463	4233229	+	1483	protein_coding	mitochondrial dicarboxylate/tricarboxylate transporter DTC-like	Mito_carr
110712780	566.183	446.438	859.738	136.531	155.285	172.832	624.12	154.883	2.01231	1.04e-11	3.27e-10	LOC110712780	NW_018745335.1	20047	24815	+	3751	protein_coding	FT-interacting protein 1-like	C2
110698652	2.29224	8.40355	0.981436	63.5425	123.341	210.639	3.89241	132.508	-5.09122	1.05e-11	3.3e-10	LOC110698652	NW_018744537.1	2651151	2654288	+	1725	protein_coding	palmitoyl-monogalactosyldiacylglycerol delta-7 desaturase%2C chloroplastic-like	-
110715394	1728.35	1545.2	1839.21	883.584	850.963	734.537	1704.25	823.028	1.04943	1.06e-11	3.33e-10	LOC110715394	NW_018745523.1	2247597	2251211	+	773	protein_coding	V-type proton ATPase subunit G 1-like%2C transcript variant X1	-
110683418	88.2511	123.952	111.884	289.376	288.387	288.414	108.029	288.726	-1.41577	1.07e-11	3.35e-10	LOC110683418	NW_018743669.1	735256	740515	-	2495	protein_coding	beta-glucosidase BoGH3B-like%2C transcript variant X1	Glyco_hydro_3
110707061	12.6073	38.8664	37.2946	836.357	526.195	171.752	29.5894	511.435	-4.10776	1.07e-11	3.35e-10	LOC110707061	NW_018744991.1	3755112	3763681	-	4243	protein_coding	kinesin-like protein KIN-14F%2C transcript variant X1	Kinesin
110737666	33761.2	24157	32804.5	3120.45	6797.06	7675.91	30240.9	5864.48	2.36649	1.09e-11	3.4e-10	LOC110737666	NW_018743331.1	658313	660295	-	1700	protein_coding	early nodulin-like protein 2	Cu_bind_like
110700404	14.8995	30.4629	19.6287	120.216	113.58	174.993	21.6637	136.263	-2.64694	1.11e-11	3.48e-10	LOC110700404	NW_018744626.1	1785016	1787188	-	1373	protein_coding	uncharacterized LOC110700404	-
110735220	654.434	472.7	749.817	199.214	202.315	142.587	625.65	181.372	1.78431	1.13e-11	3.52e-10	LOC110735220	NW_018743252.1	10281389	10285236	-	1955	protein_coding	uncharacterized LOC110735220	-
110692660	2469.89	2270.01	2207.25	1342.12	1369.17	1326.49	2315.71	1345.93	0.782548	1.14e-11	3.57e-10	LOC110692660	NW_018744128.1	75529	80113	-	1087	protein_coding	probable ATP synthase 24 kDa subunit%2C mitochondrial	-
110697143	865.319	605.055	861.701	170.019	114.467	51.8497	777.359	112.112	2.7896	1.15e-11	3.6e-10	LOC110697143	NW_018744460.1	1353446	1357443	-	1560	protein_coding	probable fructokinase-7	PfkB
110731281	398.849	285.721	300.32	109.911	111.805	120.983	328.296	114.233	1.52321	1.16e-11	3.61e-10	LOC110731281	NW_018743066.1	1133043	1140673	+	1585	pseudogene	-	-
110711648	599.42	413.875	451.461	179.465	159.722	181.474	488.252	173.554	1.49203	1.17e-11	3.63e-10	LOC110711648	NW_018745281.1	489535	498232	+	2253	protein_coding	uncharacterized LOC110711648	-
110738001	4736.91	2501.11	2881.5	498.036	733.834	911.69	3373.17	714.52	2.2395	1.18e-11	3.68e-10	LOC110738001	NW_018743352.1	97131	99975	+	1933	protein_coding	mitochondrial arginine transporter BAC2-like	Mito_carr
novel.953	0	1.05044	0	48.0862	313.233	437.482	0.350148	266.267	-9.45671	1.2e-11	3.73e-10	-	NW_018743955.1	2162504	2171404	-	456	-	PF02950:Conotoxin	-
110705115	34.3836	34.6646	34.3503	178.606	197.878	113.421	34.4662	163.302	-2.24698	1.22e-11	3.79e-10	LOC110705115	NW_018744874.1	1875358	1876289	+	932	protein_coding	uncharacterized LOC110705115	-
110682330	2726.62	2053.62	1930.49	805.444	817.244	977.583	2236.91	866.757	1.36808	1.23e-11	3.81e-10	LOC110682330	NW_018743574.1	6075884	6083107	+	1430	protein_coding	CBS domain-containing protein CBSX1%2C chloroplastic-like	CBS
110730179	303.721	361.353	315.041	1623.77	1187.27	832.836	326.705	1214.62	-1.89485	1.25e-11	3.88e-10	LOC110730179	NW_018743021.1	1121931	1123214	+	1284	protein_coding	glycine-rich cell wall structural protein 1.8-like	-
110705457	221.201	132.356	259.099	29.1952	41.7052	42.1279	204.219	37.6761	2.44228	1.26e-11	3.92e-10	LOC110705457	NW_018744878.1	1972773	1977658	+	1815	lncRNA	uncharacterized LOC110705457	-
110705467	688.817	495.809	771.409	237.855	201.427	176.073	652.012	205.118	1.66692	1.27e-11	3.93e-10	LOC110705467	NW_018744878.1	2083196	2087884	-	1964	protein_coding	ferrochelatase-2%2C chloroplastic-like	-
110697173	209.74	142.86	194.324	28.3365	30.1697	8.64162	182.308	22.3826	3.00943	1.28e-11	3.96e-10	LOC110697173	NW_018744460.1	1699053	1700504	+	1172	protein_coding	uncharacterized LOC110697173	-
110715530	6.87671	2.10089	6.87005	63.5425	75.4243	57.2507	5.28255	65.4058	-3.63328	1.28e-11	3.97e-10	LOC110715530	NW_018745523.1	1065791	1068661	-	1769	protein_coding	cytochrome P450 71A22-like	p450
110721508	1506	1307.8	1488.84	600.219	752.468	682.688	1434.21	678.458	1.08006	1.29e-11	3.98e-10	LOC110721508	NW_018742616.1	1214340	1214809	-	470	protein_coding	protein transport protein Sec61 subunit beta-like	-
110734031	68.7671	58.8248	74.5892	295.387	218.287	199.837	67.3937	237.837	-1.82024	1.29e-11	3.98e-10	LOC110734031	NW_018743206.1	1217148	1239291	-	2794	protein_coding	uncharacterized LOC110734031%2C transcript variant X1	GST_N
110686421	26.3607	33.6142	26.4988	458.536	305.247	122.063	28.8246	295.282	-3.35782	1.29e-11	3.98e-10	LOC110686421	NW_018743858.1	3347233	3352263	-	2033	protein_coding	lysine histidine transporter-like 8	Aa_trans
110682184	67.621	103.994	45.1461	319.43	322.993	401.835	72.2537	348.086	-2.26926	1.3e-11	4e-10	LOC110682184	NW_018742244.1	3265177	3267272	-	1429	protein_coding	transcription termination factor MTERF6%2C chloroplastic/mitochondrial-like	-
110715095	0	3.15133	2.94431	249.877	164.159	39.9675	2.03188	151.334	-6.18702	1.3e-11	4.01e-10	LOC110715095	NW_018745470.1	553902	557433	-	2087	protein_coding	beta-amyrin 28-oxidase-like%2C transcript variant X1	p450
110699588	692.256	407.572	653.637	86.7269	149.961	149.068	584.488	128.585	2.18626	1.32e-11	4.06e-10	LOC110699588	NW_018744593.1	722197	723681	-	1485	protein_coding	dof zinc finger protein DOF3.1-like	zf-Dof
110734444	6602.79	5267.97	8505.13	1112.85	1740.08	2129.08	6791.96	1660.67	2.03237	1.33e-11	4.08e-10	LOC110734444	NW_018743212.1	3166367	3172086	-	2171	protein_coding	protein indeterminate-domain 12-like	-
110690128	24.0685	17.8575	34.3503	565.872	366.473	122.063	25.4254	351.469	-3.78773	1.33e-11	4.09e-10	LOC110690128	NW_018743987.1	1864420	1869482	+	1977	protein_coding	lysine histidine transporter-like 8	Aa_trans
110692644	766.753	460.094	812.629	149.411	210.301	154.469	679.826	171.393	1.9872	1.34e-11	4.12e-10	LOC110692644	NW_018744124.1	330074	331406	+	1333	protein_coding	zinc finger protein ZAT10-like	-
110737780	612.027	336.142	740.984	112.487	113.58	135.025	563.051	120.364	2.22725	1.35e-11	4.13e-10	LOC110737780	NW_018743331.1	3823685	3829913	-	2054	protein_coding	sodium/calcium exchanger NCL-like	Na_Ca_ex
110724586	25.2146	47.27	16.6844	267.909	195.216	174.993	29.723	212.706	-2.84194	1.35e-11	4.13e-10	LOC110724586	NW_018742770.1	1170370	1175774	+	3817	protein_coding	probable inactive leucine-rich repeat receptor-like protein kinase At3g03770	Pkinase_Tyr
110726806	962.74	632.367	777.298	265.333	287.5	306.777	790.801	286.537	1.46495	1.35e-11	4.15e-10	LOC110726806	NW_018742205.1	123257	143736	-	2447	protein_coding	transcription factor IIIB 90 kDa subunit-like	-
110699377	138.68	158.617	156.048	598.502	479.166	367.269	151.115	481.645	-1.6729	1.38e-11	4.22e-10	LOC110699377	NW_018744582.1	2889615	2897473	+	2151	protein_coding	protein NRT1/ PTR FAMILY 5.1-like	-
110706381	624.635	565.139	538.809	283.365	280.401	293.815	576.194	285.86	1.01112	1.4e-11	4.29e-10	LOC110706381	NW_018744955.1	864597	870669	+	1598	protein_coding	uncharacterized LOC110706381%2C transcript variant X2	-
110692414	453.863	317.234	402.389	101.325	90.5091	142.587	391.162	111.473	1.81513	1.41e-11	4.32e-10	LOC110692414	NW_018744111.1	493078	503105	+	2001	protein_coding	monoacylglycerol lipase-like	-
110735748	283.091	265.762	386.686	109.053	96.7206	88.5766	311.846	98.1166	1.66697	1.46e-11	4.46e-10	LOC110735748	NW_018743285.1	3342106	3343911	-	1806	protein_coding	berberine bridge enzyme-like 19	FAD_binding_4
110732587	225.785	237.4	271.858	542.687	523.533	638.399	245.014	568.207	-1.21138	1.47e-11	4.48e-10	LOC110732587	NW_018743175.1	4182994	4187011	-	1724	protein_coding	phosphoethanolamine N-methyltransferase-like	Methyltransf_11
110731316	2961.57	2552.58	2645.95	1221.05	1290.2	1498.24	2720.03	1336.5	1.02561	1.5e-11	4.56e-10	LOC110731316	NW_018743066.1	1560049	1567555	+	1932	protein_coding	dihydrolipoyllysine-residue succinyltransferase component of 2-oxoglutarate dehydrogenase complex 1%2C mitochondrial-like	Biotin_lipoyl
110682091	2468.74	1875.04	2571.36	498.895	663.734	873.883	2305.05	678.837	1.76456	1.51e-11	4.61e-10	LOC110682091	NW_018743574.1	3386152	3391112	-	3123	protein_coding	putative U-box domain-containing protein 50	Pkinase_Tyr
110727296	79.0822	98.7417	138.383	12.0216	15.0849	4.32081	105.402	10.4757	3.30839	1.53e-11	4.67e-10	LOC110727296	NW_018742904.1	1775613	1777151	+	910	protein_coding	glutathione transferase GST 23-like	GST_C
110740077	695.694	555.685	908.81	238.714	196.103	150.148	720.063	194.988	1.88285	1.55e-11	4.71e-10	LOC110740077	NW_018742244.1	2454722	2460864	+	4986	protein_coding	putative disease resistance protein RGA3%2C transcript variant X1	-
110701127	128.365	74.5815	117.772	16.315	16.8595	20.5238	106.906	17.8995	2.58408	1.56e-11	4.76e-10	LOC110701127	NW_018744633.1	4118094	4122060	+	3223	protein_coding	wall-associated receptor kinase-like 22%2C transcript variant X2	-
110733387	874.488	606.106	946.105	298.822	275.077	270.05	808.9	281.316	1.52341	1.57e-11	4.76e-10	LOC110733387	NW_018743199.1	1532990	1537646	+	1975	protein_coding	probable sugar phosphate/phosphate translocator At3g11320	-
110719970	2536.36	1286.79	3687.26	301.398	272.415	81.0151	2503.47	218.276	3.51827	1.58e-11	4.79e-10	LOC110719970	NW_018742204.1	15872559	15875954	+	1211	protein_coding	allene oxide cyclase%2C chloroplastic-like	-
110734714	1237.81	1357.17	1399.53	696.391	724.073	761.542	1331.5	727.336	0.873222	1.58e-11	4.8e-10	LOC110734714	NW_018743218.1	4065278	4066702	+	1425	protein_coding	uncharacterized LOC110734714	-
110705365	45.8447	45.1691	18.6473	210.377	205.864	344.584	36.5537	253.609	-2.79889	1.61e-11	4.9e-10	LOC110705365	NW_018744878.1	357569	366785	-	2936	protein_coding	pentatricopeptide repeat-containing protein At5g10690-like	-
110706798	411.457	351.899	333.688	130.52	155.285	111.261	365.681	132.355	1.46244	1.62e-11	4.92e-10	LOC110706798	NW_018744991.1	39187	45399	-	2489	protein_coding	external alternative NAD(P)H-ubiquinone oxidoreductase B2%2C mitochondrial-like%2C transcript variant X1	Pyr_redox_2
110709367	152.434	103.994	84.4035	6.86946	12.4228	1.0802	113.61	6.79083	4.02993	1.63e-11	4.93e-10	LOC110709367	NW_018742204.1	7312549	7316549	+	4001	pseudogene	-	-
110730560	0	0	0	259.322	165.046	28.0853	0	150.818	-9.6003	1.63e-11	4.94e-10	LOC110730560	NW_018743033.1	1843413	1850506	+	1829	protein_coding	cytochrome P450 87A3-like%2C transcript variant X1	p450
110686271	0	4.20177	0.981436	194.921	124.228	47.5289	1.72774	122.226	-6.12816	1.65e-11	5e-10	LOC110686271	NW_018743850.1	2059527	2060543	-	1017	protein_coding	serine/threonine-protein kinase pakG-like	-
110690998	2112.3	2041.01	2770.59	1020.11	911.303	1022.95	2307.97	984.79	1.22906	1.69e-11	5.11e-10	LOC110690998	NW_018744066.1	2417189	2423794	-	2643	protein_coding	peroxisomal fatty acid beta-oxidation multifunctional protein AIM1-like	3HCDH_N
110685657	74.4977	131.305	136.42	0	0	1.0802	114.074	0.360067	8.40987	1.7e-11	5.13e-10	LOC110685657	NW_018743850.1	7528562	7530419	-	1619	protein_coding	protein ACCELERATED CELL DEATH 6-like	-
110736226	207.447	177.525	176.659	484.297	597.183	425.6	187.21	502.36	-1.42601	1.7e-11	5.13e-10	LOC110736226	NW_018742241.1	205419	206446	-	935	protein_coding	uncharacterized LOC110736226	-
110696066	1508.29	1044.14	996.158	419.037	394.868	449.364	1182.86	421.09	1.49006	1.71e-11	5.16e-10	LOC110696066	NW_018744311.1	2104387	2109367	+	2234	protein_coding	RNA polymerase sigma factor sigE%2C chloroplastic/mitochondrial-like	Sigma70_r3
110683943	254.438	149.163	95.1993	7.72814	10.6481	0	166.267	6.12543	4.72723	1.71e-11	5.17e-10	LOC110683943	NW_018743697.1	103304	105604	-	1445	protein_coding	mitochondrial phosphate carrier protein 3%2C mitochondrial-like	Mito_carr
110735198	18.3379	22.0593	20.6102	178.606	117.129	91.8172	20.3358	129.184	-2.66829	1.72e-11	5.19e-10	LOC110735198	NW_018743252.1	9506141	9510205	-	3628	protein_coding	protein FD-like%2C transcript variant X2	bZIP_1
110701403	295.699	260.51	294.431	1699.33	890.894	906.289	283.546	1165.51	-2.03969	1.76e-11	5.29e-10	LOC110701403	NW_018744633.1	7180249	7182100	-	1852	protein_coding	ammonium transporter 1 member 2-like	Ammonium_transp
110691051	21613.5	15446.8	19844.6	2888.61	4045.4	6307.3	18968.3	4413.77	2.10365	1.78e-11	5.34e-10	LOC110691051	NW_018744066.1	3066355	3074602	+	2661	protein_coding	probable sulfate transporter 3.5	Sulfate_transp
110733638	7596.47	6356.23	6049.57	2263.49	2534.26	3196.32	6667.43	2664.69	1.32339	1.8e-11	5.4e-10	LOC110733638	NW_018743199.1	4638877	4644017	-	1795	protein_coding	homeobox protein knotted-1-like 3%2C transcript variant X2	KNOX2
110719632	4998.22	4095.68	4472.41	1926.88	2158.02	2390.49	4522.1	2158.46	1.06721	1.83e-11	5.48e-10	LOC110719632	NW_018742484.1	7233949	7238653	-	1263	protein_coding	V-type proton ATPase subunit E-like	-
110726720	410.31	342.445	637.934	83.2922	108.256	48.6091	463.563	80.0524	2.52988	1.83e-11	5.49e-10	LOC110726720	NW_018742881.1	651562	658804	+	2074	protein_coding	probable disease resistance protein At1g12280%2C transcript variant X2	NB-ARC
110736786	269.338	203.786	326.818	74.7054	47.0293	37.8071	266.647	53.1806	2.31983	1.84e-11	5.53e-10	LOC110736786	NW_018743292.1	7605556	7608738	+	1425	protein_coding	uncharacterized LOC110736786%2C transcript variant X1	-
110723415	1240.1	1284.69	1290.59	736.75	724.961	647.041	1271.79	702.917	0.8546	1.85e-11	5.54e-10	LOC110723415	NW_018742730.1	1830071	1833312	+	1192	protein_coding	mitochondrial outer membrane protein porin of 34 kDa-like	-
110705671	2476.76	2217.49	2299.51	1395.36	1345.21	1363.21	2331.25	1367.93	0.768913	1.88e-11	5.64e-10	LOC110705671	NW_018744878.1	4742344	4745671	+	1155	protein_coding	ATP synthase subunit O%2C mitochondrial-like	-
110691225	264.753	221.644	332.707	85.8682	92.2838	76.6943	273.035	84.9488	1.68302	1.93e-11	5.77e-10	LOC110691225	NW_018744072.1	1743439	1744379	+	941	protein_coding	uncharacterized LOC110691225	-
110714527	1743.25	2006.35	1538.89	3722.39	3723.3	4532.53	1762.83	3992.74	-1.17943	1.95e-11	5.84e-10	LOC110714527	NW_018745454.1	3351007	3356314	+	2158	protein_coding	jasmonic acid-amido synthetase JAR1-like	-
110697072	1230.93	1271.04	1281.76	708.413	706.326	766.943	1261.24	727.228	0.795211	1.98e-11	5.91e-10	LOC110697072	NW_018744460.1	586350	592618	-	1699	protein_coding	V-type proton ATPase subunit C-like	-
novel.1396	103.151	43.0682	62.8119	4.29341	2.66203	3.24061	69.6769	3.39868	4.35012	1.99e-11	5.95e-10	-	NW_018745000.1	2153877	2156036	+	2160	-	-	-
110718858	2975.32	2745.86	5510.77	955.714	806.596	564.946	3743.98	775.752	2.27055	2.01e-11	6e-10	LOC110718858	NW_018742461.1	4212982	4217406	-	1698	protein_coding	benzyl alcohol O-benzoyltransferase-like	-
110723723	3994.22	2412.87	3729.46	1246.81	986.727	1025.11	3378.85	1086.22	1.63703	2.01e-11	6e-10	LOC110723723	NW_018742733.1	832721	842640	-	6412	protein_coding	formin-like protein 5%2C transcript variant X1	FH2
110693993	414.895	289.922	425.943	54.9557	96.7206	104.78	376.92	85.4853	2.14438	2.01e-11	6e-10	LOC110693993	NW_018744181.1	7	1975	+	1307	protein_coding	uncharacterized LOC110693993	-
110707823	247.562	359.252	145.253	1237.36	1285.76	2489.87	250.689	1671	-2.73693	2.04e-11	6.06e-10	LOC110707823	NW_018745003.1	1959889	1966286	+	2183	protein_coding	fe-S cluster assembly factor HCF101%2C chloroplastic-like%2C transcript variant X1	-
110709886	738.1	552.533	911.754	225.833	197.878	130.704	734.129	184.805	1.98771	2.07e-11	6.16e-10	LOC110709886	NW_018742418.1	3882349	3886633	+	1527	protein_coding	uncharacterized LOC110709886	-
110711609	9.16895	22.0593	5.88862	128.802	105.594	203.078	12.3723	145.825	-3.55956	2.09e-11	6.21e-10	LOC110711609	NW_018745281.1	3185897	3187789	+	1893	protein_coding	crocetin glucosyltransferase%2C chloroplastic-like	UDPGT
110733625	2515.73	2848.8	3089.56	297.963	156.173	29.1655	2818.03	161.1	4.1267	2.1e-11	6.23e-10	LOC110733625	NW_018743199.1	4505517	4506653	-	858	protein_coding	uncharacterized LOC110733625	-
110733407	143.265	226.896	120.717	608.806	554.59	756.141	163.626	639.846	-1.96716	2.14e-11	6.36e-10	LOC110733407	NW_018743199.1	1781482	1785568	-	4087	protein_coding	systemin receptor SR160-like	Pkinase
110687976	1517.46	1178.6	1364.2	680.077	620.254	611.394	1353.42	637.242	1.08611	2.16e-11	6.41e-10	LOC110687976	NW_018743920.1	3552239	3560868	+	2323	protein_coding	mannosyl-oligosaccharide 1%2C2-alpha-mannosidase MNS1-like	-
110692325	49.2831	59.8753	81.4592	0	1.77469	2.1604	63.5392	1.3117	5.66572	2.2e-11	6.53e-10	LOC110692325	NW_018744100.1	1286438	1291616	+	2176	protein_coding	branched-chain-amino-acid aminotransferase 2%2C chloroplastic-like	-
110709771	3627.47	2219.59	3670.57	1114.57	1017.78	904.129	3172.54	1012.16	1.64794	2.23e-11	6.62e-10	LOC110709771	NW_018742418.1	3770105	3773922	-	3155	protein_coding	protein-tyrosine-phosphatase MKP1-like	DSPc
110690522	1272.19	927.542	1234.65	435.352	397.53	505.535	1144.79	446.139	1.36038	2.27e-11	6.71e-10	LOC110690522	NW_018744041.1	2009699	2017996	-	2304	protein_coding	sphingosine-1-phosphate lyase-like	-
110734225	1507.15	914.936	1493.75	418.178	441.898	357.547	1305.28	405.874	1.68461	2.3e-11	6.79e-10	LOC110734225	NW_018743212.1	524411	527452	-	1674	protein_coding	probable protein phosphatase 2C 47	PP2C
110707929	570.767	482.154	508.384	255.029	250.231	227.923	520.435	244.394	1.08858	2.32e-11	6.86e-10	LOC110707929	NW_018745003.1	3325030	3332604	-	1701	protein_coding	probable ethanolamine kinase	Choline_kinase
110698291	5470.42	4561.03	5698.22	2716.01	2646.95	2369.96	5243.22	2577.64	1.02423	2.32e-11	6.86e-10	LOC110698291	NW_018744504.1	343223	345795	-	1302	protein_coding	tetraspanin-8-like	Tetraspannin
110715223	53.8676	58.8248	95.1993	233.562	308.796	329.462	69.2972	290.606	-2.063	2.33e-11	6.88e-10	LOC110715223	NW_018745485.1	1046943	1049584	+	2050	lncRNA	uncharacterized LOC110715223%2C transcript variant X3	-
110715321	1052.14	964.307	1066.82	2134.68	2851.93	3436.12	1027.76	2807.58	-1.44957	2.38e-11	7.02e-10	LOC110715321	NW_018745521.1	400743	403429	+	1852	protein_coding	proline dehydrogenase 2%2C mitochondrial-like	-
110713803	58.452	44.1186	63.7934	1.71736	4.43672	1.0802	55.4547	2.41143	4.48939	2.38e-11	7.03e-10	LOC110713803	NW_018745448.1	7186307	7205219	-	2989	protein_coding	hydroxyproline O-galactosyltransferase GALT6-like	Galactosyl_T
110702527	876.781	796.236	939.235	455.96	459.644	443.963	870.75	453.189	0.942045	2.38e-11	7.03e-10	LOC110702527	NW_018744693.1	1868954	1874697	+	1374	protein_coding	MADS-box protein SOC1-like	SRF-TF
110713951	1.14612	0	1.96287	225.833	154.398	43.2081	1.03633	141.147	-7.07176	2.41e-11	7.08e-10	LOC110713951	NW_018745454.1	200647	204442	+	2190	protein_coding	carotenoid cleavage dioxygenase 7%2C chloroplastic	RPE65
110682556	338.105	459.044	305.227	125.368	87.8471	79.9349	367.458	97.7166	1.90742	2.41e-11	7.09e-10	LOC110682556	NW_018743574.1	8623748	8632078	+	1904	protein_coding	3-epi-6-deoxocathasterone 23-monooxygenase-like	p450
110727239	1520.9	1484.28	1424.06	701.544	705.439	849.039	1476.41	752.007	0.974256	2.43e-11	7.14e-10	LOC110727239	NW_018742903.1	2644148	2653937	+	1886	protein_coding	isocitrate dehydrogenase [NAD] regulatory subunit 1%2C mitochondrial-like%2C transcript variant X2	-
110700617	576.498	515.768	593.769	278.213	274.189	236.564	562.011	262.989	1.09379	2.48e-11	7.29e-10	LOC110700617	NW_018744626.1	4593794	4598464	+	1038	pseudogene	-	-
110730481	2242.95	1592.47	2836.35	630.273	651.311	397.514	2223.93	559.699	1.98966	2.48e-11	7.29e-10	LOC110730481	NW_018743033.1	35846	41945	+	2500	protein_coding	MACPF domain-containing protein NSL1-like	-
110737077	2935.21	1400.24	5285.04	177.747	463.194	293.815	3206.83	311.585	3.3635	2.51e-11	7.35e-10	LOC110737077	NW_018743292.1	12186929	12188069	-	626	protein_coding	pathogenesis-related protein PR-4-like	-
110685945	12.6073	4.20177	10.7958	60.9665	254.668	257.088	9.20163	190.907	-4.37719	2.57e-11	7.54e-10	LOC110685945	NW_018743850.1	2822264	2830330	-	5305	protein_coding	putative inactive cadmium/zinc-transporting ATPase HMA3%2C transcript variant X1	E1-E2_ATPase
110726715	1428.06	1306.75	1233.67	695.533	661.072	562.785	1322.83	639.797	1.04662	2.58e-11	7.57e-10	LOC110726715	NW_018742881.1	522961	530076	+	2130	protein_coding	probable disease resistance protein At1g12280%2C transcript variant X2	NB-ARC
110713027	278.507	259.46	206.102	1000.37	755.13	622.196	248.023	792.564	-1.67769	2.59e-11	7.58e-10	LOC110713027	NW_018745403.1	1402452	1405767	-	1705	protein_coding	transcription factor KUA1-like	Myb_DNA-binding
110698065	361.027	308.83	429.869	129.661	117.129	146.907	366.576	131.233	1.48474	2.6e-11	7.61e-10	LOC110698065	NW_018744502.1	6064136	6073637	-	2396	protein_coding	transcription factor ICE1-like	HLH
110684188	18.3379	14.7062	12.7587	122.792	98.4952	72.3735	15.2676	97.8868	-2.69037	2.63e-11	7.69e-10	LOC110684188	NW_018743697.1	2362809	2366826	+	2555	protein_coding	mitogen-activated protein kinase kinase kinase-like	Pkinase_Tyr
110712663	95.1278	84.0355	100.107	245.583	330.092	415.878	93.0899	330.518	-1.82608	2.64e-11	7.72e-10	LOC110712663	NW_018745324.1	3177298	3180251	+	1028	protein_coding	uncharacterized LOC110712663	-
110720000	1141.53	1114.52	1059.95	364.081	332.754	178.233	1105.34	291.69	1.91972	2.67e-11	7.79e-10	LOC110720000	NW_018742523.1	3258028	3262036	-	3404	protein_coding	probable xyloglucan glycosyltransferase 12	-
110717065	1479.64	1579.87	1482.95	843.226	820.794	699.971	1514.15	787.997	0.941289	2.69e-11	7.86e-10	LOC110717065	NW_018745651.1	118885	123931	-	1363	protein_coding	mitochondrial outer membrane protein porin 2-like	-
110694644	344.982	310.931	380.797	78.1401	63.0015	24.8446	345.57	55.3287	2.63455	2.7e-11	7.86e-10	LOC110694644	NW_018744240.1	239553	245038	-	2459	protein_coding	3-oxoacyl-[acyl-carrier-protein] reductase FabG-like%2C transcript variant X1	-
novel.1104	2.29224	8.40355	2.94431	54.097	77.199	105.86	4.5467	79.0519	-4.11175	2.71e-11	7.9e-10	-	NW_018744268.1	2927979	2930624	-	2646	-	-	-
110684440	828.644	676.486	752.762	255.887	304.359	354.306	752.63	304.851	1.30558	2.83e-11	8.23e-10	LOC110684440	NW_018743697.1	5216704	5221146	-	1704	pseudogene	-	Lipase_GDSL
110723109	185.671	222.694	264.988	631.99	564.351	530.379	224.451	575.574	-1.35716	2.83e-11	8.23e-10	LOC110723109	NW_018742204.1	21345654	21348993	-	2597	protein_coding	BTB/POZ domain-containing protein At3g50780-like	-
110706606	0	1.05044	2.94431	42.9341	138.426	549.823	1.33158	243.728	-7.46727	2.84e-11	8.24e-10	LOC110706606	NW_018744988.1	1724667	1730170	-	2025	protein_coding	7-deoxyloganetin glucosyltransferase-like	UDPGT
110721100	416.041	399.168	430.851	191.486	165.933	133.945	415.353	163.788	1.33885	2.87e-11	8.34e-10	LOC110721100	NW_018742589.1	669741	677970	+	1357	protein_coding	mitochondrial outer membrane protein porin 4-like	-
110700861	1045.26	829.85	778.279	339.18	313.233	218.201	884.463	290.204	1.60538	2.88e-11	8.37e-10	LOC110700861	NW_018744626.1	1759253	1765052	-	1437	pseudogene	-	-
110698289	2168.46	1535.75	2363.3	616.534	608.718	812.312	2022.5	679.188	1.57498	2.95e-11	8.54e-10	LOC110698289	NW_018744504.1	258308	265179	-	2247	protein_coding	protein ECERIFERUM 3-like	-
110696382	397.703	349.798	373.927	145.117	179.244	162.03	373.809	162.13	1.20515	2.97e-11	8.6e-10	LOC110696382	NW_018744362.1	783729	793530	+	1371	protein_coding	adenylate kinase 1%2C chloroplastic-like	ADK
110696438	201.717	230.047	128.568	620.827	566.126	701.051	186.777	629.335	-1.7536	2.97e-11	8.61e-10	LOC110696438	NW_018742204.1	20284969	20286209	+	832	protein_coding	uncharacterized LOC110696438	-
110698466	771.338	736.361	837.165	187.193	219.174	327.301	781.621	244.556	1.67938	2.98e-11	8.61e-10	LOC110698466	NW_018744537.1	536229	540953	+	1778	protein_coding	uncharacterized protein At1g01500-like%2C transcript variant X1	-
110692631	139.826	117.65	105.014	310.843	301.697	290.574	120.83	301.038	-1.3205	2.98e-11	8.61e-10	LOC110692631	NW_018744119.1	18950	30351	+	2264	protein_coding	uncharacterized LOC110692631%2C transcript variant X1	-
110690593	106.589	112.397	153.104	27.4778	16.8595	10.802	124.03	18.3798	2.73916	3.06e-11	8.83e-10	LOC110690593	NW_018744041.1	1583612	1585374	-	605	protein_coding	cysteine-rich and transmembrane domain-containing protein WIH2-like	-
110693890	3102.54	2613.5	4127.92	1016.68	711.65	467.727	3281.32	732.019	2.16368	3.09e-11	8.93e-10	LOC110693890	NW_018744167.1	2235411	2239872	+	3290	protein_coding	alpha-glucosidase-like	Glyco_hydro_31
110740016	479.078	401.269	334.67	157.139	150.849	131.785	405.006	146.591	1.4632	3.13e-11	9.03e-10	LOC110740016	NW_018743518.1	793517	796342	+	874	protein_coding	cytochrome c-like	-
110698592	803.429	653.376	838.147	353.777	324.768	279.772	764.984	319.439	1.25842	3.25e-11	9.37e-10	LOC110698592	NW_018744537.1	1763056	1772290	+	2564	protein_coding	putative fucosyltransferase-like protein	-
110719048	4.58447	16.8071	6.87005	296.245	203.202	72.3735	9.42054	190.607	-4.33593	3.28e-11	9.44e-10	LOC110719048	NW_018742467.1	1130326	1139510	+	2150	protein_coding	probable pectate lyase 12	-
110693143	1197.69	1076.7	1464.3	545.263	502.237	575.748	1246.23	541.083	1.20436	3.29e-11	9.47e-10	LOC110693143	NW_018744143.1	91336	99835	+	4096	protein_coding	formin-like protein 5	FH2
110716578	5547.21	4153.45	4840.44	2120.95	2182.87	1653.79	4847.04	1985.87	1.28698	3.3e-11	9.51e-10	LOC110716578	NW_018745617.1	3211971	3214624	-	1033	protein_coding	endochitinase EP3-like	-
110734046	618.904	650.224	661.488	226.692	255.555	320.82	643.539	267.689	1.26842	3.37e-11	9.69e-10	LOC110734046	NW_018743206.1	1659424	1661512	+	1254	protein_coding	epoxide hydrolase A-like	Abhydrolase_1
110703849	301.429	237.4	242.415	94.4551	99.3826	75.6141	260.415	89.8173	1.5307	3.5e-11	1.01e-09	LOC110703849	NW_018744790.1	2882290	2882823	+	534	protein_coding	uncharacterized LOC110703849	-
110684538	621.196	494.759	514.273	228.41	154.398	151.228	543.409	178.012	1.60743	3.53e-11	1.01e-09	LOC110684538	NW_018743712.1	80992	85522	+	4154	protein_coding	pollen-specific leucine-rich repeat extensin-like protein 1%2C transcript variant X4	-
110688807	106.589	135.507	139.364	323.723	394.868	497.973	127.153	405.522	-1.67014	3.58e-11	1.03e-09	LOC110688807	NW_018743942.1	482831	487109	+	1786	protein_coding	uncharacterized LOC110688807%2C transcript variant X4	-
novel.1409	58.452	63.0266	60.8491	10.3042	6.21141	6.48121	60.7759	7.6656	2.97515	3.62e-11	1.04e-09	-	NW_018745003.1	4927667	4932925	+	5259	-	PF13085:2Fe-2S iron-sulfur cluster binding domain	-
110736415	246.415	282.569	375.89	84.1509	86.0724	50.7695	301.625	73.6643	2.02892	3.7e-11	1.06e-09	LOC110736415	NW_018743292.1	3113307	3119921	-	2520	protein_coding	riboflavin biosynthesis protein PYRR%2C chloroplastic-like%2C transcript variant X1	RibD_C
110716794	1716.89	1324.61	1793.08	630.273	497.8	694.57	1611.53	607.548	1.408	3.77e-11	1.08e-09	LOC110716794	NW_018745649.1	145634	153631	-	3567	protein_coding	probable cyclic nucleotide-gated ion channel 14%2C transcript variant X1	Ion_trans
novel.1719	110.027	74.5815	101.088	13.7389	21.2963	16.203	95.2323	17.0794	2.47772	3.8e-11	1.09e-09	-	NW_018745684.1	5784155	5786239	-	2085	-	-	-
110716570	1739.81	1149.19	2044.33	562.437	511.11	473.128	1644.44	515.559	1.67309	3.86e-11	1.1e-09	LOC110716570	NW_018745617.1	1776737	1780633	+	1793	protein_coding	probable protein phosphatase 2C 63	PP2C
110729545	36.6758	70.3797	128.568	0	0	0	78.5412	0	8.83367	3.91e-11	1.12e-09	LOC110729545	NW_018742987.1	389001	393219	-	2912	protein_coding	G-type lectin S-receptor-like serine/threonine-protein kinase At5g24080	Pkinase
110738641	2653.26	1886.6	2316.19	814.031	890.894	1045.64	2285.35	916.853	1.31809	3.94e-11	1.13e-09	LOC110738641	NW_018743391.1	856863	861184	-	1377	protein_coding	uncharacterized LOC110738641	-
110693232	7045.19	4281.61	7246.93	736.75	1293.75	1688.36	6191.24	1239.62	2.32068	4e-11	1.14e-09	LOC110693232	NW_018744143.1	1941267	1943146	-	1657	protein_coding	NAC domain-containing protein 72-like	NAM
110688823	87.105	109.246	102.069	282.507	291.049	233.324	99.4735	268.96	-1.43484	4.03e-11	1.15e-09	LOC110688823	NW_018743942.1	1116785	1120360	+	3576	protein_coding	protein QUIRKY-like	C2
110699229	16.0457	9.45399	19.6287	527.231	307.021	77.7745	15.0428	304.009	-4.33651	4.12e-11	1.17e-09	LOC110699229	NW_018744582.1	1218927	1222724	+	2273	protein_coding	laccase-4-like	-
110711579	951.278	862.414	1199.32	439.645	418.827	368.349	1004.34	408.94	1.29573	4.12e-11	1.17e-09	LOC110711579	NW_018745281.1	2644268	2652786	-	2037	protein_coding	MACPF domain-containing protein At1g14780-like	-
110717235	403.434	317.234	411.222	152.845	157.06	131.785	377.296	147.23	1.35549	4.14e-11	1.18e-09	LOC110717235	NW_018745675.1	3270675	3278652	+	1529	protein_coding	lipid phosphate phosphatase gamma-like%2C transcript variant X2	-
110724713	10.3151	21.0089	25.5173	323.723	283.95	95.0578	18.9471	234.244	-3.62233	4.2e-11	1.19e-09	LOC110724713	NW_018742770.1	2901013	2905052	-	4040	protein_coding	probable LRR receptor-like serine/threonine-protein kinase At4g36180	Pkinase_Tyr
110704740	11.4612	48.3204	48.0904	1093.1	729.397	217.121	35.9573	679.874	-4.23751	4.26e-11	1.21e-09	LOC110704740	NW_018744858.1	98991	104711	-	2419	protein_coding	probable pectate lyase 8	-
110717406	105.443	222.694	151.141	887.878	579.436	662.164	159.759	709.826	-2.15067	4.31e-11	1.23e-09	LOC110717406	NW_018745684.1	692017	696891	+	2589	protein_coding	uncharacterized LOC110717406%2C transcript variant X1	-
110706633	970.762	612.409	1525.15	127.944	188.117	62.6517	1036.11	126.237	3.03471	4.34e-11	1.23e-09	LOC110706633	NW_018744988.1	2031446	2032446	-	1001	protein_coding	uncharacterized LOC110706633	-
110719865	190.256	158.617	175.677	392.418	431.249	366.188	174.85	396.619	-1.18332	4.53e-11	1.28e-09	LOC110719865	NW_018742493.1	431779	433683	-	1239	lncRNA	uncharacterized LOC110719865%2C transcript variant X2	-
110682095	420.625	287.821	516.236	119.357	98.4952	119.902	408.228	112.585	1.85945	4.6e-11	1.3e-09	LOC110682095	NW_018743574.1	3446374	3452370	+	2187	protein_coding	KH domain-containing protein HEN4-like	KH_1
110691475	1249.27	609.257	737.059	202.649	152.623	91.8172	865.195	149.03	2.53467	4.62e-11	1.31e-09	LOC110691475	NW_018744080.1	2581387	2586239	-	1607	protein_coding	remorin 4.1-like	-
110707768	935.233	889.726	822.444	465.406	431.249	371.589	882.467	422.748	1.05989	4.7e-11	1.33e-09	LOC110707768	NW_018745003.1	1192917	1210038	+	3317	protein_coding	aspartate aminotransferase%2C cytoplasmic-like%2C transcript variant X2	Aminotran_1_2
110702632	3212.57	2912.88	2805.93	1330.1	1508.49	1657.03	2977.13	1498.54	0.990708	4.74e-11	1.34e-09	LOC110702632	NW_018744693.1	4374477	4377664	+	1271	protein_coding	cytochrome b-c1 complex subunit Rieske-4%2C mitochondrial-like	-
110734407	458.447	355.05	581.01	156.28	129.552	154.469	464.836	146.767	1.66418	4.81e-11	1.36e-09	LOC110734407	NW_018743212.1	2741663	2747817	+	2590	protein_coding	probable galacturonosyltransferase 6%2C transcript variant X2	Glyco_transf_8
110707501	418.333	397.068	394.537	188.91	183.68	210.639	403.313	194.41	1.05454	4.83e-11	1.36e-09	LOC110707501	NW_018745000.1	3219891	3233941	-	1909	protein_coding	lipoamide acyltransferase component of branched-chain alpha-keto acid dehydrogenase complex%2C mitochondrial-like	Biotin_lipoyl
110721586	610.881	559.886	794.963	222.399	272.415	249.527	655.244	248.113	1.40176	4.88e-11	1.38e-09	LOC110721586	NW_018742616.1	2082047	2085091	+	1712	protein_coding	UPF0481 protein At3g47200-like%2C transcript variant X2	-
110705153	793.114	759.471	730.189	1262.26	1315.04	1308.12	760.924	1295.14	-0.767609	4.92e-11	1.39e-09	LOC110705153	NW_018744874.1	2232368	2242645	-	4021	protein_coding	kinesin-like protein KIN-7D%2C mitochondrial%2C transcript variant X3	Kinesin
110724608	762.169	726.907	1003.03	358.071	309.683	275.451	830.701	314.402	1.40086	4.93e-11	1.39e-09	LOC110724608	NW_018742770.1	1691381	1697120	+	4116	protein_coding	uncharacterized LOC110724608	-
110739125	1522.05	1508.44	1684.14	925.66	882.908	894.407	1571.54	900.992	0.802719	4.97e-11	1.4e-09	LOC110739125	NW_018742244.1	1293293	1302084	+	2460	protein_coding	splicing factor U2af large subunit B-like%2C transcript variant X1	RRM_1
110713681	4.58447	2.10089	3.92575	344.332	206.751	29.1655	3.53704	193.416	-5.77794	4.97e-11	1.4e-09	LOC110713681	NW_018745448.1	860500	873401	+	1988	protein_coding	beta-glucosidase 24-like	Glyco_hydro_1
110697135	91.6895	59.8753	52.0161	228.41	315.007	400.755	67.8603	314.724	-2.21621	4.98e-11	1.4e-09	LOC110697135	NW_018744460.1	1306545	1308810	+	2266	protein_coding	transcription factor TCP19-like	TCP
110690694	263.607	112.397	337.614	21.4671	33.7191	31.3259	237.873	28.8373	3.04681	5.02e-11	1.41e-09	LOC110690694	NW_018744062.1	1144376	1154904	-	2550	lncRNA	uncharacterized LOC110690694%2C transcript variant X3	-
110689244	892.826	985.316	969.659	1634.93	1760.49	1934.64	949.267	1776.69	-0.903652	5.18e-11	1.45e-09	LOC110689244	NW_018743955.1	5688966	5696358	-	1756	protein_coding	delta(12)-fatty-acid desaturase FAD2-like	-
110715353	1643.53	995.82	1383.83	505.764	448.109	407.236	1341.06	453.703	1.56279	5.21e-11	1.46e-09	LOC110715353	NW_018745523.1	53070	56136	-	2471	protein_coding	probable protein phosphatase 2C 72	PP2C
novel.315	286.53	200.635	206.102	72.988	43.4799	57.2507	231.089	57.9062	1.99449	5.21e-11	1.46e-09	-	NW_018742726.1	2542947	2544127	-	906	-	-	-
110722705	998.269	920.188	1274.89	477.427	435.686	447.204	1064.45	453.439	1.23131	5.21e-11	1.46e-09	LOC110722705	NW_018742684.1	1698229	1712489	+	4722	protein_coding	uncharacterized protein At4g10930-like%2C transcript variant X1	PHD
110738389	25.2146	35.7151	48.0904	135.672	195.216	220.361	36.34	183.75	-2.33	5.22e-11	1.46e-09	LOC110738389	NW_018743389.1	970105	971382	+	1162	protein_coding	two-component response regulator ORR10-like	Response_reg
110727154	1232.08	1014.73	1249.37	597.643	533.294	572.507	1165.39	567.815	1.03731	5.26e-11	1.47e-09	LOC110727154	NW_018742899.1	2799950	2807908	-	2633	protein_coding	transcription factor TGA2-like%2C transcript variant X2	bZIP_1
110682428	4348.37	3528.44	7516.82	1436.58	1024.88	912.771	5131.21	1124.74	2.18952	5.29e-11	1.48e-09	LOC110682428	NW_018743574.1	7254395	7259778	-	3991	protein_coding	calcium-transporting ATPase 2%2C plasma membrane-type-like	E1-E2_ATPase
110684342	432.087	305.679	538.809	110.77	136.651	115.582	425.525	121.001	1.81417	5.31e-11	1.48e-09	LOC110684342	NW_018743697.1	3916553	3923505	-	3735	protein_coding	mitochondrial carrier protein CoAc1-like%2C transcript variant X2	-
110707749	565.036	498.961	421.036	1053.6	1034.64	1116.93	495.011	1068.39	-1.11079	5.32e-11	1.49e-09	LOC110707749	NW_018745003.1	1029215	1034625	+	1818	protein_coding	transcription factor bHLH68-like%2C transcript variant X1	-
110708055	52.7215	45.1691	74.5892	3.43473	2.66203	0	57.4932	2.03225	4.7485	5.4e-11	1.51e-09	LOC110708055	NW_018745003.1	4921880	4922811	-	932	protein_coding	receptor-like protein 2	-
110731698	72.2055	81.9346	55.9419	231.844	227.16	191.196	70.0273	216.733	-1.63367	5.43e-11	1.52e-09	LOC110731698	NW_018743074.1	2193781	2195133	-	1353	protein_coding	auxin-responsive protein SAUR32-like	Auxin_inducible
110682763	581.082	404.421	338.596	1489.81	1216.55	1754.25	441.366	1486.87	-1.75297	5.51e-11	1.54e-09	LOC110682763	NW_018743593.1	1353248	1359460	-	2346	protein_coding	putative 12-oxophytodienoate reductase 11%2C transcript variant X1	Oxidored_FMN
110738448	4.58447	12.6053	10.7958	227.551	170.37	60.4913	9.32853	152.804	-4.02657	5.65e-11	1.57e-09	LOC110738448	NW_018743389.1	3870471	3881783	-	2703	protein_coding	probable pectate lyase 12	-
110708306	1900.26	1689.11	1819.58	1053.6	960.994	1042.39	1802.99	1019	0.823271	5.66e-11	1.58e-09	LOC110708306	NW_018745024.1	2934173	2938483	-	953	protein_coding	methyl-CpG-binding domain-containing protein 4-like	MBD
110694666	102.005	103.994	138.383	19.7497	31.0571	22.6842	114.794	24.497	2.2283	5.69e-11	1.58e-09	LOC110694666	NW_018744240.1	423075	428501	+	2750	protein_coding	uncharacterized LOC110694666	-
110690819	2585.64	1509.49	2981.6	605.371	421.489	260.329	2358.91	429.063	2.45792	5.74e-11	1.6e-09	LOC110690819	NW_018742329.1	5378971	5385491	+	2993	protein_coding	glutamate receptor 2.8-like%2C transcript variant X1	ANF_receptor
110718779	136.388	82.985	140.345	16.315	13.3102	3.24061	119.906	10.9552	3.4256	5.8e-11	1.61e-09	LOC110718779	NW_018742204.1	12484674	12491141	-	1648	protein_coding	uncharacterized LOC110718779	-
110681705	199.425	49.3708	46.1275	0	0	0	98.3077	0	9.15396	5.87e-11	1.63e-09	LOC110681705	NW_018743574.1	4470566	4472740	-	996	lncRNA	uncharacterized LOC110681705	-
110715306	1267.61	810.942	1664.52	290.235	373.572	270.05	1247.69	311.286	2.00254	5.9e-11	1.64e-09	LOC110715306	NW_018742433.1	697383	700339	+	2488	protein_coding	LEAF RUST 10 DISEASE-RESISTANCE LOCUS RECEPTOR-LIKE PROTEIN KINASE-like 1.1%2C transcript variant X2	Pkinase
110719799	1036.09	958.004	951.012	1819.55	1632.71	1711.04	981.702	1721.1	-0.810368	5.91e-11	1.64e-09	LOC110719799	NW_018742487.1	278191	284609	+	3946	protein_coding	protein NLP4-like%2C transcript variant X1	RWP-RK
110712903	434.379	697.494	549.604	1722.52	1422.41	1503.64	560.493	1549.52	-1.46667	5.92e-11	1.64e-09	LOC110712903	NW_018745395.1	828477	839648	+	5964	protein_coding	proline-rich protein 36-like%2C transcript variant X3	Pkinase_Tyr
110734351	565.036	482.154	519.18	256.746	208.526	244.126	522.123	236.466	1.14272	5.94e-11	1.65e-09	LOC110734351	NW_018743212.1	1978344	1987517	+	2957	protein_coding	serine/threonine-protein kinase tricorner-like%2C transcript variant X2	Pkinase
110700179	2952.4	2720.65	3301.55	1337.83	1449.92	1632.19	2991.53	1473.31	1.02233	5.95e-11	1.65e-09	LOC110700179	NW_018744620.1	2426455	2437926	-	2409	pseudogene	-	-
110697103	1385.66	1176.5	1775.42	566.73	596.296	501.214	1445.86	554.747	1.38172	5.97e-11	1.65e-09	LOC110697103	NW_018744460.1	957060	961892	+	2354	protein_coding	probable E3 ubiquitin-protein ligase ARI8	IBR
110714167	562.744	721.655	375.89	1664.99	2142.05	2605.45	553.43	2137.49	-1.9496	6.04e-11	1.67e-09	LOC110714167	NW_018745454.1	2771689	2774041	-	1011	protein_coding	50S ribosomal protein L5%2C chloroplastic	-
110695262	476.785	388.664	623.212	145.117	171.258	172.832	496.22	163.069	1.60695	6.3e-11	1.74e-09	LOC110695262	NW_018744290.1	2393061	2399851	+	2813	protein_coding	KH domain-containing protein HEN4-like%2C transcript variant X2	KH_1
110718154	2123.76	1650.25	1912.82	250.735	262.654	51.8497	1895.61	188.413	3.32867	6.42e-11	1.77e-09	LOC110718154	NW_018742204.1	11117900	11128235	+	4398	protein_coding	ABC transporter C family member 3-like%2C transcript variant X1	ABC_membrane
110725725	4.58447	8.40355	4.90718	41.2168	190.779	331.622	5.96507	187.873	-4.97432	6.45e-11	1.78e-09	LOC110725725	NW_018742815.1	2413192	2419706	+	2993	protein_coding	putative inactive cadmium/zinc-transporting ATPase HMA3	E1-E2_ATPase
110687218	288.822	451.691	331.726	881.867	1026.66	1080.2	357.413	996.242	-1.47817	6.46e-11	1.78e-09	LOC110687218	NW_018743919.1	374678	376619	+	1942	protein_coding	uncharacterized LOC110687218	-
110737068	32.0913	47.27	52.9976	593.35	393.981	167.431	44.1196	384.921	-3.12361	6.59e-11	1.82e-09	LOC110737068	NW_018743292.1	11974692	11977294	-	2074	protein_coding	putative amidase C869.01%2C transcript variant X2	Amidase
110700548	92.8356	56.7239	78.5149	12.0216	10.6481	6.48121	76.0248	9.71697	2.94904	6.66e-11	1.83e-09	LOC110700548	NW_018744626.1	3710639	3711419	-	781	protein_coding	germin-like protein subfamily T member 2	-
110716324	105.443	105.044	183.529	19.7497	23.071	27.005	131.339	23.2752	2.50418	6.69e-11	1.84e-09	LOC110716324	NW_018745569.1	1507263	1508493	+	1231	protein_coding	nicotinamidase 2-like	Isochorismatase
110691471	1822.33	1692.26	1851.97	887.878	895.331	674.046	1788.85	819.085	1.12598	6.69e-11	1.84e-09	LOC110691471	NW_018744080.1	2397563	2400863	-	2077	protein_coding	guanylate kinase 2-like	-
110720101	73.3516	35.7151	70.6634	0	0	0	59.91	0	8.44072	6.73e-11	1.85e-09	LOC110720101	NW_018742541.1	312655	316585	+	1859	protein_coding	probable sesquiterpene synthase	-
110699340	5.73059	12.6053	2.94431	154.563	108.256	63.7319	7.09341	108.85	-3.94672	6.85e-11	1.88e-09	LOC110699340	NW_018744582.1	2543431	2544731	-	1301	protein_coding	abscisic acid receptor PYL4-like	-
110720650	1226.35	1196.46	818.518	308.267	406.404	397.514	1080.44	370.728	1.54344	6.95e-11	1.91e-09	LOC110720650	NW_018742566.1	46403	47834	-	1352	protein_coding	histone H1-like	-
110697067	1020.05	1069.35	1168.89	591.632	561.689	615.715	1086.1	589.679	0.882034	7.04e-11	1.93e-09	LOC110697067	NW_018744460.1	507981	512028	+	1187	protein_coding	transmembrane ascorbate ferrireductase 1-like	Cytochrom_B561
110739356	244.123	130.255	152.123	20.6084	33.7191	36.7269	175.5	30.3514	2.53675	7.11e-11	1.95e-09	LOC110739356	NW_018742244.1	1630635	1633588	-	2085	protein_coding	protein EARLY-RESPONSIVE TO DEHYDRATION 7%2C chloroplastic-like	-
110727816	108.881	136.558	96.1808	312.56	363.811	493.652	113.873	390.008	-1.77517	7.16e-11	1.96e-09	LOC110727816	NW_018742914.1	773523	786241	+	1595	protein_coding	peptide chain release factor APG3%2C chloroplastic-like	-
110701926	495.123	392.866	398.463	143.4	112.693	176.073	428.817	144.055	1.57641	7.18e-11	1.96e-09	LOC110701926	NW_018744662.1	1204399	1212832	+	3569	protein_coding	fimbrin-4-like%2C transcript variant X1	CH
110682275	26.3607	27.3115	22.573	97.8898	95.8332	122.063	25.4151	105.262	-2.05	7.2e-11	1.97e-09	LOC110682275	NW_018743574.1	5307175	5313543	+	3979	protein_coding	zinc finger CCCH domain-containing protein 62-like%2C transcript variant X4	-
110732068	842.397	771.025	861.701	251.594	191.666	99.3786	825.041	180.88	2.18633	7.22e-11	1.97e-09	LOC110732068	NW_018743136.1	3276343	3280245	-	3296	protein_coding	probable xyloglucan glycosyltransferase 12	-
110737867	5350.08	4906.62	6642.36	2674.8	2695.75	2403.45	5633.02	2591.33	1.12015	7.26e-11	1.98e-09	LOC110737867	NW_018743331.1	7661953	7665432	-	2532	protein_coding	trifunctional UDP-glucose 4%2C6-dehydratase/UDP-4-keto-6-deoxy-D-glucose 3%2C5-epimerase/UDP-4-keto-L-rhamnose-reductase RHM1%2C transcript variant X2	-
110682987	1050.99	1029.43	1217.96	451.667	362.037	254.928	1099.46	356.21	1.62427	7.27e-11	1.98e-09	LOC110682987	NW_018743616.1	1265340	1269790	-	1916	pseudogene	-	Oxidored_FMN
110721120	2530.63	1863.49	2576.27	990.061	913.078	716.174	2323.46	873.104	1.41142	7.34e-11	2e-09	LOC110721120	NW_018742597.1	18181	21501	+	1942	protein_coding	DNA ligase 1-like	-
110703229	1079.64	844.557	1100.19	476.569	464.081	423.439	1008.13	454.696	1.14803	7.41e-11	2.02e-09	LOC110703229	NW_018744718.1	771732	774397	-	1297	protein_coding	uncharacterized LOC110703229	-
110690990	342.689	353.999	335.651	983.191	747.144	718.334	344.113	816.223	-1.24682	7.45e-11	2.03e-09	LOC110690990	NW_018744066.1	2313393	2318289	+	1760	protein_coding	transcription factor bHLH68-like%2C transcript variant X1	-
110738610	874.488	730.058	1033.45	229.268	346.064	315.419	879.333	296.917	1.56722	7.47e-11	2.03e-09	LOC110738610	NW_018743391.1	81150	93290	+	2201	protein_coding	aspartic proteinase-like%2C transcript variant X3	Asp
110714097	931.794	900.23	759.632	414.744	426.813	354.306	863.885	398.621	1.11415	7.5e-11	2.04e-09	LOC110714097	NW_018745454.1	1482428	1485634	+	1557	protein_coding	glyoxylate/hydroxypyruvate reductase HPR3-like	2-Hacid_dh_C
110704763	60.7443	139.709	69.682	559.861	361.149	591.951	90.0451	504.32	-2.4846	7.51e-11	2.04e-09	LOC110704763	NW_018744858.1	982691	985437	-	1600	protein_coding	photosynthetic NDH subunit of subcomplex B 2%2C chloroplastic-like	-
110684367	5.73059	8.40355	11.7772	259.322	202.315	50.7695	8.63713	170.802	-4.29881	7.55e-11	2.05e-09	LOC110684367	NW_018743697.1	4247978	4250913	+	1922	protein_coding	high affinity nitrate transporter 2.4-like	MFS_1
110711779	1272.19	1063.05	1313.16	612.241	632.677	605.993	1216.13	616.97	0.978909	7.67e-11	2.08e-09	LOC110711779	NW_018745281.1	1609023	1618155	+	3806	protein_coding	E3 ubiquitin ligase PARAQUAT TOLERANCE 3-like%2C transcript variant X2	-
110724385	1194.26	1154.44	1182.63	701.544	676.157	722.655	1177.11	700.118	0.749955	7.78e-11	2.11e-09	LOC110724385	NW_018742204.1	23022869	23029069	+	1829	protein_coding	vacuolar protein sorting-associated protein 35B-like	-
110704175	176.502	152.314	131.512	41.2168	40.8179	22.6842	153.443	34.9063	2.12385	7.82e-11	2.12e-09	LOC110704175	NW_018744821.1	2398815	2403972	-	2427	protein_coding	hypoxanthine-guanine phosphoribosyltransferase-like	Pribosyltran
110713545	6684.16	8732.34	9602.37	3415.84	3824.46	3633.8	8339.62	3624.7	1.2022	7.9e-11	2.14e-09	LOC110713545	NW_018745448.1	1775341	1776660	+	837	protein_coding	cold and drought-regulated protein CORA-like	-
110684423	43.5525	30.4629	32.3874	121.933	126.89	156.629	35.4676	135.151	-1.93269	7.91e-11	2.14e-09	LOC110684423	NW_018743697.1	4980300	4983022	-	985	protein_coding	uncharacterized LOC110684423	-
110692352	56.1598	37.816	104.032	0	0	0	66.0027	0	8.58227	7.92e-11	2.14e-09	LOC110692352	NW_018742334.1	1039410	1041658	-	1086	protein_coding	peroxygenase-like	-
110684298	863.027	900.23	989.288	450.808	508.448	428.84	917.515	462.699	0.987212	8.06e-11	2.18e-09	LOC110684298	NW_018743697.1	3489488	3490516	-	1029	protein_coding	PRA1 family protein F3-like	-
110720091	288.822	251.056	240.452	108.194	106.481	111.261	260.11	108.645	1.25902	8.11e-11	2.19e-09	LOC110720091	NW_018742541.1	9524	14858	-	1379	pseudogene	-	-
110722628	859.589	830.901	1272.92	332.31	290.162	375.91	987.804	332.794	1.57081	8.16e-11	2.2e-09	LOC110722628	NW_018742684.1	736481	743207	-	3104	protein_coding	cation/H(+) antiporter 18-like	Na_H_Exchanger
110683314	1055.58	634.468	1240.54	140.824	102.932	27.005	976.86	90.2536	3.43223	8.16e-11	2.2e-09	LOC110683314	NW_018743669.1	1411615	1417053	+	1368	protein_coding	mitogen-activated protein kinase kinase kinase 18-like	Pkinase
110713878	1338.67	1115.57	1279.79	602.795	638.888	679.447	1244.68	640.377	0.959274	8.21e-11	2.22e-09	LOC110713878	NW_018745454.1	1572451	1579781	-	2385	protein_coding	lysophospholipid acyltransferase LPEAT2-like	Acyltransferase
110704261	25277.6	13913.1	14895.3	2139.84	3513.88	4872.79	18028.7	3508.84	2.36134	8.22e-11	2.22e-09	LOC110704261	NW_018744828.1	509049	510926	-	1194	protein_coding	probable peroxisomal membrane protein PEX13	-
novel.628	584.52	533.625	534.883	223.257	284.838	254.928	551.01	254.341	1.11532	8.27e-11	2.23e-09	-	NW_018743252.1	5286142	5292721	+	983	-	PF05347:Complex 1 protein (LYR family)	-
110720110	471.055	534.676	687.005	166.584	208.526	220.361	564.245	198.491	1.5095	8.28e-11	2.23e-09	LOC110720110	NW_018742541.1	583065	602525	+	2019	protein_coding	beta-glucosidase 18-like%2C transcript variant X2	Glyco_hydro_1
110734246	322.059	264.712	316.023	118.498	122.454	89.6568	300.931	110.203	1.44485	8.32e-11	2.24e-09	LOC110734246	NW_018743212.1	731189	736416	+	2444	protein_coding	DUF724 domain-containing protein 1-like%2C transcript variant X1	Agenet
110684430	367.904	328.789	298.357	131.378	147.299	146.907	331.683	141.862	1.22537	8.4e-11	2.26e-09	LOC110684430	NW_018743697.1	5057000	5061441	-	1703	protein_coding	GDSL esterase/lipase 2-like	Lipase_GDSL
110735225	365.612	318.284	413.185	50.6623	50.5786	9.72182	365.694	36.9876	3.2957	8.4e-11	2.26e-09	LOC110735225	NW_018743252.1	10493266	10501025	-	2954	protein_coding	AAA-ATPase ASD%2C mitochondrial-like	-
110736366	2159.29	1787.85	2189.58	734.174	756.905	1014.31	2045.58	835.129	1.29332	8.44e-11	2.27e-09	LOC110736366	NW_018743292.1	2630276	2642626	+	4197	protein_coding	type II inositol polyphosphate 5-phosphatase 15-like%2C transcript variant X1	Exo_endo_phos
110736433	523.776	434.884	517.217	175.171	207.639	231.163	491.959	204.658	1.2676	8.44e-11	2.27e-09	LOC110736433	NW_018743292.1	3289197	3294912	-	2299	protein_coding	uncharacterized LOC110736433%2C transcript variant X1	-
110706325	29.7991	36.7655	40.2389	423.33	297.26	129.624	35.6012	283.405	-2.99232	8.57e-11	2.3e-09	LOC110706325	NW_018744955.1	344510	347839	-	2199	protein_coding	(R)-mandelonitrile lyase-like	-
110721338	946.694	616.61	575.122	2496.19	4866.2	9518.74	712.809	5627.04	-2.9809	8.74e-11	2.34e-09	LOC110721338	NW_018742616.1	1267482	1268515	-	602	protein_coding	putative cysteine proteinase inhibitor 7	-
110699935	4170.73	3055.74	5116.23	1482.09	1419.75	1065.08	4114.23	1322.31	1.63728	8.76e-11	2.35e-09	LOC110699935	NW_018744603.1	1221665	1226248	+	2246	protein_coding	uncharacterized LOC110699935	-
110731507	1449.84	1005.27	1171.84	464.547	453.433	542.261	1208.98	486.747	1.31302	8.79e-11	2.35e-09	LOC110731507	NW_018742205.1	7541663	7547081	+	1832	protein_coding	protein FATTY ACID EXPORT 3%2C chloroplastic-like	-
110724681	208.594	234.249	257.136	926.518	790.624	533.62	233.326	750.254	-1.68518	8.83e-11	2.36e-09	LOC110724681	NW_018742770.1	2507856	2513262	+	2064	protein_coding	serine hydroxymethyltransferase 2%2C mitochondrial-like	SHMT
110693228	1767.31	1612.43	2509.53	771.956	667.283	570.347	1963.09	669.862	1.5508	8.89e-11	2.37e-09	LOC110693228	NW_018744143.1	1854067	1856618	+	1686	protein_coding	probable disease resistance protein At1g12290%2C transcript variant X2	NB-ARC
110738453	307.16	299.376	344.484	130.52	147.299	144.747	317.007	140.855	1.17192	8.89e-11	2.37e-09	LOC110738453	NW_018742244.1	561934	566584	+	1665	protein_coding	isocitrate dehydrogenase [NAD] regulatory subunit 1%2C mitochondrial-like	-
110682094	773.63	710.1	661.488	241.29	259.992	141.506	715.073	214.263	1.73564	9e-11	2.4e-09	LOC110682094	NW_018743574.1	3423126	3430565	-	2446	protein_coding	receptor-like cytosolic serine/threonine-protein kinase RBK1	Pkinase_Tyr
110709012	169.626	233.198	157.03	557.285	507.561	760.462	186.618	608.436	-1.7043	9.07e-11	2.42e-09	LOC110709012	NW_018742418.1	1950369	1957206	+	2031	protein_coding	CRS2-associated factor 2%2C chloroplastic-like	-
110718214	1021.19	739.512	997.139	328.017	359.375	409.397	919.281	365.596	1.33127	9.08e-11	2.42e-09	LOC110718214	NW_018745684.1	231033	241367	+	2151	protein_coding	nicotinate phosphoribosyltransferase 2-like	-
110718625	5021.15	3646.09	6358.73	1665.84	1725	1833.1	5008.65	1741.31	1.52437	9.29e-11	2.47e-09	LOC110718625	NW_018742461.1	1752772	1762468	+	3567	protein_coding	calmodulin-binding transcription activator 2-like%2C transcript variant X1	CG-1
110723698	0	0	2.94431	47.2275	130.44	301.376	0.981436	159.681	-7.26895	9.31e-11	2.48e-09	LOC110723698	NW_018742204.1	22073439	22076244	+	1953	pseudogene	-	-
110739774	13.7534	21.0089	50.0533	1373.89	784.413	139.346	28.2718	765.884	-4.75573	9.38e-11	2.5e-09	LOC110739774	NW_018743510.1	4760829	4770655	-	1956	protein_coding	probable S-adenosylmethionine-dependent methyltransferase At5g38100	-
110684996	9.16895	18.908	22.573	103.901	106.481	187.955	16.8833	132.779	-2.96232	9.4e-11	2.5e-09	LOC110684996	NW_018743791.1	403539	405718	-	1913	protein_coding	probable 2-oxoglutarate/Fe(II)-dependent dioxygenase	2OG-FeII_Oxy
110719474	97.4201	92.439	141.327	24.0431	23.9583	16.203	110.395	21.4015	2.35892	9.43e-11	2.51e-09	LOC110719474	NW_018742484.1	4438208	4439214	+	1007	protein_coding	osmotin-like protein OSML13	Thaumatin
110686188	2869.88	2658.67	2702.88	1424.55	1396.68	1660.27	2743.81	1493.83	0.877635	9.48e-11	2.52e-09	LOC110686188	NW_018743850.1	7283910	7290785	+	2023	protein_coding	signal peptide peptidase-like 2%2C transcript variant X1	-
110734585	17.1918	12.6053	44.1646	795.14	369.135	162.03	24.6539	442.102	-4.15994	9.56e-11	2.54e-09	LOC110734585	NW_018743212.1	1047238	1048518	-	1281	protein_coding	glycine-rich cell wall structural protein-like	-
110706661	83.6667	95.5904	66.7377	0.858682	0.887345	0	81.9982	0.582009	7.0476	9.6e-11	2.55e-09	LOC110706661	NW_018744988.1	2368587	2374258	+	1486	protein_coding	caffeine synthase 1-like	-
110703282	1469.32	1459.07	1743.03	783.977	854.513	779.906	1557.14	806.132	0.949881	9.67e-11	2.56e-09	LOC110703282	NW_018744718.1	1357072	1360905	-	1027	protein_coding	cytochrome c oxidase subunit 5b-1%2C mitochondrial-like%2C transcript variant X2	-
110718975	186.817	152.314	307.19	3.43473	25.733	7.56141	215.44	12.243	4.13159	9.68e-11	2.57e-09	LOC110718975	NW_018742461.1	3485079	3486014	+	936	protein_coding	uncharacterized LOC110718975	-
110703277	68.7671	79.8337	389.63	0	0.887345	0	179.41	0.295782	9.06254	9.7e-11	2.57e-09	LOC110703277	NW_018744718.1	1318642	1320278	+	940	pseudogene	-	-
110725267	419.479	173.323	452.442	28.3365	49.6913	11.8822	348.415	29.97	3.53133	9.78e-11	2.59e-09	LOC110725267	NW_018742810.1	1623029	1625966	+	2733	protein_coding	probable LRR receptor-like serine/threonine-protein kinase At1g34110	-
110694698	3648.1	2685.98	5385.14	1081.08	1024	649.201	3906.41	918.093	2.08876	9.79e-11	2.59e-09	LOC110694698	NW_018744240.1	825621	831023	+	2559	protein_coding	calcium-dependent protein kinase 28-like%2C transcript variant X1	Pkinase
110725432	44.6986	82.985	74.5892	0.858682	0	2.1604	67.4243	1.00636	6.16393	9.87e-11	2.61e-09	LOC110725432	NW_018742205.1	687459	693219	-	1791	protein_coding	WAT1-related protein At1g09380-like	DUF6
110712568	1303.14	1048.34	1225.81	601.078	626.465	595.191	1192.43	607.578	0.972419	9.92e-11	2.62e-09	LOC110712568	NW_018742418.1	8145541	8156180	+	2578	protein_coding	probable apyrase 6%2C transcript variant X1	-
110728846	1194.26	1112.42	1275.87	682.653	590.971	599.512	1194.18	624.379	0.93514	9.92e-11	2.62e-09	LOC110728846	NW_018742963.1	1689938	1709698	-	2233	protein_coding	serine/threonine-protein kinase STY8-like	Pkinase_Tyr
110694156	247.562	212.19	343.503	58.3904	33.7191	71.2933	267.751	54.4676	2.3031	1e-10	2.64e-09	LOC110694156	NW_018744239.1	2842865	2849166	-	6196	lncRNA	uncharacterized LOC110694156	-
110730505	474.493	444.338	406.315	1011.53	901.542	823.114	441.715	912.061	-1.04735	1.01e-10	2.66e-09	LOC110730505	NW_018743033.1	491340	497935	-	3133	protein_coding	auxin response factor 3-like	-
110683564	1962.15	1403.39	1259.18	621.686	509.336	535.78	1541.58	555.601	1.47172	1.01e-10	2.66e-09	LOC110683564	NW_018743669.1	2162193	2164609	-	2206	protein_coding	protein FAF-like%2C chloroplastic	-
110727085	342.689	338.243	354.299	611.382	669.945	630.838	345.077	637.388	-0.885054	1.01e-10	2.66e-09	LOC110727085	NW_018742899.1	1291193	1317801	-	3881	pseudogene	-	-
110692736	338.105	346.646	316.023	762.51	638.001	645.961	333.591	682.157	-1.03294	1.02e-10	2.69e-09	LOC110692736	NW_018744128.1	1170999	1175994	+	1079	protein_coding	serine/arginine-rich splicing factor SR45a-like	RRM_1
110726525	1897.97	2102.99	1451.54	188.91	286.612	524.978	1817.5	333.5	2.44785	1.04e-10	2.72e-09	LOC110726525	NW_018742879.1	3421853	3428851	+	5392	protein_coding	protein NUCLEAR FUSION DEFECTIVE 4-like%2C transcript variant X2	MFS_1
110696831	1747.83	1168.09	1423.08	458.536	460.532	617.876	1446.34	512.315	1.49814	1.05e-10	2.75e-09	LOC110696831	NW_018744369.1	686249	692722	-	3458	protein_coding	uncharacterized LOC110696831%2C transcript variant X1	-
110731880	263.607	117.65	285.598	33.4886	34.6064	41.0477	222.285	36.3809	2.61394	1.05e-10	2.76e-09	LOC110731880	NW_018743099.1	2337450	2340155	-	1515	protein_coding	inositol polyphosphate multikinase alpha-like%2C transcript variant X1	-
110715725	535.237	476.901	581.01	263.616	228.935	211.72	531.05	234.757	1.17608	1.06e-10	2.77e-09	LOC110715725	NW_018745533.1	3285529	3292722	-	2173	protein_coding	uncharacterized LOC110715725	-
110722593	90.5434	73.531	113.847	485.156	349.614	275.451	92.6403	370.074	-1.99799	1.06e-10	2.78e-09	LOC110722593	NW_018742684.1	168181	171558	+	1916	protein_coding	probable polygalacturonase	-
110732706	88.2511	134.457	111.884	299.68	303.472	359.707	111.531	320.953	-1.52193	1.06e-10	2.78e-09	LOC110732706	NW_018743175.1	5249792	5256640	-	2078	protein_coding	uncharacterized LOC110732706	-
110738865	467.616	421.228	372.946	170.878	149.074	194.436	420.597	171.463	1.29613	1.06e-10	2.79e-09	LOC110738865	NW_018743397.1	304379	305396	-	891	protein_coding	centromere protein V-like%2C transcript variant X2	-
110687973	166.187	100.843	149.178	30.0539	31.0571	17.2832	138.736	26.1314	2.39702	1.07e-10	2.8e-09	LOC110687973	NW_018743920.1	3466044	3467448	-	1405	protein_coding	B-box zinc finger protein 32-like	-
110693501	452.717	592.45	497.588	1040.72	1054.17	1106.13	514.252	1067.01	-1.0524	1.07e-10	2.81e-09	LOC110693501	NW_018744151.1	1175952	1177830	-	1879	protein_coding	uncharacterized LOC110693501	-
110682884	995.977	802.539	1138.47	346.049	187.23	294.895	978.994	276.058	1.82658	1.08e-10	2.83e-09	LOC110682884	NW_018743608.1	509410	512447	+	2297	protein_coding	probable mediator of RNA polymerase II transcription subunit 37c	HSP70
110688131	565.036	366.605	618.305	156.28	144.637	177.153	516.649	159.357	1.69829	1.09e-10	2.84e-09	LOC110688131	NW_018743920.1	5726989	5731134	+	1646	protein_coding	mitochondrial carrier protein CoAc1-like%2C transcript variant X1	Mito_carr
110688032	8704.77	6465.48	9589.62	3623.64	3071.1	2713.47	8253.29	3136.07	1.39588	1.1e-10	2.87e-09	LOC110688032	NW_018743920.1	4239416	4242504	+	1732	protein_coding	ethylene-responsive transcription factor RAP2-12-like%2C transcript variant X1	AP2
110686224	455.009	384.462	409.259	203.508	162.384	164.191	416.243	176.694	1.23396	1.1e-10	2.87e-09	LOC110686224	NW_018743850.1	7742057	7749589	+	5284	pseudogene	-	-
110683689	261.315	150.213	141.327	33.4886	23.9583	10.802	184.285	22.7496	3.00339	1.1e-10	2.88e-09	LOC110683689	NW_018743691.1	4150987	4152452	-	649	protein_coding	uncharacterized LOC110683689	-
110701660	40.1141	89.2877	80.4778	3.43473	4.43672	0	69.9599	2.62382	4.67771	1.12e-10	2.92e-09	LOC110701660	NW_018742393.1	2422281	2423031	+	751	protein_coding	uncharacterized LOC110701660	-
novel.19	4770.15	2562.03	2514.44	69.5533	149.074	458.006	3282.21	225.544	3.86493	1.13e-10	2.93e-09	-	NW_018742204.1	17991309	17996997	+	5627	-	PF03732:Retrotransposon gag protein|PF00078:Reverse transcriptase (RNA-dependent DNA polymerase)|PF17921:Integrase zinc binding domain|PF00665:Integrase core domain|PF17919:RNase H-like domain found in reverse transcriptase	Retrotrans_gag
110693046	73.3516	39.9168	139.364	908.486	800.385	424.519	84.2108	711.13	-3.07646	1.14e-10	2.97e-09	LOC110693046	NW_018742334.1	1176143	1177343	+	900	protein_coding	jasmonate-induced protein homolog	-
110692530	132.95	56.7239	165.863	11.1629	9.76079	14.0426	118.512	11.6554	3.35348	1.14e-10	2.97e-09	LOC110692530	NW_018744113.1	3568281	3574243	+	4726	protein_coding	probable disease resistance protein At1g12280	NB-ARC
110709038	1255	921.239	993.214	252.453	386.882	397.514	1056.48	345.616	1.61291	1.15e-10	2.98e-09	LOC110709038	NW_018742418.1	1958934	1965121	+	2594	protein_coding	uncharacterized LOC110709038	-
110682480	116.904	142.86	110.902	309.984	327.43	280.853	123.556	306.089	-1.30999	1.15e-10	2.99e-09	LOC110682480	NW_018743574.1	7889118	7891743	+	2625	protein_coding	scarecrow-like protein 4	GRAS
110726534	3307.7	3173.39	3146.49	2094.33	1976.12	1988.65	3209.19	2019.7	0.667864	1.17e-10	3.03e-09	LOC110726534	NW_018742879.1	3494735	3498055	+	1846	protein_coding	eukaryotic peptide chain release factor subunit 1-3	-
110712452	471.055	456.943	442.628	1801.52	1509.37	985.144	456.875	1432.01	-1.64877	1.17e-10	3.04e-09	LOC110712452	NW_018745323.1	358520	362982	-	2436	protein_coding	65-kDa microtubule-associated protein 8-like	-
110731251	1328.35	1094.56	1205.2	599.36	646.874	648.121	1209.37	631.452	0.937577	1.17e-10	3.04e-09	LOC110731251	NW_018743066.1	818955	826103	-	1107	protein_coding	ER membrane protein complex subunit 3-like	-
110682969	220.055	155.466	274.802	48.9449	52.3533	62.6517	216.774	54.65	1.99212	1.18e-10	3.06e-09	LOC110682969	NW_018743616.1	293448	294834	+	1387	protein_coding	putative uncharacterized protein DDB_G0283051	-
110733281	10.3151	7.3531	25.5173	462.83	431.249	79.9349	14.3952	324.671	-4.4891	1.19e-10	3.08e-09	LOC110733281	NW_018743199.1	54053	55342	+	1233	protein_coding	extensin-2-like	-
110700265	386.242	392.866	367.057	98.7485	49.6913	29.1655	382.055	59.2017	2.6829	1.19e-10	3.08e-09	LOC110700265	NW_018742390.1	5486019	5504580	-	15620	protein_coding	uncharacterized mitochondrial protein AtMg00810-like%2C transcript variant X4	-
110728506	365.612	355.05	482.867	164.867	142.862	125.303	401.176	144.344	1.47303	1.21e-10	3.12e-09	LOC110728506	NW_018742951.1	2168459	2172049	-	1966	protein_coding	uncharacterized LOC110728506	-
110708077	2.29224	5.25222	0.981436	236.138	198.765	30.2457	2.84196	155.05	-5.77752	1.21e-10	3.13e-09	LOC110708077	NW_018745003.1	5200003	5202022	-	1750	protein_coding	probable inactive purple acid phosphatase 29	-
110684745	1039.53	987.417	946.105	569.306	489.814	475.289	991.017	511.47	0.953039	1.21e-10	3.14e-09	LOC110684745	NW_018742275.1	445167	451668	+	2180	protein_coding	uncharacterized LOC110684745	-
110728146	466.47	387.614	433.795	207.801	172.145	194.436	429.293	191.461	1.16458	1.22e-10	3.14e-09	LOC110728146	NW_018742914.1	8026055	8030476	+	1230	protein_coding	50S ribosomal protein L4-like	-
110704939	2.29224	0	5.88862	251.594	176.582	41.0477	2.72695	156.408	-5.82139	1.22e-10	3.14e-09	LOC110704939	NW_018744874.1	138900	140271	-	882	protein_coding	lamin-like protein	Cu_bind_like
110734025	12.6073	16.8071	18.6473	71.2706	87.8471	91.8172	16.0206	83.645	-2.37503	1.22e-10	3.15e-09	LOC110734025	NW_018743206.1	983965	988518	+	1926	protein_coding	uncharacterized LOC110734025	Peptidase_C48
110695758	36.6758	59.8753	77.5335	822.618	663.734	213.88	58.0282	566.744	-3.28604	1.23e-10	3.17e-09	LOC110695758	NW_018744304.1	6601603	6606531	+	1684	protein_coding	purple acid phosphatase 22-like	Metallophos
110708032	375.927	261.56	318.967	84.1509	121.566	83.1755	318.818	96.2975	1.72462	1.23e-10	3.18e-09	LOC110708032	NW_018745003.1	4675563	4678916	-	1887	pseudogene	-	-
110703654	155.872	103.994	130.531	24.9018	27.5077	10.802	130.132	21.0705	2.6101	1.24e-10	3.18e-09	LOC110703654	NW_018744745.1	1888423	1889525	-	1103	protein_coding	calmodulin-like protein 1	-
110686648	173.064	285.721	234.563	1002.94	758.68	635.159	231.116	798.926	-1.78907	1.26e-10	3.23e-09	LOC110686648	NW_018743893.1	362023	365867	-	3116	protein_coding	protein KINESIN LIGHT CHAIN-RELATED 3-like	-
110701676	1245.83	1010.53	1548.71	460.254	379.783	515.256	1268.35	451.765	1.4902	1.26e-10	3.24e-09	LOC110701676	NW_018744647.1	576322	588230	-	2128	protein_coding	probable serine/threonine-protein kinase PBL19%2C transcript variant X2	Pkinase_Tyr
110687297	921.479	501.062	1188.52	160.574	212.075	197.677	870.353	190.109	2.19527	1.26e-10	3.24e-09	LOC110687297	NW_018743919.1	1673920	1681401	-	3368	protein_coding	cysteine-rich receptor-like protein kinase 25%2C transcript variant X1	Pkinase_Tyr
110723721	5909.39	3155.53	5815.99	567.589	1027.55	1285.44	4960.3	960.191	2.36942	1.3e-10	3.33e-09	LOC110723721	NW_018742733.1	807943	809524	+	1342	protein_coding	NAC domain-containing protein 72-like	NAM
110722396	7763.81	7152.47	7283.24	3710.37	3969.98	4503.36	7399.84	4061.24	0.865757	1.3e-10	3.34e-09	LOC110722396	NW_018742681.1	1747758	1752219	-	1778	protein_coding	phosphoglycerate kinase 3%2C cytosolic	-
110729687	468.762	364.504	491.7	154.563	171.258	192.276	441.655	172.699	1.35678	1.32e-10	3.37e-09	LOC110729687	NW_018742987.1	1797913	1799952	+	1949	pseudogene	-	HSF_DNA-bind
110698713	15996.4	10086.4	10076.4	3699.2	3258.33	4576.82	12053	3844.78	1.64849	1.33e-10	3.4e-09	LOC110698713	NW_018744537.1	3667663	3673129	+	2235	protein_coding	plastidic ATP/ADP-transporter-like	-
110721900	527.215	532.575	413.185	1067.34	1035.53	1275.72	490.991	1126.2	-1.1979	1.33e-10	3.41e-09	LOC110721900	NW_018742630.1	3283498	3291593	+	1867	protein_coding	serine carboxypeptidase II-2-like	Peptidase_S10
110685757	891.68	732.159	898.014	284.224	354.05	395.354	840.618	344.543	1.28831	1.34e-10	3.44e-09	LOC110685757	NW_018743850.1	164203	167388	+	2760	protein_coding	protein PHLOEM PROTEIN 2-LIKE A10-like	-
110722849	76.7899	84.0355	85.385	18.0323	9.76079	6.48121	82.0701	11.4248	2.82202	1.36e-10	3.47e-09	LOC110722849	NW_018742684.1	3442096	3445565	+	2055	protein_coding	probably inactive leucine-rich repeat receptor-like protein kinase At2g25790	LRRNT_2
110706353	812.598	793.085	760.613	421.613	459.644	401.835	788.765	427.698	0.88187	1.37e-10	3.5e-09	LOC110706353	NW_018744955.1	666216	671088	+	1587	protein_coding	probable uridine nucleosidase 2%2C transcript variant X1	-
110694088	8244.03	5886.68	9458.1	2790.72	2615	1753.17	7862.94	2386.3	1.72009	1.39e-10	3.54e-09	LOC110694088	NW_018744239.1	853315	856837	+	2547	protein_coding	trifunctional UDP-glucose 4%2C6-dehydratase/UDP-4-keto-6-deoxy-D-glucose 3%2C5-epimerase/UDP-4-keto-L-rhamnose-reductase RHM1-like%2C transcript variant X1	-
110726122	5350.08	3916.05	5710	2235.15	2050.65	1848.23	4992.04	2044.68	1.2876	1.39e-10	3.54e-09	LOC110726122	NW_018742861.1	1511964	1515891	-	2048	protein_coding	calnexin homolog%2C transcript variant X1	-
110688727	719.762	640.77	511.328	248.159	167.708	151.228	623.954	189.032	1.72014	1.4e-10	3.57e-09	LOC110688727	NW_018743937.1	3106487	3110297	+	2089	protein_coding	hexokinase-2%2C chloroplastic-like	-
110725352	487.1	326.688	544.697	1337.83	1267.13	1194.7	452.828	1266.55	-1.48381	1.41e-10	3.59e-09	LOC110725352	NW_018742810.1	2527527	2532380	+	2063	protein_coding	WAT1-related protein At1g21890-like%2C transcript variant X2	DUF6
110692511	89.3972	110.297	73.6077	240.431	266.203	299.216	91.1005	268.617	-1.5602	1.41e-10	3.6e-09	LOC110692511	NW_018744113.1	3200132	3216775	+	1339	protein_coding	haloacid dehalogenase-like hydrolase domain-containing protein At2g33255	-
110716031	185.671	163.869	220.823	507.481	763.116	1086.68	190.121	785.76	-2.046	1.44e-10	3.67e-09	LOC110716031	NW_018745540.1	1345147	1347053	+	1238	protein_coding	uncharacterized LOC110716031	-
110719966	885.95	771.025	969.659	452.526	420.601	407.236	875.545	426.788	1.03624	1.45e-10	3.68e-09	LOC110719966	NW_018742523.1	1762399	1768276	+	1916	protein_coding	inositol-tetrakisphosphate 1-kinase 3-like%2C transcript variant X1	-
110718822	3.43836	1.05044	2.94431	48.9449	70.1002	281.933	2.4777	133.659	-5.75659	1.45e-10	3.69e-09	LOC110718822	NW_018742461.1	3773696	3775670	+	1975	protein_coding	uncharacterized LOC110718822	-
110732559	4090.5	2703.84	2549.77	490.308	858.062	943.016	3114.7	763.795	2.02823	1.46e-10	3.71e-09	LOC110732559	NW_018743175.1	3867991	3869443	+	1031	protein_coding	uncharacterized LOC110732559	-
110681817	667.041	502.112	465.201	212.953	221.836	187.955	544.785	207.582	1.38992	1.47e-10	3.73e-09	LOC110681817	NW_018743574.1	444110	448239	-	1899	protein_coding	ACT domain-containing protein ACR6-like	ACT
novel.1059	21.7763	16.8071	13.7401	92.7377	141.088	299.216	17.4412	177.68	-3.3511	1.47e-10	3.74e-09	-	NW_018744151.1	2939296	2942900	+	3059	-	PF07727:Reverse transcriptase (RNA-dependent DNA polymerase)	RVT_2
110731255	402.288	128.154	136.42	21.4671	7.09876	4.32081	222.287	10.9622	4.32431	1.48e-10	3.75e-09	LOC110731255	NW_018743066.1	855308	859187	-	2378	protein_coding	protein NRT1/ PTR FAMILY 5.5-like	-
novel.21	927.21	529.423	839.128	158.856	90.5091	41.0477	765.254	96.8044	2.97875	1.49e-10	3.79e-09	-	NW_018742204.1	19310520	19312602	+	769	-	-	-
110721509	73.3516	45.1691	86.3664	239.572	531.519	716.174	68.2957	495.755	-2.85852	1.5e-10	3.8e-09	LOC110721509	NW_018742616.1	1225072	1238791	-	1332	protein_coding	uncharacterized LOC110721509	-
110731551	59.5982	74.5815	39.2575	203.508	218.287	284.093	57.8124	235.296	-2.02633	1.5e-10	3.8e-09	LOC110731551	NW_018743074.1	454264	458273	+	1546	protein_coding	uncharacterized LOC110731551	-
110690426	173.064	146.012	224.749	29.1952	52.3533	42.1279	181.275	41.2255	2.13902	1.56e-10	3.94e-09	LOC110690426	NW_018744041.1	1002224	1005569	+	2241	protein_coding	probable serine/threonine-protein kinase PBL3%2C transcript variant X2	Pkinase_Tyr
110713745	102.005	79.8337	107.958	16.315	6.21141	3.24061	96.5988	8.58899	3.46157	1.56e-10	3.95e-09	LOC110713745	NW_018745448.1	7301521	7302135	+	615	protein_coding	uncharacterized LOC110713745	-
110700627	880.219	531.524	755.706	267.05	228.935	199.837	722.483	231.941	1.63763	1.57e-10	3.96e-09	LOC110700627	NW_018744626.1	4803710	4809371	+	2163	protein_coding	protein NEN1-like	Exonuc_X-T
110693629	4140.93	2893.97	3460.54	900.758	1214.77	1444.23	3498.48	1186.59	1.56031	1.57e-10	3.97e-09	LOC110693629	NW_018744151.1	3449846	3461736	+	3831	protein_coding	protein SMG7L-like%2C transcript variant X3	-
110708691	15501.3	16113.8	16500.9	9178.46	10397	9305.94	16038.6	9627.14	0.736363	1.58e-10	4e-09	LOC110708691	NW_018745024.1	11365669	11367846	-	998	protein_coding	translationally-controlled tumor protein homolog	-
110717861	126.073	67.2284	86.3664	6.01078	15.0849	5.40101	93.2226	8.83221	3.38509	1.58e-10	4e-09	LOC110717861	NW_018745684.1	5194522	5199017	+	3259	protein_coding	LRR receptor-like serine/threonine-protein kinase FLS2	LRRNT_2
110734239	1241.25	1072.5	1277.83	600.219	472.067	587.63	1197.19	553.305	1.1139	1.59e-10	4.02e-09	LOC110734239	NW_018743212.1	676413	683037	-	3283	protein_coding	heat shock 70 kDa protein 17-like%2C transcript variant X1	HSP70
110703332	137.534	64.077	141.327	4.29341	9.76079	0	114.313	4.68473	4.56971	1.61e-10	4.05e-09	LOC110703332	NW_018744718.1	2155025	2161055	+	2021	protein_coding	tricyclene synthase TPS4%2C chloroplastic-like	-
110711747	527.215	377.109	501.514	109.911	166.821	166.351	468.613	147.694	1.66764	1.63e-10	4.09e-09	LOC110711747	NW_018745281.1	3435763	3441815	+	2428	protein_coding	probable magnesium transporter NIPA2	DUF803
110693862	3758.12	1923.36	2349.56	829.487	488.927	595.191	2677.01	637.868	2.06897	1.63e-10	4.1e-09	LOC110693862	NW_018744167.1	1901893	1906347	-	4158	protein_coding	NF-X1-type zinc finger protein NFXL1-like	-
110729971	417.187	260.51	355.28	36.0647	52.3533	93.9776	344.326	60.7985	2.5093	1.64e-10	4.14e-09	LOC110729971	NW_018742204.1	13494522	13497981	+	525	protein_coding	universal stress protein PHOS32-like	Usp
110732310	299.137	140.759	281.672	18.0323	41.7052	41.0477	240.523	33.5951	2.84486	1.66e-10	4.17e-09	LOC110732310	NW_018743175.1	723214	725440	+	2227	protein_coding	transcription factor bHLH14-like	HLH
110738634	918.041	751.067	881.33	436.211	380.671	427.76	850.146	414.88	1.03512	1.66e-10	4.18e-09	LOC110738634	NW_018743391.1	666594	675986	+	2828	protein_coding	cysteine protease ATG4-like%2C transcript variant X2	-
110697818	9045.17	7054.78	8667.06	3161.67	2975.27	1815.82	8255.67	2650.92	1.63863	1.66e-10	4.18e-09	LOC110697818	NW_018742381.1	256444	259369	-	1396	protein_coding	UDP-arabinopyranose mutase 1	-
110714144	241.831	332.991	280.691	619.11	633.564	669.725	285.171	640.8	-1.16684	1.69e-10	4.24e-09	LOC110714144	NW_018745454.1	5633627	5638271	-	2409	protein_coding	probable alkaline/neutral invertase D	-
110682239	476.785	490.557	526.05	925.66	849.189	908.45	497.797	894.433	-0.844741	1.7e-10	4.26e-09	LOC110682239	NW_018743574.1	4973863	4978235	-	4373	protein_coding	uncharacterized LOC110682239	-
110695248	131.804	87.1868	151.141	7.72814	19.5216	21.604	123.377	16.2846	2.93478	1.7e-10	4.27e-09	LOC110695248	NW_018744290.1	2262120	2264979	+	1067	pseudogene	-	-
110696102	522.63	526.272	475.997	1056.18	976.966	1301.64	508.3	1111.6	-1.12849	1.7e-10	4.27e-09	LOC110696102	NW_018742359.1	3159855	3178087	+	2553	protein_coding	6-phosphofructo-2-kinase/fructose-2%2C6-bisphosphatase-like	-
110728570	716.324	547.281	674.247	310.843	269.753	266.81	645.951	282.469	1.19222	1.7e-10	4.27e-09	LOC110728570	NW_018742951.1	5932771	5940598	+	2777	protein_coding	mannosyl-oligosaccharide 1%2C2-alpha-mannosidase MNS3-like%2C transcript variant X1	-
110720930	814.89	721.655	657.562	269.626	288.387	362.948	731.369	306.987	1.25409	1.71e-10	4.28e-09	LOC110720930	NW_018742204.1	18279630	18288454	-	2677	protein_coding	uridine-cytidine kinase C-like%2C transcript variant X2	-
110690712	1091.1	977.963	1022.66	606.23	567.013	547.662	1030.57	573.635	0.844344	1.73e-10	4.33e-09	LOC110690712	NW_018744062.1	1399750	1406558	+	2154	protein_coding	transmembrane protein 87B-like	-
110737049	986.808	797.287	1078.6	363.223	299.035	199.837	954.231	287.365	1.72947	1.74e-10	4.35e-09	LOC110737049	NW_018743292.1	11650419	11653873	-	1262	protein_coding	guanine deaminase-like	-
novel.865	71.0593	57.7744	52.9976	0	2.66203	0	60.6104	0.887345	6.02805	1.74e-10	4.36e-09	-	NW_018743850.1	2348134	2349237	+	689	-	-	-
110704859	45.8447	36.7655	46.1275	151.128	133.102	203.078	42.9126	162.436	-1.9179	1.75e-10	4.36e-09	LOC110704859	NW_018744874.1	1069367	1084618	-	7764	pseudogene	-	-
novel.856	198.279	159.667	237.508	65.2599	63.8888	54.0101	198.485	61.0529	1.69829	1.76e-10	4.4e-09	-	NW_018743814.1	290643	293979	+	3337	-	PF14111:Domain of unknown function (DUF4283)	-
110736311	1174.77	1163.89	1034.43	632.849	642.437	624.357	1124.37	633.214	0.827829	1.77e-10	4.41e-09	LOC110736311	NW_018743292.1	2179397	2188481	-	1936	protein_coding	uncharacterized LOC110736311%2C transcript variant X1	Exonuc_X-T
110711432	2739.22	2379.25	2378.02	895.606	851.851	1254.11	2498.83	1000.52	1.32122	1.77e-10	4.42e-09	LOC110711432	NW_018745275.1	1158093	1173841	+	3956	protein_coding	phosphatidate phosphatase PAH1-like	-
110694180	57.3059	58.8248	70.6634	11.1629	5.32407	7.56141	62.2647	8.01612	2.95211	1.8e-10	4.49e-09	LOC110694180	NW_018744239.1	3168503	3173243	+	4741	pseudogene	-	-
110738604	12.6073	28.362	25.5173	445.656	307.021	99.3786	22.1622	284.019	-3.67668	1.8e-10	4.49e-09	LOC110738604	NW_018742244.1	769466	771777	-	1284	protein_coding	expansin-like A3	-
110726116	772.484	481.103	719.393	167.443	214.737	235.484	657.66	205.888	1.67683	1.81e-10	4.5e-09	LOC110726116	NW_018742861.1	1360421	1369882	-	3064	protein_coding	uncharacterized LOC110726116	-
110724792	442.402	641.821	368.039	1341.26	1451.7	1728.32	484.087	1507.09	-1.63839	1.84e-10	4.56e-09	LOC110724792	NW_018742770.1	3813243	3814020	-	778	protein_coding	50S ribosomal protein L31%2C chloroplastic-like	-
110717595	195.986	248.955	158.011	558.144	529.745	711.853	200.984	599.914	-1.57761	1.84e-10	4.56e-09	LOC110717595	NW_018745684.1	8838635	8844427	-	2449	protein_coding	probable GTP diphosphokinase CRSH%2C chloroplastic	-
110686033	5983.88	4880.36	7052.6	2740.91	2417.13	2093.43	5972.28	2417.16	1.30481	1.86e-10	4.61e-09	LOC110686033	NW_018743850.1	4614852	4618393	-	2075	protein_coding	6-phosphogluconate dehydrogenase%2C decarboxylating 1	NAD_binding_2
110722596	30.9452	23.1098	29.4431	170.878	143.75	95.0578	27.8327	136.562	-2.29864	1.87e-10	4.64e-09	LOC110722596	NW_018742684.1	217978	221533	+	3059	protein_coding	uncharacterized LOC110722596	-
110682536	212.032	140.759	82.4407	539.253	1039.08	1049.96	145.077	876.096	-2.59603	1.89e-10	4.69e-09	LOC110682536	NW_018743574.1	8465718	8467118	+	1401	protein_coding	bZIP transcription factor 11-like	bZIP_1
110721236	1.14612	1.05044	0.981436	82.4335	90.5091	43.2081	1.05933	72.0502	-6.09604	1.91e-10	4.72e-09	LOC110721236	NW_018742204.1	18892578	18895076	-	1899	protein_coding	protein ABHD17B-like	-
110731548	2126.05	1706.97	2017.83	978.898	1046.18	1028.35	1950.28	1017.81	0.93821	1.91e-10	4.73e-09	LOC110731548	NW_018743074.1	443312	447012	-	1571	protein_coding	ATG8-interacting protein 2-like	-
110724595	333.52	403.37	313.078	905.051	977.854	1543.61	349.99	1142.17	-1.70586	1.95e-10	4.83e-09	LOC110724595	NW_018742770.1	1319573	1342665	+	3206	protein_coding	DNA gyrase subunit A%2C chloroplastic/mitochondrial-like	-
110736577	3042.94	1802.56	2224.92	290.235	519.097	682.688	2356.81	497.34	2.24535	1.98e-10	4.9e-09	LOC110736577	NW_018743292.1	4916192	4918362	-	523	protein_coding	hydrophobic protein RCI2B	-
110705919	138.68	64.077	115.809	16.315	15.9722	15.1228	106.189	15.8033	2.74567	2e-10	4.94e-09	LOC110705919	NW_018744887.1	1005609	1007012	-	1070	pseudogene	-	-
110738085	183.379	75.6319	63.7934	0	0.887345	0	107.601	0.295782	8.32229	2.02e-10	4.99e-09	LOC110738085	NW_018743373.1	720301	725858	+	1024	protein_coding	O-acyltransferase WSD1-like	-
110707324	3557.55	1757.39	4061.18	579.611	439.236	173.913	3125.38	397.586	2.97377	2.02e-10	5e-09	LOC110707324	NW_018744996.1	2649132	2650892	+	1761	protein_coding	zeatin O-xylosyltransferase-like	UDPGT
110736499	222.347	183.828	263.025	751.347	960.107	1989.73	223.067	1233.73	-2.46676	2.03e-10	5.01e-09	LOC110736499	NW_018743292.1	4085613	4087656	-	2044	protein_coding	nicotianamine synthase-like	-
110713345	2856.13	1889.75	1847.06	827.77	832.329	682.688	2197.65	780.929	1.49208	2.04e-10	5.02e-09	LOC110713345	NW_018745413.1	3754496	3758160	-	1715	protein_coding	MLO-like protein 1%2C transcript variant X1	-
110706948	1017.75	888.675	952.975	472.275	488.927	545.502	953.134	502.235	0.925213	2.04e-10	5.02e-09	LOC110706948	NW_018744991.1	2671025	2675471	-	2333	pseudogene	-	RRM_1
110718887	46.9909	71.4302	55.9419	170.019	180.131	208.479	58.121	186.21	-1.67607	2.07e-10	5.1e-09	LOC110718887	NW_018742461.1	4583368	4592030	+	2891	protein_coding	protein DETOXIFICATION 46%2C chloroplastic-like	MatE
110734741	2742.66	2293.12	2920.75	1310.35	1189.04	973.262	2652.18	1157.55	1.19557	2.07e-10	5.1e-09	LOC110734741	NW_018743218.1	2881286	2885952	+	1787	protein_coding	heavy metal-associated isoprenylated plant protein 6-like	HMA
110714827	187.963	239.501	212.972	79.8575	56.7901	47.5289	213.479	61.3921	1.79203	2.08e-10	5.13e-09	LOC110714827	NW_018745461.1	1817321	1825100	+	1800	protein_coding	protein PHYTOCHROME KINASE SUBSTRATE 4-like	-
110733456	102.005	103.994	105.995	272.202	222.723	262.489	103.998	252.472	-1.27873	2.09e-10	5.14e-09	LOC110733456	NW_018743199.1	2402086	2405531	+	2126	protein_coding	uncharacterized LOC110733456	-
110703210	14.8995	32.5637	34.3503	160.574	175.694	116.662	27.2712	150.977	-2.4619	2.09e-10	5.15e-09	LOC110703210	NW_018744718.1	409549	411883	+	1207	protein_coding	prostatic spermine-binding protein-like	-
110716312	105.443	68.2788	129.55	16.315	17.7469	18.3634	101.09	17.4751	2.53538	2.1e-10	5.15e-09	LOC110716312	NW_018745569.1	1355517	1356566	-	864	lncRNA	uncharacterized LOC110716312	-
110733889	4229.18	2974.86	5297.79	1487.24	1088.77	909.53	4167.28	1161.85	1.84238	2.1e-10	5.15e-09	LOC110733889	NW_018743204.1	2537539	2541610	+	1173	protein_coding	ferritin%2C chloroplastic-like	Ferritin
110692456	420.625	321.436	301.301	78.1401	54.128	21.604	347.787	51.2907	2.75294	2.1e-10	5.16e-09	LOC110692456	NW_018744113.1	136670	140767	-	2658	protein_coding	glucan endo-1%2C3-beta-glucosidase 8-like	Glyco_hydro_17
110702197	889.388	657.578	928.439	243.866	298.148	348.905	825.135	296.973	1.47589	2.11e-10	5.16e-09	LOC110702197	NW_018744676.1	300501	302489	-	895	protein_coding	glycine-rich protein A3-like	-
110720583	2730.05	1951.72	2739.19	1057.9	1011.57	796.109	2473.66	955.193	1.37224	2.12e-10	5.19e-09	LOC110720583	NW_018742558.1	1190299	1193582	-	1886	protein_coding	DNA ligase 1-like	-
110738887	797.698	635.518	793.982	236.138	308.796	332.702	742.4	292.545	1.34507	2.12e-10	5.2e-09	LOC110738887	NW_018743397.1	568407	572819	+	1351	protein_coding	GRF1-interacting factor 2-like	SSXT
110689437	2901.97	2660.77	3606.78	1347.27	1480.98	1179.58	3056.51	1335.94	1.19381	2.15e-10	5.25e-09	LOC110689437	NW_018743955.1	8256564	8261016	-	2226	protein_coding	probable inorganic phosphate transporter 1-4	Sugar_tr
110716857	118.05	118.7	109.921	739.326	567.013	303.537	115.557	536.625	-2.21656	2.15e-10	5.26e-09	LOC110716857	NW_018745650.1	2034034	2036024	+	1006	protein_coding	non-specific lipid-transfer protein-like protein At5g64080%2C transcript variant X2	-
110734023	5009.68	4485.39	4400.76	1322.37	1819.94	2151.76	4631.95	1764.69	1.39255	2.15e-10	5.26e-09	LOC110734023	NW_018743206.1	825337	830996	+	1881	protein_coding	organic cation/carnitine transporter 7-like	Sugar_tr
110717549	472.201	507.364	544.697	267.909	231.597	221.441	508.087	240.316	1.07902	2.18e-10	5.33e-09	LOC110717549	NW_018745684.1	1608073	1614968	-	1930	protein_coding	uncharacterized LOC110717549%2C transcript variant X3	-
110691542	92.8356	59.8753	84.4035	10.3042	6.21141	1.0802	79.0381	5.86527	3.70893	2.19e-10	5.34e-09	LOC110691542	NW_018744080.1	3792684	3794912	+	2229	protein_coding	zeatin O-glucosyltransferase-like	UDPGT
110682246	145.557	219.543	116.791	560.72	531.519	809.071	160.63	633.77	-1.98	2.23e-10	5.43e-09	LOC110682246	NW_018743574.1	5027596	5030183	-	1340	protein_coding	salicylic acid-binding protein 2-like	-
110726747	1065.89	941.197	1121.78	534.959	530.632	582.229	1042.96	549.273	0.925861	2.24e-10	5.45e-09	LOC110726747	NW_018742205.1	30394	35975	+	2300	protein_coding	ERAD-associated E3 ubiquitin-protein ligase HRD1B-like	-
110698514	778.214	676.486	744.91	362.364	311.458	252.767	733.203	308.863	1.24497	2.25e-10	5.48e-09	LOC110698514	NW_018744537.1	1066633	1071501	+	2770	protein_coding	probable E3 ubiquitin-protein ligase ARI1%2C transcript variant X1	IBR
110739288	294.552	113.448	183.529	30.0539	35.4938	28.0853	197.176	31.211	2.65627	2.29e-10	5.58e-09	LOC110739288	NW_018743448.1	2538795	2544986	+	2547	protein_coding	potassium transporter 5-like	K_trans
110696463	58.452	91.3886	57.9047	220.681	248.456	339.183	69.2485	269.44	-1.95825	2.3e-10	5.6e-09	LOC110696463	NW_018744367.1	257502	262875	+	1285	protein_coding	uncharacterized oxidoreductase At4g09670-like	GFO_IDH_MocA
110715002	6429.72	5782.69	7627.72	3337.7	3407.4	3296.78	6613.38	3347.29	0.982425	2.34e-10	5.68e-09	LOC110715002	NW_018745461.1	2099345	2101966	+	914	protein_coding	calmodulin	-
110716446	2386.22	2344.59	2169.96	1022.69	1261.8	1262.76	2300.25	1182.42	0.960372	2.34e-10	5.69e-09	LOC110716446	NW_018745587.1	374242	377844	-	2072	protein_coding	gallate 1-beta-glucosyltransferase-like	UDPGT
110719314	1.14612	0	2.94431	209.519	110.031	35.6467	1.36348	118.399	-6.41161	2.34e-10	5.7e-09	LOC110719314	NW_018742484.1	491620	497066	+	1801	pseudogene	-	-
110737333	33.2374	14.7062	15.703	580.469	414.39	91.8172	21.2155	362.225	-4.09949	2.36e-10	5.74e-09	LOC110737333	NW_018743327.1	1674726	1675741	+	543	lncRNA	uncharacterized LOC110737333	-
110730887	132.95	182.777	189.417	12.0216	15.0849	0	168.381	9.03547	4.19217	2.4e-10	5.83e-09	LOC110730887	NW_018743050.1	1704766	1706667	+	1902	protein_coding	benzyl alcohol O-benzoyltransferase-like	-
110711479	5.73059	29.4124	13.7401	129.661	163.271	262.489	16.2944	185.141	-3.49911	2.42e-10	5.87e-09	LOC110711479	NW_018742418.1	6325581	6328392	-	2433	protein_coding	leucine-rich repeat extensin-like protein 3	-
110718492	806.867	650.224	740.984	294.528	373.572	318.66	732.692	328.92	1.15505	2.43e-10	5.9e-09	LOC110718492	NW_018742461.1	388315	397101	-	2002	protein_coding	hippocampus abundant transcript 1 protein-like	MFS_1
novel.462	232.662	128.154	238.489	18.891	45.2546	23.7644	199.768	29.3033	2.76641	2.5e-10	6.05e-09	-	NW_018742963.1	654941	658582	+	2918	-	-	-
110736736	2358.71	1767.9	2510.51	650.023	800.385	963.54	2212.37	804.649	1.45985	2.5e-10	6.06e-09	LOC110736736	NW_018743292.1	7085453	7097634	+	3766	protein_coding	probable UDP-N-acetylglucosamine--peptide N-acetylglucosaminyltransferase SEC%2C transcript variant X1	TPR_1
110716817	1120.9	1086.16	1211.09	627.697	680.593	629.758	1139.38	646.016	0.818585	2.53e-10	6.13e-09	LOC110716817	NW_018745650.1	1651906	1656120	-	1207	protein_coding	ATP synthase subunit O%2C mitochondrial-like	-
novel.1326	137.534	110.297	150.16	22.3257	26.6203	41.0477	132.664	29.9979	2.15812	2.55e-10	6.18e-09	-	NW_018744830.1	915016	917542	+	1413	-	-	-
110737015	285.384	452.741	301.301	899.041	985.84	1157.98	346.475	1014.29	-1.54905	2.58e-10	6.23e-09	LOC110737015	NW_018743292.1	11171817	11176518	+	2425	protein_coding	protein TRANSPORT INHIBITOR RESPONSE 1-like	-
110722304	353.005	331.94	315.041	167.443	153.511	155.549	333.329	158.834	1.06796	2.59e-10	6.26e-09	LOC110722304	NW_018742669.1	175011	180700	-	1416	protein_coding	tropinone reductase homolog At5g06060-like	adh_short
110724531	2650.97	2069.37	2735.26	4990.66	5328.5	6189.56	2485.2	5502.91	-1.14673	2.61e-10	6.3e-09	LOC110724531	NW_018742204.1	23132325	23135051	+	1315	protein_coding	L-ascorbate peroxidase 5%2C peroxisomal-like	-
110684666	216.616	73.531	162.918	10.3042	7.9861	0	151.022	6.09676	4.59528	2.62e-10	6.32e-09	LOC110684666	NW_018743732.1	479944	482319	-	1375	protein_coding	short-chain dehydrogenase reductase 2a-like	adh_short
110694132	1185.09	970.61	1039.34	541.829	558.14	575.748	1065.01	558.572	0.931052	2.65e-10	6.38e-09	LOC110694132	NW_018744239.1	2524711	2530721	+	1953	protein_coding	U4/U6 small nuclear ribonucleoprotein Prp31 homolog	-
110699443	82.5205	74.5815	60.8491	12.8802	13.3102	15.1228	72.6504	13.7711	2.40262	2.65e-10	6.38e-09	LOC110699443	NW_018744582.1	549647	551671	-	1897	protein_coding	uncharacterized LOC110699443	-
110715813	245.269	227.946	215.916	554.709	842.09	1161.22	229.711	852.672	-1.89179	2.65e-10	6.39e-09	LOC110715813	NW_018745533.1	1609847	1610601	-	755	protein_coding	copper transporter 5-like	-
110712636	386.242	321.436	245.359	99.6072	98.4952	116.662	317.679	104.921	1.59912	2.66e-10	6.41e-09	LOC110712636	NW_018745324.1	1666147	1692066	+	3124	pseudogene	-	-
110714571	198.279	258.409	188.436	517.786	522.646	674.046	215.041	571.492	-1.40928	2.67e-10	6.42e-09	LOC110714571	NW_018745454.1	2045947	2048878	-	1416	protein_coding	acetylglutamate kinase-like	AA_kinase
110720847	48.137	67.2284	61.8305	424.189	174.807	391.033	59.0653	330.01	-2.48032	2.68e-10	6.45e-09	LOC110720847	NW_018742204.1	18188764	18196717	-	2405	pseudogene	-	UDPGT
110687365	116.904	105.044	72.6263	536.677	419.714	280.853	98.1916	412.414	-2.0737	2.69e-10	6.47e-09	LOC110687365	NW_018743919.1	2616187	2617555	+	1369	protein_coding	uncharacterized LOC110687365	-
110723146	801.137	618.711	752.762	316.854	341.628	354.306	724.203	337.596	1.10158	2.7e-10	6.49e-09	LOC110723146	NW_018742720.1	2045984	2052563	-	2029	protein_coding	IST1 homolog	-
110688475	459.594	392.866	488.755	78.1401	21.2963	14.0426	447.072	37.8263	3.5551	2.7e-10	6.49e-09	LOC110688475	NW_018743920.1	9074789	9075913	-	1125	protein_coding	zinc finger protein ZAT8-like	-
110684216	4013.71	2342.49	3371.23	990.061	1154.44	1224.95	3242.48	1123.15	1.52969	2.72e-10	6.52e-09	LOC110684216	NW_018743697.1	2618583	2620957	-	2375	protein_coding	CBL-interacting serine/threonine-protein kinase 11-like	Pkinase
110708217	326.644	392.866	272.839	90.1617	127.778	112.341	330.783	110.093	1.58762	2.72e-10	6.52e-09	LOC110708217	NW_018745018.1	49903	51195	-	1213	pseudogene	-	-
110700422	161.603	131.305	177.64	42.9341	30.1697	50.7695	156.849	41.2911	1.9323	2.72e-10	6.52e-09	LOC110700422	NW_018744626.1	2133956	2139372	-	1352	protein_coding	ubiquitin-conjugating enzyme E2-23 kDa-like%2C transcript variant X2	UQ_con
110701305	515.753	433.833	497.588	223.257	211.188	248.446	482.392	227.631	1.085	2.73e-10	6.53e-09	LOC110701305	NW_018744633.1	6043144	6051564	-	3120	protein_coding	beta-galactosidase 10%2C transcript variant X1	-
110720026	709.447	573.542	765.52	311.702	315.895	274.371	682.837	300.656	1.18247	2.73e-10	6.54e-09	LOC110720026	NW_018742523.1	4640700	4649215	-	2706	protein_coding	long chain base biosynthesis protein 1-like%2C transcript variant X2	Aminotran_1_2
110727835	158.164	232.148	136.42	579.611	488.04	701.051	175.577	589.567	-1.74727	2.76e-10	6.6e-09	LOC110727835	NW_018742914.1	1369872	1373218	+	1870	protein_coding	probable purine permease 5%2C transcript variant X2	-
110727054	2033.21	1956.98	2029.61	971.17	1004.47	1205.51	2006.6	1060.38	0.920999	2.77e-10	6.61e-09	LOC110727054	NW_018742899.1	585837	592854	+	1617	protein_coding	V-type proton ATPase subunit d2	-
110728151	746.123	565.139	638.915	251.594	227.16	306.777	650.059	261.844	1.31343	2.77e-10	6.62e-09	LOC110728151	NW_018742914.1	8069663	8073893	+	2018	protein_coding	probable 2%2C3-bisphosphoglycerate-independent phosphoglycerate mutase	-
110723741	3102.54	2778.42	5179.04	686.946	532.407	178.233	3686.67	465.862	2.98353	2.78e-10	6.64e-09	LOC110723741	NW_018742204.1	22271889	22272749	-	861	protein_coding	classical arabinogalactan protein 4-like	-
110698565	100.858	168.071	84.4035	425.907	459.644	683.768	117.778	523.106	-2.15058	2.78e-10	6.64e-09	LOC110698565	NW_018744537.1	1479124	1480605	+	1289	protein_coding	methylesterase 3-like	-
110684118	362.173	594.551	504.458	1373.03	1279.55	1229.27	487.061	1293.95	-1.40901	2.79e-10	6.66e-09	LOC110684118	NW_018743697.1	1732079	1733464	+	1186	protein_coding	transcription factor MYB59-like%2C transcript variant X1	Myb_DNA-binding
110713487	773.63	575.643	709.579	318.571	309.683	275.451	686.284	301.235	1.18654	2.82e-10	6.72e-09	LOC110713487	NW_018742418.1	9818303	9820370	+	820	protein_coding	protein BRICK 1%2C transcript variant X3	-
110719618	879.073	741.613	886.237	377.82	379.783	448.284	835.641	401.963	1.05717	2.83e-10	6.73e-09	LOC110719618	NW_018742484.1	7013893	7018237	-	2904	pseudogene	-	-
110738485	3934.62	1693.31	3421.29	64.4012	81.6357	6.48121	3016.41	50.8394	5.88813	2.83e-10	6.73e-09	LOC110738485	NW_018743389.1	5233255	5240070	-	1669	protein_coding	alpha carbonic anhydrase 7-like%2C transcript variant X1	-
110706628	49.2831	42.0177	50.0533	1.71736	2.66203	0	47.118	1.4598	4.93621	2.84e-10	6.77e-09	LOC110706628	NW_018744988.1	1960856	1963101	+	1780	protein_coding	exopolygalacturonase-like	-
110715507	6.87671	19.9584	19.6287	538.394	269.753	84.2558	15.488	297.467	-4.25831	2.87e-10	6.83e-09	LOC110715507	NW_018745523.1	1884589	1886395	+	1045	protein_coding	aquaporin TIP2-1-like	-
110695249	136.388	68.2788	119.735	19.7497	15.0849	9.72182	108.134	14.8521	2.84976	2.87e-10	6.83e-09	LOC110695249	NW_018744290.1	2279658	2285213	+	4888	protein_coding	protein NETWORKED 2D-like	-
110739366	1076.21	990.568	696.82	2729.75	2412.69	2149.6	921.198	2430.68	-1.4004	2.88e-10	6.85e-09	LOC110739366	NW_018742244.1	1634451	1637323	-	2873	protein_coding	subtilisin-like protease SBT1.6	Peptidase_S8
110682291	148.995	215.341	152.123	785.694	540.393	472.048	172.153	599.379	-1.80027	2.9e-10	6.89e-09	LOC110682291	NW_018743574.1	5558789	5562807	+	1763	protein_coding	B3 domain-containing protein Os01g0234100-like	B3
110725093	64.1826	45.1691	69.682	4.29341	8.87345	5.40101	59.6779	6.18929	3.26555	2.92e-10	6.92e-09	LOC110725093	NW_018742810.1	1605601	1606125	-	525	protein_coding	uncharacterized LOC110725093	-
110722610	3415.43	2507.41	2011.94	935.105	855.4	605.993	2644.93	798.833	1.72655	2.94e-10	6.98e-09	LOC110722610	NW_018742684.1	384172	386618	-	1349	protein_coding	protein LURP-one-related 17-like	-
110690654	32.0913	79.8337	54.9604	212.095	501.35	466.647	55.6285	393.364	-2.81931	3.01e-10	7.13e-09	LOC110690654	NW_018744062.1	512686	518000	+	2320	protein_coding	probable pectate lyase 5	-
110705183	1002.85	987.417	909.792	562.437	504.899	475.289	966.687	514.208	0.909394	3.01e-10	7.14e-09	LOC110705183	NW_018744874.1	2530584	2533852	+	849	protein_coding	NADH dehydrogenase [ubiquinone] 1 beta subcomplex subunit 9-like	-
110728880	52.7215	61.9762	47.1089	3.43473	5.32407	0	53.9355	2.9196	4.14391	3.03e-10	7.18e-09	LOC110728880	NW_018742963.1	1340923	1344941	-	2398	protein_coding	glutamate receptor 2.1-like	Lig_chan
110686060	736.954	1072.5	668.358	306.55	283.063	233.324	825.938	274.312	1.58898	3.04e-10	7.19e-09	LOC110686060	NW_018743850.1	5256028	5257864	+	1837	protein_coding	UDP-glycosyltransferase 89A2-like	UDPGT
110687774	673.918	401.269	727.244	133.954	105.594	45.3685	600.81	94.9723	2.65709	3.07e-10	7.27e-09	LOC110687774	NW_018743920.1	580502	584190	-	2028	protein_coding	ninja-family protein AFP2-like	-
110717881	6.87671	5.25222	8.83293	249.018	167.708	39.9675	6.98729	152.231	-4.44393	3.07e-10	7.27e-09	LOC110717881	NW_018745684.1	5041868	5043193	-	1326	protein_coding	calmodulin-like protein 3	-
110725209	34.3836	52.5222	51.0347	159.715	139.313	165.271	45.9801	154.766	-1.74512	3.12e-10	7.37e-09	LOC110725209	NW_018742810.1	936095	948388	+	5180	protein_coding	DEAD-box ATP-dependent RNA helicase FANCM-like	-
110693820	1409.73	1295.2	1477.06	761.651	803.047	823.114	1393.99	795.937	0.808976	3.15e-10	7.43e-09	LOC110693820	NW_018744167.1	1276016	1279905	+	1547	protein_coding	serpin-ZX-like	Serpin
110696836	148.995	197.483	156.048	406.157	376.234	380.231	167.509	387.541	-1.2098	3.28e-10	7.74e-09	LOC110696836	NW_018742372.1	1762083	1764450	+	629	lncRNA	uncharacterized LOC110696836	-
110729654	37.8219	51.4717	105.014	2394.87	1276	246.286	64.7691	1305.72	-4.33184	3.28e-10	7.74e-09	LOC110729654	NW_018742987.1	1481691	1484075	+	1578	protein_coding	caffeic acid 3-O-methyltransferase-like	-
110708242	25.2146	34.6646	59.8676	301.398	259.105	160.95	39.9156	240.484	-2.58593	3.3e-10	7.77e-09	LOC110708242	NW_018742418.1	606035	628905	-	3411	protein_coding	WAT1-related protein At3g28050-like%2C transcript variant X2	-
110700958	796.552	714.302	759.632	323.723	331.867	415.878	756.829	357.156	1.08535	3.37e-10	7.93e-09	LOC110700958	NW_018744633.1	2583091	2586338	+	1457	protein_coding	gamma-soluble NSF attachment protein-like%2C transcript variant X1	-
110703369	18.3379	32.5637	20.6102	180.323	140.2	95.0578	23.8373	138.527	-2.53952	3.38e-10	7.96e-09	LOC110703369	NW_018744718.1	2575946	2578294	-	1333	protein_coding	uncharacterized LOC110703369	-
110688139	977.639	897.079	939.235	563.296	534.181	532.54	937.984	543.339	0.787159	3.39e-10	7.97e-09	LOC110688139	NW_018743920.1	5783588	5793988	-	2693	protein_coding	nicalin-1-like%2C transcript variant X1	-
110691268	4.58447	9.45399	7.85149	54.9557	64.7762	110.181	7.29665	76.6375	-3.37927	3.41e-10	8.02e-09	LOC110691268	NW_018744072.1	2735955	2737183	+	1229	protein_coding	probable galacturonosyltransferase-like 3	Glyco_transf_8
110700549	1047.55	794.135	1044.25	245.583	329.205	403.996	961.979	326.261	1.56166	3.48e-10	8.18e-09	LOC110700549	NW_018744626.1	3712850	3722538	-	2167	protein_coding	probable aldehyde dehydrogenase	Aldedh
110732647	1989.66	1765.8	1844.12	858.682	937.923	1080.2	1866.53	958.936	0.961538	3.49e-10	8.19e-09	LOC110732647	NW_018743175.1	4703216	4710551	+	2429	protein_coding	DEAD-box ATP-dependent RNA helicase 5-like	DEAD
110686218	1240.1	768.925	1057.99	394.135	348.726	277.612	1022.34	340.158	1.58621	3.53e-10	8.29e-09	LOC110686218	NW_018743850.1	7662745	7673893	-	1418	protein_coding	elongation of fatty acids protein 3-like	ELO
110683588	224.639	193.282	268.914	85.8682	80.7484	65.8923	228.945	77.503	1.55937	3.54e-10	8.3e-09	LOC110683588	NW_018743669.1	2546741	2548096	-	1288	lncRNA	uncharacterized LOC110683588	-
110712253	2369.03	1504.23	1919.69	763.369	749.806	805.831	1930.98	773.002	1.32078	3.54e-10	8.3e-09	LOC110712253	NW_018742418.1	7455599	7458891	+	2860	protein_coding	F-box/kelch-repeat protein SKIP11-like%2C transcript variant X2	Kelch_1
110686007	110.027	142.86	169.788	802.009	635.339	379.151	140.892	605.5	-2.10294	3.6e-10	8.43e-09	LOC110686007	NW_018743850.1	4003760	4007943	+	2814	protein_coding	protein NSP-INTERACTING KINASE 1-like	Pkinase
110739883	1519.75	1266.83	1823.51	698.968	618.479	532.54	1536.7	616.662	1.31669	3.61e-10	8.45e-09	LOC110739883	NW_018743514.1	1695289	1702651	-	1917	protein_coding	UDP-arabinose 4-epimerase 1-like%2C transcript variant X1	-
110711346	508.877	449.59	572.177	242.148	203.202	178.233	510.215	207.861	1.29345	3.69e-10	8.63e-09	LOC110711346	NW_018745260.1	937580	945670	-	2070	protein_coding	dnaJ protein P58IPK homolog	DnaJ
110686904	712.886	626.064	753.743	351.201	372.685	330.542	697.564	351.476	0.988204	3.75e-10	8.78e-09	LOC110686904	NW_018743906.1	206458	210017	+	601	protein_coding	uncharacterized LOC110686904	-
110713648	103.151	144.961	162.918	382.972	399.305	551.983	137.01	444.754	-1.69533	3.76e-10	8.8e-09	LOC110713648	NW_018745448.1	7626944	7629320	+	1938	protein_coding	two-component response regulator ARR17-like%2C transcript variant X1	Response_reg
110702558	1.14612	2.10089	8.83293	308.267	163.271	44.2883	4.02664	171.942	-5.39068	3.77e-10	8.8e-09	LOC110702558	NW_018742393.1	810246	815413	+	1470	protein_coding	uncharacterized LOC110702558	-
110717601	837.813	748.966	822.444	451.667	397.53	368.349	803.074	405.849	0.983151	3.77e-10	8.8e-09	LOC110717601	NW_018745684.1	1930923	1936126	-	1452	protein_coding	uncharacterized LOC110717601	-
110687304	915.749	471.649	1275.87	127.944	181.906	72.3735	887.755	127.408	2.79869	3.78e-10	8.82e-09	LOC110687304	NW_018743919.1	1699998	1704049	-	2803	protein_coding	putative receptor-like protein kinase At4g00960	Pkinase_Tyr
110729704	3434.92	2848.8	3241.68	1844.45	1731.21	1739.13	3175.13	1771.59	0.841597	3.82e-10	8.9e-09	LOC110729704	NW_018742987.1	1998387	2006241	-	3340	protein_coding	probable transcriptional regulator SLK2	-
110717951	63.0365	53.5726	52.9976	261.039	167.708	176.073	56.5356	201.607	-1.83761	3.82e-10	8.9e-09	LOC110717951	NW_018745684.1	8668614	8672664	+	2743	protein_coding	putative wall-associated receptor kinase-like 16	Pkinase
110708566	2192.52	1681.76	2332.87	919.649	992.051	937.615	2069.05	949.772	1.12332	3.84e-10	8.96e-09	LOC110708566	NW_018745024.1	9591238	9597908	-	1321	protein_coding	nuclear transcription factor Y subunit C-3-like%2C transcript variant X3	-
110723298	1394.83	1247.93	1382.84	678.359	691.241	795.029	1341.87	721.543	0.895984	3.9e-10	9.09e-09	LOC110723298	NW_018742726.1	2314979	2319749	+	2087	protein_coding	putative germin-like protein 2-1%2C transcript variant X1	-
110687208	129.511	151.264	104.032	399.287	303.472	416.958	128.269	373.239	-1.54142	3.91e-10	9.09e-09	LOC110687208	NW_018743919.1	177336	189829	+	2965	protein_coding	putative PAP-specific phosphatase%2C mitochondrial%2C transcript variant X1	-
110719357	1304.28	1250.03	1055.04	176.889	81.6357	20.5238	1203.12	93.016	3.68958	3.91e-10	9.09e-09	LOC110719357	NW_018742484.1	2012354	2015897	+	2190	protein_coding	methanol O-anthraniloyltransferase-like	-
110695881	1273.34	1113.47	942.179	193.204	284.838	409.397	1109.66	295.813	1.9092	3.94e-10	9.15e-09	LOC110695881	NW_018744311.1	167490	170395	-	1530	protein_coding	mitochondrial dicarboxylate/tricarboxylate transporter DTC-like	Mito_carr
110733325	8091.6	12180.9	5360.61	32225.5	34274.6	59392.7	8544.38	41964.3	-2.29612	4.01e-10	9.31e-09	LOC110733325	NW_018743199.1	621722	624999	-	1807	protein_coding	ribulose bisphosphate carboxylase/oxygenase activase%2C chloroplastic-like%2C transcript variant X1	AAA
110718695	607.443	470.599	609.472	249.877	260.879	254.928	562.504	255.228	1.14004	4.02e-10	9.34e-09	LOC110718695	NW_018742204.1	12298788	12307029	+	2459	protein_coding	probable protein phosphatase 2C 15	PP2C
110712040	1872.76	1567.26	1642.92	609.665	590.971	856.6	1694.31	685.745	1.30597	4.04e-10	9.37e-09	LOC110712040	NW_018742418.1	6967910	6980763	+	3422	protein_coding	alpha-amylase 3%2C chloroplastic-like	-
110728806	1083.08	829.85	1157.11	481.721	404.629	400.755	1023.35	429.035	1.25357	4.05e-10	9.4e-09	LOC110728806	NW_018742963.1	552807	563099	+	2440	protein_coding	CTD small phosphatase-like protein 2%2C transcript variant X1	-
110692312	1070.47	890.776	1004.99	1828.13	2233.45	2504.99	988.747	2188.86	-1.14634	4.06e-10	9.42e-09	LOC110692312	NW_018744100.1	1027423	1029362	-	1521	protein_coding	zinc finger CCCH domain-containing protein 20-like%2C transcript variant X2	-
110734760	873.342	642.871	688.968	321.147	210.301	243.045	735.061	258.164	1.50843	4.08e-10	9.45e-09	LOC110734760	NW_018743218.1	4067213	4072762	-	1826	protein_coding	probable E3 ubiquitin-protein ligase LOG2	-
110735708	3.43836	9.45399	8.83293	183.758	115.355	49.6893	7.24176	116.267	-3.99563	4.12e-10	9.54e-09	LOC110735708	NW_018743285.1	2307644	2310109	+	1265	protein_coding	uclacyanin 1-like	-
110705642	4907.68	6847.84	4807.08	1522.44	2371.87	1786.65	5520.87	1893.66	1.54369	4.13e-10	9.57e-09	LOC110705642	NW_018744878.1	4497993	4500993	+	1626	protein_coding	BURP domain protein RD22-like	-
110738905	11.4612	14.7062	21.5916	218.105	179.244	70.2131	15.9197	155.854	-3.28673	4.23e-10	9.79e-09	LOC110738905	NW_018743397.1	751416	754887	-	1944	protein_coding	uncharacterized LOC110738905	-
110694247	1252.71	947.5	1409.34	523.796	428.587	378.071	1203.18	443.485	1.43905	4.31e-10	9.96e-09	LOC110694247	NW_018744239.1	4950053	4955909	-	2093	protein_coding	beta-glucuronosyltransferase GlcAT14A-like	-
110730573	106.589	95.5904	97.1622	225.833	221.836	239.805	99.7805	229.158	-1.20001	4.37e-10	1.01e-08	LOC110730573	NW_018743033.1	2117944	2123809	-	1935	protein_coding	uncharacterized LOC110730573	-
110710670	683.087	564.088	746.873	293.669	315.007	253.847	664.683	287.508	1.20785	4.37e-10	1.01e-08	LOC110710670	NW_018745174.1	639831	647566	-	1517	protein_coding	rhomboid-like protein 20	UBA
110718583	406.872	366.605	381.779	183.758	179.244	204.158	385.085	189.053	1.02794	4.38e-10	1.01e-08	LOC110718583	NW_018742461.1	1385561	1389071	+	1520	protein_coding	transcription factor bHLH121-like	HLH
110716856	1236.66	955.904	1584.04	334.886	322.106	147.988	1258.87	268.327	2.22836	4.43e-10	1.02e-08	LOC110716856	NW_018745650.1	4298603	4303046	+	2850	protein_coding	pollen-specific protein SF21-like%2C transcript variant X2	Ndr
110700247	689.963	748.966	769.446	1218.47	1354.98	1297.32	736.125	1290.26	-0.809074	4.44e-10	1.02e-08	LOC110700247	NW_018744626.1	70244	73825	+	1280	protein_coding	60S ribosomal protein L5-like	-
110720175	2166.16	1804.66	2480.09	4999.25	4329.35	5740.19	2150.31	5022.93	-1.22381	4.44e-10	1.02e-08	LOC110720175	NW_018742541.1	2213581	2214960	-	688	lncRNA	uncharacterized LOC110720175	-
110684378	474.493	275.216	472.071	128.802	121.566	111.261	407.26	120.543	1.75519	4.5e-10	1.04e-08	LOC110684378	NW_018743697.1	4338779	4340536	+	1758	protein_coding	neural Wiskott-Aldrich syndrome protein-like	-
110714145	1260.73	975.862	938.253	496.318	490.702	445.043	1058.28	477.354	1.14752	4.52e-10	1.04e-08	LOC110714145	NW_018745454.1	5630231	5633226	+	651	protein_coding	uncharacterized LOC110714145	-
110705625	88.2511	66.1779	87.3478	216.388	205.864	259.248	80.5923	227.167	-1.4938	4.52e-10	1.04e-08	LOC110705625	NW_018744878.1	4225461	4229349	-	1108	protein_coding	ras-related protein RABG3d	Ras
110696088	3659.56	1766.85	3575.37	152.845	363.811	594.111	3000.59	370.256	3.01966	4.53e-10	1.04e-08	LOC110696088	NW_018744311.1	2379488	2382556	-	1340	protein_coding	probable protein phosphatase 2C 8	PP2C
110693194	91.6895	99.7921	87.3478	220.681	291.936	357.547	92.9431	290.055	-1.64032	4.55e-10	1.04e-08	LOC110693194	NW_018744143.1	1243047	1244363	-	1317	protein_coding	zinc finger protein 7-like	-
110700961	2182.21	1884.5	2160.14	904.193	846.527	1136.37	2075.62	962.364	1.10965	4.57e-10	1.05e-08	LOC110700961	NW_018744633.1	2625758	2632235	-	3264	protein_coding	homeobox-DDT domain protein RLT1-like%2C transcript variant X2	Homeobox
110717471	204.009	93.4895	44.1646	0.858682	0	0	113.888	0.286227	8.40441	4.58e-10	1.05e-08	LOC110717471	NW_018745684.1	525331	531191	-	1500	pseudogene	-	-
110718614	5016.56	3871.93	5039.68	1126.59	887.345	331.622	4642.72	781.853	2.56938	4.62e-10	1.06e-08	LOC110718614	NW_018742461.1	1650775	1656746	+	1979	protein_coding	glutamate decarboxylase	-
110722212	459.594	424.379	380.797	1154.07	823.456	1206.59	421.59	1061.37	-1.3322	4.64e-10	1.06e-08	LOC110722212	NW_018742656.1	163833	170388	-	2498	protein_coding	ABC transporter B family member 25-like	ABC_membrane
110727633	1989.66	1893.95	1992.32	1268.27	1212.11	1211.99	1958.64	1230.79	0.670083	4.66e-10	1.07e-08	LOC110727633	NW_018742205.1	965015	979363	+	7733	protein_coding	uncharacterized LOC110727633%2C transcript variant X4	-
110723040	4169.58	5189.19	5499.97	1830.71	2304.43	2388.33	4952.91	2174.49	1.18788	4.71e-10	1.08e-08	LOC110723040	NW_018742720.1	456074	459171	-	2088	protein_coding	3-ketoacyl-CoA synthase 10-like	-
110705042	499.708	438.035	701.727	58.3904	155.285	90.737	546.49	101.471	2.42903	4.74e-10	1.08e-08	LOC110705042	NW_018744874.1	1128951	1132459	-	3412	protein_coding	putative receptor-like protein kinase At3g47110	Pkinase_Tyr
110699645	402.288	238.451	364.113	66.1186	89.6218	108.02	334.95	87.9202	1.9332	4.78e-10	1.09e-08	LOC110699645	NW_018744593.1	2398166	2402390	-	2706	pseudogene	-	-
110711004	1681.36	820.396	1063.88	344.332	172.145	197.677	1188.54	238.051	2.31875	4.79e-10	1.1e-08	LOC110711004	NW_018745195.1	547028	550950	-	2268	protein_coding	cytochrome P450 CYP72A219-like	p450
110683574	79.0822	106.095	85.385	229.268	226.273	275.451	90.1873	243.664	-1.43137	4.91e-10	1.12e-08	LOC110683574	NW_018743669.1	2316635	2320182	+	1729	protein_coding	histone deacetylase 8-like	Hist_deacetyl
110703422	475.639	402.32	599.658	188.051	203.202	183.634	492.539	191.629	1.36194	4.92e-10	1.12e-08	LOC110703422	NW_018744718.1	3174695	3185480	-	1180	protein_coding	cyclin-C1-1-like	-
110711713	817.183	647.073	740.003	376.962	309.683	302.457	734.753	329.7	1.15469	4.95e-10	1.13e-08	LOC110711713	NW_018745281.1	354616	363005	+	1509	protein_coding	rhomboid-like protein 20	UBA
110705616	2058.43	1556.76	1931.47	271.344	456.095	638.399	1848.88	455.279	2.02303	4.99e-10	1.14e-08	LOC110705616	NW_018744878.1	4162780	4167115	+	1847	protein_coding	aspartate aminotransferase%2C cytoplasmic-like	Aminotran_1_2
110693924	2287.65	3096.71	2422.19	5959.26	5737.57	7983.77	2602.18	6560.2	-1.33388	5.07e-10	1.16e-08	LOC110693924	NW_018744167.1	2612949	2619162	-	3842	pseudogene	-	-
110731946	273.922	302.528	264.006	526.372	603.394	670.805	280.152	600.191	-1.09837	5.1e-10	1.16e-08	LOC110731946	NW_018743108.1	578143	586323	-	3727	protein_coding	uncharacterized LOC110731946%2C transcript variant X7	-
110683719	502	442.237	438.702	215.529	240.47	233.324	460.98	229.774	1.0043	5.27e-10	1.2e-08	LOC110683719	NW_018743691.1	1488985	1493665	+	824	protein_coding	mitochondrial import inner membrane translocase subunit TIM14-1-like%2C transcript variant X1	-
110683433	3438.36	3267.93	2416.3	7212.07	7522.02	10668.1	3040.86	8467.39	-1.47747	5.29e-10	1.2e-08	LOC110683433	NW_018743669.1	883653	886794	-	2601	protein_coding	uncharacterized LOC110683433	-
110707791	90.5434	136.558	96.1808	283.365	301.697	299.216	107.761	294.759	-1.45075	5.35e-10	1.22e-08	LOC110707791	NW_018745003.1	1491015	1495255	+	2171	protein_coding	polyol transporter 5-like	Sugar_tr
110736201	252.146	523.121	322.893	1714.79	1981.44	1113.69	366.053	1603.31	-2.13081	5.42e-10	1.23e-08	LOC110736201	NW_018743292.1	1146126	1148115	+	1990	protein_coding	extensin-2-like%2C transcript variant X2	-
110738699	85.9589	137.608	84.4035	775.39	509.336	322.98	102.657	535.902	-2.38479	5.45e-10	1.24e-08	LOC110738699	NW_018743391.1	1822515	1826510	-	2523	protein_coding	formin-like protein 1	-
novel.46	37.8219	35.7151	77.5335	0	0	0	50.3568	0	8.19263	5.45e-10	1.24e-08	-	NW_018742204.1	20979070	20980961	-	1329	-	PF12796:Ankyrin repeats (3 copies)	-
110710492	1166.75	746.865	1353.4	334.886	350.501	382.391	1089	355.926	1.61389	5.49e-10	1.25e-08	LOC110710492	NW_018745174.1	296527	301065	-	2888	protein_coding	probable mediator of RNA polymerase II transcription subunit 26b%2C transcript variant X2	-
110701324	60.7443	69.3293	52.0161	157.139	192.554	218.201	60.6966	189.298	-1.64043	5.52e-10	1.25e-08	LOC110701324	NW_018744633.1	6292654	6298848	-	2840	protein_coding	uncharacterized LOC110701324	-
110725680	355.297	285.721	365.094	147.693	148.187	132.865	335.371	142.915	1.22903	5.55e-10	1.26e-08	LOC110725680	NW_018742815.1	1814377	1816105	+	1729	protein_coding	phytolongin Phyl1.1-like	-
110689723	216.616	242.652	203.157	466.265	430.362	440.722	220.809	445.783	-1.01416	5.57e-10	1.26e-08	LOC110689723	NW_018742329.1	1449	4197	-	2365	protein_coding	S-adenosylmethionine decarboxylase proenzyme-like	SAM_decarbox
110703355	1306.58	863.464	890.163	201.79	312.345	356.467	1020.07	290.201	1.81465	5.67e-10	1.28e-08	LOC110703355	NW_018744718.1	2393583	2396332	+	1857	protein_coding	mitochondrial arginine transporter BAC2-like	Mito_carr
110692676	660.164	452.741	574.14	235.279	237.808	220.361	562.349	231.15	1.28159	5.7e-10	1.29e-08	LOC110692676	NW_018744128.1	302728	314468	-	1657	protein_coding	GLABRA2 expression modulator-like	GRAM
110720472	1857.86	1702.77	1556.56	850.954	985.84	868.482	1705.73	901.759	0.919131	5.7e-10	1.29e-08	LOC110720472	NW_018742556.1	1708340	1708865	+	526	protein_coding	cytochrome b-c1 complex subunit 8-like	-
110694433	2555.84	2157.61	3008.1	1195.29	1149.11	923.573	2573.85	1089.32	1.24009	5.72e-10	1.29e-08	LOC110694433	NW_018744239.1	7524426	7528944	+	2344	protein_coding	uncharacterized LOC110694433	-
110723301	1111.73	892.877	1087.43	540.111	507.561	528.219	1030.68	525.297	0.972306	5.75e-10	1.3e-08	LOC110723301	NW_018742726.1	2377954	2382957	-	2192	protein_coding	ervatamin-B-like	Peptidase_C1
110698320	182.233	47.27	80.4778	0	0.887345	1.0802	103.327	0.655849	7.36384	5.78e-10	1.31e-08	LOC110698320	NW_018744504.1	37962	40901	-	2283	protein_coding	protein ABHD17B-like	-
110701401	604.004	525.222	657.562	305.691	254.668	257.088	595.596	272.482	1.12736	5.83e-10	1.32e-08	LOC110701401	NW_018744633.1	7155986	7164759	-	2940	protein_coding	bifunctional TH2 protein%2C mitochondrial-like	-
novel.1012	479.078	365.554	265.969	80.7162	53.2407	22.6842	370.2	52.2137	2.81814	5.86e-10	1.32e-08	-	NW_018744080.1	1896929	1897572	+	644	-	-	-
110692321	3283.63	3143.98	3026.75	1507.85	1556.4	1893.59	3151.45	1652.61	0.931745	5.89e-10	1.33e-08	LOC110692321	NW_018744100.1	1143024	1151405	+	2033	protein_coding	mitochondrial-processing peptidase subunit alpha-like	-
110712358	295.699	452.741	285.598	96.1724	121.566	99.3786	344.679	105.706	1.70455	5.95e-10	1.34e-08	LOC110712358	NW_018745323.1	519014	524719	+	4118	pseudogene	-	-
110681919	284.237	410.723	265.969	873.28	833.217	1172.02	320.31	959.505	-1.58236	5.97e-10	1.34e-08	LOC110681919	NW_018742244.1	2965145	2967743	-	1612	protein_coding	uncharacterized LOC110681919	-
110705905	797.698	567.239	569.233	264.474	215.625	174.993	644.724	218.364	1.55937	5.99e-10	1.35e-08	LOC110705905	NW_018742410.1	1353937	1367227	-	4100	protein_coding	uncharacterized LOC110705905	-
110707903	516.899	435.934	422.018	228.41	204.089	214.96	458.284	215.82	1.0853	6e-10	1.35e-08	LOC110707903	NW_018745003.1	2965943	2970573	+	2180	protein_coding	zinc finger CCCH domain-containing protein 17-like	-
110701968	72.2055	81.9346	57.9047	180.323	204.977	218.201	70.6816	201.167	-1.50987	6.01e-10	1.35e-08	LOC110701968	NW_018744662.1	1820554	1822556	-	821	protein_coding	uncharacterized LOC110701968	-
110738038	215.47	138.659	196.287	9.44551	17.7469	38.8873	183.472	22.0266	3.0763	6.18e-10	1.39e-08	LOC110738038	NW_018743363.1	176431	178846	-	837	protein_coding	outer envelope pore protein 16-2%2C chloroplastic-like	-
110693513	30.9452	37.816	16.6844	182.899	117.129	147.988	28.4819	149.339	-2.39589	6.18e-10	1.39e-08	LOC110693513	NW_018744151.1	1370287	1386975	-	2498	protein_coding	putative PAP-specific phosphatase%2C mitochondrial	-
110688242	14.8995	26.2611	20.6102	87.5856	87.8471	99.3786	20.5903	91.6038	-2.14653	6.19e-10	1.39e-08	LOC110688242	NW_018743920.1	6843667	6871394	-	1572	protein_coding	gibberellin 2-beta-dioxygenase 8-like	2OG-FeII_Oxy
110727793	1.14612	1.05044	4.90718	97.0311	98.4952	34.5665	2.36791	76.6976	-4.98431	6.2e-10	1.39e-08	LOC110727793	NW_018742205.1	1156334	1159399	+	2098	protein_coding	uncharacterized LOC110727793	-
110726678	95.1278	99.7921	77.5335	222.399	230.71	216.04	90.8178	223.05	-1.29898	6.34e-10	1.42e-08	LOC110726678	NW_018742881.1	164979	168755	-	3777	protein_coding	tyrosine-sulfated glycopeptide receptor 1-like	Pkinase_Tyr
novel.873	100.858	57.7744	64.7748	0.858682	0	0	74.4692	0.286227	7.79129	6.36e-10	1.43e-08	-	NW_018743850.1	2339733	2342664	-	1426	-	-	-
110700412	1668.75	810.942	1976.61	233.562	290.162	392.113	1485.43	305.279	2.28369	6.38e-10	1.43e-08	LOC110700412	NW_018744626.1	1949883	1952571	-	2689	protein_coding	U-box domain-containing protein 19-like	U-box
110698439	50.4292	56.7239	49.0718	162.291	133.989	154.469	52.075	150.25	-1.52865	6.45e-10	1.44e-08	LOC110698439	NW_018744537.1	247864	253408	+	2245	protein_coding	bifunctional dihydrofolate reductase-thymidylate synthase 1-like%2C transcript variant X2	-
110708089	647.557	460.094	619.286	235.279	237.808	182.554	575.646	218.547	1.39513	6.55e-10	1.47e-08	LOC110708089	NW_018742418.1	135139	143681	-	1190	protein_coding	protein LSM12 homolog	-
110692319	3118.59	2632.41	3410.49	1481.23	1210.34	989.465	3053.83	1227.01	1.31499	6.57e-10	1.47e-08	LOC110692319	NW_018744100.1	1128026	1132425	-	2224	protein_coding	ATP-dependent 6-phosphofructokinase 6-like	PFK
110718741	13.7534	6.30266	18.6473	460.254	301.697	59.4111	12.9011	273.787	-4.40611	6.61e-10	1.48e-08	LOC110718741	NW_018742461.1	2996623	3000435	+	3173	protein_coding	uncharacterized acetyltransferase At3g50280-like	-
110705014	915.749	656.527	717.43	327.158	330.092	349.985	763.235	335.745	1.18466	6.73e-10	1.5e-08	LOC110705014	NW_018744874.1	890913	893238	-	2326	protein_coding	protein JINGUBANG-like	WD40
110711523	3783.34	2604.05	2733.3	1042.44	1235.18	1347.01	3040.23	1208.21	1.33147	6.78e-10	1.51e-08	LOC110711523	NW_018745281.1	546436	552673	-	1663	protein_coding	serine carboxypeptidase-like 45	Peptidase_S10
110739849	13.7534	27.3115	23.5545	263.616	176.582	90.737	21.5398	176.978	-3.03582	6.87e-10	1.53e-08	LOC110739849	NW_018743514.1	414055	421180	-	1125	protein_coding	probable carboxylesterase 15	Abhydrolase_3
110723124	1296.26	840.355	1213.06	399.287	377.121	474.209	1116.56	416.872	1.42209	6.88e-10	1.54e-08	LOC110723124	NW_018742720.1	1545172	1551598	+	2101	protein_coding	probable protein phosphatase 2C 22%2C transcript variant X1	PP2C
110689348	488.246	285.721	412.203	87.5856	120.679	130.704	395.39	112.99	1.80909	6.89e-10	1.54e-08	LOC110689348	NW_018743955.1	7243279	7248093	-	3590	protein_coding	uncharacterized LOC110689348	-
110695717	504.292	501.062	469.127	835.498	824.343	868.482	491.493	842.775	-0.778119	6.91e-10	1.54e-08	LOC110695717	NW_018744304.1	5574202	5575564	+	1363	protein_coding	uncharacterized LOC110695717	-
110728856	37768	34654.1	38314.3	22658.1	19331.7	18396.9	36912.2	20128.9	0.874796	6.93e-10	1.54e-08	LOC110728856	NW_018742963.1	2051088	2052289	+	684	protein_coding	dormancy-associated protein 2-like	-
110691777	379.365	439.085	201.194	1178.97	1387.81	2111.79	339.882	1559.52	-2.19834	7.07e-10	1.57e-08	LOC110691777	NW_018744092.1	1379326	1383913	-	1046	protein_coding	50S ribosomal protein L9%2C chloroplastic	-
110695097	1409.73	981.114	1384.81	528.09	563.464	506.615	1258.55	532.723	1.23997	7.28e-10	1.62e-08	LOC110695097	NW_018744290.1	754579	756901	-	585	protein_coding	protein transport protein Sec61 subunit gamma-1-like	-
novel.1260	97.4201	54.6231	162.918	0.858682	7.09876	0	104.987	2.65248	5.26636	7.3e-10	1.62e-08	-	NW_018744659.1	25808	31944	-	752	-	-	-
110705562	937.525	804.64	836.184	467.123	441.898	486.091	859.449	465.037	0.886235	7.33e-10	1.63e-08	LOC110705562	NW_018744878.1	3363420	3368420	-	1574	protein_coding	3-dehydrosphinganine reductase TSC10A-like	adh_short
110709135	2775.9	2463.29	2887.39	1520.73	1540.43	1315.69	2708.86	1458.95	0.892349	7.34e-10	1.63e-08	LOC110709135	NW_018745034.1	38218	40403	-	888	protein_coding	SKP1-like protein 1A	Skp1
110705954	711.74	617.661	709.579	268.768	358.487	285.173	679.66	304.143	1.15951	7.37e-10	1.64e-08	LOC110705954	NW_018744890.1	207310	211775	+	2361	protein_coding	heterogeneous nuclear ribonucleoprotein 1-like	RRM_1
110729902	182.233	131.305	126.605	45.5102	43.4799	37.8071	146.715	42.2657	1.7898	7.39e-10	1.64e-08	LOC110729902	NW_018743014.1	2057153	2091045	-	3317	protein_coding	putative leucine-rich repeat receptor-like serine/threonine-protein kinase At2g19230%2C transcript variant X2	Pkinase_Tyr
110711364	25.2146	29.4124	87.3478	1573.96	951.233	210.639	47.325	911.946	-4.26561	7.42e-10	1.65e-08	LOC110711364	NW_018745265.1	51667	53635	+	1672	protein_coding	probable inactive purple acid phosphatase 29	Metallophos
110693132	600.566	487.406	321.911	1325.81	4397.68	3562.51	469.961	3095.33	-2.71978	7.51e-10	1.67e-08	LOC110693132	NW_018742334.1	1220184	1230840	-	953	protein_coding	jasmonate-induced protein homolog	-
110694782	3241.22	2474.84	6268.43	936.823	614.93	401.835	3994.83	651.196	2.61654	7.53e-10	1.67e-08	LOC110694782	NW_018742345.1	8407464	8416165	-	4005	protein_coding	protein SAR DEFICIENT 1-like%2C transcript variant X1	-
110724868	438.963	366.605	417.11	192.345	186.342	208.479	407.56	195.722	1.05928	7.56e-10	1.67e-08	LOC110724868	NW_018742770.1	4452077	4456258	-	2042	protein_coding	probable 2%2C3-bisphosphoglycerate-independent phosphoglycerate mutase	-
110733277	2262.44	1507.39	2268.1	376.962	228.935	70.2131	2012.64	225.37	3.15703	7.56e-10	1.67e-08	LOC110733277	NW_018743199.1	38486	42465	-	1969	protein_coding	glucan endo-1%2C3-beta-glucosidase-like	Glyco_hydro_17
110684196	545.552	369.756	685.043	171.736	167.708	159.87	533.45	166.438	1.68023	7.69e-10	1.7e-08	LOC110684196	NW_018743697.1	2421610	2425742	+	2268	protein_coding	probable serine/threonine-protein kinase PBL7	Pkinase
110727866	288.822	184.878	239.47	57.5317	78.9737	43.2081	237.723	59.9045	1.98284	7.72e-10	1.71e-08	LOC110727866	NW_018742914.1	2710813	2718210	-	3293	protein_coding	uncharacterized LOC110727866	-
110685950	130.658	113.448	163.9	26.6192	15.0849	5.40101	136.002	15.7017	3.09431	7.94e-10	1.75e-08	LOC110685950	NW_018743850.1	2859693	2861325	-	1326	protein_coding	probable mediator of RNA polymerase II transcription subunit 37c	HSP70
110705547	268.192	108.196	488.755	13.7389	23.071	2.1604	288.381	12.9901	4.45863	7.97e-10	1.76e-08	LOC110705547	NW_018744878.1	3103420	3107010	-	2137	protein_coding	ankyrin repeat-containing protein At2g01680-like	-
110701759	72.2055	185.928	98.1436	856.106	562.576	507.695	118.759	642.126	-2.43428	7.99e-10	1.76e-08	LOC110701759	NW_018744656.1	634237	639290	+	3200	protein_coding	subtilisin-like protease SBT1.7	Peptidase_S8
110714204	655.58	507.364	542.734	197.497	204.089	272.211	568.559	224.599	1.34216	8.06e-10	1.78e-08	LOC110714204	NW_018745454.1	1903465	1906848	+	2370	protein_coding	uncharacterized LOC110714204%2C transcript variant X2	-
110719214	0	2.10089	0.981436	83.2922	56.7901	45.3685	1.02744	61.8169	-5.88001	8.2e-10	1.81e-08	LOC110719214	NW_018742484.1	6220117	6221403	-	1287	protein_coding	basic 7S globulin 2-like	-
110718495	356.443	260.51	257.136	687.805	764.891	1015.39	291.363	822.695	-1.49794	8.23e-10	1.81e-08	LOC110718495	NW_018742461.1	438631	440613	+	997	protein_coding	uncharacterized LOC110718495	-
110691917	620.05	563.038	573.159	322.865	322.106	286.254	585.416	310.408	0.913427	8.26e-10	1.82e-08	LOC110691917	NW_018744092.1	3822365	3828778	-	3185	protein_coding	conserved oligomeric Golgi complex subunit 5-like	-
110693843	1859	1307.8	1729.29	767.662	723.186	664.324	1632.03	718.391	1.18332	8.28e-10	1.82e-08	LOC110693843	NW_018744167.1	1705001	1706370	+	1370	protein_coding	protein SRC2-like	C2
110738695	846.982	738.462	926.476	417.32	329.205	402.915	837.306	383.147	1.12838	8.58e-10	1.89e-08	LOC110738695	NW_018743391.1	1732028	1736247	+	1944	protein_coding	transcription elongation factor TFIIS-like%2C transcript variant X1	-
110697148	14.8995	11.5549	5.88862	183.758	126.89	58.3309	10.781	122.993	-3.52513	8.59e-10	1.89e-08	LOC110697148	NW_018744460.1	1414030	1415320	-	1291	protein_coding	probable carboxylesterase 120	Abhydrolase_3
110697435	377.073	216.391	312.097	101.325	86.9598	79.9349	301.854	89.4064	1.75271	8.6e-10	1.89e-08	LOC110697435	NW_018744460.1	68490	69074	-	585	protein_coding	putative ribosomal-protein-alanine acetyltransferase	-
110682388	2881.34	1961.18	2234.73	735.891	822.568	1064	2359.08	874.153	1.43278	8.62e-10	1.89e-08	LOC110682388	NW_018742244.1	3476292	3481252	+	1661	protein_coding	O-acyltransferase WSD1-like	-
110732585	6.87671	8.40355	11.7772	267.909	147.299	47.5289	9.01917	154.246	-4.09173	8.68e-10	1.91e-08	LOC110732585	NW_018743175.1	4155237	4161269	-	4535	protein_coding	uncharacterized LOC110732585%2C transcript variant X3	-
110726523	575.351	589.299	617.324	308.267	305.247	346.745	593.991	320.086	0.893893	8.7e-10	1.91e-08	LOC110726523	NW_018742879.1	3393518	3406621	-	4817	protein_coding	zinc finger protein BRUTUS-like At1g18910%2C transcript variant X1	zf-CHY
[truncated: 12,277 more rows]

## Sheet: ACCrvsSALTr_deg_all
gene_id	ACCr_1	ACCr_2	ACCr_3	SALTr_1	SALTr_2	SALTr_3	ACCr	SALTr	log2FoldChange	pvalue	padj	gene_name	gene_chr	gene_start	gene_end	gene_strand	gene_length	gene_biotype	gene_description	tf_family
[truncated: 3,018 more rows]

[truncated: 1 more sheets: SALTrvsH2Or_deg_all]
