# Supplementary material for: Genome-Wide Transcriptomic and Proteomic Exploration of Molecular Regulations in Quinoa Responses to Ethylene and Salt Stress
Source: Plants (Basel). 2021 Oct 25;10(11):2281. doi: 10.3390/plants10112281 (PMC8625574; doi:10.3390/plants10112281)
Supplement: Supplementary file 1 [file plants-10-02281-s001.zip › plants-1403961/SUPPLEMENTARY MATERIALS/SUPPLEMENTARY MATERIAL EXCEL S2-QIAN MA.xls]

gene_id	H2Or_1	H2Or_2	H2Or_3	SALTr_1	SALTr_2	SALTr_3	ACCr_1	ACCr_2	ACCr_3	gene_name	gene_chr	gene_start	gene_end	gene_strand	gene_length	gene_biotype	gene_description	tf_family
110714725	244.240582557114	146.109855539256	296.408171451046	32.7612305805597	27.6499880814733	15.7435970585729	3.43271424408468	3.46319737781336	3.41938466174599	LOC110714725	NW_018745461.1	1125711	1127629	+	1919	protein_coding	crocetin glucosyltransferase%2C chloroplastic-like	UDPGT
110699037	1.73904895563484	2.49082040722969	0.979049487176056	22.3897137541309	12.9855451226162	34.0536702710173	108.812347819742	106.044436400304	77.390330256057	LOC110699037	NW_018744560.1	607473	609514	+	1282	protein_coding	glucan endo-1%2C3-beta-glucosidase-like	Glyco_hydro_17
110724460	75.9382091577581	50.9906456521632	62.6195977093039	31.8774683061183	25.6919876233037	22.5154361610245	3.03458264518712	3.65235193338871	4.04776044932043	LOC110724460	NW_018742764.1	672737	676143	-	830	protein_coding	glutathione S-transferase U25-like	GST_N
110717159	16.9483641386437	26.2332759973683	12.9124355837551	583.203383154424	312.332114205428	657.334316595103	2646.42609480167	1876.81836648135	1018.48821787799	LOC110717159	NW_018745666.1	311906	313325	+	1299	protein_coding	glucan endo-1%2C3-beta-glucosidase-like	Glyco_hydro_17
110740010	0.791069815889449	2.26124920508171	0.832874215368084	236.830683192155	98.8235604816378	101.421418268189	471.559641282141	739.849063175232	235.905461010216	LOC110740010	NW_018743518.1	703942	704763	+	822	protein_coding	pathogenesis-related protein 1A-like	SCP
110715157	31.8942059046808	42.9186829596258	21.3659141555332	340.303231717625	240.758325141988	148.311728340338	742.196159998486	787.761567519662	650.522287576955	LOC110715157	NW_018745470.1	1102706	1112282	-	1749	protein_coding	protein trichome birefringence-like 38	-
110713345	26.1078738304592	26.0671980577017	21.0243676569767	88.1778162805827	58.4041975800812	56.9654392771135	232.985260452887	245.289957250575	167.369879132779	LOC110713345	NW_018745413.1	3754496	3758160	-	1715	protein_coding	MLO-like protein 1%2C transcript variant X1	-
110736241	92.9680411451691	60.2761043761826	114.829387648546	20.8390794982603	18.7213321627551	18.2388555688779	5.85243589514503	5.74630153149636	5.88371181170472	LOC110736241	NW_018743292.1	1517263	1519857	-	1258	protein_coding	cinnamoyl-CoA reductase 1-like	Epimerase
110702305	3.00311792801828	4.18952505771489	2.94274155208331	12.9391967173625	7.70541061411983	8.54177144345925	27.8221656958777	27.3168656226724	23.6062691387504	LOC110702305	NW_018744693.1	2231498	2237152	-	2753	protein_coding	geraniol 8-hydroxylase-like	p450
110729652	13.1695866400038	16.32508391929	6.56829489446086	215.945576331525	178.95092670405	315.464254496206	697.253646056228	483.350538689633	358.420329700708	LOC110729652	NW_018742987.1	1422231	1423946	-	1051	protein_coding	uncharacterized LOC110729652	-
110716293	31.7333609123718	52.0919334061249	39.1585427491046	293.091635933816	277.157271566435	325.535434735639	573.045654470304	449.012136622738	734.83877309932	LOC110716293	NW_018745569.1	770141	771642	-	1269	protein_coding	protein synthesis inhibitor PD-S2-like	-
110685024	0.178814626333322	0.596325584400759	0.439283031782204	14.1927368911996	5.78742306081853	12.2906687930648	57.6826074536395	49.9369285036321	25.1609315465909	LOC110685024	NW_018743791.1	737599	738637	-	1039	protein_coding	pathogenesis-related protein PRB1-3-like	SCP
110711523	33.9066617058074	39.8935444198069	42.7803361633398	120.456073070598	82.9967908104059	86.9338485635333	147.882623181526	141.588822921207	147.792392999156	LOC110711523	NW_018745281.1	546436	552673	-	1663	protein_coding	serine carboxypeptidase-like 45	Peptidase_S10
novel.580	1.44805662180839	1.85033622736188	1.14103767505428	28.6286502329341	16.9979074005384	25.3140460119544	12.5365337332843	13.0311289569095	14.1426071434253	-	NW_018743197.1	603878	635806	-	1700	-	-	-
110705213	4.17911701649879	6.82093092157172	8.02722760530333	34.4096840980525	25.6868026256123	25.9866414373928	84.2765773239034	61.0430363894892	73.1624757240357	LOC110705213	NW_018744874.1	2929429	2931084	-	1656	protein_coding	protein ENHANCED PSEUDOMONAS SUSCEPTIBILTY 1-like	-
110682983	17.7820949941899	14.5012992220031	15.7733286657	4.33250672074139	4.18845858821763	4.8502946050442	2.93977174416724	2.54194594309875	2.03739619525495	LOC110682983	NW_018743616.1	1052360	1057175	+	2087	pseudogene	-	-
110702477	25.2129039365148	66.5644909961741	50.2524041248298	736.120469193555	383.052594034479	931.877238835035	2329.40695895251	1393.8122608654	1107.85653552384	LOC110702477	NW_018744693.1	1076335	1077408	+	1074	protein_coding	osmotin-like protein OSML13	Thaumatin
110694117	24.4087125148357	14.2169782482691	7.20947255198327	226.66238472359	195.478899832032	193.513592742943	1281.48079466615	798.203524674134	526.666106563871	LOC110694117	NW_018744239.1	2065057	2066702	-	1646	protein_coding	aspartic proteinase CDR1-like	-
110694120	1.39263928720952	2.30229609835296	1.52053882294851	9.63668683874194	5.84285506959095	18.1874412064491	43.3177286602943	24.0827784340558	25.125023347019	LOC110694120	NW_018744239.1	2078610	2080410	-	1801	protein_coding	aspartic proteinase CDR1-like	-
110688069	33.3034908068315	36.9097600149312	35.4478211423218	103.781132354317	87.9493515771762	108.433875434259	148.057764329089	173.417103419072	127.19933311323	LOC110688069	NW_018743920.1	4744729	4746597	+	1463	protein_coding	uncharacterized LOC110688069	-
110732550	117.251496065668	70.7772370814564	24.1684357944567	7.31077024523941	8.37349313937283	14.2651933350043	0.610224977711765	0.275419633983582	0.661346687585819	LOC110732550	NW_018743175.1	3716387	3717656	-	1270	protein_coding	glycine-rich cell wall structural protein 1.8-like	-
110696392	43.8316314686973	28.9662814527584	34.452690965231	9.95691742963217	10.3786538255714	10.8357054555955	5.14149103389185	4.69773197705653	5.40233562395649	LOC110696392	NW_018744362.1	1334172	1347464	+	1030	protein_coding	probable glutathione S-transferase	-
110730178	27.8752809954073	18.1922816737692	12.031349634926	2.79798522321866	3.78756145136713	6.63105784476968	0.244074616305726	0.0440643657292957	0.317426414676489	LOC110730178	NW_018743021.1	1126083	1127405	+	1323	protein_coding	glycine-rich cell wall structural protein 1.8-like	-
110737643	230.212057965884	250.569833849321	264.924093861612	206.206015800882	183.348724745081	144.938476013459	82.997645772173	84.1556962808646	73.28425207054	LOC110737643	NW_018743331.1	27508	28210	+	505	lncRNA	uncharacterized LOC110737643	-
110708503	9.19044580625641	13.613738628354	14.2991530055001	38.0853982337643	23.4459854226942	28.7338673359441	65.4012980086719	71.399966639116	76.5709694649835	LOC110708503	NW_018742418.1	1230541	1235811	+	1971	pseudogene	-	-
110719473	6.31412676940332	26.505143974007	12.8675206404164	166.803350406029	103.269364733789	215.928803991113	1482.59583953653	834.591929565282	613.119376645641	LOC110719473	NW_018742484.1	4417621	4418591	+	971	protein_coding	osmotin-like protein OSML13	Thaumatin
110716842	422.69137081561	208.746896357051	40.2020014188853	10.6346035518224	13.8510565282165	35.1159866269573	0.554013485688071	1.07163889448269	0.32165682185738	LOC110716842	NW_018745650.1	4854858	4857463	+	816	protein_coding	MLP-like protein 43	-
110682291	24.1061235161223	16.4634412432988	14.1416183777288	4.47472618897907	6.47408759710428	4.56389182283324	1.90486186084728	1.95095416660898	2.23317044783569	LOC110682291	NW_018743574.1	5558789	5562807	+	1763	protein_coding	B3 domain-containing protein Os01g0234100-like	B3
110735801	165.139023746901	89.4058955860564	29.6257372258068	17.9859110167548	13.9528287875905	30.9587247214086	0.389049057075272	0.35118768590276	1.01194011233011	LOC110735801	NW_018743285.1	4239629	4242365	+	830	protein_coding	basic blue protein-like	Cu_bind_like
110722212	24.9899524865765	17.7056216627005	25.5111906132031	9.74153430664289	9.00463168429909	8.06297378046473	4.70534432039956	4.73751907107735	4.83335086678887	LOC110722212	NW_018742656.1	163833	170388	-	2498	protein_coding	ABC transporter B family member 25-like	ABC_membrane
110709388	15.3230827917892	12.6178516896835	12.717326625262	8.69889698572625	8.47759124855384	10.681191137203	2.65770137755124	1.9992165932736	2.7363332598501	LOC110709388	NW_018745067.1	578712	580169	+	1458	protein_coding	PAN domain-containing protein At5g03700-like	B_lectin
110685022	55.1765185414077	66.3636959831454	9.71095893663213	1880.99411872062	972.573252938606	1292.79456040057	5838.27157303299	4547.10924790126	2182.11622947397	LOC110685022	NW_018743791.1	731573	732418	+	846	protein_coding	pathogenesis-related protein PR-1 type-like	SCP
110699613	127.009189348558	171.324336604194	173.420738454279	235.860149724682	316.563070327093	204.93733742568	553.301771802168	568.795079009832	555.685066832537	LOC110699613	NW_018744593.1	1695315	1696882	+	1209	protein_coding	uncharacterized protein At4g22758-like	-
110718093	3.16778267283986	6.24774666242921	2.32452316441527	57.6204000456112	31.7098402076769	90.4871913267981	384.289495005898	172.309662625639	88.9475415720008	LOC110718093	NW_018745684.1	5330581	5331709	+	1129	protein_coding	acidic endochitinase SE2-like	-
110690426	0.704686020733037	1.25477481376277	0.992870801586719	4.08893791558263	3.45342450405107	5.30456263464465	13.9769476060375	9.75521349729889	8.29228703159394	LOC110690426	NW_018744041.1	1002224	1005569	+	2241	protein_coding	probable serine/threonine-protein kinase PBL3%2C transcript variant X2	Pkinase_Tyr
110724955	61.6120038152329	50.3163157260501	64.2808553533468	27.0877294678615	31.9660627980682	30.1583600231972	17.8263014322345	18.9113276369782	19.5680993001741	LOC110724955	NW_018742204.1	23720210	23722883	+	1902	protein_coding	type-2 histone deacetylase 1-like	-
110710143	5.13827941079796	5.78271757307604	4.79579673099735	16.9395942137002	12.870650433926	17.24864136426	35.7993007840381	27.1375340917817	22.2507955855258	LOC110710143	NW_018745170.1	4488142	4510527	-	2522	protein_coding	uncharacterized LOC110710143%2C transcript variant X2	-
110686888	0.161050968065466	0.297462954215913	0.237386478860113	16.7070846135417	8.64887818797621	16.4875518227998	4.79215627723369	5.13435422621497	3.93161891770418	LOC110686888	NW_018742306.1	157010	158654	-	1442	protein_coding	EID1-like F-box protein 3	-
110731693	22.4760376331704	26.6512165532418	34.4552293040121	88.1956532393183	58.775391000225	82.6661260651107	223.27170932781	208.572148460966	135.030586217889	LOC110731693	NW_018743074.1	2088675	2091045	+	1833	protein_coding	cytochrome P450 76AD1-like	p450
110732689	11.592015679884	10.9080435823827	11.0188124888253	26.4180950003188	25.6279126100006	24.7186270017323	36.2656392738231	48.8399882047706	36.1029222400104	LOC110732689	NW_018743175.1	5075268	5093047	-	3526	protein_coding	alpha-glucosidase 2-like%2C transcript variant X1	Glyco_hydro_31
110718484	117.558983775176	67.389740468468	16.455726695952	1.92580233374555	2.82704868838291	5.41803043805878	0	0	0	LOC110718484	NW_018742461.1	281656	283344	+	1418	protein_coding	(RS)-norcoclaurine 6-O-methyltransferase-like	-
110688470	120.0602073229	77.4319828285733	28.3746106197184	5.95574095150569	11.3717262779906	10.5335810421769	2.22697046463776	2.70610139933029	1.6709090714204	LOC110688470	NW_018743920.1	8877668	8878778	+	754	protein_coding	histone H2A-like	Histone
110711364	50.9195770427138	30.5572417422819	6.65377830848038	0.798475938377541	0.932392519965736	2.76318326225226	0.231754103377375	0.0697334400237538	0.062792336515699	LOC110711364	NW_018745265.1	51667	53635	+	1672	protein_coding	probable inactive purple acid phosphatase 29	Metallophos
110690890	5.64367757686534	6.67041465966827	6.66156681667164	13.5955576223482	13.3836488775984	13.7643786136972	18.7924845534641	24.6925486206621	23.9088855216845	LOC110690890	NW_018744066.1	822004	837866	-	3794	protein_coding	zinc protease PQQL-like%2C transcript variant X3	-
110726788	86.8275264410311	51.7163607067297	12.2061358856279	1.29115258120624	1.31624475969496	2.79188155575614	0	0	0	LOC110726788	NW_018742881.1	1439368	1443199	-	1692	protein_coding	beta-amyrin 28-oxidase-like	p450
110739769	111.428269767817	67.3673710350427	12.8951004723001	1.19906073445032	1.58310942013046	3.80260699608413	0.0311239245660218	0	0.0252985028082527	LOC110739769	NW_018743510.1	4424021	4429805	+	2075	protein_coding	beta-glucosidase 13-like	Glyco_hydro_1
110688258	133.880756867699	76.9099823833583	139.21617819854	38.3894267811691	44.4170432484327	30.2599864072986	17.4448617082961	16.0735335260911	19.8369295987734	LOC110688258	NW_018743920.1	6998935	7000363	-	1429	protein_coding	probable pyridoxal 5'-phosphate synthase subunit PDX1	-
110730179	68.4045674209051	49.6645754597062	34.2577900103912	12.5243811518097	14.9166205196833	12.9776472317016	7.19255959256449	5.81155447824132	5.23308593915259	LOC110730179	NW_018743021.1	1121931	1123214	+	1284	protein_coding	glycine-rich cell wall structural protein 1.8-like	-
110698433	114.986344276981	66.5409374070524	14.1166840567612	10.6586300902397	10.9212877695767	24.8904618700328	0.0827976198390963	0.0747399434100746	0.33650252132772	LOC110698433	NW_018744537.1	190807	192527	-	780	protein_coding	protein CASPARIAN STRIP INTEGRITY FACTOR 1-like	-
110703032	54.529749994365	47.2905377399537	52.0463622019425	93.3059580303202	82.017871539195	70.3799889618408	129.66516639426	127.530326900407	117.431713623208	LOC110703032	NW_018742393.1	1237714	1242252	-	2063	protein_coding	pheophytinase%2C chloroplastic-like	-
110714577	4.35754597002552	3.7689570890429	5.00383164473838	7.06745920438842	5.50367259782589	6.9599747195179	15.2517858600803	14.6895421487277	13.812327791321	LOC110714577	NW_018745454.1	5005150	5008746	+	2782	protein_coding	stromal 70 kDa heat shock-related protein%2C chloroplastic-like	HSP70
110699614	2.91793308164877	2.25586028866552	1.42384219348425	6.99800254426582	6.13311155498485	11.8831468627629	32.958012977948	23.4292356166556	18.431766331727	LOC110699614	NW_018744593.1	1701064	1703949	+	1162	protein_coding	coatomer subunit beta'-2-like	WD40
110694523	10.6390606783561	12.1021911745191	7.61687453243038	2.7800340262883	2.98791006117666	2.03837391073847	0.338126405625629	0.381525889135198	0.206129816729546	LOC110694523	NW_018744239.1	1661028	1662287	+	764	protein_coding	MLP-like protein 423	-
110705042	0.925674895933609	2.44446973089702	1.40455985792144	7.75448379076149	6.80462278450627	10.8780982071121	67.0238481955414	27.6108452138133	27.1395398092167	LOC110705042	NW_018744874.1	1128951	1132459	-	3412	protein_coding	putative receptor-like protein kinase At3g47110	Pkinase_Tyr
110698011	10.7204144914864	15.8949651871092	15.9496708209091	45.1669013690117	37.3683798836179	38.9598662744237	62.0698712957674	55.4548671405498	60.6081532915865	LOC110698011	NW_018744502.1	4052244	4057512	+	1928	protein_coding	uncharacterized LOC110698011%2C transcript variant X2	-
110740011	0.136075485908439	0.0465431401887311	0.0557147302272596	6.45954557960894	2.88172766285169	7.04645689533798	29.9575372562355	18.2747920224751	7.89466462146206	LOC110740011	NW_018743518.1	719394	720417	+	1024	pseudogene	-	-
110724461	49.5691896216785	34.1063510681038	43.8361423249911	14.6219357981277	16.1791934717293	14.7625769957309	10.6189873965302	8.37983936351633	9.44573364934813	LOC110724461	NW_018742764.1	679768	681746	+	967	protein_coding	probable glutathione S-transferase parA	GST_N
110705060	399.898195465815	221.663407946644	41.484372789702	5.4578751641538	3.31007466473899	5.301843686122	0	0	0.0800219410474457	LOC110705060	NW_018744874.1	1365912	1367492	+	656	protein_coding	organ-specific protein S2-like	-
110688100	11.0854754906501	8.42664598389623	1.96851130139008	0.148674980767725	0.466060287206813	0.794874268989482	0.0395562332428512	0.0238044736054954	0	LOC110688100	NW_018743920.1	5359813	5372212	-	4898	protein_coding	high-affinity nitrate transporter 2.1-like%2C transcript variant X3	MFS_1
110707774	990.493830695781	501.566609393838	97.8694916408342	41.7952538801383	46.3652949375893	123.777513434069	0.15001659343669	0.270834638141037	0	LOC110707774	NW_018745003.1	1286389	1288101	+	861	protein_coding	MLP-like protein 43	-
110683465	113.268525646543	67.5866368880715	95.8424722946549	40.1372346268738	45.259152745322	31.6658150410265	20.3617450296558	16.1825552592478	16.3707669388907	LOC110683465	NW_018743669.1	1117699	1119157	+	1459	protein_coding	probable pyridoxal 5'-phosphate synthase subunit PDX1	-
110738812	264.661917993664	146.118401571984	32.5302045248393	13.2675952195503	9.82131151997981	22.8922472907034	0	0.0724188271551034	0	LOC110738812	NW_018743391.1	3296363	3297570	+	805	protein_coding	MLP-like protein 31	-
110739676	73.0962747358852	40.9552269714896	9.85305498931383	3.9500457969921	7.18980562752431	13.325080307196	0.813633303615687	0.336623997091045	0.330673343792909	LOC110739676	NW_018743510.1	1079291	1081950	-	1905	protein_coding	omega-hydroxypalmitate O-feruloyl transferase-like%2C transcript variant X2	-
110682546	94.4287941683795	45.3856444145221	9.55053560618116	3.25252900596079	6.09096611375142	13.6827470078733	0.569005669378812	0.171210443053915	0.308337112053594	LOC110682546	NW_018743574.1	8552925	8555175	+	1362	protein_coding	peroxidase 72-like	-
110717177	86.9662653003459	48.984069318629	10.4937774169781	2.14125829721064	4.30536546059683	8.53484908030826	0	0	0	LOC110717177	NW_018745666.1	343627	345950	+	1332	protein_coding	glucan endo-1%2C3-beta-glucosidase-like	Glyco_hydro_17
110714662	4.5016347073782	4.99518744528915	5.29369469831717	9.68849466926919	9.0773420538813	8.40475726050096	16.2304485290899	15.636427229128	13.409536988146	LOC110714662	NW_018745454.1	2359442	2364922	+	2662	protein_coding	U-box domain-containing protein 33-like	Pkinase_Tyr
110738778	68.2303032004806	40.2205383937273	9.38274882623028	5.87811833659955	5.81991149844218	14.1804535604935	0	0	0	LOC110738778	NW_018742244.1	963020	964744	+	1435	protein_coding	(RS)-norcoclaurine 6-O-methyltransferase-like	-
110711362	90.3107502595293	57.0512042273647	11.916754416987	0.718155873570333	1.41663762923619	2.88733453202355	0	0	0.0621235423989638	LOC110711362	NW_018745265.1	45586	48530	-	1690	protein_coding	anthocyanin 3'-O-beta-glucosyltransferase-like	UDPGT
110714015	8.34681694268799	8.83115017604536	7.60132451175863	12.7615242621869	12.9203747004092	12.3058631397076	21.6730075601173	24.947753463557	21.0903944955447	LOC110714015	NW_018745454.1	2606247	2613765	-	3400	protein_coding	uncharacterized LOC110714015	-
110740246	2.21176662809907	2.07579161817337	1.68968993692706	3.54167201935404	4.09010446973853	6.72245141154345	12.5638897003228	8.83598006935133	8.64236963312413	LOC110740246	NW_018743548.1	372656	376342	-	3444	protein_coding	receptor-like protein kinase HSL1	Pkinase
110729660	9.57387647839411	12.1328691879187	13.5067988043445	30.2588806702524	22.8510437362509	25.0774645775294	44.7765592553972	42.3906649785349	37.451438749379	LOC110729660	NW_018742987.1	1566624	1572390	-	2188	protein_coding	O-glucosyltransferase rumi homolog	-
110732768	27.7006938799916	23.9644174709744	24.8275390400761	48.6431181580257	37.0344086445402	40.6155002426197	64.8005723701248	62.6349374683708	61.4900503572517	LOC110732768	NW_018743175.1	5961475	5966226	-	887	protein_coding	autophagy-related protein 8f	-
110706607	17.8719923385956	17.1024408600114	24.567088723607	3.12209960513899	2.33492601534993	1.95253836430271	4.52326296708526	4.76358082901565	5.26532609247421	LOC110706607	NW_018744988.1	1736115	1739882	-	2313	protein_coding	7-deoxyloganetin glucosyltransferase-like	UDPGT
110715381	31.0714194416553	17.6163989572554	2.28018829772423	0.468345313359263	0.966830391430843	1.47375707261881	0.0356020636573843	0.0321373516316749	0	LOC110715381	NW_018745523.1	755838	761943	+	3628	lncRNA	uncharacterized LOC110715381%2C transcript variant X1	-
110734220	28.1364159677954	24.4974534403447	45.1302277337279	13.3604530559372	4.70173289688883	5.5690377607819	3.81204379836529	1.456800965046	2.12601162117608	LOC110734220	NW_018743212.1	501722	504042	-	2321	protein_coding	uncharacterized LOC110734220	PD40
110722553	1.20121808250208	0.948146728513143	0.756656283192491	4.34608123488253	2.1414289744268	4.09639262751324	17.4731528763886	10.3605025002931	8.0064393005561	LOC110722553	NW_018742684.1	3444884	3446618	+	1508	protein_coding	LRR receptor-like serine/threonine-protein kinase EFR	-
110722849	0.474641889533669	0.255115294932295	0.166574843073617	1.97851069499681	2.16748042180426	2.19767456770421	9.3023428070319	6.4396371679746	4.16378886244344	LOC110722849	NW_018742684.1	3442096	3445565	+	2055	protein_coding	probably inactive leucine-rich repeat receptor-like protein kinase At2g25790	LRRNT_2
110717403	78.74103151692	52.7892633697542	13.3833923192581	5.20988653383944	4.03945489734681	8.9133054747358	0	0.281969314920717	0	LOC110717403	NW_018745684.1	5014010	5015499	-	827	protein_coding	MLP-like protein 31	-
110739776	73.3051034962809	46.674102955607	9.92733043548548	1.44869374496084	0.767960735656508	3.00172636234584	0	0.0309268731352033	0	LOC110739776	NW_018743510.1	4805403	4808296	+	1885	protein_coding	cytochrome P450 CYP72A219-like	p450
110710570	3.21995227514055	4.0057938961943	2.10006934059069	12.4346706869788	7.82212767713937	7.00633715576528	17.0370071742533	24.9998232797797	27.1167356941342	LOC110710570	NW_018745174.1	390518	395745	+	1630	protein_coding	serine carboxypeptidase-like 45	Peptidase_S10
110682762	16.7316639733719	7.86324222024257	5.91892742103082	2.53579390228257	1.84520825173952	1.64558062880366	0.186115687246384	0.336006662016474	0.416021849134271	LOC110682762	NW_018743593.1	1345241	1348354	-	1388	pseudogene	-	-
110730155	4.76506464456669	7.93916197740725	14.0291517424706	59.9781682659437	33.3002963627681	40.9025793236074	112.293013085214	110.490220307632	82.2254854759082	LOC110730155	NW_018743021.1	894185	896075	+	1891	protein_coding	uncharacterized acetyltransferase At3g50280-like	-
110692918	1.41799149494818	5.33509427835007	1.70304130605116	54.2616945694719	31.0114944966855	41.38055765875	250.091502681423	150.923980163649	50.9273965113893	LOC110692918	NW_018744137.1	228940	237324	+	1474	protein_coding	protein DOWNY MILDEW RESISTANCE 6%2C transcript variant X1	2OG-FeII_Oxy
110701783	6.14246058129688	9.23847605833132	10.593873341763	0.989415836685214	2.87463563414902	2.86824812004999	0.877474775468684	0.369637763604173	0.427943423862427	LOC110701783	NW_018744662.1	389536	390993	+	1104	protein_coding	uncharacterized acetyltransferase At3g50280-like	-
110685021	0.282998319513057	0.544480299542201	0.0434515489358064	2.86551304008757	1.18732695611783	1.54189868099425	31.7254246314161	25.7519805016891	8.27596299978275	LOC110685021	NW_018743791.1	729186	730498	+	1313	pseudogene	-	-
110734046	9.77833667159589	10.9458776390264	13.5122882572217	26.1319398014468	27.4833795170853	27.9009066480602	33.6815963575118	38.818281613223	37.8428481401279	LOC110734046	NW_018743206.1	1659424	1661512	+	1254	protein_coding	epoxide hydrolase A-like	Abhydrolase_1
110728504	7.20110064962488	10.1337250345803	6.57075959056726	2.15049112085734	4.25440042095424	2.06952513993913	0.429117232388672	0.839272454239376	0.523199933492934	LOC110728504	NW_018742205.1	1913752	1916756	+	903	protein_coding	uncharacterized LOC110728504	-
110711123	2.32930811806541	3.90627935859434	2.83978313589481	4.88289552136565	4.66754578857099	8.99498603035605	16.822294857129	16.494255175918	12.6520918048908	LOC110711123	NW_018745240.1	386840	395838	-	2672	protein_coding	protein SET DOMAIN GROUP 40-like	-
110685850	36.5419541178443	21.1517781994298	4.80912852958755	1.44277928922974	1.76498180601171	4.03915245251808	0	0.0420008327520592	0.151280672412462	LOC110685850	NW_018743850.1	1065348	1067710	+	1388	protein_coding	peroxidase 72-like	-
110708668	36.4322443543479	23.385435136707	4.88903495876746	0.587130890417211	0.346298811344763	0.968614997252089	0.178527003384921	0.0402882901588516	0	LOC110708668	NW_018745024.1	11029923	11034022	+	1447	protein_coding	tetraketide alpha-pyrone reductase 1-like	Epimerase
110730498	57.3623958532361	30.3206819891442	7.29276783466351	1.73042376419282	2.95630902664231	5.71680035378792	0	0	0	LOC110730498	NW_018743033.1	337823	338958	+	1017	protein_coding	germin-like protein	-
110692294	3.2447665954406	5.08849853226816	5.38934754254546	7.83881650575913	8.14608614261302	8.16519808251173	20.6572058213675	18.6468934384784	19.3279005308129	LOC110692294	NW_018744100.1	770641	774481	-	2276	protein_coding	uncharacterized oxidoreductase At4g09670-like	GFO_IDH_MocA
110717430	52.0028793525075	28.88314277569	6.96744042484	1.64971607510876	1.28073752966555	2.19279359331135	0.918357539997003	0.633929758409165	0.570829873067852	LOC110717430	NW_018745684.1	4119552	4123980	+	2391	protein_coding	cellulose synthase-like protein G2	-
110709817	10.2832136215918	6.82400057210552	3.4297512533952	0.706086026955706	1.69154893778251	1.3422259580299	0.375720291706824	0.527576071129938	0.271464218886228	LOC110709817	NW_018745080.1	3043953	3048847	-	3094	protein_coding	probable inactive receptor kinase At1g48480	Pkinase
110717404	518.530561029402	274.583743003406	56.1710351912111	22.9187250340955	17.3908448065682	65.6588802934072	0	0	0	LOC110717404	NW_018745684.1	5016918	5018506	-	842	protein_coding	MLP-like protein 31	-
110702476	2.41022784986364	14.1692413806991	2.28207535010855	84.9578398433704	54.8946636125495	112.182991637498	684.849994963592	378.647905303814	215.255387988954	LOC110702476	NW_018744693.1	1069766	1070690	+	925	protein_coding	osmotin-like protein OSML13	Thaumatin
110726839	79.8425106669074	54.6004514017446	16.0965496822219	1.86401891416464	8.96281819899454	5.40366198726142	1.24902894091743	2.42075789406692	0.836088175858636	LOC110726839	NW_018742881.1	2107098	2110083	+	1758	protein_coding	probable pectate lyase 18	-
110684366	15.3124971729053	11.5788827754787	3.75576664202818	0.190232511964555	0.349073061662049	0.433944317047493	0	0	0	LOC110684366	NW_018743697.1	4241587	4244547	+	1914	protein_coding	high-affinity nitrate transporter 2.1-like	MFS_1
110709905	17.346336798261	17.9750293548538	20.8512720103592	3.65297837164369	3.96716817375383	3.02918055776819	6.86284448469758	5.55040488837716	5.41711184211111	LOC110709905	NW_018742418.1	3975012	3976639	+	1628	protein_coding	protein JINGUBANG-like	WD40
110732549	24.9749485086934	18.1870654826168	8.99234065182291	3.43236263103468	3.0231938462496	4.26716002490339	0.0974089645165839	0	0	LOC110732549	NW_018743175.1	3712301	3713626	-	1326	protein_coding	glycine-rich cell wall structural protein 1.8-like	-
110717532	21.5023058964341	10.1896042374417	9.53033177853201	2.97539266433045	5.33281742320198	3.462678964901	1.14141758706348	1.52888778195751	1.10735037235097	LOC110717532	NW_018745684.1	708110	711291	+	1754	protein_coding	3-oxoacyl-[acyl-carrier-protein] reductase FabG-like%2C transcript variant X1	adh_short
110695367	44.8864766572938	26.5371857480555	12.0493578485732	5.63149109818912	11.4026810030278	13.8705093612427	0	0	0	LOC110695367	NW_018744290.1	2474043	2475280	+	625	protein_coding	uncharacterized LOC110695367	-
110714220	123.619892262435	86.8864245537472	84.4937043226058	52.2518102192429	81.3997336763708	51.5406797420548	28.5327284709171	28.110030022687	25.8731273524425	LOC110714220	NW_018745454.1	3148450	3152132	-	842	protein_coding	protein CURVATURE THYLAKOID 1A%2C chloroplastic-like	-
110739510	136.549763006319	81.1706972492897	17.3510435743228	7.25046217759187	5.24115129150079	12.4420021251071	2.10441452306465	2.53282357102932	1.40643921296423	LOC110739510	NW_018743503.1	938304	942126	+	1381	protein_coding	trans-resveratrol di-O-methyltransferase-like	-
110684655	8.44192928126419	8.45938508222589	8.56689628235638	53.4029324437637	36.0508085492427	31.9719104678769	26.9378837708668	21.8329781441783	20.7965008708097	LOC110684655	NW_018743732.1	402170	405360	-	2817	protein_coding	CBL-interacting protein kinase 2-like	Pkinase
110703146	5.09546235840546	8.37907446435666	4.25281271293085	34.3962321246517	22.1612298084844	28.1821200080834	95.9194704768873	58.2151626729948	40.4598137036064	LOC110703146	NW_018744718.1	144471	145459	-	711	protein_coding	EG45-like domain containing protein	-
110715529	36.8514347420199	23.9872092344982	5.07824459776903	1.40040395346215	4.40522531882085	5.98968333770843	0.283877553734045	0.384376851823241	0.288430732566617	LOC110715529	NW_018745523.1	1339270	1340968	-	910	protein_coding	high-affinity nitrate transporter 3.2-like	-
110739736	14.1698474461088	18.3604367183265	16.2206336159676	31.286994900302	25.0450862753031	27.2425812707	46.7047335161574	58.8686966035823	69.5686942708949	LOC110739736	NW_018743510.1	3282140	3286450	-	1734	protein_coding	SNF1-related protein kinase regulatory subunit gamma-1-like	CBS
novel.94	7.21311990324907	19.5413637065256	13.2486232226912	48.5297219092858	36.4042925652556	54.5475564339736	116.275978200452	96.0337763438883	147.083347341094	-	NW_018742292.1	423821	425198	-	1378	-	PF13855:Leucine rich repeat|PF08263:Leucine rich repeat N-terminal domain	LRRNT_2
110705324	43.0498892972808	24.6872851786674	7.45642125784869	0.436576772062541	1.6022202398589	2.48971649529048	0	0	0	LOC110705324	NW_018744878.1	4161111	4162116	+	834	pseudogene	-	-
110727686	0.372470723256459	0.267539076882778	0.594767031904795	1.82490491128789	1.16087087948077	2.97642911649291	16.8835435226026	9.58373452387404	4.08336499818048	LOC110727686	NW_018742914.1	5982429	5985837	-	2494	pseudogene	-	-
novel.93	0.426290216030268	0.60858963196502	0.887878478194668	1.45293307222729	1.33305235439178	2.23716823786716	4.53569722725904	3.81513709537779	4.10570674066895	-	NW_018742292.1	414178	416683	-	2506	-	PF14392:Zinc knuckle	-
110709557	1.8981477068392	2.71500690458203	2.79077326096866	4.32116390180787	3.58540182467497	4.24284689680399	9.99723583196519	10.1072468363841	8.97117805466645	LOC110709557	NW_018742418.1	3602458	3606189	-	1615	protein_coding	GDSL esterase/lipase At3g26430-like	Lipase_GDSL
110692926	32.7861876635862	21.4125426398707	4.62057029540308	0.827746582324885	1.09170888892347	1.85869116361967	0	0	0	LOC110692926	NW_018744137.1	283672	285577	-	1173	protein_coding	peroxidase 5-like	-
110697177	38.0187091281729	35.402924138127	7.00114500359673	1.50522095955244	3.5615933595558	4.47271392841935	0	0	0	LOC110697177	NW_018744460.1	1717186	1719100	-	766	protein_coding	pathogenesis-related protein STH-21-like	-
110733866	14.6699253877581	9.15452876963621	2.25948054466193	0.18025001381196	0.77176252147659	0.565362849697892	0.095914074467072	0.0288599781484447	0.0259873234292695	LOC110733866	NW_018743204.1	2061078	2064363	-	2020	protein_coding	patellin-6-like	CRAL_TRIO_N
110687871	24.7070211067641	14.7372052162994	5.54715884989642	0.92621403366349	2.26611364619953	2.14215545034306	0.365077125350453	0.593187566691604	0.771539981065706	LOC110687871	NW_018743920.1	2262486	2265485	-	1769	protein_coding	probable pectate lyase 18	-
110722220	16.8921845288427	8.83764844696224	2.42439020361974	0.401881929249623	0.491630493025138	1.23187379903569	0.0712827190667717	0.0965184699666526	0.144852078717231	LOC110722220	NW_018742656.1	314074	316708	-	1812	protein_coding	COBRA-like protein 4	-
novel.589	51.3514512784741	79.7625436277827	84.6131802516093	123.839264722886	149.701994060412	108.191841655594	252.62359504033	314.016081080879	301.018574296119	-	NW_018743199.1	3099725	3101173	-	1449	-	PF07107:Wound-induced protein WI12	-
110702060	16.5270072866041	11.7102659220615	3.52261790198169	1.15883204296677	3.01244941660295	2.77561392097501	0	0	0	LOC110702060	NW_018744662.1	2849093	2852326	-	1571	protein_coding	chalcone synthase 3-like	Chal_sti_synt_N
110700578	21.6427674404229	14.503196564756	5.45390880719136	2.06532715191949	3.51117183194304	5.24821769930675	0.355557346456179	0.641910625083524	0.131367350668479	LOC110700578	NW_018744626.1	4062430	4064427	+	1998	protein_coding	berberine bridge enzyme-like 15	FAD_binding_4
110735531	1.29658305004976	1.31157481724475	1.09563110750609	3.31594363163875	2.82188700332306	3.24762346087326	17.7214117710652	9.62578261475386	6.51633035361453	LOC110735531	NW_018743284.1	76351	83385	-	5051	protein_coding	receptor-like protein 12	LRRNT_2
110726493	13.4058359924032	9.18108575746573	2.96324708511794	0.558565679443592	0.988351834350831	1.12626524298791	0.254761907197219	0.0766563522154611	0.138052316442142	LOC110726493	NW_018742879.1	3034230	3036986	+	1521	protein_coding	uncharacterized LOC110726493	-
110707335	132.209656356017	76.9786890579732	86.7570476357705	42.0488746131417	45.1006862153393	32.0864663838922	17.3532728036783	23.4680479790177	22.2171152860861	LOC110707335	NW_018744996.1	2815640	2816655	+	1016	protein_coding	NADPH-dependent aldehyde reductase-like protein%2C chloroplastic	adh_short
110722133	12.3409002518533	10.2146613925774	7.07597312760695	2.42484753055806	6.15424683984205	4.44486101345255	1.8768033391654	1.24036501829486	1.79793978183197	LOC110722133	NW_018742651.1	3635527	3643337	+	1927	protein_coding	probable pectate lyase 18	-
110698672	0.424920682245634	1.44221502377918	0.361341980136822	5.93603083252663	3.6047136571632	8.65785332558277	14.9525159768536	20.2665693137016	10.8978508314579	LOC110698672	NW_018744537.1	3058787	3061741	-	1421	pseudogene	-	-
110733281	20.3041252744959	18.7857626268327	3.42403844095768	0.4429501555963	0.316090894846454	1.09462717931627	0	0	0	LOC110733281	NW_018743199.1	54053	55342	+	1233	protein_coding	extensin-2-like	-
110721693	7.44618410143209	5.26078153281721	3.56105713305375	1.27588270836674	1.39009975475275	0.989097949328112	0.254594520924422	0.344726940038583	0.551846447591321	LOC110721693	NW_018742616.1	4633904	4639362	+	1522	protein_coding	bZIP transcription factor 27-like%2C transcript variant X3	bZIP_1
110685209	37.6918951893944	22.3835329275697	4.37458533567134	2.06804417692671	3.08329283644839	6.91035528844601	0	0	0	LOC110685209	NW_018743792.1	3842104	3843190	+	939	protein_coding	germin-like protein	-
110695916	18.6649252853146	26.7009408112202	25.7142020283925	49.3346464369072	40.8080230846961	34.5050165655015	67.7378000216903	69.4949246349615	73.1029757116568	LOC110695916	NW_018744311.1	395242	398164	-	1187	protein_coding	uncharacterized LOC110695916	-
110708366	17.9536434629912	9.65125651465672	2.68439476859106	1.15657741639915	2.45390669850933	4.9777277053102	0	0	0	LOC110708366	NW_018745024.1	5424713	5426391	+	1679	protein_coding	AT-hook motif nuclear-localized protein 19-like	-
110698222	11.1085357613515	11.2647846712964	12.5688138765008	18.2880468133373	16.6897405864034	14.1650082143773	25.9417036990247	27.674773427854	32.524616090321	LOC110698222	NW_018742381.1	1305146	1314124	-	2492	protein_coding	probable acyl-activating enzyme 17%2C peroxisomal	AMP-binding
110682494	28.1562560393694	15.6876171511062	3.1611861709947	0.600437051286542	1.79959136769112	4.17750121970342	0.170401433969644	0.346091294682535	0.103880725581381	LOC110682494	NW_018743574.1	8033650	8038068	+	1516	protein_coding	epoxide hydrolase 4-like	Abhydrolase_1
110725863	33.0382640072299	22.3407072905909	5.85800592103758	1.08364591636952	3.89408661718683	2.9354202071706	0.480521900851898	0.520510320177305	0.468699940420753	LOC110725863	NW_018742815.1	5288551	5289222	-	672	protein_coding	histone H3.2	Histone
110725775	147.633351483077	77.1130930299948	29.4874904789307	14.0156949982375	10.634961872996	25.4044330328441	4.9988675348548	5.16741331591752	3.53894786474996	LOC110725775	NW_018742815.1	3447491	3449076	-	801	protein_coding	basic blue protein-like	Cu_bind_like
110715509	12.9790663817624	9.43710564557827	2.60694020662664	0.462152447051559	1.69608199966317	0.912312634917512	0.227002261773269	0.0341518194843926	0.153762136283317	LOC110715509	NW_018745523.1	3537465	3539470	+	1707	protein_coding	patellin-4-like	CRAL_TRIO_N
110722592	46.8446492544749	27.8754236474135	5.45289045853327	1.55822408516473	1.82678249173642	3.92476635252602	0	0	0	LOC110722592	NW_018742684.1	153361	154163	+	701	protein_coding	protein SPIRAL1-like 5	-
110739778	16.9331298657834	11.2579428832495	1.72631371042863	0.236931854823594	0.217382736301012	0.177342177885625	0	0	0	LOC110739778	NW_018743510.1	4870566	4872964	-	2049	protein_coding	7-deoxyloganetic acid glucosyltransferase-like	UDPGT
110720176	34.1841968338209	14.5318993217302	5.33195175259007	0.496249064505668	0.650434034288514	2.1831556090713	0	0.136208308083781	0.183975677548333	LOC110720176	NW_018742541.1	2220696	2221694	+	856	protein_coding	uncharacterized LOC110720176	-
110731660	26.7402099945818	31.9012879526214	23.1212462318972	57.8874611535976	36.4121251511167	41.3917643966489	75.5899265246468	109.643004912725	94.3132626272256	LOC110731660	NW_018743074.1	1790003	1793987	-	1367	protein_coding	caffeic acid 3-O-methyltransferase-like	-
110700469	32.1541675632518	39.3661721675065	35.403163856735	51.5145766695188	49.9581927633254	42.1057450930081	209.946789843446	123.695875273103	127.537312141112	LOC110700469	NW_018744626.1	2725665	2730244	-	2356	protein_coding	alpha-L-arabinofuranosidase 2-like	-
110717626	24.8331025372708	17.95514534457	4.18003900762457	4.59637535220498	2.81142061395043	6.57876770557547	0.735341237580885	0.37517971592978	0.311847881151234	LOC110717626	NW_018745684.1	863603	867727	+	2020	protein_coding	L-ascorbate oxidase homolog	-
110682558	21.6486033405283	12.7585240921876	4.41210284821701	2.03965239702151	2.08665119578293	3.14983942328034	0.864424882912636	0.537540699481143	0.468421118326511	LOC110682558	NW_018743574.1	8648128	8653611	+	3362	protein_coding	beta-galactosidase 3-like	-
110702126	23.0669863393433	14.458704943124	2.73507158065444	1.90916494030046	0.708997458199735	3.96620230002566	0	0	0	LOC110702126	NW_018744662.1	3904869	3907172	+	1335	protein_coding	antiviral protein MAP-like	-
110721963	38.2098790100921	44.3902864861761	32.0155231156006	65.9473939422186	78.9930874501827	68.7101322688149	97.6047281637192	112.481437940607	102.950169437661	LOC110721963	NW_018742649.1	24900	26444	+	1545	protein_coding	probable carboxylesterase 7	Abhydrolase_3
110690000	10.9489462149978	7.70825249434343	4.7040665250652	436.720759327745	282.68220662629	419.509991908494	233.205710474498	82.2076172484681	71.9162090401197	LOC110690000	NW_018742329.1	2065142	2067434	-	946	protein_coding	uncharacterized LOC110690000	-
110700553	14.0389391257429	9.70750606577696	3.15072754691353	1.22521486031328	1.02493572053919	1.66459133138215	0.460205297918018	0.207709581448426	0.280551983339738	LOC110700553	NW_018744626.1	3750416	3753271	-	1684	protein_coding	uncharacterized LOC110700553	-
110729889	19.8972991345711	7.6293346478648	2.95797193792424	1.6518050520422	1.15467848783091	3.19605051720454	0	0	0	LOC110729889	NW_018743014.1	1732849	1740068	-	1543	protein_coding	glycine-rich cell wall structural protein-like	-
110689318	40.0415932411702	27.4407071367258	11.3609811801941	4.05311719369379	5.33701840874459	5.32910189353733	2.476247925429	2.2713177607737	1.62320325686841	LOC110689318	NW_018743955.1	6904975	6909543	-	1617	protein_coding	protein WVD2-like 3%2C transcript variant X3	-
110713862	23.3047508174005	30.7180385558894	37.7686130204446	68.216647126982	52.5947934476643	52.0618435565465	101.765801838598	95.8709637741957	102.021446238904	LOC110713862	NW_018745448.1	5299932	5308975	+	1716	protein_coding	uncharacterized LOC110713862	-
110693173	21.2929579660894	13.3689456948135	2.93996095176843	0.649028570232012	1.19095515155287	0.984206596084322	0.251170222555158	0.226726906601296	0.0255198800812467	LOC110693173	NW_018744143.1	862081	865974	+	2057	protein_coding	probable sesquiterpene synthase	-
110719525	25.4982936328232	14.5115644623064	2.38257677023482	0.322543051797154	0.887790599876259	0.906563056428662	0	0	0	LOC110719525	NW_018742484.1	5442345	5444523	+	1317	protein_coding	transcription factor bHLH18-like	HLH
110734463	10.0037362086147	8.21200604050486	8.57098431600043	15.619315009601	14.3305738203186	14.5623154411974	21.2438236277798	22.0196804440404	26.4621078501987	LOC110734463	NW_018743212.1	3365057	3373170	+	2809	protein_coding	methylcrotonoyl-CoA carboxylase subunit alpha%2C mitochondrial-like%2C transcript variant X2	CPSase_L_D2
110684270	14.2521940536211	7.42432426287071	1.84904171075183	0.348941915569067	1.22239437536543	3.33769076737961	0	0	0	LOC110684270	NW_018743697.1	3179311	3185773	+	1913	protein_coding	alcohol-forming fatty acyl-CoA reductase-like	NAD_binding_4
110737965	28.8505711871774	39.6440594318963	42.8482923771423	79.8848250222247	59.895821905866	66.0876690000724	123.733149154715	146.835051187403	107.96099210491	LOC110737965	NW_018742244.1	43850	45651	+	1201	protein_coding	nicotinamidase 1-like	Isochorismatase
110732264	16.88284601266	13.4081323755646	3.88236885288177	1.30936801181247	2.35646043160991	5.29875720995617	0.375165978690013	0.580552589475766	0.479201930787027	LOC110732264	NW_018743175.1	190705	193902	-	1205	protein_coding	bidirectional sugar transporter SWEET7-like	-
110727235	248.965811275797	139.73915451888	23.63988634086	5.73213205132492	7.36284773323069	15.8216152648453	0	0	0	LOC110727235	NW_018742903.1	2489006	2490217	+	794	protein_coding	MLP-like protein 34	-
110715494	7.60702057792479	9.47834513819179	11.3213876770983	3.10257028395571	6.4409878424917	3.19380573119866	0.951383396071419	1.64181764769965	2.09249748097723	LOC110715494	NW_018745523.1	4267573	4275506	-	2308	protein_coding	uncharacterized RNA methyltransferase CT0009-like	-
110711029	0.418664202667746	0.833926719648781	0.786505290334336	7.43268482192795	5.96330062231684	7.62419572254792	5.03370895585938	4.29655602572656	3.81321945165219	LOC110711029	NW_018745195.1	72366	75000	-	1886	protein_coding	probable amino acid permease 7	Aa_trans
110694685	1.0466951930159	0.617568471957744	0.385702876074685	2.66668471138144	2.3525557747224	3.80190228759709	15.3905615153304	5.15642449013957	11.6818509094164	LOC110694685	NW_018742345.1	7294346	7307289	+	1775	protein_coding	uncharacterized LOC110694685%2C transcript variant X1	-
110682574	11.0559975422542	8.16740615250322	2.82821304073282	1.08920307491501	2.61730207985498	1.708168951865	0.52438492564761	0.224219830230224	0.314069019905872	LOC110682574	NW_018742244.1	3677669	3682458	+	2340	protein_coding	cyclin-D3-1-like	Cyclin_C
110689768	3.59962019039632	3.04109102600242	1.07589447531597	0.172442749802021	0.445877487312839	0.227972103269364	0.0333671627354664	0.0150599730973542	0	LOC110689768	NW_018743977.1	2442883	2448213	-	3871	protein_coding	cellulose synthase-like protein D5	-
110682326	26.7889908191751	15.9338109140717	5.76606175449775	2.805788596741	4.35648147020319	3.80021205243663	1.12932616034239	0.846639192985492	1.19800482696757	LOC110682326	NW_018743574.1	6018323	6023992	-	3374	protein_coding	filament-like plant protein 7%2C transcript variant X1	-
110698313	27.3918790095347	16.8310410170606	3.95639520196558	1.59136812893426	6.00249030710543	4.02337315108698	0.715070353155832	0.373699717050373	0.42827593623528	LOC110698313	NW_018744504.1	725310	732592	+	1716	protein_coding	uncharacterized LOC110698313	-
novel.1327	1.77589071542305	1.48301949555601	1.09068071441023	0.39493461096892	0.566169954597283	0.485639025957514	0.144479068175604	0.177843672543802	0.245550345032308	-	NW_018744835.1	679094	685251	+	4917	-	PF04434:SWIM zinc finger|PF03108:MuDR family transposase	MuDR
110714036	56.8684986215105	41.71417686238	26.5947852696403	9.5075780979732	26.492417254224	17.3704678613878	6.49568947905947	7.32942965356051	8.5290697088558	LOC110714036	NW_018745454.1	2407062	2409791	+	1034	protein_coding	probable aquaporin PIP1-4	-
110738905	6.06870534685208	4.95234334452606	1.9075989937893	0.31216137508587	0.400967153647817	0.587465512546163	0	0	0	LOC110738905	NW_018743397.1	751416	754887	-	1944	protein_coding	uncharacterized LOC110738905	-
110738896	0.707040151605441	0.906882731546236	0.868471298343418	2.57587963727181	1.62989324751454	1.88434222099649	2.77914961673032	4.21528029782932	4.22598306936745	LOC110738896	NW_018743397.1	690076	694087	-	3416	pseudogene	-	-
110691992	13.4669104160588	8.93040764804687	2.06302012255047	1.15702890741887	2.45257677412984	2.79859848257602	0	0	0	LOC110691992	NW_018744092.1	5013320	5015653	-	1521	protein_coding	chalcone synthase 3-like	Chal_sti_synt_N
110722677	0.22467814032141	0.0209587403488393	0.17562145394415	8.88646835904082	6.70868074486215	17.0295951360587	6.47525449084648	3.28145820143441	2.83940649922441	LOC110722677	NW_018742204.1	20776860	20780150	-	2274	protein_coding	probable polyol transporter 3%2C transcript variant X1	Sugar_tr
110691988	10.3552202887924	8.6683109383049	2.08272848119425	0.23735660228172	1.41552084750246	1.52280084856994	0	0	0	LOC110691988	NW_018744092.1	4948055	4950403	+	1534	protein_coding	chalcone synthase 3-like	Chal_sti_synt_N
110699378	38.8274416306403	21.5106757795329	3.17950058590477	2.71506888936539	4.58877637377172	8.23072132120478	0.253462101548254	0.320314043186034	0.0412043903666596	LOC110699378	NW_018744582.1	2910501	2912660	+	1274	protein_coding	peroxidase 4-like	-
110731544	58.0701366207699	46.9667685374518	24.7907312523916	7.4751598033172	25.8134619730129	16.46436719599	4.88594295927315	7.01149110244657	7.17915563445639	LOC110731544	NW_018743074.1	410643	413386	+	1031	protein_coding	probable aquaporin PIP1-4	-
110716456	17.8605355297279	20.8668898190347	20.895177905252	39.6951841632705	32.6674206872068	32.1118794615145	48.1835427803443	56.9569913573327	71.062159409916	LOC110716456	NW_018745587.1	293956	298758	+	1914	protein_coding	triacylglycerol lipase 1-like%2C transcript variant X1	-
110724764	30.8351315292807	15.8662657830237	3.15934449628679	0.156301793475063	0.322662189321231	0.601668126646823	0	0.0375384133031927	0	LOC110724764	NW_018742770.1	3467787	3469654	+	1553	protein_coding	peroxidase 9-like	-
110732758	5.01570638286456	4.33854342385773	4.68431352543478	2.68082684531576	2.53416762167777	2.84917556358643	1.44092243361212	1.30069513297319	0.983830664765383	LOC110732758	NW_018743175.1	5865163	5870798	-	2241	protein_coding	protein NRT1/ PTR FAMILY 6.3-like	-
110707699	22.2962030461614	29.0585870698283	22.5365964158423	77.3859977718242	45.015062142545	38.4704493291833	78.1418979438073	164.253300451863	162.103768488054	LOC110707699	NW_018745003.1	391811	397778	+	2329	protein_coding	NADP-dependent malic enzyme%2C transcript variant X1	Malic_M
110693172	8.32335211098563	5.12034546124416	1.32393713908317	0.130391429558859	0.215339226478673	0.446158907836755	0	0	0	LOC110693172	NW_018744143.1	842524	852589	+	2327	protein_coding	probable sesquiterpene synthase	-
110685553	9.89466022277703	6.62916058207872	2.46417360278925	0.533096673353088	1.18201862863676	1.02605117205254	0.18911315805123	0.256063642137005	0.230575666151352	LOC110685553	NW_018743828.1	1160276	1162708	-	1366	protein_coding	cell division control protein 2 homolog D-like	Pkinase
110719564	49.6312520406672	20.1010874539087	6.29186199359288	0.633068851291881	1.5765512866868	4.71914444789149	0.0962476057742103	0.347524028970839	0	LOC110719564	NW_018742484.1	6291977	6292752	+	671	protein_coding	protein SPIRAL1-like 5	-
110703212	8.66887786159273	5.07159303470414	1.12992988969792	0.529636943348111	1.68208922462528	0.609892786988326	0.0867165404155692	0.039138741765598	0.123350370355781	LOC110703212	NW_018744718.1	558866	565892	-	2979	pseudogene	-	-
110718790	6.64707155765788	3.7908300484409	0.84346368646827	0.322979031253837	0.856065042408348	1.24327548878513	0	0	0	LOC110718790	NW_018742461.1	3396355	3413053	-	3382	protein_coding	uncharacterized LOC110718790%2C transcript variant X1	-
110736382	28.4900288738356	19.2830880110595	7.18135599684509	0.969976764302787	2.39172586754162	2.33364285884744	0.516141006789172	0	0.0524419513757486	LOC110736382	NW_018743292.1	2752329	2753329	+	1001	protein_coding	uncharacterized LOC110736382	-
110693680	22.4082795490759	14.1976651347226	2.6895070575502	0.486934173052703	0.725980936164753	2.29093872896638	0	0	0	LOC110693680	NW_018744151.1	4341204	4342338	+	997	protein_coding	germin-like protein	-
110728060	0.479596735084231	0.454266963176432	0.0906304745873134	1.30140796310621	1.3266994440452	1.7317273510134	5.79649103464492	5.64912868538737	3.79427306812416	LOC110728060	NW_018742914.1	6655940	6657692	-	1259	protein_coding	probable glutathione S-transferase	GST_N
110735657	18.8125357725861	9.8617595956118	3.04994347105703	0.915987491572727	1.0505123270773	1.76300113336324	0.406177002984246	0.403313656892101	0.231107392006208	LOC110735657	NW_018743285.1	697913	702662	+	1590	protein_coding	tryptophan aminotransferase-related protein 4-like	-
110716319	11.6432430219036	7.62046167382759	2.02928448307417	0.781164806922202	1.09392780942941	2.28603542021844	0.196896778885656	0.236980308373407	0.0355653071321981	LOC110716319	NW_018745569.1	449661	470330	-	2952	protein_coding	protein ASPARTIC PROTEASE IN GUARD CELL 2-like%2C transcript variant X2	-
110681646	8.94482415341724	9.14082293562931	6.03390088623808	18.104669895588	12.5240636941615	22.5751653501739	26.8115291772569	38.8340959319024	47.4396845773934	LOC110681646	NW_018742244.1	2752153	2753419	+	1267	protein_coding	protein EXORDIUM-like 2%2C transcript variant X1	-
110713654	39.6112094922564	15.6592303130443	3.81253638442956	1.68969450762471	3.05626378689076	9.04408828557725	0	0	0.0417616494249199	LOC110713654	NW_018745448.1	1172650	1174271	-	1257	protein_coding	cold and drought-regulated protein CORA-like	-
110733875	6.80791872646484	4.85371711694057	0.886910629404497	0.173273331805279	0.353281429791224	0.83992386905683	0.0819570348661106	0.0924764528233791	0.0666172504151325	LOC110733875	NW_018743204.1	2321623	2325063	+	3152	protein_coding	probably inactive leucine-rich repeat receptor-like protein kinase IMK2	Pkinase_Tyr
110729906	18.856057723	9.82186050253007	3.18025703351276	1.87929584595615	4.10681705343338	3.21518287271887	0.327274375715347	0.426724676902115	0.502480116306934	LOC110729906	NW_018743014.1	2238684	2240756	+	1776	protein_coding	patellin-4-like	CRAL_TRIO_N
110687936	81.7303555481238	48.7632894087961	7.92293222441248	0.864344279881683	1.15649873396344	2.21813792446888	0	0	0	LOC110687936	NW_018743920.1	3123464	3127679	-	1685	protein_coding	beta-amyrin 28-oxidase-like	p450
110689623	9.05135675620896	5.5217608622838	2.01037070351261	0.647989015661432	0.921511881146824	1.85691909134865	0.0344805891481554	0.0622500329523312	0	LOC110689623	NW_018743975.1	238513	245452	+	1873	protein_coding	alcohol-forming fatty acyl-CoA reductase-like	NAD_binding_4
110683839	27.9489368575546	24.5988002855539	4.60095836715434	0.978776956720857	3.59207440871592	2.83382867590506	0	0	0.195388560770934	LOC110683839	NW_018743691.1	4627520	4628762	+	806	lncRNA	uncharacterized LOC110683839	-
110718767	13.1668794070739	8.37627081966896	3.03698240508743	0.564026940839564	2.8226693706006	2.10537242795666	0.545687735314703	0.41869524698673	0.199598453715302	LOC110718767	NW_018742461.1	3250779	3255681	+	2367	protein_coding	cyclin-D3-1-like	Cyclin_C
110738216	37.043698740555	23.2661856118897	13.150434204175	11.3284211134581	5.1236644173402	8.2802166386317	3.39608116430299	1.73716327715616	1.88630160071174	LOC110738216	NW_018743381.1	226551	227691	-	1141	protein_coding	calmodulin-like	-
110729654	82.0918628904528	43.4317696106393	8.24323795666587	1.26906061688902	1.72888498949287	3.51991952799004	0	0	0	LOC110729654	NW_018742987.1	1481691	1484075	+	1578	protein_coding	caffeic acid 3-O-methyltransferase-like	-
110728370	6.45805557231941	4.09681646022891	0.957377501329786	0.124693502705534	0.247877737450773	1.10221113474726	0.0663515172683169	0.019964779404061	0.017977531961344	LOC110728370	NW_018742931.1	129896	132846	-	2920	protein_coding	disease resistance protein RPP13-like	NB-ARC
110715799	58.3771662916951	27.6767719964113	4.05444859156342	0.677691253282868	1.07397554656532	4.95390391788812	0	0.118369859613925	0	LOC110715799	NW_018745533.1	1069884	1070868	-	985	protein_coding	auxin-binding protein ABP19a-like	-
110729835	18.9277380737042	10.0690511732241	3.10705094615718	1.02564796591594	1.09785936153712	1.36478543657331	0.242562041218761	0.0547391134834349	0.24645255083157	LOC110729835	NW_018743014.1	381039	382735	+	1065	protein_coding	aquaporin TIP2-1-like	-
110739071	1.64989695723644	2.41122524327583	2.64072228349483	4.15883628327535	3.43612141142327	3.94870644150806	7.32255376316486	9.68481634844433	8.09924260160154	LOC110739071	NW_018743429.1	1580	7503	-	2787	protein_coding	protein NRT1/ PTR FAMILY 8.1-like%2C transcript variant X1	-
110684367	7.29813941488257	5.65375651724424	1.39512931133067	0.157867251084009	0.231746736046189	0.324103572904098	0	0	0	LOC110684367	NW_018743697.1	4247978	4250913	+	1922	protein_coding	high affinity nitrate transporter 2.4-like	MFS_1
110684159	13.5001119483817	5.04405575034509	1.38432552213606	0.187973685028476	0.344928156954653	1.20597651094801	0	0	0	LOC110684159	NW_018743697.1	2147202	2149641	+	1937	pseudogene	-	-
110696502	14.8100172835327	14.2121276225409	12.9960272109419	50.8057241632849	41.4556301579126	37.9202104398871	28.1224256819456	26.3369043383199	25.9743280576375	LOC110696502	NW_018744367.1	1343272	1363216	-	7599	protein_coding	acetyl-CoA carboxylase 1-like%2C transcript variant X1	Carboxyl_trans
110716629	14.0283127756593	6.30721640192564	1.94841011748862	1.68387241647174	0.921020145884739	2.40993662573754	0.0344621896875641	0.124433630437264	0	LOC110716629	NW_018745617.1	4325942	4329366	+	1874	protein_coding	alcohol-forming fatty acyl-CoA reductase-like	NAD_binding_4
110712440	0.395534907944724	1.19826880953048	1.43439448202281	4.31876401706393	2.5174381982414	3.65226568483411	8.89117506471658	10.31902211388	8.52554928123005	LOC110712440	NW_018745323.1	1129831	1135905	-	4932	protein_coding	putative ABC transporter C family member 15	ABC_tran
110681695	20.759314429007	14.2520782201069	4.40271771725122	1.95125952786795	5.81835203662587	5.59165507732481	0	0	0	LOC110681695	NW_018743574.1	3527170	3528207	+	622	protein_coding	uncharacterized LOC110681695	-
110704613	0.825467845430717	0.71579738002394	0.585513700591055	5.81778163061163	6.6756837165235	6.28904256334776	3.42713752605581	2.48073003658971	4.17852742879238	LOC110704613	NW_018744855.1	310971	317713	-	3995	protein_coding	probable trehalose-phosphate phosphatase G%2C transcript variant X1	-
110686949	11.0620549418473	7.22018682817059	1.82831965412921	0.441982311119397	1.21654377279891	1.92821561199354	0	0	0	LOC110686949	NW_018743906.1	1544532	1547551	+	1373	protein_coding	uncharacterized LOC110686949%2C transcript variant X2	-
110712168	25.2758632801833	18.1219504719956	6.10322477354613	2.04632670719082	4.14341606214674	3.68203014480836	0.901146188016211	0.135574781069438	0.488319937926738	LOC110712168	NW_018745291.1	1050058	1051563	+	860	protein_coding	early nodulin-like protein 3	Cu_bind_like
110702533	11.5478232447407	6.67467446772651	2.1097077390854	0.334216521807122	0.56947521113789	0.816846403254232	0	0	0	LOC110702533	NW_018744693.1	1957578	1958848	+	1271	protein_coding	putative elongation of fatty acids protein DDB_G0272012	ELO
110728242	4.42430498216747	4.7227808294229	5.25530262062681	29.0081349280773	19.6987555763392	33.8885945157204	15.773726598795	12.530023729823	11.6125071072564	LOC110728242	NW_018742205.1	1580679	1585426	-	2866	protein_coding	uncharacterized LOC110728242	-
110685863	17.3282869299546	10.3577803798212	2.91028323398993	1.00743417519412	1.49570378714869	1.22216297503498	0.565313057881183	0.545491044870391	0.253519557269541	LOC110685863	NW_018743850.1	1153907	1159368	+	3313	protein_coding	beta-galactosidase 3-like	-
110716818	66.0293256778845	46.539248079447	14.1635774124769	6.44901472180885	11.3488274219622	11.8924084388067	3.60039824248057	2.48829323792078	3.24660446535351	LOC110716818	NW_018745650.1	1755475	1759568	+	1148	protein_coding	classical arabinogalactan protein 9-like	-
110717872	6.36732133379374	13.1756799311062	11.6829796080643	32.0335102286071	22.0428320371032	32.0085770174392	44.6344165651374	48.8462517528846	45.4473644163159	LOC110717872	NW_018745684.1	7335745	7362022	+	1758	protein_coding	serine carboxypeptidase-like 16%2C transcript variant X1	Peptidase_S10
110685199	5.3810663695825	3.89760402659377	0.818534917542522	0.391791636908349	0.199702845534781	0.633055962522029	0	0	0	LOC110685199	NW_018743792.1	2722841	2725628	+	2788	protein_coding	G-type lectin S-receptor-like serine/threonine-protein kinase At2g19130	Pkinase
110695914	11.3109516162372	19.9407211187865	18.8448579753135	39.381826204227	25.8913187141189	30.6622131484763	61.2359184240032	67.5099188325301	58.614206020701	LOC110695914	NW_018744311.1	376340	377111	-	772	protein_coding	uncharacterized LOC110695914	-
110718248	11.085635370446	6.1019086719928	1.11218108474732	0.223808851009933	0.176007860911792	0.382902131177708	0	0	0	LOC110718248	NW_018742455.1	1097171	1099550	-	1898	protein_coding	cytochrome P450 71A6-like	p450
110689401	12.6444580958739	9.64204502027948	2.42073505400177	1.68910456482309	2.21121077400079	4.26420995257541	0.241141744134232	0.4749259133186	0.106913224698828	LOC110689401	NW_018743955.1	7780977	7792486	+	2946	protein_coding	phosphate transporter PHO1-like	SPX
110715507	27.8682595140483	13.8647783427667	4.25841811742744	0.348425864019291	1.01231187881994	0.993504094292946	0	0.111573504038006	0	LOC110715507	NW_018745523.1	1884589	1886395	+	1045	protein_coding	aquaporin TIP2-1-like	-
110705829	6.51189659603418	5.11375274176616	2.93829444219985	1.30223543598054	0.995657248481703	2.07939412010097	0.554353162871203	0.375303578496941	0.525694926022705	LOC110705829	NW_018742410.1	1176429	1177826	-	1398	protein_coding	zinc finger protein 3-like	-
110685784	13.4554270634216	8.06505756228575	1.90702675496536	0.549369238939423	1.08562694525258	1.95206950003311	0.0899472750341158	0.0811938103897746	0	LOC110685784	NW_018743850.1	448787	450708	-	1436	protein_coding	transcription factor RAX3-like	Myb_DNA-binding
110698662	5.07405285269787	5.57066986986164	4.40201700460206	9.64271018630418	7.6136061474273	7.05888833382089	12.5809370404861	16.8344728151462	15.9207594735435	LOC110698662	NW_018742381.1	2475019	2477948	+	1309	protein_coding	random slug protein 5-like	-
110738718	26.4003559075693	20.5141085812973	3.49846456974188	0.858738273349431	2.16668167459693	2.44861268522672	0.304632752238185	0.0687466460611535	0	LOC110738718	NW_018743391.1	2028783	2029630	+	848	protein_coding	uncharacterized LOC110738718	-
110713554	70.0416320054888	63.8768167558877	57.0518837527138	96.2125240124887	85.5613762114427	95.2385165853629	130.55703285459	162.598776567592	165.407653095452	LOC110713554	NW_018745448.1	7482100	7483351	-	1252	protein_coding	cytosolic sulfotransferase 5-like	Sulfotransfer_1
110716572	13.4543818773343	7.45291839292189	1.08638901548734	0.420201994114436	0.385531356042217	1.19816708428866	0	0	0	LOC110716572	NW_018745617.1	4705618	4714795	+	1733	protein_coding	fatty acyl-CoA reductase 3-like	NAD_binding_4
110731143	268.498638577325	117.985412369627	20.1160716046606	3.86580646906342	10.0631299361212	22.9175637039827	0	0	0	LOC110731143	NW_018742205.1	7087905	7089198	+	675	protein_coding	non-specific lipid-transfer protein-like	-
110740134	0.071237882193375	0.0730984287626697	0	4.28139858982804	2.30564898780309	6.21016247897377	15.0559598284099	28.1650369568333	5.8774397436811	LOC110740134	NW_018743518.1	694105	694756	+	652	protein_coding	pathogenesis-related protein PRB1-3-like	SCP
novel.118	19.152001772885	11.7984934213866	3.17670383574178	0.228307642274993	3.18394556318086	1.9139344299575	0.0971890797208354	0.482519724949917	0.118497501867098	-	NW_018742334.1	729216	730544	+	1329	-	-	-
110697966	479.495870021391	259.79613579188	59.092619874506	16.7518513354791	25.9336040806555	63.6974411559102	0	0.589318060791724	0.081639802997083	LOC110697966	NW_018744502.1	1472165	1473871	+	1286	protein_coding	cold and drought-regulated protein CORA-like%2C transcript variant X2	-
110731646	10.5238172728504	7.25005164276534	4.49179419641958	1.53493985161568	4.30421883637906	3.42125363429255	0.575188310246661	0.976119104172902	1.2155808928618	LOC110731646	NW_018743074.1	1609292	1612489	-	2807	protein_coding	protein IQ-DOMAIN 1-like	-
110725218	1.35098076300521	1.36673997899559	1.0517553334175	2.48603733374409	2.32653405988524	3.14738515410379	4.04795901335426	5.06308768631296	6.43007931372806	LOC110725218	NW_018742810.1	985835	989074	+	2441	protein_coding	stromal 70 kDa heat shock-related protein%2C chloroplastic-like	HSP70
110704706	22.2138300474298	12.4906498732579	2.41161344365336	0.952770805696873	2.42074579717812	4.45127030652567	0	0	0	LOC110704706	NW_018744858.1	2571694	2573480	-	828	protein_coding	protein YLS3-like	-
110697065	1.93018211863654	1.57989532220754	1.01413389327428	12.8860935488726	10.6994289378039	13.679057423182	7.53949597131987	8.44419528789202	5.49785142700606	LOC110697065	NW_018744460.1	497425	504167	-	4163	protein_coding	uncharacterized protein PFB0145c-like	-
110705529	0.862296680998977	0.749845430353377	0.197473480578934	4.08634759653	3.34623545846554	4.19792994153217	6.92967618779196	6.62217535097823	5.40140548079599	LOC110705529	NW_018744878.1	2828775	2836542	-	3178	protein_coding	receptor-like protein kinase HSL1	Pkinase
110693103	38.7539978749533	23.6820748090736	18.0132759260639	10.9306892433795	8.12678946195513	9.94146889385009	4.41244458521395	4.70722376508172	5.65157029608792	LOC110693103	NW_018744137.1	1238945	1241331	+	966	protein_coding	bark storage protein A-like	-
110702428	21.6550745679242	13.0139622425752	2.19589676027148	0.0440698411885934	0.606504938290815	0.904759719857192	0	0.0423363513869704	0	LOC110702428	NW_018744693.1	378441	381011	-	1377	protein_coding	transcription factor bHLH18-like	HLH
110701291	11.9812403592594	10.1277873050679	2.98225755980095	1.10334856939442	1.32865934095117	2.53654014074168	0.146777598805671	0.132493536045132	0	LOC110701291	NW_018744633.1	5840870	5843394	-	880	protein_coding	small heat shock protein%2C chloroplastic-like	-
110737155	9.52971053341452	4.56708325407495	1.27452767936692	1.21296991461938	1.34201251424984	2.34986205018465	0	0	0	LOC110737155	NW_018743292.1	13804079	13805779	-	1701	protein_coding	AT-hook motif nuclear-localized protein 19-like	-
110722854	24.5438836178521	23.0424030770943	24.5154634900379	34.0462538942928	28.7587587962686	33.2191164044614	41.2995549499746	45.6305635994307	46.9881502192109	LOC110722854	NW_018742684.1	3495790	3506330	+	2269	protein_coding	F-box/LRR-repeat protein 14-like	-
110708224	0.499431174086887	0.146421430271154	0.175274604463022	3.16937300271516	1.88156278551787	2.55167257397512	6.74590745970149	5.46255991928011	4.27373709114837	LOC110708224	NW_018745023.1	4	5283	-	651	protein_coding	probable WRKY transcription factor 75	WRKY
110730836	10.7537618814472	6.54773074103362	4.12197518082004	2.12577283211186	1.76752867730466	3.04019322121964	0.848369700814386	1.02107771620989	0.833244338525784	LOC110730836	NW_018743050.1	581006	584220	-	1827	protein_coding	nitrile-specifier protein 5-like	Kelch_1
110689388	3.28667434072314	3.1383113140722	3.0838856082548	9.81085619812877	8.39945261615466	9.23421778452281	33.5446317702906	18.4774769187266	11.9950333646746	LOC110689388	NW_018743955.1	7641727	7647334	-	2035	protein_coding	protein NRT1/ PTR FAMILY 5.2-like	-
110694754	5.52343882260417	4.00746220868258	1.37061582589102	0.619598145575846	0.601915171190236	1.21592370459186	0	0	0	LOC110694754	NW_018744240.1	1498966	1502870	+	1665	pseudogene	-	-
110720917	4.16059168857785	2.84617028462933	0.962168899340763	0.285217282937181	0.661906992924845	0.875461964206577	0.16069651403662	0.0967052626926041	0.145132411742119	LOC110720917	NW_018742577.1	1683626	1689930	-	3617	protein_coding	uncharacterized LOC110720917	-
110726909	6.61469336291741	5.1593091548339	1.46806089514525	0.269228799098018	0.592835705431377	0.644852036357844	0.143261187831622	0	0.0232894380333294	LOC110726909	NW_018742205.1	199432	202378	+	2254	protein_coding	cell division cycle 20.2%2C cofactor of APC complex-like	-
110733528	7.15717740328688	6.99984921849655	10.7143987143941	18.7507270922366	12.3776657093273	19.3310700337385	34.9603978920923	26.0138191477377	25.9101540097765	LOC110733528	NW_018743199.1	3149458	3153758	+	2492	protein_coding	amino acid transporter AVT6C-like	Aa_trans
110712820	4.13858942840104	2.06924144711943	0.599012400354827	0.17220252927552	0.20539244987408	0.279881154826709	0	0	0	LOC110712820	NW_018745368.1	182601	186326	-	3524	protein_coding	disease resistance protein RGA2-like	NB-ARC
110725269	16.6014674395962	15.9500189102546	21.1062745812544	8.49647475464229	13.0240808313744	8.27260381303688	3.78597653834547	6.10510909403182	5.61692996328935	LOC110725269	NW_018742810.1	1631628	1634865	-	1757	protein_coding	dihydrolipoyllysine-residue acetyltransferase component 5 of pyruvate dehydrogenase complex%2C chloroplastic-like	Biotin_lipoyl
110718816	17.4634579776902	11.5286664791411	1.25004127416113	0.159555226950113	0.34157762782268	1.1828880912331	0	0	0	LOC110718816	NW_018742461.1	3717950	3719945	-	1141	protein_coding	uncharacterized LOC110718816	-
110726887	2.09161347317732	1.60116386776501	1.23700772492184	2.74719860618816	2.66645409110185	4.18055255117002	5.37030452051437	6.38949051597207	5.37826760320788	LOC110726887	NW_018742890.1	96327	101924	-	4197	protein_coding	uncharacterized LOC110726887%2C transcript variant X2	Pkinase
110725844	219.348792559072	122.330917396403	22.6557118912815	7.62043176955187	16.6189530664918	34.0951205377249	0	0.383281761077306	0.0690261582210708	LOC110725844	NW_018742815.1	4857480	4859275	+	1521	protein_coding	proline-rich extensin-like protein EPR1	-
110737641	828.812756509148	564.314809387357	502.714867990259	300.970149664907	300.335413663359	244.478908234133	138.106429891613	208.300222283878	160.208850404128	LOC110737641	NW_018743331.1	22998	24134	+	520	lncRNA	uncharacterized LOC110737641	-
110724663	12.524233653599	8.09437709016087	3.32621882461956	1.24983242572403	2.8226693706006	2.08892420586325	0.879921473194959	0.498739926557722	0.332664089525503	LOC110724663	NW_018742770.1	2292973	2297865	-	3156	protein_coding	probable inactive receptor kinase At1g48480%2C transcript variant X3	Pkinase
110712206	26.9486302318387	45.8087150994373	74.4963193863756	176.197023735311	101.586385032457	118.197418646626	300.169386149001	283.157614176454	259.840668724488	LOC110712206	NW_018745291.1	174870	175945	+	798	protein_coding	uncharacterized LOC110712206	-
110735668	27.209053761604	16.7034938217076	3.96595281698807	1.49403463053408	4.39450377518143	7.85612823005253	0.42088290461293	0.337709809470576	0.950296765516372	LOC110735668	NW_018743285.1	1317419	1320572	-	1381	protein_coding	peroxidase 12-like	-
novel.527	6.05758160657516	5.50392555569531	1.7250660661112	0.552679155889737	0.486794783257677	1.8154522903364	0.0235271925225847	0.233613375030397	0.210360046119624	-	NW_018743050.1	3003482	3006226	+	2745	-	-	-
110705058	14.846483491115	7.61711734288719	1.52817545766198	0.108364591636952	0.795387904787098	0.41713866101898	0	0	0	LOC110705058	NW_018744874.1	1359637	1360849	-	1120	protein_coding	BURP domain-containing protein BNM2A-like	-
110716328	1.24384785551489	1.55650475353562	0.335380113503869	5.19244052415859	4.32761675171556	4.6112606754054	8.4787791236927	13.5557070451401	18.8582079228729	LOC110716328	NW_018745569.1	1828194	1831657	-	1531	protein_coding	uncharacterized LOC110716328	-
110693575	6.82198691013104	4.09100219341293	0.761780040570332	0.376201348172156	0.504466339230729	1.03969706005049	0	0	0	LOC110693575	NW_018744151.1	2583913	2586009	+	2097	protein_coding	polyphenol oxidase%2C chloroplastic-like	-
110733361	37.9947118816383	27.619324348886	10.079838118854	5.7896559206739	3.83641162556321	4.58574107127265	1.36923272384089	0.617991051517931	2.22591067111481	LOC110733361	NW_018743199.1	1143766	1144474	-	566	protein_coding	uncharacterized LOC110733361	-
110718210	2.24413903861421	0.787585526139813	0.350176812457639	0.0477527315995382	0.113912967163402	0.212413489470722	0	0	0	LOC110718210	NW_018742455.1	1012455	1018808	+	6354	pseudogene	-	Sulfotransfer_1
110693567	8.95516037016052	4.65851339994277	1.31752470535268	1.59695187675508	1.40538464379675	2.17455743087589	0.0693685751605748	0	0.0281924776192934	LOC110693567	NW_018744151.1	2440622	2445194	+	1862	protein_coding	serine carboxypeptidase-like 31	Peptidase_S10
110723067	19.5300438860251	15.2117989510952	3.9153253555784	0.859361903177572	2.06211679018877	1.69642447473224	0.422105512905197	0.317522635402278	0	LOC110723067	NW_018742720.1	704938	706436	-	918	protein_coding	early nodulin-like protein 3	Cu_bind_like
110717909	13.5675415860365	8.57030007914614	2.41391208717748	0.592522421318403	0.40772528886564	1.43609440480994	0.0525485300850245	0	0	LOC110717909	NW_018745684.1	6197798	6199026	-	1229	protein_coding	uncharacterized LOC110717909	-
110705724	32.7848437470563	32.398604335763	38.9513106978685	53.0128323947108	46.6395435955091	41.135247791975	66.5516923655028	65.7527685128651	69.5621719740645	LOC110705724	NW_018744878.1	5229651	5234106	-	2033	protein_coding	pheophytinase%2C chloroplastic-like	-
110716700	30.3481783793594	11.3878295569738	2.10368302922986	1.34257016187374	0.739077256660577	1.53128580905034	0	0	0	LOC110716700	NW_018745617.1	112976	115076	-	678	pseudogene	-	-
110736875	6.55503415989039	3.03214378519848	0.715704634890675	0.489388478360429	0.922963563350619	1.51173310046703	0	0	0	LOC110736875	NW_018743292.1	8645539	8653348	-	2232	pseudogene	-	-
110729845	19.884935040303	15.8490789162107	13.9249858448567	9.29915421440637	11.4344864669235	10.3329134356676	4.84621139816512	2.25636701195344	2.94399836194773	LOC110729845	NW_018743014.1	479553	480818	-	1266	protein_coding	ethylene-responsive transcription factor TINY-like	AP2
110729015	3.02823144398137	4.42027339841995	3.71963613080136	50.7651791271877	32.6700651800981	47.3344488561238	25.4414504596496	18.4687959335639	12.2438713545359	LOC110729015	NW_018742966.1	1287611	1289870	+	1089	protein_coding	late embryogenesis abundant protein 47-like%2C transcript variant X2	-
110692797	16.110884273475	14.7571381907646	14.4719647472654	21.1075378492846	21.2249921553684	21.1108880742453	26.3106690686389	29.2956161563352	27.1992328625047	LOC110692797	NW_018744128.1	1894141	1909702	+	4163	protein_coding	alpha-glucosidase 2-like	Glyco_hydro_31
110718382	27.8291814257874	15.8103466979567	3.90860261286621	1.71403608887294	2.74370587348434	3.2132155405415	0.698604917392375	0.175171742367362	0.0630942227489476	LOC110718382	NW_018742455.1	1883039	1888026	-	1664	protein_coding	aspartyl protease AED3-like	-
110706860	6.78877384815645	3.9873178366409	0.673841146685596	0.179185545226456	0.876805564332233	0.434291344367967	0	0	0	LOC110706860	NW_018744991.1	1079321	1081352	+	2032	protein_coding	polyphenol oxidase%2C chloroplastic-like	-
110700179	30.0392613275822	32.3274084076496	35.7847224368412	64.891002620092	59.8604512818185	72.4895064963789	155.249146060939	104.300847553337	84.3963409530729	LOC110700179	NW_018744620.1	2426455	2437926	-	2409	pseudogene	-	-
110696293	6.55819006576965	3.54474286508853	0.961362364223533	0.105782983120325	0.388219546787427	1.11603241736888	0	0	0	LOC110696293	NW_018744348.1	508244	515228	-	1721	protein_coding	protein CUP-SHAPED COTYLEDON 1-like	NAM
110707033	8.57626781868462	5.39370616784088	2.11443116489211	0.763070320990847	1.43706749177285	1.75211120798619	0.170965303704818	0.385818371011636	0.312673421538133	LOC110707033	NW_018744991.1	3464328	3467414	-	1511	protein_coding	E3 ubiquitin-protein ligase At4g11680-like	-
110718217	18.6847690755154	10.6582464176756	3.28902212321632	1.46087963891944	1.9223344040309	2.54866686210168	0.98192679340379	0.443183953321697	0.548721881468199	LOC110718217	NW_018745684.1	132520	138717	+	3157	protein_coding	filament-like plant protein 7	-
110687778	9.75211124757246	8.32683526907542	6.07679068323925	16.6009572107735	14.0366156683884	15.9510698541374	22.6161222742102	30.4217342073283	35.7203228156984	LOC110687778	NW_018743920.1	607907	613331	-	1305	protein_coding	putative ER lumen protein-retaining receptor C28H8.4	ER_lumen_recept
110708068	5.79347281415829	3.97451214521133	1.07760151065354	0.302772059313508	0.654791895958017	0.628995019070356	0.138094390893432	0	0.037415818479775	LOC110708068	NW_018742418.1	118651	123814	-	2806	protein_coding	nucleobase-ascorbate transporter 7-like%2C transcript variant X3	-
110692779	5.35494468817676	4.04880132127214	0.934709260511694	0.110468758464854	0.439200845483167	0.31499143766266	0	0	0	LOC110692779	NW_018744128.1	1725490	1728146	-	1648	protein_coding	probable serine/threonine-protein kinase PBL15	Pkinase_Tyr
110719992	9.18826463106855	4.06538702541425	0.862853656272138	0.0367115373966686	0.404189860871846	0.753692761187752	0	0	0	LOC110719992	NW_018742523.1	2816591	2834715	-	1653	protein_coding	homeotic protein knotted-1-like	KNOX2
110735669	11.1241886085107	5.85560477248459	1.02036806089613	0.471883136210678	0.43294831520293	1.08988017186919	0	0	0	LOC110735669	NW_018743285.1	1337613	1339332	-	1286	pseudogene	-	-
110725946	19.3728071835549	18.2004841343563	17.0668028320084	25.5184720408658	23.355852014415	24.8283466354195	31.5514130000183	33.3240494351053	32.7349652747606	LOC110725946	NW_018742817.1	1996258	2011975	-	2925	protein_coding	ARM REPEAT PROTEIN INTERACTING WITH ABF2-like%2C transcript variant X3	BTB
110727125	16.885530171509	7.80914294779488	1.0808600608553	0.528228833785859	0.199559689373107	0.956877215240671	0	0.0597001084074329	0	LOC110727125	NW_018742899.1	2158713	2160788	+	1953	protein_coding	cytochrome P450 71A6-like	p450
110708001	7.18096599320323	3.82535619572224	1.01342161929163	0.239542781513262	0.659334710547199	0.64888236158508	0	0	0	LOC110708001	NW_018745003.1	4351292	4357222	-	1520	protein_coding	probable glycosyltransferase At5g20260	-
110710383	22.7320458999071	16.8323635882548	3.3204800067717	1.92648162910137	6.03905631412426	1.99127920486427	0.0854261157070041	0.61690112021014	0.208311084631446	LOC110710383	NW_018745170.1	1854186	1855363	-	756	lncRNA	uncharacterized LOC110710383	-
110728108	4.03492109228002	4.07804245426332	2.23586742335913	7.92739011321922	5.56407868077715	7.83236188249006	15.3546049802196	16.6019333474188	11.6235136106435	LOC110728108	NW_018742914.1	7549673	7552251	+	1531	protein_coding	probable serine/threonine-protein kinase PBL7	Pkinase_Tyr
110689696	1.24545314238686	0.613430933113115	1.14226152669002	4.40432133617759	2.46834716251412	4.34289517657229	21.8429416256247	10.5047431367067	4.8421714259557	LOC110689696	NW_018743977.1	1148213	1151564	+	2797	protein_coding	serine/threonine receptor-like kinase NFP	Pkinase
110687901	4.91971654616741	2.48156224987224	0.899657791994594	0.415274007820274	0.662626043857148	1.31282358190376	0.0384303144745582	0	0	LOC110687901	NW_018743920.1	2658992	2667850	+	3361	protein_coding	serine/threonine-protein phosphatase 6 regulatory ankyrin repeat subunit B-like	-
novel.165	3.26022907776527	5.40759684161996	4.71775192570518	10.7947804746041	8.83339451951055	9.13426709000536	15.9592412239858	17.3209818852848	13.3254998445777	-	NW_018742393.1	793122	794161	-	1040	-	-	-
110707705	4.08792428254942	1.7628318052231	0.622892670205654	0.365078570755507	0.446608181832327	0.543626933948285	0	0.0649478117868295	0.0116966117039047	LOC110707705	NW_018745003.1	521893	530812	-	4488	protein_coding	putative ABC transporter B family member 8	ABC_membrane
110738265	4.0558067752428	2.0309260976241	0.498182708284263	0.127176048864883	0.0777885481454374	0.199446901220702	0	0	0	LOC110738265	NW_018743382.1	138193	142552	-	2863	protein_coding	anthocyanin 3'-O-beta-glucosyltransferase-like%2C transcript variant X2	-
110708011	10.6522130918755	6.59365474228026	1.90702675496536	0.394418940777021	1.03393042405008	1.44597740743193	0	0.0541292069265164	0.146223936844358	LOC110708011	NW_018742418.1	37760	40745	+	1077	protein_coding	tetraspanin-8-like	Tetraspannin
110702789	3.82993412439214	2.70341331919756	1.58810390698205	7.17118621126888	6.5502533335408	12.8549593902254	37.0058395644297	20.5142302658114	12.2964807898621	LOC110702789	NW_018744702.1	1970646	1981463	+	3808	pseudogene	-	-
110694862	53.5975621088728	36.1997429224411	2.91081039554662	2.20767615260374	0.716343144062914	3.45456448048845	0	0	0	LOC110694862	NW_018742345.1	8725785	8730782	+	2254	protein_coding	nucleotide pyrophosphatase/phosphodiesterase-like	Metallophos
110684328	5.07053653055463	2.72776839414528	0.816322661008623	0.0321590732997844	0.206539519526061	0.52268213545804	0	0	0	LOC110684328	NW_018743697.1	3776125	3780676	+	1887	protein_coding	fructan 6-exohydrolase-like	-
110708326	7.67974523645511	4.60210689866141	0.830120001692926	0.120405101818836	0.257764598773596	0.4119888010064	0	0	0	LOC110708326	NW_018745024.1	3849346	3850857	-	1512	protein_coding	protein LIGHT-DEPENDENT SHORT HYPOCOTYLS 4-like	-
110711174	58.9006411774904	43.6372213109298	61.6976180801443	42.3041591502667	30.4095673627639	28.9709542967877	18.3420983452886	23.4462245513829	19.5485575945101	LOC110711174	NW_018745240.1	1006457	1010817	+	1007	protein_coding	microsomal glutathione S-transferase 3-like	-
110710347	4.64736555646889	3.16099506242323	0.848112622967729	0.242875471250344	0.891343792671647	1.06848553537166	0	0	0	LOC110710347	NW_018745170.1	1390542	1397834	+	1749	protein_coding	protein CUP-SHAPED COTYLEDON 1-like	NAM
110723629	1.53938957315695	2.31492281258695	3.35791087230258	0.554826709181194	0.890834453361549	0.949222197518746	0	0.0333126604913475	0.149983980934641	LOC110723629	NW_018742733.1	3116235	3123654	+	1750	protein_coding	glycine-rich cell wall structural protein-like	-
110698810	21.1080440651277	29.6670121105823	27.9484936602363	126.466304393797	95.9134766966951	106.027903293821	74.1256586033173	62.8405576829443	62.2175451275938	LOC110698810	NW_018744537.1	5163040	5167365	-	988	protein_coding	probable inactive nicotinamidase At3g16190	Isochorismatase
110701227	402.541526314031	435.024702101244	442.208988426305	2779.023845426	2248.7859470114	2546.45841099584	1511.51654884039	1229.62154898255	904.6085113346	LOC110701227	NW_018744633.1	5084180	5086784	+	1755	protein_coding	S-adenosylmethionine synthase 4	-
110699174	43.3141578100215	32.3262539753647	14.1713458572051	6.75712400100223	21.4303389978237	9.30944715764462	2.3163830903593	3.30808272009902	5.19885587019165	LOC110699174	NW_018744582.1	502665	506983	-	1868	protein_coding	glucan endo-1%2C3-beta-glucosidase 12-like	Glyco_hydro_17
110687379	4.75721154334388	3.66109307018127	3.41521657066418	1.97381041652912	3.02467580401737	2.15545697965978	1.31845898442741	1.27083765369241	1.23516219593234	LOC110687379	NW_018743919.1	2816718	2823139	-	2890	protein_coding	ankyrin repeat domain-containing protein 13C-like	-
110702497	2.70792498977386	1.73489245133207	0.405222021327354	0.089796051075308	0.313070705346801	0.337979566851063	0	0	0	LOC110702497	NW_018744693.1	1368332	1371821	+	3379	protein_coding	scarecrow-like protein 28	GRAS
110699175	22.6293705907033	22.7274435409125	21.3051672587706	63.0956816629744	53.1312192686036	58.1556842740161	38.7070985113877	37.2251300074108	38.5492305924283	LOC110699175	NW_018744582.1	522388	529658	-	1837	protein_coding	uncharacterized LOC110699175	-
110708200	7.57010732656008	6.05626540179555	6.68682299706235	33.8145421859395	30.1456410322624	37.8984173301467	23.5492898857275	17.8756472387963	15.7856068331763	LOC110708200	NW_018745013.1	1094856	1099732	+	2534	protein_coding	eukaryotic peptide chain release factor subunit 1-3-like%2C transcript variant X2	-
110703604	14.4448882360903	11.3008663682989	8.23429250039168	85.2914985172766	79.1470186584824	77.4496472819763	58.2570881857559	46.7445694179848	33.5531173843475	LOC110703604	NW_018744745.1	349004	367564	+	1746	protein_coding	probable nucleoredoxin 2%2C transcript variant X2	-
110732585	3.19547848893167	1.74456210404438	0.553535366068227	0.0802877680044452	0.0982176905580539	0.137359882496511	0	0	0.0115753899288036	LOC110732585	NW_018743175.1	4155237	4161269	-	4535	protein_coding	uncharacterized LOC110732585%2C transcript variant X3	-
110705639	10.9790533772408	5.59632145790398	1.48869075026268	0.279435938526599	0.384569746750477	1.27485713404283	0	0.0894814364694677	0.0402873317936488	LOC110705639	NW_018744878.1	4447943	4449739	+	1303	pseudogene	-	-
110689728	1.65818818605662	1.26240004344529	0.81033385752415	0.209657405700667	0.662568811281383	0.318836630644492	0.0743748293372305	0.0447578931745552	0.0806055943602677	LOC110689728	NW_018743977.1	1747076	1753174	+	2605	protein_coding	BRCA1-associated RING domain protein 1-like	BRCT
110709909	8.96716243790393	9.36909433952987	7.97406922235014	10.7089714088282	12.4566783479729	12.1881573799993	16.9166901710467	19.4910048500783	17.7620546551808	LOC110709909	NW_018745082.1	705824	709656	-	1989	protein_coding	ACT domain-containing protein ACR10-like	ACT
110717783	8.92422116221369	5.59466069617456	1.32678799424916	0.436818508924148	0.493263816922231	0.747328522755796	0	0.0645594195568751	0	LOC110717783	NW_018745684.1	2480350	2482395	+	1806	protein_coding	probable inorganic phosphate transporter 1-3	Sugar_tr
110719498	2.41492716759517	1.76213242946775	0.477904283312738	0.0876432283603309	0.353812066254226	0.179932717250629	0.0186545763935572	0.033678310722044	0.0151630252244727	LOC110719498	NW_018742484.1	4807638	4811212	+	3462	protein_coding	scarecrow-like protein 28	GRAS
110688446	13.949914667539	11.0343227173012	8.62806738146394	151.06594898718	105.89066078217	196.594265200713	66.0087668647558	43.0913556483234	33.7177241761309	LOC110688446	NW_018743920.1	8710638	8713855	-	2354	protein_coding	probable mediator of RNA polymerase II transcription subunit 37c	HSP70
110700585	6.65050102950752	4.91342016012996	1.69913972230305	0.347561118652309	0.701544887383809	0.41623610823327	0	0	0	LOC110700585	NW_018744626.1	4153434	4154695	+	873	protein_coding	glutathione S-transferase U10-like	GST_N
110730559	25.8107614169448	17.6915579002196	1.98463179941188	0.080164030801444	0.318715540887829	0.434302593399085	0	0	0	LOC110730559	NW_018743033.1	1778076	1783627	-	2271	protein_coding	uncharacterized LOC110730559%2C transcript variant X2	-
novel.625	14.624956865231	8.89857708114677	1.89571132722625	0.192038516824978	1.23335466248632	1.06778110134254	0	0	0	-	NW_018743252.1	2430533	2433004	+	632	-	-	-
110703431	8.49219350863412	7.68253576082411	8.13202223639428	11.5481072281767	10.5952791794401	10.6145532581679	26.5557918316767	18.315748221642	19.9008595598352	LOC110703431	NW_018744718.1	3252482	3256244	+	1340	protein_coding	putative ER lumen protein-retaining receptor C28H8.4	ER_lumen_recept
110690537	18.4988998318833	20.170392036883	24.0443728966645	33.74318440381	31.4504661380953	29.2541138832885	40.9124743855418	44.1473607482421	49.1005589836011	LOC110690537	NW_018744041.1	2282068	2290243	-	4532	protein_coding	histidine kinase 3-like	Response_reg
110688512	6.91142207368159	2.78468449008122	0.383703295520564	0.051016537466745	0.304246739536048	1.09101700140409	0	0	0	LOC110688512	NW_018743920.1	9501411	9504294	+	2379	protein_coding	laccase-3-like	-
110724300	18.5507749635306	22.0302322043773	19.3045648951781	32.0837763758952	26.4424426111094	30.2367418280613	39.1395105165671	47.2717723044892	54.3975133268993	LOC110724300	NW_018742738.1	13915918	13920671	+	1655	protein_coding	SNF1-related protein kinase regulatory subunit gamma-1-like	CBS
110725941	18.441905764963	20.2153478808885	33.0971460667194	11.9463846529296	16.4145673170518	9.10842002567359	3.74656276932402	5.04521272776709	7.03919111661867	LOC110725941	NW_018742817.1	1957811	1964058	-	2103	protein_coding	glucose-1-phosphate adenylyltransferase large subunit 3%2C chloroplastic/amyloplastic-like%2C transcript variant X3	-
110694635	11.1765508545846	4.50163577189718	1.58239857485038	0.409413449662847	1.25210989509213	2.45154955201559	0.145237204215506	0	0.0393511194356255	LOC110694635	NW_018744240.1	120611	122624	-	1334	protein_coding	peroxidase 55-like	-
110690903	7.05835591718865	5.32349995393563	3.09053828574145	1.33819361484558	3.01606822956181	1.96593313768826	0.804954808406938	0.642777845051169	1.05693409383472	LOC110690903	NW_018744066.1	1002906	1004991	+	2086	protein_coding	leucine-rich repeat extensin-like protein 4	LRRNT_2
110713053	5.20260643930835	5.17946617070707	7.01591325462353	3.67344602346045	3.68881044498497	3.21657605361527	1.75461495617074	2.13960009590519	1.92662930704889	LOC110713053	NW_018745403.1	1480484	1492309	+	2098	protein_coding	protein COFACTOR ASSEMBLY OF COMPLEX C SUBUNIT B CCB4%2C chloroplastic-like%2C transcript variant X3	-
110725238	4.6596207052649	3.21304554291645	1.55679297559572	0.340922310767939	0.804324847537514	0.916559355047946	0.103663151644454	0.0467874445103196	0.168521326892855	LOC110725238	NW_018742810.1	1314666	1318027	+	1246	protein_coding	transcription factor MYB63-like	Myb_DNA-binding
110688022	1.68935549201432	1.232230656285	1.10003632126179	0.345702991725246	0.34157762782268	0.705183285158194	0.0283006763691916	0.0510930375634165	0.138022068344762	LOC110688022	NW_018743920.1	4070155	4073620	+	2282	protein_coding	pectinesterase 3-like	-
110687273	4.97184778638588	3.70579468213986	0.736024999599167	0.317385833246303	0.446504367750079	0.524897865717359	0.180145449022302	0.060980288556337	0.0732139376947341	LOC110687273	NW_018743919.1	1257088	1263610	+	2868	protein_coding	kinesin-like protein KIN-14C	Kinesin
110716582	107.025330515479	67.4084375280212	18.4278515220837	9.85004085809293	18.4379480049342	16.3014492143723	7.32211903993052	4.0893600358465	3.81076754169174	LOC110716582	NW_018745617.1	1924198	1928387	+	1226	protein_coding	classical arabinogalactan protein 9-like	-
110726087	9.23334688124739	11.9869656824096	13.4766421580857	21.0013631116121	15.9749739750197	15.7298484756077	27.6520726989388	27.072401554236	26.4901284636676	LOC110726087	NW_018742861.1	144946	154785	-	2485	protein_coding	probable acyl-activating enzyme 17%2C peroxisomal%2C transcript variant X1	AMP-binding
110712642	54.4348168851899	78.3205432658678	62.9872177312339	106.293930650259	98.3511498403409	114.952747878257	216.507865278615	159.17227693371	163.724551587146	LOC110712642	NW_018745324.1	5025269	5025739	-	471	protein_coding	sulfated surface glycoprotein 185-like	-
110687522	9.63235173214481	4.1139890949883	0.960156566956638	0.988341552389139	0.846341093041646	1.74726195084799	0	0	0.0284985848681457	LOC110687522	NW_018743919.1	2969719	2971560	+	1842	protein_coding	glycine-rich cell wall structural protein-like	-
110707437	15.4381941673163	10.7422364299789	3.4996162644318	1.29852007097061	2.77988640046846	4.44313171984078	0.644900148818068	0.166325694321992	0.0748850118789221	LOC110707437	NW_018745000.1	5726348	5727048	+	701	protein_coding	flowering-promoting factor 1-like protein 3	-
110685612	18.8817555403153	13.7800072795297	1.98441334792048	0.395766334674086	0.968298318871249	2.59552944634032	0	0	0	LOC110685612	NW_018743850.1	1865014	1865882	+	460	lncRNA	uncharacterized LOC110685612	-
110712995	9.67840850521119	6.08225570370625	2.44589332140249	0.726031959920556	1.4432761582378	1.65617033465384	0	0.116245574994732	0	LOC110712995	NW_018745395.1	1651499	1654180	-	1003	protein_coding	1-aminocyclopropane-1-carboxylate oxidase 1-like	2OG-FeII_Oxy
110735744	5.81378656528899	3.4367201419358	0.698594494931189	0.165126996780117	0.265129301595699	0.565013212808777	0	0	0	LOC110735744	NW_018743285.1	3196681	3198423	+	1470	protein_coding	extensin-2-like%2C transcript variant X1	-
110735670	6.41977874085425	2.27266904849688	0.946264830729185	0.377441286696778	0.346298811344763	0.789241849612813	0	0	0	LOC110735670	NW_018743285.1	1347818	1350711	-	1447	protein_coding	peroxidase 12-like	-
110723203	10.0762408715932	7.02711565227854	3.68964885273342	1.6986881932279	3.09018949494987	2.65565754162234	1.46494244367822	1.1816991052674	1.16541606807322	LOC110723203	NW_018742720.1	2949336	2953895	-	4144	protein_coding	probable LRR receptor-like serine/threonine-protein kinase IRK	Pkinase_Tyr
110716332	55.094832174742	77.1102030807747	89.842092169681	157.556151216735	113.006893520399	117.099979338398	178.829453949074	210.788421079897	236.323922900632	LOC110716332	NW_018745569.1	776003	782538	-	1853	protein_coding	F-box/kelch-repeat protein At3g23880-like%2C transcript variant X1	F-box
110683333	6.6962919974088	4.51930063301359	4.38860644251645	2.64227161030594	3.01685591365788	2.6871954596847	1.59346362709204	1.52300262043171	1.47299216883078	LOC110683333	NW_018743669.1	66582	69627	-	2067	protein_coding	laccase-17-like	-
110691783	7.06128436193377	3.82471315184437	0.661323663651609	0.189384395549198	1.34042188145128	0.300863868055499	0.0287927523292444	0.0259907070262408	0	LOC110691783	NW_018744092.1	1521425	1524651	-	2243	protein_coding	glycerol-3-phosphate acyltransferase 1-like	Acyltransferase
110707866	8.98476404566315	4.00038160563778	0.761114624827755	0.371053854632365	0.185693674269361	1.09649937699758	0.0358989124371846	0.0648106235240224	0	LOC110707866	NW_018745003.1	2384617	2386415	-	1799	protein_coding	DELLA protein GAI1-like	GRAS
110683464	6.84654144188714	3.47110742145422	1.89094773886012	0.741019100247452	1.45688146537541	1.29040713860792	0.450638593803717	0.406783468712486	0.412079842951696	LOC110683464	NW_018743669.1	1109323	1114132	+	2293	protein_coding	O-glucosyltransferase rumi homolog	-
110729111	8.24962353792364	4.51911932859317	0.870819687252338	0.505233618732875	0.566557526999135	0.576250755894243	0.119485926872331	0.107857827677814	0	LOC110729111	NW_018742969.1	679471	681632	-	2162	protein_coding	DELLA protein GAI1-like	GRAS
110715085	30.5639630910203	20.5834818125118	2.25409349976662	0.620069870402178	1.06196205271302	1.16692740775518	0	0	0	LOC110715085	NW_018745470.1	761663	763786	-	1468	protein_coding	uncharacterized LOC110715085%2C transcript variant X2	-
110689717	57.1797387721396	34.8497427771943	10.983250348116	8.07869772946689	7.20841275939897	8.85387472266949	4.52602131301697	2.8385612056728	3.33907483589364	LOC110689717	NW_018743977.1	1466546	1472338	-	3553	protein_coding	cellulose synthase A catalytic subunit 4 [UDP-forming]-like	-
110718812	1.32828420193035	1.58281025822637	2.05260467376	3.66680186461568	3.67243216186294	2.63383984407228	5.48114132809368	8.20139877179739	5.0847890215388	LOC110718812	NW_018742461.1	3691075	3693242	+	2168	pseudogene	-	-
110688532	3.33338334370796	6.84088514106239	6.51145432650322	21.3728001412571	11.4065113376993	9.27267870491483	21.8676812080886	57.8732435662203	28.2802548939045	LOC110688532	NW_018743920.1	9667457	9673535	+	3163	protein_coding	gamma-interferon-inducible lysosomal thiol reductase-like%2C transcript variant X3	-
110700355	5.52739576930835	3.91906423005341	2.54114146454527	1.16433768629562	1.78044802807528	2.86942953866769	0.885091048074396	0.838903796064656	0.467629360383246	LOC110700355	NW_018744626.1	1253693	1259600	+	4378	protein_coding	G-type lectin S-receptor-like serine/threonine-protein kinase At4g03230	Pkinase
110707566	13.9377219534039	9.54677917114811	1.63257517312483	0.610127012464819	0.904269311706909	2.8103180393476	0.3995801607084	0.0450867408042213	0.202994560429715	LOC110707566	NW_018745000.1	7186530	7190970	+	1293	protein_coding	gibberellin-regulated protein 14	-
110722666	4.01204179050529	1.95285326187225	0.631803806785313	0.067202847526792	0.246631908461115	0.431151070820651	0	0	0	LOC110722666	NW_018742684.1	1355876	1357681	+	1806	protein_coding	hydroquinone glucosyltransferase-like	UDPGT
110733096	14.1795449582242	7.92781785132516	1.3397702642516	0.593778584312066	2.17914494462218	0.60951767820125	0.0631919212079209	0	0	LOC110733096	NW_018743196.1	1810887	1811908	+	1022	protein_coding	protein LIGHT-DEPENDENT SHORT HYPOCOTYLS 4-like	-
110704178	4.58963430732021	3.65457472621841	5.86303943703778	30.2221564660211	19.4980070572711	24.0060826262306	16.541197221926	12.3046170866262	14.192160093183	LOC110704178	NW_018744821.1	2454021	2464742	-	1265	protein_coding	uncharacterized LOC110704178%2C transcript variant X5	-
110714464	2.13679148816351	2.36569878654199	2.41745270138618	19.4321589748975	14.5596430028825	16.7169693154122	8.99146065322874	6.70487870058902	5.84683315507923	LOC110714464	NW_018745454.1	1106131	1109503	+	1652	protein_coding	uncharacterized LOC110714464	-
110690010	3.88980049048441	2.49831565400157	1.04406362946964	0.282339506746401	1.24341037224782	0.933875359105078	0.120190093314817	0.216986932480862	0.276800461092157	LOC110690010	NW_018743979.1	2291120	2294430	-	3224	protein_coding	uncharacterized LOC110690010	-
110718747	10.8056746168592	6.08462112549247	2.51159664336363	1.21245042590074	1.73460823123228	2.00399835342226	0.481140249386689	0.829150201867268	0.71106526687605	LOC110718747	NW_018742461.1	3103984	3107826	-	2953	protein_coding	filament-like plant protein 7%2C transcript variant X2	-
110724275	37.7411169081321	21.0939540476159	2.68742926411213	0.476421364606031	0.3278340726306	0.356598746307797	0.0633779621928313	0	0	LOC110724275	NW_018742738.1	12506665	12512200	+	2038	protein_coding	beta-glucosidase 12-like	Glyco_hydro_1
110698063	15.5602027908268	14.9863806127255	18.3306555201818	159.614902160681	92.8800775471222	124.03499036076	90.2615149657249	49.6911314801808	44.8409602963416	LOC110698063	NW_018744502.1	6023680	6028955	-	2188	protein_coding	uncharacterized LOC110698063%2C transcript variant X2	-
110714030	34.8910163580161	30.1733485517046	32.4251713414704	7.13075394368816	5.44087289785419	9.49204413829494	17.5393950803035	18.838229621381	16.837230473628	LOC110714030	NW_018745454.1	7045628	7049850	+	1668	protein_coding	WAT1-related protein At4g08300-like	DUF6
110696625	29.6829134975569	12.1471551328927	5.00130149780283	2.52850713819555	2.22949639978202	3.03373571650167	0.768835041363037	1.70348832058027	0.823775652860718	LOC110696625	NW_018744367.1	7909186	7917571	+	1848	protein_coding	alcohol-forming fatty acyl-CoA reductase-like	NAD_binding_4
110705483	1.82783732661772	4.77886396383099	4.52109267474336	0.425279906801623	1.14055624082678	1.23130237885686	0.208891030106184	0	0	LOC110705483	NW_018744878.1	2228949	2233366	+	1855	protein_coding	probable protein phosphatase 2C 12	PP2C
110707009	19.0172434183876	8.69311875525035	1.74648623732797	0.46441967844408	4.33202341000116	1.3904622033966	0	0	0.0669571343458219	LOC110707009	NW_018742418.1	348671	349855	+	784	protein_coding	MLP-like protein 423	-
110718231	3.8262153897561	1.74045651701929	0.823679001100751	0.283450481734023	0.591052583175126	0.462896971321841	0.082270246464325	0.0495092618767373	0	LOC110718231	NW_018745684.1	1470557	1474774	-	2355	protein_coding	uncharacterized LOC110718231	-
110710755	11.0685338713204	7.76916604413533	2.83591235028109	1.06463458450339	1.87218498056612	2.656243585436	0.708137538097534	0.127844640043549	0.460477134448459	LOC110710755	NW_018745177.1	3392416	3393783	+	1368	protein_coding	abscisic acid receptor PYL4-like	-
110693795	0.679179280609668	0.876767380460927	1.15718443460693	2.06097185603863	1.52324287426208	2.88936296856753	6.91516347580679	4.39978534791383	3.21899581722932	LOC110693795	NW_018744155.1	97773	102617	-	2120	protein_coding	putative lipase C4A8.10	-
110738009	0.184370164723984	0.334712683274808	0.296147182838514	0.796769272249712	0.646024985262192	0.729125829200945	1.36066195411913	1.79786648605975	1.1701040344672	LOC110738009	NW_018743360.1	86241	101876	-	3275	pseudogene	-	-
110739278	11.1279508476235	9.87955722406132	7.13148546908922	5.49950302557532	3.97279687859805	5.48846330840714	2.28728424805504	3.33994122113771	1.88651726019353	LOC110739278	NW_018743448.1	2364608	2377557	-	1920	protein_coding	glutathione S-transferase-like%2C transcript variant X3	GST_N
110732961	7.54976485016945	5.54591133710669	7.86278688810128	4.30305942063824	2.59151840977905	2.81261009094333	1.73784676985914	0.466377246878866	0.858999163534762	LOC110732961	NW_018743196.1	361221	363970	-	2750	pseudogene	-	-
110724251	8.81442051050552	5.32628213879349	0.932318606396483	0.351885020813719	0.76310278688061	2.43544671296034	0.136177424300464	0	0	LOC110724251	NW_018742204.1	22902585	22905862	-	1897	protein_coding	protein PIN-LIKES 3-like%2C transcript variant X1	-
110681844	9.89607582743756	7.31437796245959	4.0518480706009	18.1804823454909	12.3626005772623	19.2810758870995	59.3101317622914	47.7322835326023	24.2974049114118	LOC110681844	NW_018743574.1	802896	804688	+	1225	protein_coding	peroxidase 55-like	-
110736258	44.2693335862412	22.053363322877	2.49958291614503	0.186577006354168	0.299569618251866	1.31671747469993	0	0	0	LOC110736258	NW_018743292.1	1694023	1695662	-	1301	protein_coding	glucan endo-1%2C3-beta-glucosidase-like	Glyco_hydro_17
110722068	3.38862544831635	6.48366622995537	11.0160521563112	2.72962262642284	2.62656894504571	0.854260925838833	0.106278897654134	0.191872153131733	0.777481415157629	LOC110722068	NW_018742651.1	1143327	1147860	+	1823	protein_coding	polygalacturonase At1g48100-like	-
110740074	32.4318897087844	50.5126548881192	53.0682110717263	93.5736806254911	68.1732725374876	75.1689492190331	108.281116698301	146.833235457498	140.508683718488	LOC110740074	NW_018743518.1	1330155	1332016	+	1203	protein_coding	nicotinamidase 1-like	Isochorismatase
110687369	51.2117133053673	25.7403801391591	6.70514666387193	5.48301276163056	13.3141018844797	9.52164334934628	2.50080311008575	2.17822253552459	1.81875955141531	LOC110687369	NW_018743919.1	2716549	2719723	-	1472	protein_coding	peroxidase 42	-
110739697	10.2839076065628	12.0599957604358	10.202709138259	87.2611806524712	56.0158221510037	65.8670854630889	47.9259215564988	34.3967403796	25.6085787398745	LOC110739697	NW_018743510.1	1937076	1937897	-	822	protein_coding	uncharacterized LOC110739697	-
110725145	6.5228986294266	3.98470320199392	0.841749104548236	0.165803746766921	0.791041522793725	0.765893934985668	0.141163155135508	0	0.0286854608344942	LOC110725145	NW_018742810.1	262319	265210	+	1830	protein_coding	cytochrome b561 and DOMON domain-containing protein At3g61750-like	Cytochrom_B561
110705640	1.80130315678875	1.2133330440635	0.162889032841438	0.043314897442322	0.145717032283147	0.33347273400518	0	0	0	LOC110705640	NW_018744878.1	4454193	4458785	+	4203	protein_coding	nucleoporin nup189-like%2C transcript variant X1	-
novel.552	5.61699112366228	4.27156883411667	0.315203777639303	0.149009628770272	0.273429850632765	0.254932296755341	0	0	0	-	NW_018743099.1	2563431	2565059	-	1629	-	-	-
110732380	21.1717891314579	24.0131614343253	22.5358593312576	31.3521935035668	29.2287232617026	30.342104795246	40.3948490234198	49.0785915209434	56.0903600915305	LOC110732380	NW_018743175.1	1728535	1734873	-	1562	protein_coding	palmitoyl-protein thioesterase 1-like	-
110692544	6.83739023610322	10.1005701997393	0.796409544771386	0.693093327221115	1.2718131472484	2.17392060226474	0	0	0	LOC110692544	NW_018742334.1	201905	203502	-	788	protein_coding	pathogenesis-related protein STH-21-like	-
110736698	6.17334862652969	2.98630213909671	0.397196659037881	0.115223110094987	0.246670932497264	0.952789290428725	0	0	0	LOC110736698	NW_018743292.1	6485191	6504408	+	1580	protein_coding	4%2C5-DOPA dioxygenase extradiol-like	-
novel.640	1.02751676265826	1.20007636285189	1.18002996970541	5.19526358754423	3.43475963919752	4.21073302266002	2.32309868613292	2.70515579349702	2.50198097692229	-	NW_018743285.1	1952963	1958522	+	5560	-	PF00078:Reverse transcriptase (RNA-dependent DNA polymerase)|PF13456:Reverse transcriptase-like|PF13966:zinc-binding in reverse transcriptase	RVT_1
110732591	12.3450348459969	6.3786474350264	1.18297968196014	1.08670994817829	0.892093880015689	2.25060046242516	0.182607380229487	0.21978192595611	0.0494763367833406	LOC110732591	NW_018743175.1	4207066	4208393	+	1061	protein_coding	uncharacterized LOC110732591	-
110686198	3.56625936933804	4.75018360995953	5.51775324592507	23.5209966343772	15.6405735282424	26.9613136286514	14.4231069775081	11.36245784201	11.3747541096427	LOC110686198	NW_018743850.1	7399989	7404566	-	2709	protein_coding	vicilin-like seed storage protein At2g18540	-
110702261	222.478856771421	126.482773583653	28.6525362929679	6.463402862133	15.5665413910256	44.2315077246161	0	0.301834386848378	0	LOC110702261	NW_018742393.1	392294	394078	+	1352	protein_coding	BURP domain-containing protein 3-like	-
110687821	24.6109978399701	15.673837744763	9.36530085052923	4.94689503754171	10.2898591590827	6.31854181241976	2.59626707435156	2.92950531959086	4.10341433042848	LOC110687821	NW_018743920.1	1418808	1421670	-	1791	protein_coding	cytochrome b561 and DOMON domain-containing protein At4g12980-like	Cytochrom_B561
110718087	5.67175798690752	4.81320584795306	0.866134208787074	0.52072226212344	0.7350119252158	1.33631219019502	0	0.0384799708645929	0.138599058289437	LOC110718087	NW_018745684.1	2233922	2236464	+	1515	pseudogene	-	2OG-FeII_Oxy
novel.311	2.07174111495323	3.77166856896307	7.14174659926058	19.9079008060518	9.37298840317457	10.6061922699374	33.2667731854234	32.3779887221658	19.8647848129981	-	NW_018742720.1	1536467	1537466	-	695	-	-	-
110694661	9.31439139672044	5.15037380978785	0.950864729211897	0.489388478360429	1.04768836920881	1.84198863933829	0.243051077592186	0.156712784569511	0.0282227921113572	LOC110694661	NW_018744240.1	363937	366675	+	1860	protein_coding	omega-hydroxypalmitate O-feruloyl transferase-like	-
110736922	2.23051041308296	1.58568066812481	0.411862312088015	0.228565617012027	0.401938018426625	0.179226766539507	0.0810824149083429	0.0365958291650083	0.0329531659303982	LOC110736922	NW_018743292.1	9449129	9454605	+	3186	protein_coding	kinesin-like protein KIN-14S	Kinesin
110718646	17.0448070422314	12.7166676361529	5.88838249741312	32.3834492194586	19.0698506835806	33.0195795008432	103.588178141813	54.8207199599584	54.6214597234069	LOC110718646	NW_018742461.1	1957857	1959164	+	1308	protein_coding	protein EXORDIUM-like 2	-
110729345	6.13278510321047	4.36538483457701	1.13108413466919	0.505300395579126	0.441531747304495	0.617493127598807	0	0.161808124908409	0	LOC110729345	NW_018742205.1	3201676	3314173	+	2522	pseudogene	-	-
110717860	6.09445039074615	2.6846354685402	1.32327099492709	0.241288951557428	1.07000493486932	1.37602621409692	0.128393923408539	0.154531890947272	0	LOC110717860	NW_018745684.1	956358	958470	-	1509	protein_coding	GDSL esterase/lipase At2g23540-like	Lipase_GDSL
110681781	27.2654063092213	13.7778678590547	6.05860712418199	1.43207483933199	3.12054841701133	8.11581478796678	0.952538989299338	0	0.464552153337384	LOC110681781	NW_018743574.1	3246010	3246348	-	339	protein_coding	RNA-binding protein 12-like	-
110722317	5.32710805876753	2.01031072238872	0.648931379177787	0.316362978428258	0.844392846788198	1.05789351841359	0	0	0.0248788593967414	LOC110722317	NW_018742669.1	275170	277451	+	2110	protein_coding	glycerol-3-phosphate acyltransferase 7-like	Acyltransferase
110710776	24.6474035871252	7.70825249434343	5.78962033854178	4.81111294794079	3.47246516571957	2.14007713334614	0.682686506072887	0.61624900486108	1.49825435500249	LOC110710776	NW_018745177.1	2056558	2057724	-	946	protein_coding	early light-induced protein 1%2C chloroplastic-like	-
110684403	39.9101000448099	55.2986413995072	63.7367509399005	76.9074817629741	76.0733630416912	81.9383302656123	143.646343364483	172.771571002852	119.729636497623	LOC110684403	NW_018743697.1	4657389	4659286	-	1485	lncRNA	uncharacterized LOC110684403	-
110727469	11.6933563534746	6.36213116284744	1.80374808117479	0.14211749722879	2.21665481661978	1.76277175512574	0	0	0.122937689290689	LOC110727469	NW_018742907.1	66601	67695	+	854	protein_coding	non-specific lipid transfer protein GPI-anchored 2-like	-
110704597	7.16968645216008	8.63640765059086	1.37843477523335	1.71056053375914	1.12101651010262	1.11485828567638	0.173374881810725	0.156502431838545	0.140924545844629	LOC110704597	NW_018744855.1	68172	71142	-	745	protein_coding	uncharacterized LOC110704597	-
110729006	12.5029419354741	5.35016861880818	1.4377336111795	0.486585566113233	1.72197381448753	2.67580355292817	0	0.0667779563114069	0.180393104216922	LOC110729006	NW_018742966.1	1225886	1227005	+	873	protein_coding	non-specific lipid-transfer protein-like protein At2g13820	-
110735138	4.24025484179106	3.04569942088955	0.961548602573828	0.340922310767939	0.625585992529178	1.38525447978837	0.0907052576888977	0.0409390139465296	0	LOC110735138	NW_018743252.1	7184243	7186234	+	1424	protein_coding	GDSL esterase/lipase At5g37690-like	Lipase_GDSL
110685330	4.05407336798295	4.87718876993488	4.63627046297449	49.8623890728585	38.9614391283973	50.1528940421516	34.4535287610361	16.1424780710518	13.9432060530285	LOC110685330	NW_018743812.1	218234	220138	+	1329	pseudogene	-	-
110700141	3.37744599455526	1.51067057378266	0.567327619666514	0.150861830495197	0.311432181489044	0.322626407251749	0	0	0	LOC110700141	NW_018744620.1	695135	698258	+	1609	protein_coding	myb-related protein 308-like	Myb_DNA-binding
110685801	47.626606856541	21.1641273733422	4.77716528334323	2.45735491261832	4.85312180752045	10.2609812017298	1.86166782836568	1.28037679307856	0.432349155748451	LOC110685801	NW_018743850.1	581846	586445	+	1457	protein_coding	epoxide hydrolase 4-like	Abhydrolase_1
110690635	27.7105571562485	12.4062866031932	1.84484668561726	0.0981150708434812	1.08023579631554	1.17501737263588	0	0	0	LOC110690635	NW_018744062.1	118019	121103	-	1237	protein_coding	cationic peroxidase 1-like	-
110717935	4.32066038977493	3.18055772145117	0.807610083456009	0.184077364964691	0.788149794430086	0.524879564477315	0	0	0	LOC110717935	NW_018745684.1	10713684	10719762	-	989	protein_coding	endo-1%2C3%3B1%2C4-beta-D-glucanase-like	-
110708312	31.8076928512832	57.2614087409411	59.5714164290284	79.4437669263908	84.172538526562	91.3852472940149	150.300971534412	144.984638681111	143.510080729144	LOC110708312	NW_018745024.1	3089739	3096441	+	1653	protein_coding	serine/threonine-protein kinase SRK2H-like	Pkinase
110699060	76.5166788774697	84.3755876651373	94.4979898640227	734.930778356564	444.601112055342	703.371570971606	431.98511929927	258.349448036929	199.974570019778	LOC110699060	NW_018744560.1	1367432	1369085	-	1228	protein_coding	dehydrin ERD14-like	-
110702480	2.14833946300095	1.79295140841745	0.334254021369584	0.074849424997463	0.360536608090359	0.320139308830135	0	0.0179763046129689	0	LOC110702480	NW_018744693.1	1131696	1135377	+	3243	protein_coding	uncharacterized protein At1g65710-like%2C transcript variant X1	-
110696485	0.0533261758783932	0.0273594578376927	0.0327507943471377	0.209015515442112	0.383539517807785	0.297994195905892	20.7982677894327	1.87407619296903	0.210941879041257	LOC110696485	NW_018744367.1	766362	772003	-	1742	protein_coding	aminotransferase ALD1-like	Aminotran_1_2
110681868	1.80620962598562	1.33787255609205	0.382011068135606	0.0781408335265171	0.430160855022638	0.467903840442499	0.0332640450551095	0	0	LOC110681868	NW_018743574.1	1056554	1061710	+	3883	protein_coding	putative disease resistance protein At1g50180	NB-ARC
110696308	5.68026612860815	4.30421152691724	2.89821422638433	1.71262948212681	2.30460465356939	2.34403411899032	0.607546034567217	0.93231575693094	0.790131978583245	LOC110696308	NW_018744348.1	655158	658697	+	1063	protein_coding	uncharacterized LOC110696308	-
110710365	1.08953670979302	0.918897986245385	0.256660145417093	0.0780002202014051	0.214693393322995	0.350296390572922	0	0	0	LOC110710365	NW_018745170.1	2402530	2411496	+	3112	protein_coding	potassium transporter 5-like	K_trans
110705644	1.09170532284377	0.698317590523966	0.261226573959312	0.092619309091412	0.135963744408051	0.110920061809415	0	0	0	LOC110705644	NW_018744878.1	4542057	4548019	+	3276	protein_coding	formin-like protein 2	-
110702791	3.11099123845147	2.01111256520792	0.458554993323888	0.0812915891717256	0.298337057388329	0.764924954045372	0	0	0	LOC110702791	NW_018744702.1	2046991	2048815	-	1493	protein_coding	transcription factor MYB64-like	-
110703302	1.68703790658695	0.879288335372927	0.18090825058514	0.0699731003939961	0.224698802736049	0.0448924089883019	0	0	0	LOC110703302	NW_018744718.1	1633545	1638214	-	3469	protein_coding	uncharacterized LOC110703302	-
110721465	1.23559393250516	2.24757780722753	2.89743545056104	0.44027210145122	1.0098637243367	0.125539513728673	0	0	0	LOC110721465	NW_018742616.1	665238	666064	-	827	protein_coding	putative lipid-binding protein At4g00165	-
110722808	6.49580089221418	5.61989272977205	0.312898814000258	0.166409976188372	0.712504704471074	0.379602112810285	0	0	0	LOC110722808	NW_018742684.1	2931651	2933752	+	1094	protein_coding	probable aquaporin TIP-type	-
110719045	10.5538414186023	8.10903096680066	3.006026805851	2.73112077276006	3.05582619841366	3.19099119637888	0.992480799827587	0.447947410558735	0.230491298911633	LOC110719045	NW_018742467.1	880501	881537	-	911	protein_coding	small heat shock protein%2C chloroplastic-like	-
110695784	5.91461188188291	3.65930186832151	1.70941973790903	0.340922310767939	1.35543631714655	1.06931924755594	0	0	0	LOC110695784	NW_018742204.1	18787466	18788571	+	534	lncRNA	uncharacterized LOC110695784	-
110733038	6.31122136771914	3.79013293379092	0.678763801691648	0.265991984481435	0.697271801316178	0.975151952288161	0	0	0.0657412565148709	LOC110733038	NW_018743196.1	1256184	1260002	-	1597	protein_coding	uncharacterized LOC110733038	-
110688322	27.0981772647029	28.6756217875197	29.3290705840333	97.8919843867824	70.6559912500655	103.712918022691	60.0701480492697	53.433993744333	46.3089225805498	LOC110688322	NW_018743920.1	7547807	7551661	-	1918	protein_coding	serine/arginine-rich splicing factor SR45a-like%2C transcript variant X1	RRM_1
110698446	0.120391651607259	0.370607896992696	0.739397145576903	9.40620384846617	6.66740405412513	8.2615608089837	4.45278646039806	3.92878707194482	2.77575330190082	LOC110698446	NW_018744537.1	289185	291853	+	1929	protein_coding	SNF1-related protein kinase regulatory subunit gamma-1-like	-
110711500	32.9827156498516	38.1487613947138	50.448799316218	74.9936892691421	61.1274317307986	62.2983217028575	83.617983492667	103.982704178373	94.4842298500108	LOC110711500	NW_018745281.1	3160510	3165445	+	1849	protein_coding	selenium-binding protein 1-like	-
110698303	4.92393294581332	2.89596412540821	0.811339006179511	0.823767031448323	1.18768329674091	0.973113819571678	0.0834933981570719	0.15073602032284	0.169665136803893	LOC110698303	NW_018742381.1	1593042	1594588	+	1547	protein_coding	protein MIZU-KUSSEI 1-like	-
110712448	4.2496701578553	4.97483791213159	6.06543867216351	7.7028232921318	7.74888216519389	10.5694240340663	21.2638371878009	14.9874775696414	11.8721211712762	LOC110712448	NW_018745323.1	2207903	2211937	+	1552	protein_coding	GDSL esterase/lipase At3g26430-like	Lipase_GDSL
110687351	1.53169718648199	1.28392484072881	0.304736025618304	0.140929334223625	0.232742396663201	0.216997352689855	0.0449945263408001	0	0	LOC110687351	NW_018743919.1	2400088	2408725	+	4306	protein_coding	abnormal spindle-like microcephaly-associated protein homolog	CH
110710456	3.84999758058354	3.08303011839911	2.79587780922008	5.16605658926763	6.20540661645716	6.06180778002752	8.31917838092068	8.55438523398647	14.9059968730619	LOC110710456	NW_018745170.1	1601649	1621323	+	3571	protein_coding	L-arabinokinase-like	GHMP_kinases
110689438	2.51637448776639	1.56856273972757	0.288870297482095	0.153630813459983	0.451055419423569	0.499393007397125	0	0	0	LOC110689438	NW_018743955.1	8290896	8293429	-	1975	protein_coding	probable inorganic phosphate transporter 1-3	Sugar_tr
110732740	30.6124075812682	21.5688385715486	8.32874215368085	5.47173721618959	10.5186549881677	5.92881779928317	2.30155341708162	3.72961624006821	3.85424699825602	LOC110732740	NW_018743175.1	5621412	5625890	-	2329	protein_coding	monocopper oxidase-like protein SKU5	-
110682432	4.00208880269034	2.62823223139596	0.5618107705831	0.179273770507218	0.466032302657137	0.332268663736329	0	0	0.0516931495097237	LOC110682432	NW_018743574.1	7275178	7279658	+	2031	protein_coding	BTB/POZ domain-containing protein At3g49900-like	BTB
110719213	2.34836029159213	3.26683252859133	5.96266718555679	1.33847001546829	1.9270680828571	1.5677103544234	0.745094291867267	0.771492731094153	0.89064121695155	LOC110719213	NW_018742484.1	6140141	6146410	+	2947	protein_coding	BTB/POZ domain-containing protein At1g63850-like	-
110721008	3.44052586593189	2.407079573397	1.056516365791	0.715133332014902	0.749860650977735	1.22348189389779	0.16308622089519	0.0490716800167156	0.0441871997703067	LOC110721008	NW_018742577.1	3484974	3486827	-	1188	protein_coding	uncharacterized protein At4g26485-like	-
110689190	8.91732981688009	3.48893550320831	0.788009444098257	0.419089580916389	0.307608581961861	1.00379591847416	0	0	0	LOC110689190	NW_018743955.1	3241175	3242928	-	724	protein_coding	protein YLS3-like	-
110694155	1.88678795327034	1.112208072548	0.271206016110567	0.314697517631944	0.240609997126607	0.201899438349722	0	0	0	LOC110694155	NW_018744239.1	2851942	2854852	-	2314	protein_coding	uncharacterized LOC110694155	-
110733340	13.817889219749	13.1036083650135	13.5138758836178	164.020523671626	176.569386167031	130.060086743652	91.375651711887	43.4814176240606	34.4719967460108	LOC110733340	NW_018743199.1	802957	812844	-	2837	protein_coding	delta-1-pyrroline-5-carboxylate synthase-like%2C transcript variant X2	AA_kinase
110728061	7.41684904062945	4.44577131643064	0.902006067236582	0.335801738511345	0.660203399230397	0.779684734869029	0.153159233536352	0	0	LOC110728061	NW_018742205.1	1402029	1403834	-	1265	protein_coding	syntaxin-related protein KNOLLE-like	SNARE
110698605	11.3491581613013	15.6824169669709	15.8379065317955	21.5556635142666	19.727736370174	21.2937005575592	27.7230664671003	38.2615479701065	41.0643502567838	LOC110698605	NW_018744537.1	1925194	1927448	+	2255	protein_coding	uncharacterized LOC110698605	-
110737811	46.6771492108337	50.5400871022937	65.670419931306	173.125719060997	144.970180823479	142.207759957487	110.483766003421	114.342118476988	104.026779446174	LOC110737811	NW_018743331.1	4935999	4942418	+	2019	protein_coding	organic cation/carnitine transporter 7-like%2C transcript variant X1	MFS_1
110733316	4.82285127230957	2.40752991569324	0.533693954655882	0.255452545299457	0.494792288759046	0.995479020579543	0.151034011867388	0.0272671449297746	0.0736591113102774	LOC110733316	NW_018743199.1	508668	510957	-	2138	protein_coding	glycerol-3-phosphate acyltransferase 5-like	Acyltransferase
110712005	3.13831751284328	1.26011039946929	1.0391353679989	0.392200872199544	0.359840591472424	0.762493961909612	0.113834565466208	0.0685042959575302	0	LOC110712005	NW_018745286.1	3649819	3653061	-	1702	lncRNA	uncharacterized LOC110712005	-
110736408	16.4561001323346	12.9891463771989	1.31566188947558	0.636102424703282	1.86757747035964	1.74123568727233	0	0.122216259664273	0	LOC110736408	NW_018743292.1	3042392	3043637	+	477	lncRNA	uncharacterized LOC110736408	-
110698624	0.239563314997381	0.535020174596676	0.155784876751949	1.04945320541611	0.810832330122769	1.03947174428678	3.15464960539858	2.86533351010225	1.36969594239463	LOC110698624	NW_018744537.1	2310445	2315052	-	3296	protein_coding	LRR receptor-like serine/threonine-protein kinase FLS2	LRRNT_2
110731273	1.19956351214051	0.459533373103064	0.687608791785462	1.48366947778416	1.57215102392491	2.1450656581325	9.87412937419967	4.75772243071157	2.9826359844957	LOC110731273	NW_018743066.1	1055848	1058751	+	2904	pseudogene	-	-
110739774	37.9935371698	21.5396703420667	3.76262423522499	0.372295529550265	0.569296046371133	1.35349695054557	0.132069823056227	0	0	LOC110739774	NW_018743510.1	4760829	4770655	-	1956	protein_coding	probable S-adenosylmethionine-dependent methyltransferase At5g38100	-
110721870	15.8233876829643	9.11212166965424	3.48510772997488	3.22579589084331	2.69801183562143	3.20153411883388	1.61218272990663	1.47240981026367	1.2179315926117	LOC110721870	NW_018742630.1	2803792	2809449	+	3405	protein_coding	cellulose synthase A catalytic subunit 7 [UDP-forming]-like	-
110695992	9.99532083464695	15.3389070746126	18.5983311978036	33.7328040429	21.0833664927921	21.3807981211942	33.5901378416196	54.7606106448604	64.7799585598135	LOC110695992	NW_018744311.1	1187737	1193838	-	3132	protein_coding	uncharacterized LOC110695992	-
110722263	30.621949773534	30.8354887343359	51.7887948456369	22.094114034122	17.8742152773189	20.2406601350524	8.89692505429699	5.59308506404544	12.9783186454514	LOC110722263	NW_018742204.1	20254940	20255839	-	813	protein_coding	uncharacterized LOC110722263	-
110699138	1.37961680762615	1.1227559280215	0.155826244459444	0.0828735695687172	0.266125007405721	0.212675680137138	0	0	0	LOC110699138	NW_018744577.1	736245	742844	+	2929	protein_coding	cation/H(+) antiporter 20-like	Na_H_Exchanger
110689780	11.4348075380034	6.20196891724728	3.21042253239187	12.5921434033466	20.4954585547719	21.9691941413565	0.832829517256092	0.068343676271815	0.307704532984316	LOC110689780	NW_018743977.1	2629383	2630607	+	853	protein_coding	pathogenesis-related protein STH-21-like	-
110730132	3.80253724138571	2.85437315126671	0.50155502200188	0.433458366547808	0.275326582426303	0.941235953068468	0.0709693884335111	0.0960942129558102	0	LOC110730132	NW_018743021.1	698167	700278	-	1820	protein_coding	uncharacterized LOC110730132	-
110727528	7.42783736218275	4.42762082113901	1.17359548529139	0.8456321152293	1.03447929222476	1.48119132306083	0.385692960365266	0.386842441007685	0.278669639427336	LOC110727528	NW_018742205.1	868867	871144	+	1507	protein_coding	peroxidase 5-like	-
110690870	11.8350781590109	8.64986359199803	3.70288668587325	2.04225576546563	4.88513484791114	2.87005659931862	0.465736611594917	0.28027478778778	1.3249786777279	LOC110690870	NW_018744066.1	544306	546575	-	832	protein_coding	phospholipase A2-alpha-like	-
110692168	6.28802319809882	5.1052595585663	6.62884762374518	35.0003263037313	34.5796695521536	23.8542378285429	15.3681164862546	10.9434298159818	15.9168275649934	LOC110692168	NW_018744093.1	3943093	3946571	-	2866	protein_coding	probable beta-D-xylosidase 5	Glyco_hydro_3_C
110721608	5.33426069129776	3.64269449006514	1.5524322109582	50.3637340179358	30.6792477560738	43.1030300212578	24.7319372969555	16.7496430201593	14.1371455418786	LOC110721608	NW_018742616.1	2313164	2317008	-	2499	protein_coding	protein NRT1/ PTR FAMILY 7.3-like	-
110720352	0.864343667592095	0.715758431423438	0.447027492675524	0.0990600250027639	0.290837235834655	0.338952588487146	0	0	0.0171382283144383	LOC110720352	NW_018742204.1	16824159	16830752	+	3063	protein_coding	phosphate transporter PHO1 homolog 1-like	SPX
110685228	22.7438407941706	21.5426309912673	14.9041980641962	32.1854687481611	29.4622117587298	27.9106143379245	40.2167053835708	60.3867865984558	51.1230331126248	LOC110685228	NW_018743792.1	6123057	6133537	+	1646	protein_coding	protein trichome birefringence-like 39	-
110714173	10.3011388302753	12.2374972212663	10.8078486052996	50.0694482811	39.3598885953061	41.1172981598467	30.2235905765129	21.6257436259012	21.9679507388758	LOC110714173	NW_018745454.1	1685836	1689041	-	1515	protein_coding	uncharacterized LOC110714173	-
novel.926	43.6889579080092	28.075352819973	1.42290921473514	0.216214387114109	0.66124885196077	1.47963673900636	0	0	0	-	NW_018743920.1	2074329	2075170	-	842	-	-	-
110732349	3.28465673830403	1.81687962053867	0.724968688570396	0.402325997679734	0.55369544753135	0.77435685139435	0.178403711255511	0.0644167468064731	0.0290024272525549	LOC110732349	NW_018743175.1	1271165	1274473	+	1810	protein_coding	VAN3-binding protein-like	-
110711063	7.38622162730061	5.83546539700899	5.17641481853891	18.3828636037397	19.0931896558893	22.1822809267719	12.8534217256556	12.4556850081063	13.2644369480246	LOC110711063	NW_018745207.1	5458	12926	+	2050	protein_coding	uncharacterized LOC110711063	-
110715618	6.76414065874959	2.77632090601518	1.41552678135104	0.916481551708419	0.180184962249504	1.34396346736068	0	0	0.113256512032631	LOC110715618	NW_018745523.1	3278509	3279475	-	927	protein_coding	glycine-rich cell wall structural protein-like	-
110685840	1.55880480785822	1.00308674372619	0.35697993246863	0.20711321268496	0.285036621169438	0.118112830322654	0	0	0	LOC110685840	NW_018743850.1	955390	961325	-	1758	protein_coding	transcription factor bHLH110-like	-
110732344	2.86025335085974	2.54070788794956	0.419499145240543	0.223103571017254	0.61408625001945	0.429407445166597	0	0	0	LOC110732344	NW_018743175.1	1237142	1239265	+	1088	protein_coding	probable aquaporin TIP-type	-
110685343	0.510007363655786	0.421865979687125	0.287656556736372	0.904313141189937	0.885843784155042	1.06438518471771	4.18246262501492	2.1620569848306	1.08811907736896	LOC110685343	NW_018743812.1	342968	356930	-	8925	protein_coding	uncharacterized LOC110685343	-
110699011	25.5297313319736	18.8206677255719	18.9388120685434	15.6993097319173	14.863516559666	14.835422370622	10.4943900925798	10.1347131930731	11.2652399402031	LOC110699011	NW_018744560.1	49815	55876	-	3877	protein_coding	protein NLP4-like%2C transcript variant X2	RWP-RK
110721099	23.140534225621	17.8459459846436	10.0439866839005	6.56191664818576	9.40391597885013	11.3191990153179	5.56941630499444	2.31834087199615	2.93199247805654	LOC110721099	NW_018742589.1	645554	652424	-	2238	protein_coding	4-coumarate--CoA ligase 1-like	AMP-binding
110711972	14.2552648441731	9.80529749999629	2.16470047965609	1.48384567300514	2.25337551440527	2.97632381705129	1.08907493211628	0.688162042190569	0.309832001087581	LOC110711972	NW_018745286.1	2118577	2122911	-	1186	protein_coding	LOB domain-containing protein 1-like	-
110729012	0.863037316031901	0.925831112943408	1.15645710309555	12.4546061063821	10.0162446455875	17.5812045267309	3.98183823787005	7.6318067215186	3.14789014039344	LOC110729012	NW_018742966.1	1284312	1286990	+	1184	protein_coding	late embryogenesis abundant protein 32-like	-
110729757	4.57467419036083	2.29355994000292	0.622317628358123	0.214156523735523	1.12533226182583	0.632852864683556	0	0.0187029694770158	0.168413196429658	LOC110729757	NW_018742987.1	2577522	2581440	-	3117	protein_coding	subtilisin-like protease SBT1.3	Peptidase_S8
110699380	7.42875876433275	7.72963983188159	2.25990271965159	3.08409839277663	1.91416222228285	2.44422055484963	1.110156427439	0.435703705978013	0.353101300406666	LOC110699380	NW_018744582.1	2926889	2928656	+	1338	protein_coding	peroxidase 4-like	-
110689730	69.9551639409558	88.4231281512638	98.2899988082741	132.566570265333	110.629565776858	121.310197093885	160.367451215764	163.285601941318	157.000842523543	LOC110689730	NW_018743977.1	1757923	1762734	+	1306	protein_coding	mitochondrial amidoxime-reducing component 1-like	MOSC_N
110709376	7.20110064962488	6.7939354470841	6.51108923103753	27.8070449099748	22.131788341212	32.9080046943407	17.2997817575952	13.2059879338008	12.2306058527021	LOC110709376	NW_018745065.1	579886	584836	-	2322	protein_coding	eukaryotic peptide chain release factor subunit 1-2-like%2C transcript variant X3	-
110723729	10.8515125757324	6.37564289078004	2.33797168463782	2.05805950767871	1.6259931732341	2.05392815348645	1.15596865380632	0.96109300758127	0.618162898341078	LOC110723729	NW_018742733.1	897656	900901	-	2123	protein_coding	probable galacturonosyltransferase 12	Glyco_transf_8
110729523	142.893186283623	126.895330178339	244.687030488168	107.572830660767	107.97131098203	79.9440756215213	47.0277315817495	65.977417165643	64.0505128500177	LOC110729523	NW_018742987.1	216443	224641	+	5283	protein_coding	ABC transporter C family member 10-like	ABC_tran
110709837	15.5122984728592	10.4119861527665	4.30164034094894	3.25565153028175	3.17540072186632	4.49105626771307	2.40349204810833	1.46517743098725	1.77603070705592	LOC110709837	NW_018745080.1	3290407	3296010	+	2069	protein_coding	serine hydroxymethyltransferase 2%2C mitochondrial	SHMT
110691229	31.3517919533043	30.7318207458997	41.0396805296644	5.78217104055284	8.03641930214133	3.89329416951048	9.4131520441599	17.0216695647416	13.4950209260768	LOC110691229	NW_018744072.1	1835835	1840862	+	2120	protein_coding	protein NRT1/ PTR FAMILY 3.1-like	-
110738649	0.350371689528321	0.343891066635531	0.0748466825224189	1.01505173406079	0.657388494609211	0.74911968277451	2.54177015970463	2.33265103801335	1.15353373332809	LOC110738649	NW_018743391.1	986910	991378	-	3049	protein_coding	wall-associated receptor kinase 2-like	Pkinase
110727349	1.02800420742633	1.75808830008674	1.33924609748154	9.40177302089612	6.38550853138937	9.08696425881722	3.63843061828142	4.5746259125442	4.15448585687503	LOC110727349	NW_018742904.1	1779795	1783332	-	1491	lncRNA	uncharacterized LOC110727349	-
110739464	13.2705997685944	6.14434318979319	0.99393525701592	1.69154484506462	0.581991149844218	1.80873132149151	0.112512445077518	0.203125978605778	0	LOC110739464	NW_018743503.1	1068634	1069989	+	574	lncRNA	uncharacterized LOC110739464	-
110719716	9.1721209554596	6.18529111003383	2.70150975328529	1.91567008716323	2.90981965869149	3.16816642345293	1.13262264950009	1.06329431943621	1.47300998462643	LOC110719716	NW_018742484.1	8140904	8145364	+	2851	protein_coding	auxin response factor 9-like%2C transcript variant X1	Auxin_resp
110720024	19.3891317491302	37.712413054605	53.1417858008144	2.52063016891768	4.39404325386019	3.18039952926436	4.62738099661492	9.98860925947726	9.32143432911554	LOC110720024	NW_018742523.1	4601776	4602738	+	963	protein_coding	chaperone protein dnaJ 11%2C chloroplastic-like	DnaJ
110735532	2.6474634741268	2.19501948512509	0.572339919087872	5.03626045583135	3.24973808795823	6.93561448041691	32.9831284502665	11.4042315840762	7.779606854225	LOC110735532	NW_018743284.1	89432	91624	+	2193	protein_coding	receptor-like protein 12	LRRNT_2
110709231	11.1886291943923	12.9920781441922	14.2292204153716	62.3498986883771	41.4219048948283	74.4387526967456	39.0916050657261	24.1962166062923	27.1291422211168	LOC110709231	NW_018745063.1	632227	638910	+	2113	protein_coding	sodium/calcium exchanger NCL-like	Na_Ca_ex
110730331	177.713541872391	170.953488891832	134.186686355162	38.712316184787	50.0374416826193	51.7241284780751	70.2887552901294	67.2176258297934	93.5999168375881	LOC110730331	NW_018743021.1	3225861	3227252	+	1392	protein_coding	ethylene-responsive transcription factor ERF104-like	AP2
110698403	11.0885212831544	11.9264677079588	21.1141199698442	1.04728195944437	1.44130694156051	0.647015969365756	1.79566841875394	4.08024197293351	4.37872696017241	LOC110698403	NW_018744518.1	479506	480978	+	1043	lncRNA	uncharacterized LOC110698403%2C transcript variant X2	-
110681912	11.4502309077383	10.131434090899	8.22283689034662	15.8717643399253	14.4692435211409	13.3170737313621	17.5381669535635	26.569488396897	25.9696803938862	LOC110681912	NW_018743574.1	1548007	1549803	+	1797	protein_coding	cytochrome P450 89A2-like	p450
110702946	10.102552078479	11.6558837825216	13.6198130974648	17.1911657735354	15.6250472754728	15.3941746472598	20.8307391153809	23.0095936125912	27.8484845236734	LOC110702946	NW_018744704.1	4814603	4825470	-	1885	protein_coding	uncharacterized LOC110702946	-
110711060	4.62420850200409	1.86994313107447	0.335763906342602	0.297617318865587	0.87379544223791	0.483718092010457	0.0316734396638034	0.142955262039868	0.0514903318559337	LOC110711060	NW_018745207.1	59892	67780	+	2039	pseudogene	-	-
110702100	0.468545298847303	0.229939443458714	0.275250316350812	3.19390375351017	2.66175864628314	2.25401241392712	1.72785559295798	1.45742889649645	1.17421669284357	LOC110702100	NW_018744662.1	3466120	3472465	+	2280	protein_coding	uncharacterized LOC110702100	-
110684013	0.329591861064982	0.208123037350483	0.155709289718105	6.62490953239008	2.85679716894056	6.43215266724075	1.93887439470373	2.06840345572641	0.859624344876491	LOC110684013	NW_018743697.1	475689	477636	-	1832	pseudogene	-	-
110683431	18.6776632913302	12.1432043031978	11.8352312040204	2.93737212224419	2.9911662164068	4.44553447724246	6.01163569576417	5.70567908415633	6.42218641768011	LOC110683431	NW_018743669.1	854755	856634	+	1880	protein_coding	uncharacterized LOC110683431	-
110712904	7.26905119660638	4.25961676406204	4.00479276054723	2.6769005375603	3.50251367355423	2.64829625134839	1.13953916372335	1.25225958118606	2.03372985271943	LOC110712904	NW_018745395.1	1128852	1131458	+	2607	protein_coding	probable polyamine oxidase 5	Amino_oxidase
110685507	573.007004323351	603.335610608321	649.251612221923	243.6741338453	239.509237364263	215.073428684389	289.655236695599	394.331328205508	349.349917281028	LOC110685507	NW_018743828.1	306024	308294	+	971	protein_coding	high mobility group B protein 3-like	HMG_box
110720439	5.30823990743777	2.34295820997122	2.15742417552279	52.6269452090986	27.3473076675329	37.8641942760235	26.2941584146159	11.732914981879	11.3590809090206	LOC110720439	NW_018742556.1	1365032	1368688	+	2380	protein_coding	protein NRT1/ PTR FAMILY 7.3-like	-
110699354	15.4433679926716	30.4929082884841	36.1424402111021	52.4299011627853	46.7014913364918	63.0249467574829	74.5053443610045	85.3899146914548	84.7579499312008	LOC110699354	NW_018744582.1	2672220	2673242	+	794	protein_coding	uncharacterized LOC110699354	-
110717429	0.161336894137678	0.294312160884666	0.22019252702707	4.09869933632624	3.78200655614706	2.76482488301786	2.16852430809767	1.01249402303883	0.911712736287378	LOC110717429	NW_018745684.1	1537715	1540456	-	2591	protein_coding	heavy metal-associated isoprenylated plant protein 23-like	HMA
110696381	10.8496119729725	6.25654814212688	2.2762012822833	2.30396789426312	2.18552532396455	2.5387418007962	0.997407621227724	1.16294197661236	0.912064748926871	LOC110696381	NW_018744362.1	405035	406977	-	1554	protein_coding	probable beta-1%2C4-xylosyltransferase IRX9	-
110709142	4.00728213843788	0.788299729758893	0.459067459789382	0.271274793548025	0.323559675170433	0.51051987321848	0.115479916807323	0.0521208367097525	0.023466425269166	LOC110709142	NW_018745045.1	22245	28896	-	2237	pseudogene	-	-
110730666	38.4476233236829	46.7949024936578	48.4857029733564	115.174864893508	94.4162129176127	99.8731203052051	70.5713609017177	75.2885742017403	74.8006468213784	LOC110730666	NW_018743047.1	609997	614908	+	2038	protein_coding	ureide permease 2-like%2C transcript variant X2	-
110700746	3.76598101541193	2.91972246632588	0.513980934709133	7.21649604847162	10.7341538862259	7.10847704222935	22.341930715501	17.0164671158505	12.8634909774575	LOC110700746	NW_018744626.1	4848966	4851161	+	555	protein_coding	basic endochitinase-like	-
110692701	18.5626277740461	12.2685443178114	5.87445225376983	4.65986655834991	5.44139718458189	5.11858337585438	3.32490965531868	1.62784379364351	2.65678430451415	LOC110692701	NW_018744128.1	694047	696779	-	1146	protein_coding	14-3-3-like protein	-
110714250	2.97871031345781	1.35054934453684	1.34014492036576	2.78305483667161	6.78837775562143	3.2129596427479	0.505676738614615	0.347783181863434	0.274019950253446	LOC110714250	NW_018745454.1	859924	863513	+	2682	protein_coding	probable LRR receptor-like serine/threonine-protein kinase At1g34110	Pkinase_Tyr
110715081	16.2091736766091	10.8069131458235	0.454798010429074	0.161251119530628	0.542470050209092	0.459792638855681	0	0	0	LOC110715081	NW_018745470.1	748653	750056	-	1129	protein_coding	23 kDa jasmonate-induced protein-like	-
110715976	22.4707717075306	13.4851875088596	3.88872276412015	4.55912586687062	3.32275044138566	4.40320051484574	2.83684059491118	1.67774304958695	1.89240618174123	LOC110715976	NW_018745533.1	3038363	3044206	+	3301	protein_coding	cellulose synthase A catalytic subunit 7 [UDP-forming]-like	-
110688807	9.80434288614801	11.8750157453533	14.7261581243007	3.15992605400474	4.02147412106802	4.12726966831272	5.89411499795224	5.90805442924655	6.11356876374125	LOC110688807	NW_018743942.1	482831	487109	+	1786	protein_coding	uncharacterized LOC110688807%2C transcript variant X4	-
110728080	1.9861459210596	2.28356327998621	2.96869668161983	28.857027370071	15.9200515718592	24.9523850946473	15.5050380520941	7.29840745695288	5.65241020369345	LOC110728080	NW_018742914.1	7080659	7084095	+	1941	protein_coding	inositol polyphosphate multikinase beta-like	-
110711071	24.4299677558216	11.3476608460144	18.3998499548796	1.51053673190903	2.22949639978202	2.02249047766778	4.12375158549265	6.56158464223512	6.36295676692417	LOC110711071	NW_018745209.1	1992	3073	+	924	protein_coding	jasmonate-induced protein homolog	-
110727968	8.5575610790657	6.85928084885637	3.50380675652523	44.7978684037623	31.9487387313676	41.0905158006234	25.6806166049326	20.2521136982138	15.8264734224457	LOC110727968	NW_018742914.1	5117499	5120522	-	1612	protein_coding	uncharacterized LOC110727968	-
110720899	1.62078611331288	2.96985141782532	3.89636494223419	28.7992677435154	17.1527820344416	18.5025279574609	6.95400946684494	13.2519955493995	9.44689730363505	LOC110720899	NW_018742577.1	1386349	1390770	-	2006	protein_coding	uncharacterized LOC110720899	-
110720846	6.45742089737403	5.11069214162147	4.73061130867265	22.2079853883409	18.5706215924419	18.7706618313888	10.589216791641	9.74042255015087	12.1745101731236	LOC110720846	NW_018742577.1	573986	582459	-	1604	protein_coding	uncharacterized protein At1g32220%2C chloroplastic-like	-
110725780	17.449942745757	13.1358863518518	4.3955780174847	108.113261527675	126.52290364711	109.181286321035	56.4260189213222	49.2678108299358	41.6536131324839	LOC110725780	NW_018742815.1	3494319	3497463	-	1259	protein_coding	petal death protein-like	-
110735383	2.86360841890063	1.58221450007437	0.193265188864207	0.411139372064317	0.301773188808113	0.21101865417401	0.043754839752368	0	0	LOC110735383	NW_018743283.1	412185	421882	-	1476	protein_coding	NADPH-dependent aldo-keto reductase%2C chloroplastic-like%2C transcript variant X1	Aldo_ket_red
110705123	115.285031057451	63.2304321085092	14.8501583207595	4.271263054163	6.43281851281995	12.9604126404244	0	0	0.697136697571373	LOC110705123	NW_018744874.1	1944847	1946598	+	753	protein_coding	protein CASPARIAN STRIP INTEGRITY FACTOR 1-like	-
110683079	0.128629932298813	0.167986520076951	0.086181093282045	7.83760822896868	6.33586941275523	12.0497389200694	3.85346626471685	0.39627976037668	0.740102222134684	LOC110683079	NW_018743616.1	3191406	3195377	-	3972	protein_coding	putative calcium-transporting ATPase 13%2C plasma membrane-type	Cation_ATPase_C
110714505	8.22032799979181	8.52720742490641	8.80055653632287	12.4126714056872	15.3462173118981	14.3331461688619	5.40266480710235	3.80566539704103	4.13761417423659	LOC110714505	NW_018745454.1	3812566	3816894	-	2068	protein_coding	O-acyltransferase WSD1-like	-
110713382	3.23699394679653	2.42034386926337	0.678088299600056	0.688475201323909	0.872305481749221	0.72916008217016	0.174452035317383	0	0.226880144039435	LOC110713382	NW_018745413.1	463659	469341	-	1851	protein_coding	uncharacterized LOC110713382	-
110736053	0	0	0	5.74122882243384	2.7753616616681	6.52182882244211	1.64247567330862	0.14826336688672	0.293712271921856	LOC110736053	NW_018743292.1	9267610	9269575	-	1966	protein_coding	zinc finger CCCH domain-containing protein 2-like	zf-CCCH
110695977	12.4720504362234	35.2937739849657	125.330537791329	1.30197350461561	1.15721874179551	1.63580132722756	10.7384321700803	5.04212745955193	4.54024588615424	LOC110695977	NW_018744311.1	928761	935133	-	2983	protein_coding	linoleate 13S-lipoxygenase 2-1%2C chloroplastic-like%2C transcript variant X2	Lipoxygenase
110724595	15.2698822664831	16.3822562257309	25.4295514293911	5.50813906835861	6.66875448555121	5.16515217331605	8.60155186014018	9.29190475495556	9.20207393943977	LOC110724595	NW_018742770.1	1319573	1342665	+	3206	protein_coding	DNA gyrase subunit A%2C chloroplastic/mitochondrial-like	-
110701482	0.700132668997365	0.603777079651634	0.512332503231554	1.95598435449893	2.06244746959708	2.22259898066987	1.35668069197544	1.24334857751141	1.17851428252043	LOC110701482	NW_018744633.1	6710675	6720977	-	6236	pseudogene	-	-
110719567	12.7524206518934	20.9508139097094	22.8936095412412	112.90355645758	76.0775248419643	101.857958134868	71.6557279513185	46.3284863365671	37.5917610368111	LOC110719567	NW_018742484.1	6318009	6322863	-	2036	protein_coding	mitogen-activated protein kinase homolog MMK2-like	Pkinase
110723425	0.346435476111416	0.431658489294316	0.805474117979177	8.8908615408048	7.56402456070841	5.89075942536482	3.6127464383708	1.52187567242038	1.67803068706844	LOC110723425	NW_018742730.1	2062613	2076103	-	3754	protein_coding	ATPase 4%2C plasma membrane-type	E1-E2_ATPase
110720900	1.13496231752654	1.54436691035798	2.27298341644278	13.361800271325	7.89683927780656	7.79003525727639	5.86642578174697	3.56131363818523	4.19676291937966	LOC110720900	NW_018742577.1	1396996	1412454	-	3765	protein_coding	uncharacterized LOC110720900%2C transcript variant X1	-
110712386	1.62999003389262	1.78198098165684	1.64662701549322	23.6845404614185	16.5990594888826	14.7099864981177	8.38784152702528	3.74753773320177	3.61555349252086	LOC110712386	NW_018745323.1	2897340	2900388	+	3049	protein_coding	ARM REPEAT PROTEIN INTERACTING WITH ABF2-like	Arm
110706549	9.9819218493698	9.69445530423087	7.02363978893899	85.6299542008716	54.9893418561968	90.8628796167189	42.2569424395419	21.8660897697998	16.424763322161	LOC110706549	NW_018744988.1	865669	871318	+	4695	protein_coding	uncharacterized WD repeat-containing protein C2A9.03-like%2C transcript variant X1	-
110738584	41.294207543132	63.8507784190967	78.1789776596101	104.746358447177	91.3326830531351	92.5811651020549	142.110363146632	116.638915511499	147.161023068541	LOC110738584	NW_018742244.1	729688	732477	-	1307	protein_coding	cytokinin riboside 5'-monophosphate phosphoribohydrolase LOG5-like	-
110688161	0.345148295467689	0.252973330962105	0.181693897301636	8.56793501605116	3.25078920746319	11.7377446299467	2.50238666328989	0.928298660188825	1.03094084559639	LOC110688161	NW_018743920.1	5989648	5992160	-	1884	protein_coding	aluminum-activated malate transporter 2-like%2C transcript variant X2	-
110725561	4.32981433127869	3.82151342441399	4.27703170245247	16.8918781957158	12.8122784402146	16.5816092399838	7.53598675484656	6.91661171218657	7.01522205479824	LOC110725561	NW_018742815.1	379759	385411	+	1534	protein_coding	uncharacterized LOC110725561%2C transcript variant X1	-
110721899	2.29899122751706	3.58650013217696	2.5024769935798	0.659345120945962	0.672158792777829	0.96092035840366	5.22374681624689	5.79452615588932	6.33735130709751	LOC110721899	NW_018742630.1	3291989	3294473	-	2485	protein_coding	subtilisin-like protease SBT1.9	Peptidase_S8
110684083	15.4507697305778	11.7302391259658	9.50088513106417	178.535308918663	116.172084836333	191.772547092459	73.2809627996312	34.1930665186189	21.8976612164576	LOC110684083	NW_018743697.1	1399824	1403170	-	2450	protein_coding	probable mediator of RNA polymerase II transcription subunit 37c	HSP70
110718975	0.198491876880686	1.47665073829547	0.42667007080021	10.5678631673301	8.62520003588572	17.3589896731735	6.83080363672545	5.35636261105535	3.0846064455041	LOC110718975	NW_018742461.1	3485079	3486014	+	936	protein_coding	uncharacterized LOC110718975	-
110727554	48.8346702098466	33.2101366063654	26.4486124584213	243.285471204429	185.02517114976	182.168858713633	145.978390937828	92.6483595507218	65.2369638158599	LOC110727554	NW_018742907.1	1020419	1025900	+	2101	protein_coding	probable sodium/metabolite cotransporter BASS3%2C chloroplastic	-
110723575	0	0	0	9.0493939682788	3.31024011056618	3.08630207069707	2.26604012191211	0.34091904011613	0.306984756298973	LOC110723575	NW_018742733.1	2417453	2418478	-	1026	protein_coding	monothiol glutaredoxin-S1-like	-
110736163	6.52744536535164	25.5005341598889	74.6330602562592	0.328800115498507	0.037708874592006	1.30084103643199	6.12360317401241	1.77675043257272	5.58186234497699	LOC110736163	NW_018743292.1	756560	762294	-	2953	protein_coding	linoleate 13S-lipoxygenase 2-1%2C chloroplastic-like	Lipoxygenase
110693903	15.5625265777415	19.9876623806944	13.1869183969845	98.0282767423505	58.6833901645806	97.1211795047018	55.0046880257997	27.596286797566	34.7891837434197	LOC110693903	NW_018744167.1	2419629	2423218	+	2704	protein_coding	S-type anion channel SLAH2-like%2C transcript variant X1	C4dic_mal_tran
110708033	29.4820752379025	16.6474155247424	3.64235476383194	2.23514443155408	2.46086865569489	6.18210819631703	0.673969575854154	0.357870815591517	0	LOC110708033	NW_018745003.1	4693703	4695826	-	1629	protein_coding	probable 2-oxoglutarate-dependent dioxygenase ANS	2OG-FeII_Oxy
110727105	27.9456713460318	23.8698045895914	26.3864962356301	104.376774664712	69.967622691105	95.0828953842671	54.8948219533209	40.8080091019007	40.1582108952501	LOC110727105	NW_018742899.1	1750808	1754762	-	1200	protein_coding	cysteine proteinase inhibitor 6-like	-
110712262	5.89584751340116	9.11735181918753	10.811977969823	31.029212747153	31.7207142958001	29.6366771107751	19.4362231553159	16.7109248918902	17.737974384076	LOC110712262	NW_018745291.1	97030	100104	+	1678	protein_coding	6-hydroxynicotinate 3-monooxygenase-like	-
110729013	1.08226250539993	1.06425634730582	0.941633032811781	11.6655008938886	5.72988179953424	13.2548396968447	5.07878992372243	3.39595082678786	2.14054807741672	LOC110729013	NW_018742966.1	1290005	1291218	+	1030	protein_coding	late embryogenesis abundant protein D-34-like	-
110689766	10.6397615688555	10.5115174152555	8.15026910753054	48.303992005468	36.5320269251337	41.5024507961184	28.8110815500254	18.4972930623009	16.3929859863652	LOC110689766	NW_018743977.1	2401039	2403149	+	1995	protein_coding	probable galacturonosyltransferase-like 7	Glyco_transf_8
110700301	6.06261031095013	6.01831298440409	6.13695858394413	2.19309292598593	2.58027623874386	2.317437005661	4.14621754449352	3.69314465268659	3.61568525467438	LOC110700301	NW_018744626.1	612530	617848	-	2352	protein_coding	monocopper oxidase-like protein SKU5	-
110713565	5.44878961395784	4.94762098452691	5.93969506816432	13.9284101581969	13.1466905714735	13.425420838556	10.6377428045298	7.95835761063171	8.93018932387624	LOC110713565	NW_018745448.1	6267824	6278801	+	3333	protein_coding	AMP deaminase-like%2C transcript variant X2	-
110724806	42.1220656622592	42.2574026160489	42.7889128145353	249.800126260112	176.498830208019	264.912134988824	167.338347464279	78.1819144881702	75.8193312528406	LOC110724806	NW_018742770.1	3896141	3898146	+	988	protein_coding	glycine-rich protein A3-like	-
110718902	0.148630717408258	0.171576631991738	0.159745274507599	2.03898815624089	1.95983579739541	1.2873826053848	0.723320006914345	0.559652696254639	0.566939447932943	LOC110718902	NW_018742461.1	4758516	4761094	-	2500	protein_coding	zinc finger CCCH domain-containing protein 19-like	-
110712659	2.15871075696026	2.32227242201045	2.4805166849006	14.8298649544542	8.76476926564493	14.9038647368567	3.77616730960316	5.20042095001733	4.87953881001756	LOC110712659	NW_018745324.1	709548	711495	-	1334	lncRNA	uncharacterized LOC110712659	-
110735480	3.419418345282	2.98241589351692	4.34014330388743	9.12124047398148	9.35922700234143	4.42673120296079	1.58483787667473	1.89555169360275	1.61025746402222	LOC110735480	NW_018742238.1	2366714	2368343	-	1630	protein_coding	UDP-glycosyltransferase 90A1-like	UDPGT
110726895	2.58039439944892	1.98584064805253	3.1278445039865	12.5538161422691	10.7854134750005	11.3080084065704	6.08998282763879	6.26438736213388	4.41290587179774	LOC110726895	NW_018742890.1	284475	292910	+	1368	protein_coding	uncharacterized protein At1g32220%2C chloroplastic-like	-
110701265	0.104846725034042	0.268962615989056	0	54.3143880972208	27.9014176984007	44.1767314343251	8.81990898466581	0.986972164670285	0.473990007468392	LOC110701265	NW_018744633.1	5508392	5510475	-	886	protein_coding	uncharacterized LOC110701265	-
110738361	5.72008610715277	7.16076529248498	6.18296277123007	3.78653285719924	3.24554834711977	3.58004061564182	9.80927466566634	10.9127680919932	13.5330373601946	LOC110738361	NW_018743389.1	523300	527260	+	1218	protein_coding	annexin D4-like	-
110698620	32.9188178725813	68.8791996206624	70.5037842214535	10.2683341201617	4.78777185405826	8.35177297574139	13.0776601210489	29.9167096645597	14.5615515470525	LOC110698620	NW_018744537.1	2171290	2172162	+	721	protein_coding	uncharacterized LOC110698620	-
110684661	2.13831928346786	1.58267752780639	0.301406178316224	7.05310368510999	5.2105411423034	8.14898301643452	0.194964961432438	0.131993560437415	0.0396184100582071	LOC110684661	NW_018743732.1	436119	437909	-	1325	protein_coding	cationic peroxidase 1-like	-
110726525	1.89509677704334	2.85501422546424	5.14228774180618	18.6374235349488	20.6724148695964	14.2388280828536	10.7916378469065	6.72493155505041	9.41433203770943	LOC110726525	NW_018742879.1	3421853	3428851	+	5392	protein_coding	protein NUCLEAR FUSION DEFECTIVE 4-like%2C transcript variant X2	MFS_1
110684177	2.04387675203875	1.83510026882742	1.16112194656238	0.634213011560599	0.581884440795841	0.628180944108768	3.83656297868288	4.42519664942818	3.17622841913294	LOC110684177	NW_018743697.1	2279318	2281597	-	1818	pseudogene	-	-
110715824	4.60557756064959	2.65636752921608	2.62520009490776	31.2269812219406	21.3615520248719	19.1763031032273	12.0542173173393	8.27419127239724	5.85161092175333	LOC110715824	NW_018745533.1	257380	261163	+	1543	protein_coding	acetylajmalan esterase-like	Lipase_GDSL
110731591	7.25735924845008	7.83125868465876	6.38382973442664	94.1461085245874	55.6210271724606	96.2857697835925	52.2776826713907	13.1638739038389	15.5048964161769	LOC110731591	NW_018743074.1	881514	884231	+	992	protein_coding	desiccation protectant protein Lea14 homolog	-
110736597	0.792404579358329	0.37527697286032	0	26.0416325729116	23.8198844976923	53.0686991784543	15.7641452575539	3.21322906314179	1.03335419935284	LOC110736597	NW_018743292.1	5129006	5131327	-	762	protein_coding	uncharacterized LOC110736597	-
110738731	9.22901176103478	12.1560996895239	13.6858565071539	123.122220417106	75.3492111247372	91.7437142449194	62.7156075359259	23.1672223431517	20.823281746092	LOC110738731	NW_018743391.1	2206876	2212345	-	1384	protein_coding	NADPH-dependent aldo-keto reductase%2C chloroplastic-like	Aldo_ket_red
110724693	2.29809726613922	6.70753432745175	10.1934371740693	0	0.153043302185533	0.256841836361329	1.70420169696304	0.576882246001895	1.93354829737072	LOC110724693	NW_018742770.1	2623289	2626354	+	1819	protein_coding	cytochrome P450 83B1-like	p450
110683639	4.80708248287402	4.29686955309986	3.88393688840922	11.7237129498671	11.4990992858595	14.8043077896136	8.64461994069829	6.22122362441909	7.53369398254959	LOC110683639	NW_018743688.1	82888	89353	-	2174	protein_coding	uncharacterized LOC110683639%2C transcript variant X2	RRM_1
110689558	0	0.337716035806984	0.0505331122698971	30.1002089790506	16.5699942609323	35.2201161363452	7.55079091110129	1.44581077420375	0.325474537900683	LOC110689558	NW_018743955.1	5841994	5843122	+	1129	protein_coding	11 kDa late embryogenesis abundant protein-like	-
110719638	1.3799382842212	2.23224869770602	2.57241978472565	0.827222188518362	1.05087951069389	1.28823901216472	3.4311379965478	4.99224158883791	4.95403222590828	LOC110719638	NW_018742484.1	7306813	7309673	+	2861	protein_coding	ethylene-responsive transcription factor CRF2-like	AP2
110724859	0.394176230750329	0.337059233049934	0.322782934951705	7.21000055247839	3.54380749657618	4.9683401943148	1.79648583922452	0.714628030342439	1.08899260084558	LOC110724859	NW_018742770.1	4376066	4379221	+	2121	protein_coding	protein GAMETE EXPRESSED 3-like	-
110696066	10.1460091337329	9.49363389489749	10.6238064642475	35.74770342559	24.7730932923394	23.585160143558	15.7263590197517	13.2825659501646	14.9446885210614	LOC110696066	NW_018744311.1	2104387	2109367	+	2234	protein_coding	RNA polymerase sigma factor sigE%2C chloroplastic/mitochondrial-like	Sigma70_r3
110718100	36.5715707538145	38.4741607318457	33.0871339654892	171.195449591777	105.002202746051	141.150140677384	74.6294950954192	52.7042567237784	52.4943933271244	LOC110718100	NW_018742455.1	502544	505944	-	1157	protein_coding	cysteine proteinase inhibitor 6-like	-
110738939	25.8039439944892	22.0806567295364	22.1302445905864	6.98349590549246	7.23582052271596	6.0768348148444	10.379273058401	15.9623164854374	14.4776203818855	LOC110738939	NW_018742244.1	1172172	1174054	+	1008	protein_coding	uncharacterized LOC110738939	-
110738676	4.16565912018659	7.17497838245756	9.64874907797338	60.1010434693194	30.9951609533627	20.9504618987111	14.31481207058	13.9300699139828	19.2692423936209	LOC110738676	NW_018743391.1	1454147	1458830	+	1561	protein_coding	2-alkenal reductase (NADP(+)-dependent)-like	ADH_zinc_N
110728986	0	0.0803132472009689	0	2.61494142168707	1.88986004339159	4.72368864090824	1.22821120233152	0.631529131847284	0.0884594976624628	LOC110728986	NW_018742966.1	914091	918331	-	4154	protein_coding	receptor-like protein 12	LRRNT_2
110725764	0.98240298336127	1.14872041422025	0.70157259902501	100.115450367038	45.1058886093972	55.0257349420894	15.5022557872866	1.97860489637492	1.44598427266058	LOC110725764	NW_018742815.1	3299381	3305917	+	2033	protein_coding	2-oxoisovalerate dehydrogenase subunit alpha 1%2C mitochondrial-like	-
110685944	0.671524325639718	1.0623051177534	0.584266279395262	0.804248053594728	3.42112628926499	3.84638701084168	0.233429434245163	0.105356305770828	0.189738771061895	LOC110685944	NW_018743850.1	2778489	2780470	-	1660	protein_coding	1-aminocyclopropane-1-carboxylate oxidase 5-like	2OG-FeII_Oxy
110695413	4.87384387794521	5.01412585542617	5.06920526121142	17.4824663618819	15.1598463291801	19.1711223755308	13.2719913272743	7.7221089528185	7.54007775508164	LOC110695413	NW_018744297.1	982962	990061	+	3669	protein_coding	ABC transporter A family member 2-like	ABC_tran
110691826	5.53909607409056	4.40621973112749	4.77513031409475	31.8359520200814	20.985535365362	25.2169600475952	15.0149950638186	8.06847944887534	7.95456616609051	LOC110691826	NW_018744092.1	2321613	2324781	-	1828	pseudogene	-	-
110734631	4.17230809354101	3.46748122065297	2.20244837055762	31.085432968462	21.7004495181335	24.6257359496877	12.561634439731	7.92010358006982	5.18318805679847	LOC110734631	NW_018743212.1	3343661	3345007	-	1347	protein_coding	LRR receptor-like serine/threonine-protein kinase GSO2	-
110703277	0	0.0507023144183624	0	3.87345774361871	4.50155707815676	21.9239402169597	1.16797493517704	0.310091254573714	0.390915694989224	LOC110703277	NW_018744718.1	1318642	1320278	+	940	pseudogene	-	-
110725786	2.45916781692447	3.19866950021884	5.36057968146304	10.8154488774718	13.4521981212314	13.6260457138224	9.00586191627934	7.17302812593333	7.75085002145461	LOC110725786	NW_018742815.1	3710256	3713678	-	1341	protein_coding	bidirectional sugar transporter SWEET1-like	-
110682186	34.2426629189629	25.56441363561	22.1898394747086	155.065838520491	106.381252804252	124.330276314298	71.8766294340435	41.9320752451343	45.9449983184472	LOC110682186	NW_018743574.1	4328052	4332023	+	2116	protein_coding	inositol-3-phosphate synthase-like	-
110693194	9.06370880170895	11.9059967783013	14.3387801990496	3.68620630625319	4.01619557086879	3.5080048705283	7.25752257724015	6.37417649492755	6.77604165953769	LOC110693194	NW_018744143.1	1243047	1244363	-	1317	protein_coding	zinc finger protein 7-like	-
110716016	11.1718338465234	10.150358857784	11.8230367593167	39.9567993686837	25.0898767899259	38.7690448873566	24.9505066350948	15.9296476402368	16.5740047818131	LOC110716016	NW_018745540.1	2650864	2662737	-	1742	protein_coding	TVP38/TMEM64 family membrane protein slr0305-like	-
110740311	4.30404901800825	3.30764625290768	2.7221127500309	6.53264147060616	6.60836875152372	8.67905745463956	2.06275773715856	1.42524592401862	1.8629713720194	LOC110740311	NW_018743555.1	2186102	2190624	+	2536	protein_coding	L-ascorbate oxidase homolog	-
110731946	7.63940751368912	8.69571220182915	9.50609600494641	3.8914722148349	4.30239338892082	3.7466993349372	5.70097268664043	6.42879824480862	5.71846624384559	LOC110731946	NW_018743108.1	578143	586323	-	3727	protein_coding	uncharacterized LOC110731946%2C transcript variant X7	-
110725220	6.64561916872069	5.33675371669482	5.50111476309215	16.044026631163	13.6811667604126	13.6705957360382	8.47033815399029	9.70108192380222	8.54496604702802	LOC110725220	NW_018742810.1	995051	998391	+	1929	protein_coding	F-box/kelch-repeat protein At3g23880-like	-
110687870	16.0671873937853	17.2764188387234	17.6562158465986	110.912488065898	119.545378930228	98.4546756186348	51.3575693634156	22.6002890510385	31.3435708334918	LOC110687870	NW_018743920.1	2217853	2223765	-	1509	protein_coding	BTB/POZ and TAZ domain-containing protein 1-like	zf-TAZ
110698615	23.3175720630364	62.5178011305929	92.1607352928454	12.2842452058083	9.24195662647356	11.2087641407409	18.4769425325141	25.6476016333519	19.6942528271803	LOC110698615	NW_018744537.1	2127024	2127916	-	741	protein_coding	uncharacterized LOC110698615	-
110735791	0.373819711791392	0.63930483639518	0.382641742137584	6.63415152556739	7.28172025509315	7.45061437312983	3.3785427169756	1.01658353612093	1.1970552468962	LOC110735791	NW_018743285.1	4035987	4039557	+	1491	protein_coding	bidirectional sugar transporter SWEET1-like	-
110733334	27.6861140270284	55.7904407946992	89.4931509846491	5.4139799900187	8.24240211137218	4.88570248722884	10.1938481366605	24.2333275339018	24.8576391931383	LOC110733334	NW_018742206.1	132243	133262	-	1020	protein_coding	chaperone protein dnaJ 11%2C chloroplastic-like	DnaJ
110682187	7.30527191144955	2.12851269461164	0.443121427205544	125.963842985524	65.7314742286192	45.5603615435272	31.3505550847064	13.5838033071514	13.1490810469884	LOC110682187	NW_018743574.1	4355024	4356455	-	515	lncRNA	uncharacterized LOC110682187	-
novel.1326	0.854652922110469	1.01189332384842	1.53430402165826	5.15364512243679	4.13736808222588	5.62089179462235	2.33099031648921	3.21810202198793	2.22906128777598	-	NW_018744830.1	915016	917542	+	1413	-	-	-
110705533	5.72837714105252	4.36304213583569	3.08290535218097	15.3928699016914	13.8396484132377	11.4843515235401	8.74507092184836	8.07932611408079	7.775711153986	LOC110705533	NW_018744878.1	2910497	2918786	-	1573	protein_coding	amino acid permease 6-like%2C transcript variant X2	Aa_trans
110690229	5.50661485243222	6.01893969615921	7.60936851598695	1.99413191826762	2.11659281364092	1.20411159881767	4.20283279054382	3.75626004251664	2.97648621957922	LOC110690229	NW_018744020.1	400159	414191	-	1552	protein_coding	polynucleotide 3'-phosphatase ZDP-like	-
110736272	15.9299512333916	22.0451797565673	0.599756990830106	51.3542790117613	379.4972330475	100.81977717979	2.88540457047679	0.99587782677813	0.551846447591321	LOC110736272	NW_018743292.1	1841473	1843250	+	761	protein_coding	protein GAST1-like	-
110699443	0.367267521271063	0.376859585291992	0.421047112566153	2.30324740896252	2.08385761032782	1.69660332812968	1.12346375047883	1.13705575477847	0.74715267255264	LOC110699443	NW_018744582.1	549647	551671	-	1897	protein_coding	uncharacterized LOC110699443	-
110733576	103.36493172359	259.376042100549	221.831794630012	15.960287831847	6.59758175358084	13.5027543451231	115.165267409721	40.9989631769716	35.0974074846092	LOC110733576	NW_018743199.1	3922392	3924194	-	1038	protein_coding	jasmonate-induced protein homolog	-
110724274	24.2359368296985	18.8563045947181	19.1429041917956	118.282027447531	103.153510637349	127.479240178247	82.0287066720305	37.6967738354037	28.5702642678669	LOC110724274	NW_018742204.1	22917986	22923308	-	1514	protein_coding	protein PIN-LIKES 3-like	-
110715852	0.0737548220564994	0	0.0452972479179943	4.33630442120078	2.87337432852822	3.31782644589751	1.43572847740045	0.138857854370444	0.187554402518507	LOC110715852	NW_018745533.1	1865282	1870408	-	2519	protein_coding	protein LAZ1 homolog 2%2C transcript variant X1	-
110739699	2.47383237677773	2.26252473680087	2.46615630270318	5.66791565366258	4.79197421602724	6.17076857948915	3.86346284776023	3.57747888140388	3.46450839789204	LOC110739699	NW_018743510.1	1970435	1983733	+	2591	pseudogene	-	-
110707677	25.9264033897172	70.8170970085173	81.097479955835	1.98852086800463	2.8939537326717	4.75113864753821	6.20280474048823	22.6601374189731	24.4380678539833	LOC110707677	NW_018745003.1	89996	91212	+	885	protein_coding	uncharacterized protein DDB_G0271670-like	-
110692955	19.2813380386818	55.0220047618094	80.5978341671484	4.73561111642738	3.58340488077856	3.34098721974619	3.58501037790842	17.1655342274401	18.9199422450134	LOC110692955	NW_018744137.1	526165	527407	-	1243	protein_coding	protein RESPONSE TO LOW SULFUR 3-like	-
110727067	0.108648185239954	0.111485790767861	0.150136536191352	6.88463697978858	4.57464330033983	2.51963677247072	0.679812036573633	0.34091904011613	0.291635518484024	LOC110727067	NW_018742899.1	858865	871183	-	3420	pseudogene	-	-
110718822	1.34049855890359	1.90640702213043	7.53951476428268	0.0921784880759896	0.0281909637139731	0.0788515274837566	0.130799277923028	0.708421134499543	1.06317758637214	LOC110718822	NW_018742461.1	3773696	3775670	+	1975	protein_coding	uncharacterized LOC110718822	-
110697213	7.32554920112008	5.52659008093366	4.50969401773875	1.85536989111441	2.90633910026605	1.56776946423241	6.6460371360778	12.8462412800806	40.9072640021215	LOC110697213	NW_018744460.1	2124966	2131645	+	2682	protein_coding	beta-D-xylosidase 1-like	Glyco_hydro_3_C
110683943	0.28928989114929	0.395793845425002	0	9.3231045206269	5.47138807860467	3.48465545044998	2.86038559333404	1.12963346994881	0.908207497009072	LOC110683943	NW_018743697.1	103304	105604	-	1445	protein_coding	mitochondrial phosphate carrier protein 3%2C mitochondrial-like	Mito_carr
110705960	0.872701237391909	1.49248983987246	2.08435900975468	0.237542424256367	0.334179156238838	0.230292278641886	0.488747954269405	0.730235772774842	0.657549812030786	LOC110705960	NW_018742410.1	1427175	1435169	+	3832	lncRNA	uncharacterized LOC110705960%2C transcript variant X1	-
novel.315	4.35761968118857	2.57764746369732	3.33747222835964	16.745080385401	11.7376780209752	12.0322557115114	6.20159655880913	5.72676255135472	7.87995308221734	-	NW_018742726.1	2542947	2544127	-	906	-	-	-
110706117	107.416266101617	65.5779883878409	67.5234320364397	138.805439961094	123.194511430062	106.186723678126	55.9166913120945	38.7417807929437	32.2940191860537	LOC110706117	NW_018744899.1	10448	12367	-	790	protein_coding	uncharacterized protein C6C3.02c-like	-
110682556	3.561594790836	2.4781288759311	2.21735262484287	9.40222192144143	12.7788424408809	8.47909304424201	7.05519214427258	4.28655557793075	4.76971115839943	LOC110682556	NW_018743574.1	8623748	8632078	+	1904	protein_coding	3-epi-6-deoxocathasterone 23-monooxygenase-like	p450
110689628	1.0448222721695	1.13708666964153	0	2.48197019700176	3.7194008362914	5.980156461234	0	0	0.0357834992004938	LOC110689628	NW_018743975.1	358951	360798	-	1467	protein_coding	uncharacterized LOC110689628	-
110721597	19.5093382559713	17.2414301061228	19.6510863791697	96.7715373910774	81.1159420679822	74.623283765383	39.655913084879	23.8572237162481	28.0308918380549	LOC110721597	NW_018742616.1	2236877	2245304	+	5371	protein_coding	putative ABC transporter C family member 15	ABC_membrane
110694156	0.509748667676803	0.292299333606182	0.607718580968223	2.11552308011713	1.81516865295183	2.9323282963819	1.13612873446094	0.827977681676488	0.931953399932808	LOC110694156	NW_018744239.1	2842865	2849166	-	6196	lncRNA	uncharacterized LOC110694156	-
110719507	0.251648370224894	0.110666042306333	0.220789023810812	13.4801526067267	5.77456543877939	13.0580041805047	4.29881140774503	0.225608188312145	0.528194360102645	LOC110719507	NW_018742484.1	5145497	5146788	+	1292	protein_coding	dehydration-responsive element-binding protein 1A-like	AP2
110728009	1.50746862037616	2.24729547924132	2.23595870188223	11.9287317775006	7.39861743644581	8.45573585703032	6.36725358199248	3.2843468090061	3.31103644378066	LOC110728009	NW_018742914.1	5768609	5771584	+	1633	protein_coding	uncharacterized LOC110728009	-
novel.957	3.06541838718098	2.59039453023222	2.15951808446053	7.53889413963448	7.07897808498643	6.78481977561624	4.86821075042296	3.82863883518318	3.90608555976661	-	NW_018743955.1	4645152	4648242	-	3091	-	PF14111:Domain of unknown function (DUF4283)	-
110721359	0.027896155669718	0	0	1.60366578854925	1.60510712317396	0.904148395722154	0.465456889906271	0.175066534113688	0.12611265664174	LOC110721359	NW_018742616.1	4911392	4913609	+	1665	protein_coding	probable BOI-related E3 ubiquitin-protein ligase 2	-
110727323	0.372769656421192	0.306004337420614	0.0305253524626612	0.779250996041003	1.07243313005002	1.30540271779556	0	0	0	LOC110727323	NW_018742904.1	894035	896968	+	1869	protein_coding	transcription factor MYB2-like	-
110690518	6.84282366668676	5.80551932665233	6.97300801422057	32.3149455488893	26.6471314109949	33.5603025530917	21.3147650479609	10.0520610309797	9.18111817449706	LOC110690518	NW_018744041.1	1948981	1954023	-	2430	protein_coding	uncharacterized LOC110690518	-
110722610	37.4951008287603	34.058123968379	23.7258019164362	134.05398852761	98.5184321800416	78.8856243884011	71.6675083627274	45.1597686238338	49.2645677925422	LOC110722610	NW_018742684.1	384172	386618	-	1349	protein_coding	protein LURP-one-related 17-like	-
110720930	5.44803479480212	5.7861625158049	7.16078929432642	16.1174620120167	14.2884588499109	12.9921907287861	8.37131258335817	8.62371076597081	9.5301737605463	LOC110720930	NW_018742204.1	18279630	18288454	-	2677	protein_coding	uridine-cytidine kinase C-like%2C transcript variant X2	-
110717695	9.31682225641732	12.2665201092094	11.8226986242718	32.0426745300533	23.1577540420314	26.8740659488334	19.5270492806364	15.3911370190481	15.6012098162471	LOC110717695	NW_018745684.1	6029520	6034263	-	1356	protein_coding	NADPH-dependent aldo-keto reductase%2C chloroplastic-like	Aldo_ket_red
110729653	37.5350762422041	41.8513729527898	48.0877845434034	590.475106022782	339.131911944173	401.868758916481	226.653924969227	63.0339781176832	57.1451447672661	LOC110729653	NW_018742987.1	1459976	1464399	+	2043	protein_coding	oxalate--CoA ligase-like	AMP-binding
110682520	5.26739868555297	5.50543343237497	4.47371432462258	17.7038138917165	14.3183235811168	15.0129274889499	9.82890126234939	7.17654701141593	6.92695831002948	LOC110682520	NW_018743574.1	8275946	8280379	+	2372	protein_coding	uncharacterized LOC110682520	-
110717277	2.06724778592214	0.94778758202507	0.378184835482004	4.02262499258383	4.9033856630341	3.2444118079254	0.305786664178481	0.22082256007522	0.0994211994831901	LOC110717277	NW_018745675.1	2392257	2394590	+	1056	protein_coding	uncharacterized LOC110717277	-
110735797	121.760853484276	143.611541445144	104.506254350765	389.673670176118	563.015700080138	389.814562641953	234.185716524337	170.078774027281	167.458750052883	LOC110735797	NW_018743285.1	4200741	4204528	+	1284	protein_coding	petal death protein-like	-
110715068	0.941722503491856	0.62120431568334	0	28.8700221253203	28.3828500708966	22.0648194786643	10.9429555199362	1.39305296406613	1.63451043668816	LOC110715068	NW_018745470.1	1680667	1683324	-	1381	lncRNA	uncharacterized LOC110715068	-
110734407	3.26385021335701	2.68663537867801	3.14996887128883	9.37207279022288	7.26597599508213	11.8652774689843	5.71015863152872	3.87147135439985	4.80354101101486	LOC110734407	NW_018743212.1	2741663	2747817	+	2590	protein_coding	probable galacturonosyltransferase 6%2C transcript variant X2	Glyco_transf_8
110687368	16.4168404669913	14.7053849244488	13.4158702981997	62.5887928210799	47.7732020649286	55.6453439968664	38.5122873930476	21.0838096277324	20.2525447939992	LOC110687368	NW_018743919.1	2687455	2693527	+	2071	protein_coding	calcium-dependent protein kinase 2-like%2C transcript variant X1	Pkinase
110731239	0.802230676888016	0.97093360294508	0.808529796318353	2.92939533813975	6.75621789805869	3.05762104839028	1.40147255546956	2.32362445854173	1.39489087671721	LOC110731239	NW_018742205.1	7204434	7206901	+	2258	protein_coding	trans-resveratrol di-O-methyltransferase-like	-
novel.208	1.03676560692144	1.15502976468361	0.0727702598886656	10.8751608035655	8.94811392885485	8.77315437857379	5.6838876272196	2.67691021805471	2.04219259754757	-	NW_018742461.1	125003	127851	+	1568	-	PF13456:Reverse transcriptase-like|PF13966:zinc-binding in reverse transcriptase	-
110721081	25.6598610584793	20.6850000497654	14.2871045607473	4.10721971686586	3.06177239152394	4.83093467169941	8.14106546336698	14.0564208291536	11.236109570019	LOC110721081	NW_018742589.1	347674	348855	+	1182	protein_coding	protein GLUTAMINE DUMPER 4-like	-
110727884	54.0828166772781	60.5600232506918	80.4219106123631	166.344077233224	142.40405430666	129.611452279556	102.240396072702	91.8669985620835	91.8771080303076	LOC110727884	NW_018742914.1	3278244	3282726	-	1101	protein_coding	universal stress protein PHOS34-like	Usp
110736116	0.49662064412579	0.402308741304958	0.0321057308681563	22.9828065819553	12.9401600041615	16.2421426242568	5.52419010023819	0.852969078422236	0.443115306644269	LOC110736116	NW_018743292.1	279162	281080	-	1777	pseudogene	-	-
110725854	9.84288561035558	11.552026302009	11.0859110609539	29.8285093946643	25.7087464959621	27.1326842596442	19.8512478926343	16.103750569277	13.1857954802729	LOC110725854	NW_018742815.1	5065017	5067845	+	1477	protein_coding	uncharacterized LOC110725854%2C transcript variant X2	-
110712040	9.63689083137263	9.27576765589468	13.220965463443	28.9766031360247	24.2753690169388	25.394016909256	14.815015379158	14.8042748223895	17.9941330720973	LOC110712040	NW_018742418.1	6967910	6980763	+	3422	protein_coding	alpha-amylase 3%2C chloroplastic-like	-
110695547	2.24435010818303	2.19062680798723	2.21887114182623	0.286077413396314	0.45932831272325	0.642382066860892	1.10364299396603	1.54588804578292	1.23734574725102	LOC110695547	NW_018744301.1	6374126	6376102	+	1697	protein_coding	uncharacterized LOC110695547	-
novel.1544	2.92977895924379	2.72121720124653	1.70628254834109	10.2955200928811	10.5965218419162	9.28688621909696	4.45999577012555	5.19887632464206	3.53958932711442	-	NW_018745311.1	686946	690829	-	1839	-	-	-
110713620	33.3398685474252	44.7265473231831	46.6247875744242	14.8262464012375	15.8173731065616	15.6321659836406	22.8116851477147	28.6517271697599	31.4668096364297	LOC110713620	NW_018745448.1	687333	689571	+	1056	protein_coding	uncharacterized LOC110713620	-
110702301	109.950872758902	123.286749455779	81.2545935053223	143.496055360911	222.059527355911	144.065332610988	81.8570302976599	59.8074448717716	60.7561404634529	LOC110702301	NW_018742393.1	452129	455506	+	1544	protein_coding	BURP domain protein RD22-like	-
110726508	3.80713927787545	2.94883159160841	1.90072378446376	5.03829449853031	8.59742399463155	3.62358420853434	0.819657029819082	1.57226596977936	1.63784727990499	LOC110726508	NW_018742879.1	3164637	3167518	-	1891	pseudogene	-	-
