# Supplementary material for: Genome-Wide Transcriptomic and Proteomic Exploration of Molecular Regulations in Quinoa Responses to Ethylene and Salt Stress
Source: Plants (Basel). 2021 Oct 25;10(11):2281. doi: 10.3390/plants10112281 (PMC8625574; doi:10.3390/plants10112281)
Supplement: Supplementary file 1 [file plants-10-02281-s001.zip › plants-1403961/SUPPLEMENTARY MATERIALS/SUPPLEMENTARY MATERIAL EXCEL S3-QIAN MA.xls]

## Sheet: ACCp.vs.H2Op.diff_prot
Protein	Description	Gene	SALTp_1	SALTp_2	SALTp_3	H2Op_1	H2Op_2	H2Op_3	SALTp.vs.H2Op FC	SALTp.vs.H2Op Pvalue	SALTp.vs.H2Op log2FC	SALTp.vs.H2Op UP.DOWN	GO_NUM	GO_Description	KEGG_Description	KEGG_EC	KEGG_ko	COG_Function_Description	COG_Function_Class	COG_Class_Description	IPR_Term
XP_021771039.1	heat shock cognate 70 kDa protein 2-like	LOC110735170	641.5	693.5	656.2	537.5	428.4	590.9	1.27903	0.044971	0.355055	up	--	--	heat shock 70kDa protein 1/2/6/8	--	ko03040 Spliceosome ko04141 Protein processing in endoplasmic reticulum ko04144 Endocytosis	Molecular chaperone DnaK (HSP70)	O	Posttranslational modification, protein turnover, chaperones ;	IPR013126 [Heat shock protein 70 family]
XP_021720748.1	alpha-glucan phosphorylase 2	LOC110688321	3383	3098.5	3439	2546.9	2808.9	2856.5	1.20801	0.01628	0.272627	up	2	Biological Process:carbohydrate metabolic process (GO:0005975),Molecular Function:glycogen phosphorylase activity (GO:0008184)	glycogen phosphorylase	2.4.1.1	ko00500 Starch and sucrose metabolism ko01100 Metabolic pathways ko01110 Biosynthesis of secondary metabolites	Glucan phosphorylase	G	Carbohydrate transport and metabolism ;	IPR000811 [Glycosyl transferase, family 35]
XP_021745722.1	adenosylhomocysteinase-like	LOC110711619	2066.9	2077.1	2089.5	1592.5	1511.5	1750.6	1.28404	0.0217687	0.36069	up	3	Molecular Function:adenosylhomocysteinase activity (GO:0004013),Biological Process:S-adenosylhomocysteine catabolic process (GO:0019510),Molecular Function:NAD binding (GO:0051287)	adenosylhomocysteinase	3.3.1.1	ko00270 Cysteine and methionine metabolism ko01100 Metabolic pathways	S-adenosylhomocysteine hydrolase	H	Coenzyme transport and metabolism ;	IPR000043 [Adenosylhomocysteinase] ; IPR015878 [S-adenosyl-L-homocysteine hydrolase, NAD binding domain]
XP_021765540.1	phosphoribulokinase	LOC110730081	969.6	1057.3	892.6	1354.2	1422.3	1480.1	0.685876	0.00174186	-0.54398	down	3	Molecular Function:ATP binding (GO:0005524),Biological Process:metabolic process (GO:0008152),Molecular Function:kinase activity (GO:0016301)	phosphoribulokinase	2.7.1.19	ko00710 Carbon fixation in photosynthetic organisms ko01100 Metabolic pathways ko01200 Carbon metabolism	Uridine kinase	F	Nucleotide transport and metabolism ;	IPR006083 [Phosphoribulokinase/uridine kinase]
XP_021755954.1	endoplasmin homolog	LOC110721133	1292.2	1379.3	1347.3	1197.1	987.5	1028.6	1.25072	0.0176509	0.322754	up	4	Molecular Function:ATP binding (GO:0005524),Biological Process:protein folding (GO:0006457),Biological Process:response to stress (GO:0006950),Molecular Function:unfolded protein binding (GO:0051082)	heat shock protein 90kDa beta	--	ko04141 Protein processing in endoplasmic reticulum ko04626 Plant-pathogen interaction	Molecular chaperone, HSP90 family	O	Posttranslational modification, protein turnover, chaperones ;	IPR001404 [Heat shock protein Hsp90 family] ; IPR003594 [Histidine kinase-like ATPase, C-terminal domain]
XP_021715439.1	tubulin beta-2 chain-like	LOC110683389	4889.8	4604	4510.3	5421.4	5918.7	5509.5	0.831124	0.00768041	-0.266865	down	1	Molecular Function:GTPase activity (GO:0003924)	tubulin beta	--	ko04145 Phagosome	--	--	--	IPR003008 [Tubulin/FtsZ, GTPase domain] ; IPR018316 [Tubulin/FtsZ, 2-layer sandwich domain]
XP_021755293.1	endoplasmin homolog	LOC110720567	1098.3	1156.3	1128.9	846.2	824.1	883	1.32515	0.000322754	0.406153	up	4	Molecular Function:ATP binding (GO:0005524),Biological Process:protein folding (GO:0006457),Biological Process:response to stress (GO:0006950),Molecular Function:unfolded protein binding (GO:0051082)	heat shock protein 90kDa beta	--	ko04141 Protein processing in endoplasmic reticulum ko04626 Plant-pathogen interaction	Molecular chaperone, HSP90 family	O	Posttranslational modification, protein turnover, chaperones ;	IPR001404 [Heat shock protein Hsp90 family] ; IPR003594 [Histidine kinase-like ATPase, C-terminal domain]
XP_021774817.1	cysteine synthase	LOC110738716	553.9	589.1	582.3	435.1	450.9	510.3	1.23562	0.0123105	0.305238	up	--	--	cysteine synthase A	2.5.1.47	ko00270 Cysteine and methionine metabolism ko00920 Sulfur metabolism ko01100 Metabolic pathways ko01110 Biosynthesis of secondary metabolites ko01200 Carbon metabolism ko01230 Biosynthesis of amino acids	Cysteine synthase	E	Amino acid transport and metabolism ;	IPR001926 [Tryptophan synthase beta subunit-like PLP-dependent enzyme]
XP_021775819.1	glutamate-1-semialdehyde 2	LOC110739673	895.3	963.7	911.4	669.9	702.2	840.3	1.25221	0.0296428	0.324482	up	2	Molecular Function:transaminase activity (GO:0008483),Molecular Function:pyridoxal phosphate binding (GO:0030170)	glutamate-1-semialdehyde 2,1-aminomutase	5.4.3.8	ko00860 Porphyrin and chlorophyll metabolism ko01100 Metabolic pathways ko01110 Biosynthesis of secondary metabolites	Glutamate-1-semialdehyde aminotransferase	H	Coenzyme transport and metabolism ;	IPR005814 [Aminotransferase class-III]
XP_021744902.1	ferritin	LOC110710869	24282.4	23074.7	24324.8	18576	19040.8	21391.3	1.21478	0.0118077	0.280696	up	2	Biological Process:cellular iron ion homeostasis (GO:0006879),Molecular Function:ferric iron binding (GO:0008199)	ferritin heavy chain	1.16.3.2		Ferritin	P	Inorganic ion transport and metabolism ;	IPR008331 [Ferritin/DPS protein domain]
XP_021735853.1	tubulin beta-8 chain-like	LOC110702455	422.4	380	375	512.1	488.1	428.9	0.823875	0.0441448	-0.279502	down	1	Molecular Function:GTPase activity (GO:0003924)	tubulin beta	--	ko04145 Phagosome	--	--	--	IPR003008 [Tubulin/FtsZ, GTPase domain] ; IPR018316 [Tubulin/FtsZ, 2-layer sandwich domain]
XP_021761871.1	alanine aminotransferase 2-like	LOC110726706	4258.5	4656.2	4326.8	3666.8	3510.1	3760.3	1.21068	0.00577811	0.275823	up	2	Biological Process:biosynthetic process (GO:0009058),Molecular Function:pyridoxal phosphate binding (GO:0030170)	alanine transaminase	2.6.1.2	ko00220 Arginine biosynthesis ko00250 Alanine, aspartate and glutamate metabolism ko00710 Carbon fixation in photosynthetic organisms ko01100 Metabolic pathways ko01200 Carbon metabolism ko01210 2-Oxocarboxylic acid metabolism ko01230 Biosynthesis of amino acids	Aspartate/methionine/tyrosine aminotransferase	E	Amino acid transport and metabolism ;	IPR004839 [Aminotransferase, class I/classII]
XP_021720980.1	chlorophyll a-b binding protein	LOC110688521	10666.1	9240.7	10765.9	16777.6	14453.8	16722.6	0.639628	0.00319279	-0.644696	down	--	--	light-harvesting complex II chlorophyll a/b binding protein 1	--	ko00196 Photosynthesis - antenna proteins ko01100 Metabolic pathways	--	--	--	IPR022796 [Chlorophyll A-B binding protein]
XP_021720998.1	choline monooxygenase	LOC110688533	5628.1	6750.5	5739.8	5296.1	4519.8	4749.1	1.24397	0.0493984	0.31495	up	4	Molecular Function:iron ion binding (GO:0005506),Molecular Function:oxidoreductase activity (GO:0016491),Biological Process:aromatic compound catabolic process (GO:0019439),Biological Process:oxidation-reduction process (GO:0055114)	choline monooxygenase	1.14.15.7	ko00260 Glycine, serine and threonine metabolism	Phenylpropionate dioxygenase or related ring-hydroxylating dioxygenase, large terminal subunit	PR	Inorganic ion transport and metabolism ; General function prediction only ;	IPR015879 [Aromatic-ring-hydroxylating dioxygenase, alpha subunit, C-terminal domain] ; IPR017941 [Rieske [2Fe-2S] iron-sulphur domain]
XP_021736716.1	phospholipase D alpha 1-like	LOC110703249	831.3	857.2	838.9	718.1	672.3	666.7	1.22862	0.000957929	0.297042	up	2	Molecular Function:catalytic activity (GO:0003824),Molecular Function:protein binding (GO:0005515)	phospholipase D1/2	3.1.4.4	ko00564 Glycerophospholipid metabolism ko00565 Ether lipid metabolism ko01100 Metabolic pathways ko01110 Biosynthesis of secondary metabolites ko04144 Endocytosis	Phosphatidylserine/phosphatidylglycerophosphate/cardiolipin synthase or related enzyme	I	Lipid transport and metabolism ;	IPR000008 [C2 domain] ; IPR001736 [Phospholipase D/Transphosphatidylase] ; IPR024632 [Phospholipase D, C-terminal]
XP_021728916.1	linoleate 13S-lipoxygenase 2-1	LOC110695975	6935.5	6305.8	7261.6	5047.3	5683.2	5945.7	1.22947	0.0300616	0.298037	up	3	Molecular Function:protein binding (GO:0005515),Molecular Function:metal ion binding (GO:0046872),Biological Process:oxidation-reduction process (GO:0055114)	lipoxygenase	1.13.11.12	ko00591 Linoleic acid metabolism ko00592 alpha-Linolenic acid metabolism ko01100 Metabolic pathways ko01110 Biosynthesis of secondary metabolites	--	--	--	IPR001024 [PLAT/LH2 domain] ; IPR013819 [Lipoxygenase, C-terminal]
XP_021715259.1	phosphoethanolamine N-methyltransferase	LOC110683223	13260.9	16099.4	14186.7	11146.9	11646	9421	1.35181	0.0244857	0.43489	up	2	Biological Process:metabolic process (GO:0008152),Molecular Function:methyltransferase activity (GO:0008168)	phosphoethanolamine N-methyltransferase	2.1.1.103	ko00564 Glycerophospholipid metabolism	Cyclopropane fatty-acyl-phospholipid synthase and related methyltransferases	I	Lipid transport and metabolism ;	IPR013216 [Methyltransferase type 11]
XP_021763157.1	LOW QUALITY PROTEIN: ABC transporter C family member 14-like	LOC110727888	1579	1668.4	1645.1	1218.9	1349.3	1356.5	1.24659	0.00346286	0.317989	up	5	Molecular Function:ATP binding (GO:0005524),Biological Process:transport (GO:0006810),Cellular Component:integral component of membrane (GO:0016021),Molecular Function:ATPase activity (GO:0016887),Biological Process:transmembrane transport (GO:0055085)	--	--	--	ABC-type multidrug transport system, ATPase and permease component	V	Defense mechanisms ;	IPR003439 [ABC transporter-like] ; IPR011527 [ABC transporter type 1, transmembrane domain]
XP_021722155.1	alcohol dehydrogenase class-3	LOC110689684	926.4	1027.3	842.6	735.5	746.6	786.3	1.23272	0.033981	0.301844	up	1	Biological Process:oxidation-reduction process (GO:0055114)	--	--	ko00010 Glycolysis / Gluconeogenesis ko00071 Fatty acid degradation ko00350 Tyrosine metabolism ko01100 Metabolic pathways ko01110 Biosynthesis of secondary metabolites ko01200 Carbon metabolism	Zn-dependent alcohol dehydrogenase	R	General function prediction only ;	IPR013149 [Alcohol dehydrogenase, C-terminal] ; IPR013154 [Alcohol dehydrogenase, N-terminal]
XP_021775935.1	beta-glucosidase 13-like	LOC110739769	3283.2	3758.2	3590.9	4947.3	5328.7	5075	0.692613	0.000917959	-0.529879	down	1	Biological Process:carbohydrate metabolic process (GO:0005975)	beta-glucosidase	3.2.1.21	ko00460 Cyanoamino acid metabolism ko00500 Starch and sucrose metabolism ko00940 Phenylpropanoid biosynthesis ko01100 Metabolic pathways ko01110 Biosynthesis of secondary metabolites	Beta-glucosidase/6-phospho-beta-glucosidase/beta-galactosidase	G	Carbohydrate transport and metabolism ;	IPR001360 [Glycoside hydrolase family 1]
XP_021765715.1	2-Cys peroxiredoxin BAS1	LOC110730230	19.6	18.2	20.9	11.8	12	16.7	1.44938	0.0271075	0.535439	up	4	Molecular Function:antioxidant activity (GO:0016209),Molecular Function:oxidoreductase activity (GO:0016491),Molecular Function:peroxiredoxin activity (GO:0051920),Biological Process:oxidation-reduction process (GO:0055114)	peroxiredoxin (alkyl hydroperoxide reductase subunit C)	1.11.1.15		Alkyl hydroperoxide reductase subunit AhpC (peroxiredoxin)	V	Defense mechanisms ;	IPR000866 [Alkyl hydroperoxide reductase subunit C/ Thiol specific antioxidant] ; IPR019479 [Peroxiredoxin, C-terminal]
XP_021775423.1	glutathione S-transferase-like	LOC110739265	3174.4	3649.9	3438	3044.7	2539.7	2948.6	1.20266	0.0496404	0.266229	up	1	Molecular Function:protein binding (GO:0005515)	glutathione S-transferase	2.5.1.18	ko00480 Glutathione metabolism	Glutathione S-transferase	O	Posttranslational modification, protein turnover, chaperones ;	IPR004045 [Glutathione S-transferase, N-terminal] ; IPR004046 [Glutathione S-transferase, C-terminal]
XP_021716438.1	beta-glucosidase 44-like	LOC110684308	2498.5	2106.6	2212.1	3311.5	3307.8	3286.4	0.68821	0.0123986	-0.53908	down	1	Biological Process:carbohydrate metabolic process (GO:0005975)	beta-glucosidase	3.2.1.21	ko00460 Cyanoamino acid metabolism ko00500 Starch and sucrose metabolism ko00940 Phenylpropanoid biosynthesis ko01100 Metabolic pathways ko01110 Biosynthesis of secondary metabolites	Beta-glucosidase/6-phospho-beta-glucosidase/beta-galactosidase	G	Carbohydrate transport and metabolism ;	IPR001360 [Glycoside hydrolase family 1]
XP_021771675.1	petal death protein-like	LOC110735799	1903.8	2057.9	1803.4	1437.6	1313.6	1376.4	1.39672	0.00267112	0.482042	up	--	--	--	--	--	2-Methylisocitrate lyase and related enzymes, PEP mutase family	G	Carbohydrate transport and metabolism ;	--
XP_021734354.1	calreticulin-3-like	LOC110701071	10114	10663.5	10381	7442.3	7333.4	7866.7	1.37611	0.000236174	0.460599	up	4	Molecular Function:calcium ion binding (GO:0005509),Cellular Component:endoplasmic reticulum (GO:0005783),Biological Process:protein folding (GO:0006457),Molecular Function:unfolded protein binding (GO:0051082)	calreticulin	--	ko04141 Protein processing in endoplasmic reticulum ko04145 Phagosome	--	--	--	IPR001580 [Calreticulin/calnexin]
XP_021720939.1	calcium-transporting ATPase 4	LOC110688491	293.1	257.3	289.6	188.4	223	240.4	1.28874	0.0301912	0.36596	up	2	Molecular Function:nucleotide binding (GO:0000166),Molecular Function:metal ion binding (GO:0046872)	Ca2+-transporting ATPase	3.6.3.8	--	Magnesium-transporting ATPase (P-type)	P	Inorganic ion transport and metabolism ;	IPR004014 [Cation-transporting P-type ATPase, N-terminal] ; IPR006068 [Cation-transporting P-type ATPase, C-terminal] ; IPR008250 [P-type ATPase, A domain]
XP_021753472.1	benzyl alcohol O-benzoyltransferase-like	LOC110718858	1135.7	981.6	1210	774.6	914.5	928.3	1.27122	0.0467896	0.346218	up	--	--	--	--	--	--	--	--	IPR003480 [Transferase]
XP_021735882.1	pathogenesis-related protein-like	LOC110702479	6320.7	6729.2	6577.1	4887.7	4272	5010.5	1.38509	0.00212473	0.46998	up	--	--	--	--	--	--	--	--	IPR001938 [Thaumatin]
XP_021772005.1	linoleate 13S-lipoxygenase 2-1	LOC110736163	1622	1660.3	1740.7	1284.8	1266.1	1417.6	1.26572	0.0040197	0.339955	up	3	Molecular Function:protein binding (GO:0005515),Molecular Function:metal ion binding (GO:0046872),Biological Process:oxidation-reduction process (GO:0055114)	lipoxygenase	1.13.11.12	ko00591 Linoleic acid metabolism ko00592 alpha-Linolenic acid metabolism ko01100 Metabolic pathways ko01110 Biosynthesis of secondary metabolites	--	--	--	IPR001024 [PLAT/LH2 domain] ; IPR013819 [Lipoxygenase, C-terminal]
XP_021747297.1	elongation factor 1-delta	LOC110713136	226.1	228.4	219.3	164.9	137.4	196.4	1.35111	0.0277562	0.434148	up	2	Molecular Function:translation elongation factor activity (GO:0003746),Biological Process:translational elongation (GO:0006414)	elongation factor 1-beta	--	--	--	--	--	IPR014038 [Translation elongation factor EF1B, beta/delta subunit, guanine nucleotide exchange domain]
XP_021774170.1	coatomer subunit beta\\-3-like	LOC110738110	13462.9	14008.8	14371	9427.9	9547.8	10040.7	1.44204	0.000189961	0.528107	up	1	Molecular Function:protein binding (GO:0005515)	coatomer subunit beta'	--	--	WD40 repeat	R	General function prediction only ;	IPR001680 [WD40 repeat]
XP_021718401.1	14-3-3-like protein GF14 iota	LOC110686129	445	493.9	405.8	349.1	245	350.1	1.42417	0.0365334	0.51012	up	--	--	--	--	--	--	--	--	IPR023410 [14-3-3 domain]
XP_021754518.1	beta-glucosidase 44-like	LOC110719843	706.9	589.7	674.2	1106.9	1204.8	1129.2	0.572757	0.000432012	-0.804005	down	1	Biological Process:carbohydrate metabolic process (GO:0005975)	beta-glucosidase	3.2.1.21	ko00460 Cyanoamino acid metabolism ko00500 Starch and sucrose metabolism ko00940 Phenylpropanoid biosynthesis ko01100 Metabolic pathways ko01110 Biosynthesis of secondary metabolites	Beta-glucosidase/6-phospho-beta-glucosidase/beta-galactosidase	G	Carbohydrate transport and metabolism ;	IPR001360 [Glycoside hydrolase family 1]
XP_021767647.1	patatin-like protein 2	LOC110732043	1251.3	1455.8	1262.2	898.7	829.8	1045.8	1.43074	0.0123677	0.516761	up	1	Biological Process:lipid metabolic process (GO:0006629)	--	--	--	Patatin-like phospholipase/acyl hydrolase	R	General function prediction only ;	IPR002641 [Patatin/Phospholipase A2-related]
XP_021755846.1	thiamine thiazole synthase	LOC110721030	7106.1	6887.1	6828.8	11192.1	10013.4	10577.3	0.655134	0.000479389	-0.610138	down	--	--	thiamine thiazole synthase	--	ko00730 Thiamine metabolism ko01100 Metabolic pathways	Archaeal ribulose 1,5-bisphosphate synthetase/yeast thiazole synthase	H	Coenzyme transport and metabolism ;	--
XP_021721640.1	(R	LOC110689221	7671.7	8527.1	8539.1	6047.7	5898.7	5828.2	1.39176	0.00139851	0.476906	up	2	Molecular Function:O-methyltransferase activity (GO:0008171),Molecular Function:protein dimerization activity (GO:0046983)	--	--	--	Predicted transcriptional regulator, contains HTH domain	K	Transcription ;	IPR001077 [O-methyltransferase, family 2] ; IPR012967 [Plant methyltransferase dimerisation]
XP_021759390.1	beta-glucosidase 12-like	LOC110724275	1239.9	1417.9	1163	1817.1	1635	1561.9	0.762026	0.0205453	-0.392087	down	1	Biological Process:carbohydrate metabolic process (GO:0005975)	beta-glucosidase	3.2.1.21	ko00460 Cyanoamino acid metabolism ko00500 Starch and sucrose metabolism ko00940 Phenylpropanoid biosynthesis ko01100 Metabolic pathways ko01110 Biosynthesis of secondary metabolites	Beta-glucosidase/6-phospho-beta-glucosidase/beta-galactosidase	G	Carbohydrate transport and metabolism ;	IPR001360 [Glycoside hydrolase family 1]
XP_021744739.1	pyruvate decarboxylase 2-like	LOC110710712	300.2	302.4	324.3	207.7	183.5	278.4	1.38426	0.0437574	0.469114	up	3	Molecular Function:magnesium ion binding (GO:0000287),Molecular Function:catalytic activity (GO:0003824),Molecular Function:thiamine pyrophosphate binding (GO:0030976)	pyruvate decarboxylase	4.1.1.1	ko00010 Glycolysis / Gluconeogenesis ko01100 Metabolic pathways ko01110 Biosynthesis of secondary metabolites	TPP-dependent 2-oxoacid decarboxylase, includes indolepyruvate decarboxylase	GHR	Carbohydrate transport and metabolism ; Coenzyme transport and metabolism ; General function prediction only ;	IPR011766 [Thiamine pyrophosphate enzyme, C-terminal TPP-binding] ; IPR012000 [Thiamine pyrophosphate enzyme, central domain] ; IPR012001 [Thiamine pyrophosphate enzyme, N-terminal TPP-binding domain]
XP_021720442.1	subtilisin-like protease SBT1.4	LOC110688071	5191.1	4827.1	4510.5	3413.2	3600.8	3500.3	1.3818	0.0027921	0.466553	up	2	Molecular Function:serine-type endopeptidase activity (GO:0004252),Biological Process:proteolysis (GO:0006508)	--	--	--	Serine protease, subtilisin family	O	Posttranslational modification, protein turnover, chaperones ;	IPR000209 [Peptidase S8/S53 domain] ; IPR003137 [PA domain] ; IPR010259 [Peptidase S8 propeptide/proteinase inhibitor I9]
XP_021746144.1	hypersensitive-induced response protein 2	LOC110712007	1286.1	1261.1	1298.9	941.8	1041.8	1052.7	1.26671	0.00187577	0.341082	up	--	--	--	--	--	Regulator of protease activity HflC, stomatin/prohibitin superfamily	O	Posttranslational modification, protein turnover, chaperones ;	IPR001107 [Band 7 domain]
XP_021737394.1	mitochondrial phosphate carrier protein 3	LOC110703905	3342.1	3175.3	3313.1	2313.3	2557.1	2600.7	1.3158	0.00158994	0.395944	up	--	--	solute carrier family 25 (mitochondrial phosphate transporter), member 3	--	--	--	--	--	IPR018108 [Mitochondrial substrate/solute carrier]
XP_021742552.1	mediator of RNA polymerase II transcription subunit 37a-like	LOC110708671	1909.7	1829.9	1931.3	1459.6	1487.4	1515.1	1.2709	0.000316108	0.345855	up	--	--	heat shock 70kDa protein 5	--	ko03060 Protein export ko04141 Protein processing in endoplasmic reticulum	Molecular chaperone DnaK (HSP70)	O	Posttranslational modification, protein turnover, chaperones ;	IPR013126 [Heat shock protein 70 family]
XP_021754517.1	beta-galactosidase 1-like	LOC110719842	3993.3	3422.2	3684.8	5110.2	6948	5868.4	0.619208	0.0151417	-0.691503	down	1	Molecular Function:carbohydrate binding (GO:0030246)	--	--	--	Beta-galactosidase GanA	G	Carbohydrate transport and metabolism ;	IPR000922 [D-galactoside/L-rhamnose binding SUEL lectin domain] ; IPR031330 [Glycoside hydrolase 35, catalytic domain]
XP_021774726.1	uncharacterized protein LOC110738641	LOC110738641	815.1	794.7	808.8	653.9	638.3	715.8	1.20448	0.00497855	0.268413	up	--	--	--	--	--	LEA14-like dessication related protein	V	Defense mechanisms ;	IPR004864 [Late embryogenesis abundant protein, LEA-14]
XP_021729609.1	patatin-like protein 2 isoform X1	LOC110696584	1154.3	1112.8	1185.5	615.6	921.3	894.7	1.41989	0.0272027	0.505777	up	1	Biological Process:lipid metabolic process (GO:0006629)	--	--	--	Patatin-like phospholipase/acyl hydrolase	R	General function prediction only ;	IPR002641 [Patatin/Phospholipase A2-related]
XP_021751280.1	beta-xylosidase/alpha-L-arabinofuranosidase 2-like	LOC110716937	434.3	465.3	438.7	524.5	570.2	517.7	0.830005	0.00878123	-0.268808	down	1	Biological Process:carbohydrate metabolic process (GO:0005975)	xylan 1,4-beta-xylosidase	3.2.1.37	ko00520 Amino sugar and nucleotide sugar metabolism ko01100 Metabolic pathways	Periplasmic beta-glucosidase and related glycosidases	G	Carbohydrate transport and metabolism ;	IPR001764 [Glycoside hydrolase, family 3, N-terminal] ; IPR002772 [Glycoside hydrolase family 3 C-terminal domain] ; IPR026891 [Fibronectin type III-like domain]
XP_021719551.1	probable NAD(P)H dehydrogenase (quinone) FQR1-like 1	LOC110687240	169.8	150.1	154.6	264.3	256.1	192.8	0.665311	0.0271388	-0.587899	down	1	Molecular Function:oxidoreductase activity (GO:0016491)	NAD(P)H dehydrogenase (quinone)	1.6.5.2	ko00130 Ubiquinone and other terpenoid-quinone biosynthesis ko01110 Biosynthesis of secondary metabolites	Multimeric flavodoxin WrbA	C	Energy production and conversion ;	IPR005025 [NADPH-dependent FMN reductase-like]
XP_021738687.1	jasmonate-induced protein homolog	LOC110705148	11232.6	10398.3	11225.8	13900.4	14880.2	16635.6	0.723458	0.00779113	-0.467019	down	--	--	--	--	--	--	--	--	--
XP_021751794.1	inositol-3-phosphate synthase	LOC110717414	6194.5	5802.2	6327.5	3472.8	3783.8	3710.1	1.67089	0.000181163	0.740621	up	3	Molecular Function:inositol-3-phosphate synthase activity (GO:0004512),Biological Process:inositol biosynthetic process (GO:0006021),Biological Process:phospholipid biosynthetic process (GO:0008654)	myo-inositol-1-phosphate synthase	5.5.1.4	ko00562 Inositol phosphate metabolism ko01100 Metabolic pathways	Myo-inositol-1-phosphate synthase	I	Lipid transport and metabolism ;	IPR002587 [Myo-inositol-1-phosphate synthase] ; IPR013021 [Myo-inositol-1-phosphate synthase, GAPDH-like]
XP_021731234.1	alanine--glyoxylate aminotransferase 2 homolog 3	LOC110698132	6474.6	5878.4	6723.4	4622.1	5117.8	5256.1	1.2721	0.0126127	0.347211	up	2	Molecular Function:transaminase activity (GO:0008483),Molecular Function:pyridoxal phosphate binding (GO:0030170)	--	--	ko00250 Alanine, aspartate and glutamate metabolism ko00260 Glycine, serine and threonine metabolism ko00270 Cysteine and methionine metabolism ko00280 Valine, leucine and isoleucine degradation ko01100 Metabolic pathways ko01110 Biosynthesis of secondary metabolites	4-aminobutyrate aminotransferase or related aminotransferase	E	Amino acid transport and metabolism ;	IPR005814 [Aminotransferase class-III]
XP_021716516.1	developmentally-regulated G-protein 2	LOC110684370	295.6	269.6	298.3	239.3	213.8	257.5	1.21517	0.0310655	0.281158	up	1	Molecular Function:GTP binding (GO:0005525)	uncharacterized protein	--	--	Ribosome-interacting GTPase 1	J	Translation, ribosomal structure and biogenesis ;	IPR004095 [TGS] ; IPR006073 [GTP binding domain] ; IPR031662 [GTP binding protein, second domain]
XP_021756889.1	fasciclin-like arabinogalactan protein 9	LOC110721964	7075	5866.7	7172.3	3796.6	3699.2	4242.6	1.71352	0.00349031	0.776964	up	--	--	--	--	--	Uncaracterized surface protein containing fasciclin (FAS1) repeats	R	General function prediction only ;	IPR000782 [FAS1 domain]
XP_021752665.1	probable carboxylesterase 6	LOC110718167	1987	1682.8	2328.6	1058.5	1457.1	1496.8	1.49497	0.0469243	0.580112	up	2	Biological Process:metabolic process (GO:0008152),Molecular Function:hydrolase activity (GO:0016787)	--	--	--	Acetyl esterase/lipase	I	Lipid transport and metabolism ;	IPR013094 [Alpha/beta hydrolase fold-3]
XP_021714587.1	phosphatidylinositol 3	LOC110682542	550.9	578.4	555.4	462.6	411.2	507.6	1.21956	0.0255458	0.286361	up	--	--	--	--	ko00562 Inositol phosphate metabolism ko04070 Phosphatidylinositol signaling system	--	--	--	IPR014020 [Tensin phosphatase, C2 domain]
XP_021746990.1	putative methyltransferase DDB_G0268948	LOC110712846	5070.6	5569	5287.8	4119.4	4076.8	4876.3	1.21839	0.0327961	0.284976	up	2	Biological Process:metabolic process (GO:0008152),Molecular Function:methyltransferase activity (GO:0008168)	--	--	--	Ubiquinone/menaquinone biosynthesis C-methylase UbiE	H	Coenzyme transport and metabolism ;	IPR013216 [Methyltransferase type 11]
XP_021775918.1	uncharacterized protein LOC110739752 isoform X1	LOC110739752	463.3	416.4	460.4	551.4	539.9	525.2	0.829013	0.00557346	-0.270533	down	--	--	--	--	--	mRNA degradation ribonuclease J1/J2	J	Translation, ribosomal structure and biogenesis ;	IPR001279 [Metallo-beta-lactamase] ; IPR011108 [Zn-dependent metallo-hydrolase, RNA specificity domain]
XP_021713845.1	DEAD-box ATP-dependent RNA helicase 3	LOC110681964	697.4	599.2	672.2	798.8	787.3	805.4	0.823249	0.00924198	-0.280599	down	6	Molecular Function:nucleic acid binding (GO:0003676),Molecular Function:RNA binding (GO:0003723),Molecular Function:helicase activity (GO:0004386),Molecular Function:ATP binding (GO:0005524),Cellular Component:nucleus (GO:0005634),Molecular Function:zinc ion binding (GO:0008270)	--	--	--	Superfamily II DNA and RNA helicase	L	Replication, recombination and repair ;	IPR001650 [Helicase, C-terminal] ; IPR001878 [Zinc finger, CCHC-type] ; IPR011545 [DEAD/DEAH box helicase domain] ; IPR012562 [GUCT]
XP_021741515.1	MLP-like protein 43	LOC110707774	5070.6	5591.6	6943.2	9919.4	8348.7	9590.3	0.63196	0.00965851	-0.662094	down	2	Biological Process:defense response (GO:0006952),Biological Process:response to biotic stimulus (GO:0009607)	--	--	--	--	--	--	IPR000916 [Bet v I/Major latex protein]
XP_021728039.1	DEAD-box ATP-dependent RNA helicase 3	LOC110695127	75.6	77.3	66.1	98.2	92	95.8	0.765734	0.00470912	-0.385084	down	6	Molecular Function:nucleic acid binding (GO:0003676),Molecular Function:RNA binding (GO:0003723),Molecular Function:helicase activity (GO:0004386),Molecular Function:ATP binding (GO:0005524),Cellular Component:nucleus (GO:0005634),Molecular Function:zinc ion binding (GO:0008270)	--	--	--	Superfamily II DNA and RNA helicase	L	Replication, recombination and repair ;	IPR001650 [Helicase, C-terminal] ; IPR001878 [Zinc finger, CCHC-type] ; IPR011545 [DEAD/DEAH box helicase domain] ; IPR012562 [GUCT]
XP_021756231.1	fasciclin-like arabinogalactan protein 10	LOC110721403	792.8	979.1	768.1	1334.4	1244.6	1105.3	0.689412	0.0154972	-0.536562	down	--	--	--	--	--	Uncaracterized surface protein containing fasciclin (FAS1) repeats	R	General function prediction only ;	IPR000782 [FAS1 domain]
YP_009380130.1	PsaA (chloroplast)	psaA	13854	12783.7	14621.5	17704.1	17478.8	15240.3	0.818258	0.0324179	-0.289372	down	4	Cellular Component:photosystem I (GO:0009522),Cellular Component:thylakoid (GO:0009579),Biological Process:photosynthesis (GO:0015979),Cellular Component:integral component of membrane (GO:0016021)	photosystem I P700 chlorophyll a apoprotein A1	--	ko00195 Photosynthesis ko01100 Metabolic pathways	Outer membrane protein OmpA and related peptidoglycan-associated (lipo)proteins	M	Cell wall/membrane/envelope biogenesis ;	IPR001280 [Photosystem I PsaA/PsaB]
XP_021713522.1	uncharacterized protein LOC110681694	LOC110681694	359.3	511.6	254.8	736.5	667.9	583.9	0.566162	0.0294117	-0.820713	down	--	--	--	--	--	--	--	--	--
XP_021748514.1	kunitz-type trypsin inhibitor alpha chain-like	LOC110714315	8699.2	7636.3	7900.4	13137	15489.9	13944.6	0.569299	0.00130189	-0.812742	down	1	Molecular Function:endopeptidase inhibitor activity (GO:0004866)	--	--	--	--	--	--	IPR002160 [Proteinase inhibitor I3, Kunitz legume]
XP_021745194.1	ras-related protein RHN1-like	LOC110711124	574.8	548.1	601	433.1	480.2	494.6	1.22445	0.0118664	0.292131	up	2	Molecular Function:GTP binding (GO:0005525),Biological Process:small GTPase mediated signal transduction (GO:0007264)	--	--	--	GTPase SAR1 family domain	R	General function prediction only ;	IPR001806 [Small GTPase superfamily]
XP_021754363.1	UDP-glucose 4-epimerase GEPI48-like	LOC110719693	3521.6	3336.2	3650.5	2539.9	2791.3	2837.1	1.28647	0.00386385	0.363422	up	--	--	UDP-glucose 4-epimerase	5.1.3.2	ko00052 Galactose metabolism ko00520 Amino sugar and nucleotide sugar metabolism ko01100 Metabolic pathways	UDP-glucose 4-epimerase	M	Cell wall/membrane/envelope biogenesis ;	IPR016040 [NAD(P)-binding domain]
XP_021745949.1	ran-binding protein 1 homolog b-like	LOC110711827	444.7	435.8	510.5	280.1	273.4	348.7	1.54179	0.00840819	0.624603	up	1	Biological Process:intracellular transport (GO:0046907)	Ran-binding protein 1	--		--	--	--	IPR000156 [Ran binding domain]
XP_021735878.1	osmotin-like protein OSML13	LOC110702476	510.7	537.8	492.3	391	360.3	407.2	1.33	0.00260877	0.411422	up	--	--	--	--	--	--	--	--	IPR001938 [Thaumatin]
XP_021735932.1	hydroxymethylglutaryl-CoA synthase-like	LOC110702521	5217.4	5825.2	5170.9	4564.6	4525.9	4345.9	1.20668	0.0138817	0.271049	up	2	Molecular Function:hydroxymethylglutaryl-CoA synthase activity (GO:0004421),Biological Process:isoprenoid biosynthetic process (GO:0008299)	hydroxymethylglutaryl-CoA synthase	2.3.3.10	ko00072 Synthesis and degradation of ketone bodies ko00280 Valine, leucine and isoleucine degradation ko00650 Butanoate metabolism ko00900 Terpenoid backbone biosynthesis ko01100 Metabolic pathways ko01110 Biosynthesis of secondary metabolites	3-hydroxy-3-methylglutaryl CoA synthase	I	Lipid transport and metabolism ;	IPR013528 [Hydroxymethylglutaryl-coenzyme A synthase, N-terminal] ; IPR013746 [Hydroxymethylglutaryl-coenzyme A synthase C-terminal domain]
XP_021736095.1	MLP-like protein 34	LOC110702654	1657.8	1600	2057.3	2533.1	2343.6	2637	0.707388	0.011912	-0.499427	down	2	Biological Process:defense response (GO:0006952),Biological Process:response to biotic stimulus (GO:0009607)	--	--	--	--	--	--	IPR000916 [Bet v I/Major latex protein]
XP_021751180.1	MLP-like protein 43	LOC110716842	4954.3	5686.9	6772.2	8093.2	8425.2	8454.2	0.6973	0.00958326	-0.520148	down	2	Biological Process:defense response (GO:0006952),Biological Process:response to biotic stimulus (GO:0009607)	--	--	--	--	--	--	IPR000916 [Bet v I/Major latex protein]
XP_021754120.1	osmotin-like protein OSML13	LOC110719473	145.2	172.4	140.5	67.2	80.4	107.3	1.79718	0.0117846	0.845731	up	--	--	--	--	--	--	--	--	IPR001938 [Thaumatin]
XP_021720450.1	linoleate 13S-lipoxygenase 3-1	LOC110688078	1082.6	1013.9	1088.3	798.1	785.4	928.5	1.26783	0.0121949	0.342366	up	3	Molecular Function:protein binding (GO:0005515),Molecular Function:metal ion binding (GO:0046872),Biological Process:oxidation-reduction process (GO:0055114)	lipoxygenase	1.13.11.12	ko00591 Linoleic acid metabolism ko00592 alpha-Linolenic acid metabolism ko01100 Metabolic pathways ko01110 Biosynthesis of secondary metabolites	--	--	--	IPR001024 [PLAT/LH2 domain] ; IPR013819 [Lipoxygenase, C-terminal]
XP_021746004.1	calmodulin-7-like	LOC110711868	1207.3	1232.7	1148.6	932.1	950.4	1099.6	1.20338	0.0260586	0.267092	up	1	Molecular Function:calcium ion binding (GO:0005509)	calmodulin	--	ko04016 MAPK signaling pathway - plant ko04070 Phosphatidylinositol signaling system ko04626 Plant-pathogen interaction	Ca2+-binding protein, EF-hand superfamily	T	Signal transduction mechanisms ;	IPR002048 [EF-hand domain]
XP_021770443.1	glycine-rich cell wall structural protein-like	LOC110734585	1159.9	1171.6	1035.1	1337.9	1288.8	1531	0.809727	0.0372501	-0.304493	down	--	--	--	--	--	--	--	--	--
XP_021752992.1	L-ascorbate oxidase homolog	LOC110718475	357.7	342.1	337.7	267	278.8	307.9	1.2153	0.0107391	0.28131	up	3	Molecular Function:copper ion binding (GO:0005507),Molecular Function:oxidoreductase activity (GO:0016491),Biological Process:oxidation-reduction process (GO:0055114)	--	--	--	Multicopper oxidase with three cupredoxin domains (includes cell division protein FtsP and spore coat protein CotA)	DPM	Cell cycle control, cell division, chromosome partitioning ; Inorganic ion transport and metabolism ; Cell wall/membrane/envelope biogenesis ;	IPR001117 [Multicopper oxidase, type 1] ; IPR011706 [Multicopper oxidase, type 2] ; IPR011707 [Multicopper oxidase, type 3]
XP_021776183.1	pathogenesis-related protein PRB1-3-like	LOC110740007	5393.2	5534.7	6090.2	2773.5	2696.9	3058	1.99546	0.000293166	0.996723	up	--	--	pathogenesis-related protein 1	--	ko04016 MAPK signaling pathway - plant ko04075 Plant hormone signal transduction ko04626 Plant-pathogen interaction	Uncharacterized conserved protein YkwD, contains CAP (CSP/antigen 5/PR1) domain	S	Function unknown ;	IPR014044 [CAP domain]
XP_021776184.1	pathogenesis-related protein 1A-like	LOC110740010	3915.8	4630.1	4252.9	2563.2	2032.8	2212.2	1.87991	0.00151219	0.910663	up	--	--	pathogenesis-related protein 1	--	ko04016 MAPK signaling pathway - plant ko04075 Plant hormone signal transduction ko04626 Plant-pathogen interaction	Uncharacterized conserved protein YkwD, contains CAP (CSP/antigen 5/PR1) domain	S	Function unknown ;	IPR014044 [CAP domain]
XP_021724112.1	putative elongation factor TypA-like SVR3	LOC110691481	4418.6	4867.2	4344.2	6239.3	5460.5	5153.3	0.808753	0.0412781	-0.306228	down	1	Molecular Function:GTP binding (GO:0005525)	GTP-binding protein	--	--	Predicted membrane GTPase involved in stress response	T	Signal transduction mechanisms ;	IPR000640 [Translation elongation factor EFG, V domain] ; IPR004161 [Translation elongation factor EFTu-like, domain 2]
XP_021727719.1	nucleotide pyrophosphatase/phosphodiesterase-like	LOC110694862	2095.6	2460	2661	3524.8	3154.7	3076.2	0.739732	0.0171844	-0.434926	down	3	Molecular Function:acid phosphatase activity (GO:0003993),Molecular Function:hydrolase activity (GO:0016787),Molecular Function:metal ion binding (GO:0046872)				PKD repeat	S	Function unknown ;	IPR004843 [Calcineurin-like phosphoesterase domain, ApaH type] ; IPR015914 [Purple acid phosphatase, N-terminal] ; IPR025733 [Iron/zinc purple acid phosphatase-like C-terminal domain]
XP_021716254.1	phototropin-1-like isoform X1	LOC110684152	2917.5	2888.5	2828.4	3628.6	3636.7	3419.2	0.808124	0.00084128	-0.307352	down	3	Molecular Function:protein kinase activity (GO:0004672),Molecular Function:ATP binding (GO:0005524),Biological Process:protein phosphorylation (GO:0006468)	phototropin	2.7.11.1	--	Two-component sensor histidine kinase, HisKA and HATPase domains	T	Signal transduction mechanisms ;	IPR000014 [PAS domain] ; IPR000719 [Protein kinase domain]
XP_021774794.1	putative wall-associated receptor kinase-like 16	LOC110738697	1420.5	1538.9	1489.9	1082.7	951.7	972.7	1.4796	0.000830663	0.565206	up	5	Molecular Function:protein kinase activity (GO:0004672),Molecular Function:calcium ion binding (GO:0005509),Molecular Function:ATP binding (GO:0005524),Biological Process:protein phosphorylation (GO:0006468),Molecular Function:polysaccharide binding (GO:0030247)	--	--	--	Ankyrin repeat	T	Signal transduction mechanisms ;	IPR000719 [Protein kinase domain] ; IPR001881 [EGF-like calcium-binding domain] ; IPR025287 [Wall-associated receptor kinase, galacturonan-binding domain]
XP_021717319.1	protochlorophyllide reductase-like	LOC110685169	2676.1	2872.6	2450.2	3583	3298.9	3027.2	0.807228	0.0342328	-0.308952	down	--	--	protochlorophyllide reductase	1.3.1.33	ko00860 Porphyrin and chlorophyll metabolism ko01100 Metabolic pathways ko01110 Biosynthesis of secondary metabolites	NAD(P)-dependent dehydrogenase, short-chain alcohol dehydrogenase family	IQR	Lipid transport and metabolism ; Secondary metabolites biosynthesis, transport and catabolism ; General function prediction only ;	IPR002347 [Short-chain dehydrogenase/reductase SDR]
XP_021764927.1	alpha carbonic anhydrase 1	LOC110729500	4315.2	4231.3	4470.3	5230.4	4991.4	5582.1	0.823645	0.00741643	-0.279906	down	--	--	carbonic anhydrase	4.2.1.1	ko00910 Nitrogen metabolism	Carbonic anhydrase	P	Inorganic ion transport and metabolism ;	IPR001148 [Alpha carbonic anhydrase]
XP_021747823.1	1-aminocyclopropane-1-carboxylate oxidase homolog 1-like	LOC110713641	4505.3	4743.1	4630.1	3308.2	3821.3	4089	1.23711	0.0206981	0.306972	up	2	Molecular Function:oxidoreductase activity (GO:0016491),Biological Process:oxidation-reduction process (GO:0055114)	--	--	--	Isopenicillin N synthase and related dioxygenases	Q	Secondary metabolites biosynthesis, transport and catabolism ;	IPR005123 [Oxoglutarate/iron-dependent dioxygenase] ; IPR026992 [Non-haem dioxygenase N-terminal domain]
XP_021715062.1	LOW QUALITY PROTEIN: mitogen-activated protein kinase kinase 2-like	LOC110683032	681.9	757.6	678.3	613.7	555.2	565.7	1.22092	0.0154232	0.287963	up	3	Molecular Function:protein kinase activity (GO:0004672),Molecular Function:ATP binding (GO:0005524),Biological Process:protein phosphorylation (GO:0006468)	mitogen-activated protein kinase kinase 2	2.7.12.2	ko04016 MAPK signaling pathway - plant	PASTA domain, binds beta-lactams	M	Cell wall/membrane/envelope biogenesis ;	IPR000719 [Protein kinase domain]
XP_021749993.1	subtilisin-like protease SBT1.9	LOC110715705	2759.5	2868.3	2928.5	2512.9	2252.3	2330.9	1.20578	0.006046	0.269961	up	2	Molecular Function:serine-type endopeptidase activity (GO:0004252),Biological Process:proteolysis (GO:0006508)	--	--	--	Serine protease, subtilisin family	O	Posttranslational modification, protein turnover, chaperones ;	IPR000209 [Peptidase S8/S53 domain] ; IPR010259 [Peptidase S8 propeptide/proteinase inhibitor I9]
XP_021748487.1	trypsin inhibitor 1B-like	LOC110714289	1844.1	1736.5	1632.7	2654.5	2240.2	2223.4	0.732401	0.0144587	-0.449295	down	1	Molecular Function:endopeptidase inhibitor activity (GO:0004866)	--	--	--	--	--	--	IPR002160 [Proteinase inhibitor I3, Kunitz legume]
XP_021730094.1	uncharacterized protein LOC110697064 isoform X1	LOC110697064	3192	3388.8	3318.3	2697.9	2372.9	2463.3	1.31391	0.00219558	0.393862	up	--	--	--	--	--	--	--	--	IPR012418 [CAP160]
XP_021748848.1	polyubiquitin-like	LOC110714611	217.2	257	232.9	149.5	120	151.3	1.68037	0.0034415	0.74878	up	1	Molecular Function:protein binding (GO:0005515)	ubiquitin C	--		Ubiquitin	O	Posttranslational modification, protein turnover, chaperones ;	IPR000626 [Ubiquitin domain]
XP_021730744.1	probable aquaporin PIP2-5	LOC110697673	3477.2	3637	3481.4	3018	2572.1	2486.7	1.31186	0.00830513	0.39161	up	3	Molecular Function:transporter activity (GO:0005215),Biological Process:transport (GO:0006810),Cellular Component:membrane (GO:0016020)	aquaporin PIP	--	--	Glycerol uptake facilitator and related aquaporins (Major Intrinsic Protein Family)	G	Carbohydrate transport and metabolism ;	IPR000425 [Major intrinsic protein]
XP_021753728.1	peroxidase P7-like	LOC110719130	87	85.5	75.9	191.9	244.3	188.3	0.397758	0.00243888	-1.33004	down	4	Molecular Function:peroxidase activity (GO:0004601),Biological Process:response to oxidative stress (GO:0006979),Molecular Function:heme binding (GO:0020037),Biological Process:oxidation-reduction process (GO:0055114)	peroxidase	1.11.1.7	ko00940 Phenylpropanoid biosynthesis ko01100 Metabolic pathways ko01110 Biosynthesis of secondary metabolites	--	--	--	IPR002016 [Haem peroxidase, plant/fungal/bacterial]
XP_021764282.1	bark storage protein A-like	LOC110728925	1264.8	1064.9	1164.6	3816.8	3562	2812.2	0.342881	0.00190012	-1.54422	down	2	Molecular Function:catalytic activity (GO:0003824),Biological Process:nucleoside metabolic process (GO:0009116)	--	--	--	Nucleoside phosphorylase	F	Nucleotide transport and metabolism ;	IPR000845 [Nucleoside phosphorylase domain]
XP_021728842.1	protein YLS3-like	LOC110695918	3327.1	3531.6	3094.5	4059.8	4122.7	4241.9	0.801101	0.00386235	-0.319944	down	--	--	--	--	--	--	--	--	IPR016140 [Bifunctional inhibitor/plant lipid transfer protein/seed storage helical domain]
XP_021755169.1	putative ABC transporter C family member 15 isoform X1	LOC110720444	3600.5	3922.9	3617.5	3260.4	2820.8	2870.9	1.2445	0.0137721	0.315568	up	5	Molecular Function:ATP binding (GO:0005524),Biological Process:transport (GO:0006810),Cellular Component:integral component of membrane (GO:0016021),Molecular Function:ATPase activity (GO:0016887),Biological Process:transmembrane transport (GO:0055085)	--	--	--	ABC-type multidrug transport system, ATPase and permease component	V	Defense mechanisms ;	IPR003439 [ABC transporter-like] ; IPR011527 [ABC transporter type 1, transmembrane domain]
XP_021775516.1	subtilisin-like protease SBT1.6	LOC110739366	3099	3233.5	3282.9	5529.7	5321.9	4645.4	0.620468	0.00197924	-0.68857	down	2	Molecular Function:serine-type endopeptidase activity (GO:0004252),Biological Process:proteolysis (GO:0006508)	--	--	--	Serine protease, subtilisin family	O	Posttranslational modification, protein turnover, chaperones ;	IPR000209 [Peptidase S8/S53 domain] ; IPR003137 [PA domain] ; IPR010259 [Peptidase S8 propeptide/proteinase inhibitor I9]
XP_021716240.1	E3 UFM1-protein ligase 1 homolog	LOC110684141	700.8	701.5	771.3	545.3	562.9	649.2	1.23683	0.0250556	0.306644	up	--	--	--	--	--	--	--	--	IPR018611 [E3 UFM1-protein ligase 1]
XP_021736732.1	desmethylxanthohumol 6\\-O-methyltransferase-like	LOC110703261	2524.8	2541.1	2510.4	3275	3130.3	3367.3	0.775259	0.00795315	-0.367249	down	2	Molecular Function:O-methyltransferase activity (GO:0008171),Molecular Function:protein dimerization activity (GO:0046983)	caffeic acid 3-O-methyltransferase	2.1.1.68	ko00940 Phenylpropanoid biosynthesis ko01100 Metabolic pathways ko01110 Biosynthesis of secondary metabolites	DNA-binding transcriptional regulator, IclR family	K	Transcription ;	IPR001077 [O-methyltransferase, family 2] ; IPR012967 [Plant methyltransferase dimerisation]
XP_021759898.1	beta-galactosidase 3-like	LOC110724752	187.6	210.9	168.1	276.4	309.3	300.7	0.639215	0.00252451	-0.645627	down	1	Molecular Function:carbohydrate binding (GO:0030246)	--	--	--	Beta-galactosidase GanA	G	Carbohydrate transport and metabolism ;	IPR000922 [D-galactoside/L-rhamnose binding SUEL lectin domain] ; IPR031330 [Glycoside hydrolase 35, catalytic domain]
XP_021750338.1	glucose and ribitol dehydrogenase-like	LOC110716012	706.6	805.9	728.8	408.8	423.9	469.1	1.72169	0.000874647	0.783828	up	--	--	--	--	--	NAD(P)-dependent dehydrogenase, short-chain alcohol dehydrogenase family	IQR	Lipid transport and metabolism ; Secondary metabolites biosynthesis, transport and catabolism ; General function prediction only ;	--
XP_021741779.1	36.4 kDa proline-rich protein-like	LOC110707994	1560.8	1582.1	1540.2	1965.1	1807.2	1976.7	0.814594	0.00315916	-0.295847	down	--	--	--	--	--	Ca2+-binding protein, RTX toxin-related	Q	Secondary metabolites biosynthesis, transport and catabolism ;	IPR027923 [Hydrophobic seed protein]
XP_021723113.1	miraculin-like	LOC110690557	2331.1	2246.3	2008.8	2943.6	2965.1	2965.9	0.74214	0.0151962	-0.430236	down	1	Molecular Function:endopeptidase inhibitor activity (GO:0004866)	--	--	--	--	--	--	IPR002160 [Proteinase inhibitor I3, Kunitz legume]
XP_021759784.1	calcium-binding allergen Ole e 8-like	LOC110724657	613.4	716.5	579.3	473.7	373.2	441.6	1.48172	0.0151733	0.567276	up	1	Molecular Function:calcium ion binding (GO:0005509)	calcium-binding protein CML	--	ko04626 Plant-pathogen interaction	Ca2+-binding protein, EF-hand superfamily	T	Signal transduction mechanisms ;	IPR002048 [EF-hand domain]
XP_021746570.1	probable mannitol dehydrogenase	LOC110712416	152.1	176.8	124.7	273	218.6	218.8	0.638514	0.0220281	-0.647211	down	1	Biological Process:oxidation-reduction process (GO:0055114)	cinnamyl-alcohol dehydrogenase	1.1.1.195	ko00940 Phenylpropanoid biosynthesis ko01100 Metabolic pathways ko01110 Biosynthesis of secondary metabolites	D-arabinose 1-dehydrogenase, Zn-dependent alcohol dehydrogenase family	G	Carbohydrate transport and metabolism ;	IPR013149 [Alcohol dehydrogenase, C-terminal] ; IPR013154 [Alcohol dehydrogenase, N-terminal]
XP_021740894.1	polygalacturonase inhibitor 1-like	LOC110707197	1156.9	1121.4	1227.2	785.3	894.7	1018.9	1.29886	0.0223802	0.377249	up	1	Molecular Function:protein binding (GO:0005515)	--	--	--	Leucine-rich repeat (LRR) protein	K	Transcription ;	IPR001611 [Leucine-rich repeat] ; IPR013210 [Leucine-rich repeat-containing N-terminal, plant-type]
XP_021758331.1	beta-galactosidase 3-like	LOC110723292	494.5	585.5	501.3	962.1	764.6	716.4	0.647251	0.0235574	-0.627602	down	1	Molecular Function:carbohydrate binding (GO:0030246)	--	--	--	Beta-galactosidase GanA	G	Carbohydrate transport and metabolism ;	IPR000922 [D-galactoside/L-rhamnose binding SUEL lectin domain] ; IPR031330 [Glycoside hydrolase 35, catalytic domain]
XP_021723218.1	non-specific lipid-transfer protein 1-like	LOC110690670	2158.4	2364.3	2032.8	3918.1	3657.5	2579.5	0.645538	0.046385	-0.631427	down	--	--	--	--	--	--	--	--	IPR016140 [Bifunctional inhibitor/plant lipid transfer protein/seed storage helical domain]
XP_021716538.1	linoleate 13S-lipoxygenase 3-1	LOC110684391	1510.1	1478.5	1606.2	1231.1	1254	1186.5	1.25144	0.00205509	0.323593	up	3	Molecular Function:protein binding (GO:0005515),Molecular Function:metal ion binding (GO:0046872),Biological Process:oxidation-reduction process (GO:0055114)	lipoxygenase	1.13.11.12	ko00591 Linoleic acid metabolism ko00592 alpha-Linolenic acid metabolism ko01100 Metabolic pathways ko01110 Biosynthesis of secondary metabolites	--	--	--	IPR001024 [PLAT/LH2 domain] ; IPR013819 [Lipoxygenase, C-terminal]
XP_021774943.1	MLP-like protein 31	LOC110738812	757.5	961	853.8	1363.1	1131.9	1294.6	0.678779	0.0108789	-0.558987	down	2	Biological Process:defense response (GO:0006952),Biological Process:response to biotic stimulus (GO:0009607)	--	--	--	--	--	--	IPR000916 [Bet v I/Major latex protein]
XP_021767917.1	methionine gamma-lyase-like	LOC110732304	406.2	494.6	481.2	333.2	319.2	335.7	1.39864	0.00936145	0.484029	up	1	Molecular Function:pyridoxal phosphate binding (GO:0030170)	methionine-gamma-lyase	4.4.1.11	ko00270 Cysteine and methionine metabolism ko00450 Selenocompound metabolism	Cystathionine beta-lyase/cystathionine gamma-synthase	E	Amino acid transport and metabolism ;	IPR000277 [Cys/Met metabolism, pyridoxal phosphate-dependent enzyme]
XP_021748519.1	factor Xa inhibitor BuXI-like	LOC110714322	3192.4	3236	2639.6	5635.6	6153.4	5915.2	0.512195	0.000292464	-0.965235	down	1	Molecular Function:endopeptidase inhibitor activity (GO:0004866)	--	--	--	--	--	--	IPR002160 [Proteinase inhibitor I3, Kunitz legume]
XP_021768348.1	60S ribosomal protein L13-1	LOC110732682	783.1	821.9	839	585.5	588.3	725.6	1.28672	0.0208981	0.363701	up	4	Molecular Function:structural constituent of ribosome (GO:0003735),Cellular Component:intracellular (GO:0005622),Cellular Component:ribosome (GO:0005840),Biological Process:translation (GO:0006412)	large subunit ribosomal protein L13e	--	ko03010 Ribosome	--	--	--	IPR001380 [Ribosomal protein L13e]
XP_021738730.1	NADH dehydrogenase	LOC110705183	474.5	493.5	460.7	377.4	353.9	383.6	1.28146	0.00134266	0.357789	up	--	--	NADH dehydrogenase (ubiquinone) 1 beta subcomplex subunit 9	--	ko00190 Oxidative phosphorylation ko01100 Metabolic pathways	--	--	--	IPR008011 [Complex 1 LYR protein]
XP_021735880.1	osmotin-like protein OSML13	LOC110702477	3946.7	4394.5	3999.6	3406.9	3252.8	3573.8	1.20592	0.0141778	0.270136	up	--	--	--	--	--	--	--	--	IPR001938 [Thaumatin]
XP_021762883.1	protein DOWNY MILDEW RESISTANCE 6-like	LOC110727607	1703.5	1428.6	1701	869.8	1153.6	1112.8	1.54107	0.011261	0.623931	up	2	Molecular Function:oxidoreductase activity (GO:0016491),Biological Process:oxidation-reduction process (GO:0055114)	--	--	--	Isopenicillin N synthase and related dioxygenases	Q	Secondary metabolites biosynthesis, transport and catabolism ;	IPR005123 [Oxoglutarate/iron-dependent dioxygenase] ; IPR026992 [Non-haem dioxygenase N-terminal domain]
XP_021741028.1	zeatin O-glucosyltransferase-like	LOC110707317	1525.5	1723.8	1552.5	1290.1	1211.5	1361.5	1.24299	0.014459	0.313816	up	1	Biological Process:metabolic process (GO:0008152)	UDP-glucosyl transferase 73C	2.4.1.-	ko01110 Biosynthesis of secondary metabolites	UDP:flavonoid glycosyltransferase YjiC, YdhE family	G	Carbohydrate transport and metabolism ;	IPR002213 [UDP-glucuronosyl/UDP-glucosyltransferase]
XP_021719721.1	5\\-adenylylsulfate reductase 1	LOC110687384	3499	3017.3	3437.2	4172.6	4757.9	4526.4	0.739658	0.00684819	-0.43507	down	3	Molecular Function:catalytic activity (GO:0003824),Biological Process:metabolic process (GO:0008152),Biological Process:cell redox homeostasis (GO:0045454)	adenylyl-sulfate reductase (glutathione)	1.8.4.9	ko00920 Sulfur metabolism	3'-phosphoadenosine 5'-phosphosulfate sulfotransferase (PAPS reductase)/FAD synthetase or related enzyme	EH	Amino acid transport and metabolism ; Coenzyme transport and metabolism ;	IPR002500 [Phosphoadenosine phosphosulphate reductase] ; IPR013766 [Thioredoxin domain]
XP_021775436.1	glutathione S-transferase-like isoform X2	LOC110739278	49.1	46.1	41.9	32	30.2	40.9	1.32978	0.0442368	0.411184	up	1	Molecular Function:protein binding (GO:0005515)	glutathione S-transferase	2.5.1.18	ko00480 Glutathione metabolism	Glutathione S-transferase	O	Posttranslational modification, protein turnover, chaperones ;	IPR004045 [Glutathione S-transferase, N-terminal] ; IPR004046 [Glutathione S-transferase, C-terminal]
XP_021765117.1	caffeic acid 3-O-methyltransferase-like	LOC110729654	1806.6	1711.6	2000.5	2113.9	2757.3	2816.6	0.717852	0.0397047	-0.478242	down	2	Molecular Function:O-methyltransferase activity (GO:0008171),Molecular Function:protein dimerization activity (GO:0046983)	caffeic acid 3-O-methyltransferase	2.1.1.68	ko00940 Phenylpropanoid biosynthesis ko01100 Metabolic pathways ko01110 Biosynthesis of secondary metabolites	Ubiquinone/menaquinone biosynthesis C-methylase UbiE	H	Coenzyme transport and metabolism ;	IPR001077 [O-methyltransferase, family 2] ; IPR012967 [Plant methyltransferase dimerisation]
XP_021767278.1	cytochrome b5-like	LOC110731705	1359.9	1514	1360.4	1203	949.8	1124.8	1.29189	0.0245687	0.369484	up	--	--	--	--	--	Cytochrome b involved in lipid metabolism	CI	Energy production and conversion ; Lipid transport and metabolism ;	IPR001199 [Cytochrome b5-like heme/steroid binding domain]
XP_021729836.1	60S ribosomal protein L27-1-like	LOC110696805	82.3	74	80.4	54.5	67.2	67	1.25437	0.0308002	0.326965	up	4	Molecular Function:structural constituent of ribosome (GO:0003735),Cellular Component:intracellular (GO:0005622),Cellular Component:ribosome (GO:0005840),Biological Process:translation (GO:0006412)	large subunit ribosomal protein L27e	--	ko03010 Ribosome	--	--	--	IPR001141 [Ribosomal protein L27e]
XP_021735486.1	antiviral protein MAP-like	LOC110702126	175	209.7	191.2	257.9	260.3	256.4	0.743481	0.0210216	-0.427633	down	2	Biological Process:negative regulation of translation (GO:0017148),Molecular Function:rRNA N-glycosylase activity (GO:0030598)	--	--	--	--	--	--	IPR001574 [Ribosome-inactivating protein]
XP_021748110.1	protein ASPARTIC PROTEASE IN GUARD CELL 1-like	LOC110713965	2235.1	2161.2	2165.3	2539.2	2954.5	2779.8	0.793086	0.00967155	-0.33445	down	--	--	--	--	--	--	--	--	IPR032799 [Xylanase inhibitor, C-terminal] ; IPR032861 [Xylanase inhibitor, N-terminal]
XP_021772266.1	probably inactive leucine-rich repeat receptor-like protein kinase At5g48380	LOC110736369	418.3	436	403	598.9	515.8	492.5	0.782292	0.0257231	-0.354221	down	2	Molecular Function:protein kinase activity (GO:0004672),Biological Process:protein phosphorylation (GO:0006468)	--	--	--	Ankyrin repeat	T	Signal transduction mechanisms ;	IPR001245 [Serine-threonine/tyrosine-protein kinase catalytic domain]
XP_021757755.1	methionine gamma-lyase-like	LOC110722769	621.1	612.9	644.6	484.4	478.9	554.8	1.23747	0.0101557	0.307391	up	1	Molecular Function:pyridoxal phosphate binding (GO:0030170)	methionine-gamma-lyase	4.4.1.11	ko00270 Cysteine and methionine metabolism ko00450 Selenocompound metabolism	Cystathionine beta-lyase/cystathionine gamma-synthase	E	Amino acid transport and metabolism ;	IPR000277 [Cys/Met metabolism, pyridoxal phosphate-dependent enzyme]
XP_021728227.1	aspartyl protease family protein 1-like	LOC110695281	490.5	528.7	476.8	670	602.6	613.6	0.793129	0.00749563	-0.334372	down	--	--	--	--	--	--	--	--	IPR032799 [Xylanase inhibitor, C-terminal] ; IPR032861 [Xylanase inhibitor, N-terminal]
XP_021752834.1	protein farnesyltransferase/geranylgeranyltransferase type-1 subunit alpha-like	LOC110718300	274.9	291.1	289.1	212.2	223	239.3	1.26775	0.00303334	0.342275	up	2	Molecular Function:protein prenyltransferase activity (GO:0008318),Biological Process:protein prenylation (GO:0018342)	--	--	ko00900 Terpenoid backbone biosynthesis	Tetratricopeptide (TPR) repeat	R	General function prediction only ;	IPR002088 [Protein prenyltransferase, alpha subunit]
XP_021768765.1	DNA replication licensing factor MCM7	LOC110733051	1457.8	1480.5	1396.9	1710.6	1857.6	1717.3	0.820206	0.00422609	-0.285941	down	3	Molecular Function:DNA binding (GO:0003677),Molecular Function:ATP binding (GO:0005524),Biological Process:DNA replication (GO:0006260)	DNA replication licensing factor MCM7	3.6.4.12	ko03030 DNA replication	DNA replicative helicase MCM subunit Mcm2, Cdc46/Mcm family	L	Replication, recombination and repair ;	IPR001208 [MCM domain] ; IPR027925 [MCM N-terminal domain] ; IPR033762 [MCM OB domain]
XP_021743765.1	probable inactive receptor kinase At1g48480	LOC110709817	2620.9	2393.5	2611.5	3513.7	3354.2	3124.2	0.763193	0.00431084	-0.38988	down	4	Molecular Function:protein kinase activity (GO:0004672),Molecular Function:protein binding (GO:0005515),Molecular Function:ATP binding (GO:0005524),Biological Process:protein phosphorylation (GO:0006468)	--	--	--	Leucine-rich repeat (LRR) protein	K	Transcription ;	IPR000719 [Protein kinase domain] ; IPR001611 [Leucine-rich repeat] ; IPR013210 [Leucine-rich repeat-containing N-terminal, plant-type]
XP_021728938.1	histone H3.2	LOC110695989	2580.9	3121.7	2372.4	4044	4177.1	3412	0.69414	0.0217595	-0.526701	down	1	Molecular Function:DNA binding (GO:0003677)	histone H3	--		--	--	--	IPR007125 [Histone H2A/H2B/H3]
XP_021733828.1	berberine bridge enzyme-like 15	LOC110700578	2141.6	2150.2	2133.9	2955.5	2958.4	3022.6	0.71904	3.06e-06	-0.475856	down	3	Molecular Function:oxidoreductase activity (GO:0016491),Molecular Function:flavin adenine dinucleotide binding (GO:0050660),Biological Process:oxidation-reduction process (GO:0055114)				FAD/FMN-containing dehydrogenase	C	Energy production and conversion ;	IPR006094 [FAD linked oxidase, N-terminal] ; IPR012951 [Berberine/berberine-like]
XP_021728250.1	protein HOTHEAD-like	LOC110695300	1481.7	1398.7	1389.9	1928	1635.6	1709.5	0.809827	0.022502	-0.304314	down	2	Molecular Function:flavin adenine dinucleotide binding (GO:0050660),Biological Process:oxidation-reduction process (GO:0055114)	--	--	--	Choline dehydrogenase or related flavoprotein	IR	Lipid transport and metabolism ; General function prediction only ;	IPR000172 [Glucose-methanol-choline oxidoreductase, N-terminal] ; IPR007867 [Glucose-methanol-choline oxidoreductase, C-terminal]
XP_021750669.1	antiviral protein MAP-like	LOC110716358	280	304.6	270.3	357.5	369.4	416.4	0.747748	0.00966631	-0.419376	down	2	Biological Process:negative regulation of translation (GO:0017148),Molecular Function:rRNA N-glycosylase activity (GO:0030598)	--	--	--	--	--	--	IPR001574 [Ribosome-inactivating protein]
XP_021725688.1	protein DOWNY MILDEW RESISTANCE 6 isoform X2	LOC110692918	637.1	677.7	706	322.4	303.8	294.9	2.1939	7.04e-05	1.1335	up	2	Molecular Function:oxidoreductase activity (GO:0016491),Biological Process:oxidation-reduction process (GO:0055114)	--	--	--	Isopenicillin N synthase and related dioxygenases	Q	Secondary metabolites biosynthesis, transport and catabolism ;	IPR005123 [Oxoglutarate/iron-dependent dioxygenase] ; IPR026992 [Non-haem dioxygenase N-terminal domain]
XP_021769121.1	proliferating cell nuclear antigen-like	LOC110733389	717.9	707.4	680.4	826.4	840.1	936.2	0.809044	0.0103135	-0.305709	down	2	Molecular Function:DNA binding (GO:0003677),Biological Process:regulation of DNA replication (GO:0006275)	proliferating cell nuclear antigen	--	ko03030 DNA replication ko03410 Base excision repair ko03420 Nucleotide excision repair ko03430 Mismatch repair	DNA polymerase III sliding clamp (beta) subunit, PCNA homolog	L	Replication, recombination and repair ;	IPR022648 [Proliferating cell nuclear antigen, PCNA, N-terminal] ; IPR022649 [Proliferating cell nuclear antigen, PCNA, C-terminal]
XP_021760291.1	aspartyl protease family protein 2-like	LOC110725133	414	399.8	388.1	582.8	590.3	506.3	0.715672	0.00464446	-0.482629	down	--	--	--	--	--	--	--	--	IPR032799 [Xylanase inhibitor, C-terminal] ; IPR032861 [Xylanase inhibitor, N-terminal]
XP_021738143.1	L-lactate dehydrogenase B-like	LOC110704635	1201	1371.1	1218.1	1108.4	1013.1	1003.3	1.21294	0.0252092	0.27851	up	2	Molecular Function:oxidoreductase activity (GO:0016491),Biological Process:oxidation-reduction process (GO:0055114)	L-lactate dehydrogenase	1.1.1.27	ko00010 Glycolysis / Gluconeogenesis ko00270 Cysteine and methionine metabolism ko00620 Pyruvate metabolism ko00640 Propanoate metabolism ko01100 Metabolic pathways ko01110 Biosynthesis of secondary metabolites	Malate/lactate dehydrogenase	C	Energy production and conversion ;	IPR001236 [Lactate/malate dehydrogenase, N-terminal] ; IPR022383 [Lactate/malate dehydrogenase, C-terminal]
XP_021765232.1	subtilisin-like protease SBT1.3	LOC110729757	1592	1749.1	1551.9	2505	2267.5	2164.6	0.705338	0.00438267	-0.503613	down	2	Molecular Function:serine-type endopeptidase activity (GO:0004252),Biological Process:proteolysis (GO:0006508)	--	--	--	Serine protease, subtilisin family	O	Posttranslational modification, protein turnover, chaperones ;	IPR000209 [Peptidase S8/S53 domain] ; IPR003137 [PA domain] ; IPR010259 [Peptidase S8 propeptide/proteinase inhibitor I9]
XP_021727313.1	uclacyanin-2-like	LOC110694450	286.7	366.7	185.8	489.7	521.6	607	0.518569	0.0145633	-0.947392	down	1	Molecular Function:electron carrier activity (GO:0009055)	--	--	--	--	--	--	IPR003245 [Phytocyanin domain]
XP_021752586.1	acidic endochitinase SE2-like	LOC110718093	3222.4	3867.5	3612	2589.3	2222.9	2083.3	1.55201	0.00620817	0.63414	up	1	Biological Process:carbohydrate metabolic process (GO:0005975)	chitinase	3.2.1.14	ko00520 Amino sugar and nucleotide sugar metabolism ko01100 Metabolic pathways	Chitinase	G	Carbohydrate transport and metabolism ;	IPR001223 [Glycoside hydrolase family 18, catalytic domain]
XP_021756913.1	PLASMODESMATA CALLOSE-BINDING PROTEIN 4-like	LOC110721994	1908	1898.8	1887	2967.9	2887.3	2617.3	0.672033	0.012634	-0.573396	down	--	--	--	--	--	--	--	--	IPR012946 [X8 domain]
XP_021740897.1	polygalacturonase inhibitor 1-like	LOC110707200	473.7	449.6	425.3	383.4	360.2	343.9	1.24009	0.00854655	0.310447	up	--	--	--	--	--	Leucine-rich repeat (LRR) protein	K	Transcription ;	IPR013210 [Leucine-rich repeat-containing N-terminal, plant-type]
XP_021774942.1	MLP-like protein 31	LOC110738811	550.7	507.9	722.3	848.4	869.1	996.4	0.656214	0.0178763	-0.607761	down	2	Biological Process:defense response (GO:0006952),Biological Process:response to biotic stimulus (GO:0009607)	--	--	--	--	--	--	IPR000916 [Bet v I/Major latex protein]
XP_021758258.1	methylesterase 17-like isoform X1	LOC110723224	2087.8	2443.1	2168	1779.3	1575.5	1776.9	1.3054	0.0147026	0.384487	up	--	--	--	--	--	Pimeloyl-ACP methyl ester carboxylesterase	HR	Coenzyme transport and metabolism ; General function prediction only ;	IPR000073 [Alpha/beta hydrolase fold-1]
XP_021714147.1	acyl-coenzyme A oxidase 2	LOC110682188	317	348.5	316.6	272.6	220.8	270.4	1.28581	0.0217921	0.362675	up	5	Molecular Function:acyl-CoA dehydrogenase activity (GO:0003995),Molecular Function:acyl-CoA oxidase activity (GO:0003997),Cellular Component:peroxisome (GO:0005777),Biological Process:fatty acid beta-oxidation (GO:0006635),Biological Process:oxidation-reduction process (GO:0055114)	acyl-CoA oxidase	1.3.3.6	ko00071 Fatty acid degradation ko00592 alpha-Linolenic acid metabolism ko01040 Biosynthesis of unsaturated fatty acids ko01100 Metabolic pathways ko01110 Biosynthesis of secondary metabolites ko01212 Fatty acid metabolism ko04146 Peroxisome	Acyl-CoA dehydrogenase related to the alkylation response protein AidB	I	Lipid transport and metabolism ;	IPR002655 [Acyl-CoA oxidase, C-terminal] ; IPR006091 [Acyl-CoA oxidase/dehydrogenase, central domain] ; IPR009075 [Acyl-CoA dehydrogenase/oxidase C-terminal]
XP_021761631.1	glutathione S-transferase U10-like	LOC110726460	1120.9	1369.9	1158	977.1	794.9	889.2	1.37111	0.0246124	0.455345	up	1	Molecular Function:protein binding (GO:0005515)	glutathione S-transferase	2.5.1.18	ko00480 Glutathione metabolism	Glutathione S-transferase	O	Posttranslational modification, protein turnover, chaperones ;	IPR004045 [Glutathione S-transferase, N-terminal]
XP_021772877.1	stress-related protein-like isoform X1	LOC110736857	1109.3	1207.7	1165.8	972.4	863.3	974.6	1.2393	0.00852015	0.309523	up	--	--	--	--	--	--	--	--	IPR008802 [Rubber elongation factor]
XP_021763107.1	protein SRC2-like isoform X1	LOC110727841	2147	1846.4	2084.1	1526.5	1758.7	1715	1.21545	0.0363658	0.281492	up	1	Molecular Function:protein binding (GO:0005515)	--	--	--	--	--	--	IPR000008 [C2 domain]
XP_021741381.1	acidic mammalian chitinase-like	LOC110707668	648.1	683.7	424.2	1014.6	1047.5	1341.8	0.515879	0.0141191	-0.954896	down	1	Biological Process:carbohydrate metabolic process (GO:0005975)	chitinase	3.2.1.14	ko00520 Amino sugar and nucleotide sugar metabolism ko01100 Metabolic pathways	Chitinase, GH18 family	G	Carbohydrate transport and metabolism ;	IPR001223 [Glycoside hydrolase family 18, catalytic domain]
XP_021761001.1	serine decarboxylase-like	LOC110725847	700.9	626.1	738.2	451.1	556.5	440	1.42664	0.0142944	0.512618	up	3	Molecular Function:carboxy-lyase activity (GO:0016831),Biological Process:carboxylic acid metabolic process (GO:0019752),Molecular Function:pyridoxal phosphate binding (GO:0030170)	histidine decarboxylase	4.1.1.22	ko00340 Histidine metabolism ko01100 Metabolic pathways ko01110 Biosynthesis of secondary metabolites	Glutamate or tyrosine decarboxylase or a related PLP-dependent protein	E	Amino acid transport and metabolism ;	IPR002129 [Pyridoxal phosphate-dependent decarboxylase]
XP_021772257.1	HMG-Y-related protein A-like	LOC110736360	610	671.1	579	828.3	724.2	760.8	0.804089	0.0207269	-0.314572	down	4	Cellular Component:nucleosome (GO:0000786),Molecular Function:DNA binding (GO:0003677),Cellular Component:nucleus (GO:0005634),Biological Process:nucleosome assembly (GO:0006334)	--	--	--	--	--	--	IPR005818 [Linker histone H1/H5, domain H15]
XP_021751780.1	MLP-like protein 31	LOC110717404	1478.5	1485.4	1714.6	2991.3	2134.8	2226.4	0.636314	0.0343021	-0.652189	down	2	Biological Process:defense response (GO:0006952),Biological Process:response to biotic stimulus (GO:0009607)	--	--	--	--	--	--	IPR000916 [Bet v I/Major latex protein]
XP_021729660.1	pectin acetylesterase 9-like	LOC110696629	1187.8	1085.7	1149.8	1551.6	1557	1419.1	0.756079	0.00242799	-0.403391	down	1	Molecular Function:hydrolase activity (GO:0016787)	--	--	--	--	--	--	IPR004963 [Pectinacetylesterase/NOTUM]
XP_021743181.1	threonine dehydratase biosynthetic	LOC110709274	1512.5	1483.1	1536.6	1858.3	1823.3	1800.8	0.826682	0.000155291	-0.274596	down	--	--	threonine dehydratase	4.3.1.19	ko00260 Glycine, serine and threonine metabolism ko00290 Valine, leucine and isoleucine biosynthesis ko01100 Metabolic pathways ko01110 Biosynthesis of secondary metabolites ko01200 Carbon metabolism ko01230 Biosynthesis of amino acids	Threonine dehydratase	E	Amino acid transport and metabolism ;	IPR001721 [ACT-like domain] ; IPR001926 [Tryptophan synthase beta subunit-like PLP-dependent enzyme]
XP_021753346.1	scopoletin glucosyltransferase-like	LOC110718755	703.9	822.6	691.7	561.6	491.1	552.1	1.38223	0.0123592	0.466996	up	1	Biological Process:metabolic process (GO:0008152)	--	--	--	UDP:flavonoid glycosyltransferase YjiC, YdhE family	G	Carbohydrate transport and metabolism ;	IPR002213 [UDP-glucuronosyl/UDP-glucosyltransferase]
XP_021740551.1	clathrin light chain 2-like	LOC110706879	547.5	499.7	561.1	377.9	435.3	479	1.24462	0.0385123	0.315707	up	5	Molecular Function:structural molecule activity (GO:0005198),Biological Process:intracellular protein transport (GO:0006886),Biological Process:vesicle-mediated transport (GO:0016192),Cellular Component:clathrin coat of trans-Golgi network vesicle (GO:0030130),Cellular Component:clathrin coat of coated pit (GO:0030132)	--	--	--	--	--	--	IPR000996 [Clathrin light chain]
XP_021748751.1	jasmonic acid-amido synthetase JAR1-like	LOC110714527	1202.7	1049	1184.1	1423.7	1458.4	1610.8	0.764718	0.0093862	-0.387001	down	--	--	jasmonic acid-amino synthetase	--	ko04075 Plant hormone signal transduction	Glutathione synthase/RimK-type ligase, ATP-grasp superfamily	HJ	Coenzyme transport and metabolism ; Translation, ribosomal structure and biogenesis ;	IPR004993 [GH3 family]
XP_021725711.1	NAC domain-containing protein 14-like	LOC110692935	342.2	350.8	323.8	295.5	245.1	284	1.23308	0.0204015	0.30227	up	1	Molecular Function:DNA binding (GO:0003677)	--	--	--	--	--	--	IPR003441 [NAC domain]
XP_021748311.1	FT-interacting protein 1-like	LOC110714146	778.5	856.8	794	707.1	573.3	540	1.33449	0.022779	0.416285	up	1	Molecular Function:protein binding (GO:0005515)	--	--	--	--	--	--	IPR000008 [C2 domain] ; IPR013583 [Phosphoribosyltransferase C-terminal]
XP_021766066.1	23 kDa jasmonate-induced protein-like	LOC110730558	322	447	440.8	545.3	535.2	498.7	0.766084	0.0459646	-0.384425	down	--	--	--	--	--	--	--	--	--
XP_021748953.1	crocetin glucosyltransferase	LOC110714725	1512	1273.9	1305.9	1590.1	2094.7	2048.7	0.713665	0.0368366	-0.48668	down	1	Biological Process:metabolic process (GO:0008152)	UDP-glucose:(indol-3-yl)acetate beta-D-glucosyltransferase	2.4.1.121	--	UDP:flavonoid glycosyltransferase YjiC, YdhE family	G	Carbohydrate transport and metabolism ;	IPR002213 [UDP-glucuronosyl/UDP-glucosyltransferase]
XP_021762962.1	acidic endochitinase SE2-like	LOC110727687	455.4	510.2	520.2	272	385	403	1.4017	0.0359665	0.487176	up	1	Biological Process:carbohydrate metabolic process (GO:0005975)	chitinase	3.2.1.14	ko00520 Amino sugar and nucleotide sugar metabolism ko01100 Metabolic pathways	Chitinase	G	Carbohydrate transport and metabolism ;	IPR001223 [Glycoside hydrolase family 18, catalytic domain]
XP_021757856.1	uncharacterized protein LOC110722861	LOC110722861	1286.9	1422	1310.4	1876.4	1630.4	1530.3	0.797939	0.0377387	-0.325649	down	--	--	--	--	--	--	--	--	--
XP_021714044.1	probable mannitol dehydrogenase	LOC110682111	474.6	366.7	415.1	176.2	242.5	232.4	1.92966	0.00571334	0.948345	up	1	Biological Process:oxidation-reduction process (GO:0055114)	cinnamyl-alcohol dehydrogenase	1.1.1.195	ko00940 Phenylpropanoid biosynthesis ko01100 Metabolic pathways ko01110 Biosynthesis of secondary metabolites	D-arabinose 1-dehydrogenase, Zn-dependent alcohol dehydrogenase family	G	Carbohydrate transport and metabolism ;	IPR013149 [Alcohol dehydrogenase, C-terminal] ; IPR013154 [Alcohol dehydrogenase, N-terminal]
XP_021764764.1	GDSL esterase/lipase At5g03610-like	LOC110729339	714.8	597.4	611.9	880.3	1253.8	1163.1	0.583556	0.0180536	-0.777058	down	--	--	--	--	--	3-phytase (myo-inositol-hexaphosphate 3-phosphohydrolase)	I	Lipid transport and metabolism ;	IPR001087 [GDSL lipase/esterase]
XP_021759420.1	nucleotide pyrophosphatase/phosphodiesterase-like	LOC110724306	642.1	804.2	720.2	1089.2	974.1	835.9	0.747275	0.0482975	-0.420289	down	3	Molecular Function:acid phosphatase activity (GO:0003993),Molecular Function:hydrolase activity (GO:0016787),Molecular Function:metal ion binding (GO:0046872)				PKD repeat	S	Function unknown ;	IPR004843 [Calcineurin-like phosphoesterase domain, ApaH type] ; IPR015914 [Purple acid phosphatase, N-terminal] ; IPR025733 [Iron/zinc purple acid phosphatase-like C-terminal domain]
XP_021741117.1	uncharacterized protein LOC110707392	LOC110707392	1005.4	1297.2	852.7	2165.1	1964.3	1851.6	0.527554	0.00410582	-0.92261	down	--	--	--	--	--	--	--	--	--
XP_021723175.1	cationic peroxidase 1-like	LOC110690635	526.3	719.9	535.5	958	723	941.6	0.679364	0.0466788	-0.557743	down	4	Molecular Function:peroxidase activity (GO:0004601),Biological Process:response to oxidative stress (GO:0006979),Molecular Function:heme binding (GO:0020037),Biological Process:oxidation-reduction process (GO:0055114)	peroxidase	1.11.1.7	ko00940 Phenylpropanoid biosynthesis ko01100 Metabolic pathways ko01110 Biosynthesis of secondary metabolites	--	--	--	IPR002016 [Haem peroxidase, plant/fungal/bacterial]
XP_021764271.1	transcription factor bHLH3-like	LOC110728917	1960.5	1460.3	1384.5	858.2	1002.7	1026	1.66452	0.0273162	0.735105	up	3	Molecular Function:serine-type endopeptidase inhibitor activity (GO:0004867),Biological Process:response to wounding (GO:0009611),Molecular Function:protein dimerization activity (GO:0046983)	--	--	--	--	--	--	IPR000864 [Proteinase inhibitor I13, potato inhibitor I] ; IPR011598 [Myc-type, basic helix-loop-helix (bHLH) domain] ; IPR025610 [Transcription factor MYC/MYB N-terminal]
XP_021727559.1	calcium-dependent protein kinase 28-like isoform X1	LOC110694698	1455.1	1434.7	1503.2	1234	977.5	1155.9	1.30457	0.0121506	0.383571	up	4	Molecular Function:protein kinase activity (GO:0004672),Molecular Function:calcium ion binding (GO:0005509),Molecular Function:ATP binding (GO:0005524),Biological Process:protein phosphorylation (GO:0006468)	calcium-dependent protein kinase	2.7.11.1	ko04626 Plant-pathogen interaction	PASTA domain, binds beta-lactams	M	Cell wall/membrane/envelope biogenesis ;	IPR000719 [Protein kinase domain] ; IPR002048 [EF-hand domain]
YP_009380128.1	ribosomal protein S14 (chloroplast)	rps14	1310.6	1389.8	1238.1	999.4	1200.5	1050.8	1.21159	0.0370974	0.276896	up	4	Molecular Function:structural constituent of ribosome (GO:0003735),Cellular Component:intracellular (GO:0005622),Cellular Component:ribosome (GO:0005840),Biological Process:translation (GO:0006412)	small subunit ribosomal protein S14	--	ko03010 Ribosome	Ribosomal protein S14	J	Translation, ribosomal structure and biogenesis ;	IPR001209 [Ribosomal protein S14]
XP_021716320.1	peroxidase P7-like	LOC110684212	141.1	171.2	155.3	103.7	121.3	112.4	1.38589	0.0125457	0.470815	up	4	Molecular Function:peroxidase activity (GO:0004601),Biological Process:response to oxidative stress (GO:0006979),Molecular Function:heme binding (GO:0020037),Biological Process:oxidation-reduction process (GO:0055114)	peroxidase	1.11.1.7	ko00940 Phenylpropanoid biosynthesis ko01100 Metabolic pathways ko01110 Biosynthesis of secondary metabolites	--	--	--	IPR002016 [Haem peroxidase, plant/fungal/bacterial]
XP_021739185.1	bark storage protein A-like	LOC110705596	950.1	1194.5	1073.6	1572.2	1401.4	1331.8	0.74748	0.0225587	-0.419893	down	2	Molecular Function:catalytic activity (GO:0003824),Biological Process:nucleoside metabolic process (GO:0009116)	--	--	--	Nucleoside phosphorylase	F	Nucleotide transport and metabolism ;	IPR000845 [Nucleoside phosphorylase domain]
XP_021747595.1	probable 1-deoxy-D-xylulose-5-phosphate synthase	LOC110713460	2020.6	2155.2	1919.4	2604.6	2725.8	2459.6	0.782439	0.00536005	-0.35395	down	2	Molecular Function:1-deoxy-D-xylulose-5-phosphate synthase activity (GO:0008661),Biological Process:terpenoid biosynthetic process (GO:0016114)	1-deoxy-D-xylulose-5-phosphate synthase	2.2.1.7	ko00730 Thiamine metabolism ko00900 Terpenoid backbone biosynthesis ko01100 Metabolic pathways ko01110 Biosynthesis of secondary metabolites	Deoxyxylulose-5-phosphate synthase	HI	Coenzyme transport and metabolism ; Lipid transport and metabolism ;	IPR005475 [Transketolase-like, pyrimidine-binding domain] ; IPR005477 [Deoxyxylulose-5-phosphate synthase] ; IPR033248 [Transketolase, C-terminal domain]
XP_021715923.1	protein arginine N-methyltransferase 1.5-like isoform X1	LOC110683813	144.6	151.2	151.9	109.1	120.7	126.8	1.25547	0.00593109	0.328226	up	2	Biological Process:protein methylation (GO:0006479),Molecular Function:methyltransferase activity (GO:0008168)	type II protein arginine methyltransferase	2.1.1.320	ko03013 RNA transport	Predicted RNA methylase	R	General function prediction only ;	IPR025799 [Protein arginine N-methyltransferase]
XP_021734633.1	protein ATAF2-like	LOC110701308	1658.6	1332	1511.2	881.7	1000.2	1035.4	1.54314	0.00739572	0.625868	up	1	Molecular Function:DNA binding (GO:0003677)	--	--	--	--	--	--	IPR003441 [NAC domain]
XP_021764193.1	subtilisin-like protease SBT5.6	LOC110728832	666.3	637.1	644.4	771.6	831.2	758.6	0.82485	0.00455895	-0.277797	down	2	Molecular Function:serine-type endopeptidase activity (GO:0004252),Biological Process:proteolysis (GO:0006508)	--	--	--	Serine protease, subtilisin family	O	Posttranslational modification, protein turnover, chaperones ;	IPR000209 [Peptidase S8/S53 domain] ; IPR003137 [PA domain] ; IPR010259 [Peptidase S8 propeptide/proteinase inhibitor I9]
XP_021757020.1	CMP-sialic acid transporter 3-like	LOC110722090	477.5	511.3	493	426.3	336.1	424.8	1.24815	0.0352029	0.319788	up	4	Cellular Component:Golgi membrane (GO:0000139),Molecular Function:sugar:proton symporter activity (GO:0005351),Biological Process:carbohydrate transport (GO:0008643),Cellular Component:integral component of membrane (GO:0016021)	--	--	--	--	--	--	IPR007271 [Nucleotide-sugar transporter]
XP_021776332.1	ubiquinol oxidase	LOC110740144	267.2	286.5	298.5	169.2	177	221.3	1.50167	0.00698536	0.586572	up	2	Molecular Function:alternative oxidase activity (GO:0009916),Biological Process:oxidation-reduction process (GO:0055114)	ubiquinol oxidase	1.10.3.11	--	Demethoxyubiquinone hydroxylase, CLK1/Coq7/Cat5 family	H	Coenzyme transport and metabolism ;	IPR002680 [Alternative oxidase]
XP_021748111.1	uncharacterized protein LOC110713967	LOC110713967	860	825.4	832.6	655	638.4	639	1.30304	7.98e-05	0.381885	up	--	--	uncharacterized protein	--	--	Predicted enzyme of the cupin superfamily	R	General function prediction only ;	IPR008579 [Domain of unknown function DUF861, cupin-3]
XP_021776133.1	stromal cell-derived factor 2-like protein	LOC110739960	224.8	214.2	217.8	147.1	174.3	191.4	1.28081	0.0224062	0.357058	up	1	Cellular Component:membrane (GO:0016020)	--	--	--	Dolichyl-phosphate-mannose--protein O-mannosyl transferase	O	Posttranslational modification, protein turnover, chaperones ;	IPR016093 [MIR motif]
XP_021713524.1	uncharacterized protein LOC110681695	LOC110681695	383.7	523.8	313.3	706.1	653	623.4	0.615788	0.0187437	-0.699494	down	--	--	--	--	--	--	--	--	--
XP_021715890.1	root phototropism protein 2-like	LOC110683785	287.9	254.4	241.9	481.3	470.6	422.9	0.57041	0.000956702	-0.809928	down	1	Molecular Function:protein binding (GO:0005515)	--	--	--	--	--	--	IPR000210 [BTB/POZ domain] ; IPR027356 [NPH3 domain]
XP_021723297.1	mannan endo-1	LOC110690728	1696.2	1477.3	1676.3	1835.6	2108.2	2025.9	0.812403	0.0249827	-0.299733	down	1	Biological Process:carbohydrate metabolic process (GO:0005975)	mannan endo-1,4-beta-mannosidase	3.2.1.78	ko00051 Fructose and mannose metabolism	Endo-1,4-beta-mannosidase	G	Carbohydrate transport and metabolism ;	IPR001547 [Glycoside hydrolase, family 5]
XP_021731139.1	dnaJ homolog subfamily B member 1-like	LOC110698040	1293.7	1163.1	1244.9	936.4	987	1065.4	1.23852	0.0113023	0.308622	up	--	--	DnaJ homolog subfamily B member 4	--	--	DnaJ-class molecular chaperone with C-terminal Zn finger domain	O	Posttranslational modification, protein turnover, chaperones ;	IPR001623 [DnaJ domain] ; IPR002939 [Chaperone DnaJ, C-terminal]
XP_021731374.1	EG45-like domain containing protein	LOC110698283	45.1	40	34.6	15.1	25.5	23.5	1.86739	0.0135407	0.901027	up	--	--	--	--	--	Peptidoglycan-binding domain, expansin	M	Cell wall/membrane/envelope biogenesis ;	IPR009009 [RlpA-like protein, double-psi beta-barrel domain]
XP_021723469.1	subtilisin-like protease SBT2.5	LOC110690879	376.9	441.1	389.2	662.2	546.6	564	0.680957	0.0100535	-0.554365	down	4	Molecular Function:serine-type endopeptidase activity (GO:0004252),Cellular Component:cell wall (GO:0005618),Biological Process:proteolysis (GO:0006508),Cellular Component:membrane (GO:0016020)	--	--	--	Serine protease, subtilisin family	O	Posttranslational modification, protein turnover, chaperones ;	IPR000209 [Peptidase S8/S53 domain] ; IPR010259 [Peptidase S8 propeptide/proteinase inhibitor I9] ; IPR010435 [Fn3-like domain]
XP_021763935.1	uncharacterized protein ycf23-like	LOC110728603	1004.5	1098.6	1035.9	1455.6	1155.3	1290.3	0.804624	0.049423	-0.313613	down	--	--	--	--	--	Thiamine monophosphate synthase	H	Coenzyme transport and metabolism ;	IPR007570 [Uncharacterised protein family Ycf23]
XP_021742565.1	stress-related protein-like	LOC110708680	93.8	86.5	94	50	66.2	67.8	1.49076	0.00829971	0.576049	up	--	--	--	--	--	--	--	--	IPR008802 [Rubber elongation factor]
XP_021751196.1	non-specific lipid-transfer protein-like protein At5g64080 isoform X1	LOC110716857	896.7	938.7	904.5	1348.6	1322.2	1240.8	0.700455	0.000363449	-0.513636	down	--	--	--	--	--	--	--	--	IPR016140 [Bifunctional inhibitor/plant lipid transfer protein/seed storage helical domain]
XP_021740528.1	polyphenol oxidase	LOC110706860	803.8	1003.2	657.4	1186.8	1139.5	1287.8	0.681885	0.0247859	-0.5524	down	4	Molecular Function:catechol oxidase activity (GO:0004097),Biological Process:metabolic process (GO:0008152),Molecular Function:oxidoreductase activity (GO:0016491),Biological Process:oxidation-reduction process (GO:0055114)	--	--	--	--	--	--	IPR002227 [Tyrosinase copper-binding domain] ; IPR022739 [Polyphenol oxidase, central domain] ; IPR022740 [Polyphenol oxidase, C-terminal]
XP_021731133.1	AMP deaminase-like isoform X1	LOC110698035	520.5	531.9	524.4	413.1	425.1	472.2	1.2033	0.00839411	0.266992	up	1	Molecular Function:deaminase activity (GO:0019239)	AMP deaminase	3.5.4.6	ko00230 Purine metabolism ko01100 Metabolic pathways ko01110 Biosynthesis of secondary metabolites	Adenosine deaminase	F	Nucleotide transport and metabolism ;	IPR001365 [Adenosine/AMP deaminase domain]
XP_021716441.1	photosystem I reaction center subunit psaK	LOC110684312	879.4	781.9	868.7	1165.4	973.5	1035.5	0.797001	0.0289872	-0.327347	down	3	Cellular Component:photosystem I (GO:0009522),Biological Process:photosynthesis (GO:0015979),Cellular Component:membrane (GO:0016020)	photosystem I subunit X	--	ko00195 Photosynthesis ko01100 Metabolic pathways	--	--	--	IPR000549 [Photosystem I PsaG/PsaK protein]
XP_021718767.1	probable glutathione S-transferase	LOC110686451	778.2	918.2	797.6	733.6	640.5	667.8	1.22141	0.043664	0.288549	up	1	Molecular Function:protein binding (GO:0005515)	glutathione S-transferase	2.5.1.18	ko00480 Glutathione metabolism	Glutathione S-transferase	O	Posttranslational modification, protein turnover, chaperones ;	IPR004045 [Glutathione S-transferase, N-terminal] ; IPR004046 [Glutathione S-transferase, C-terminal]
XP_021736846.1	pyridoxal 5\\-phosphate synthase-like subunit PDX1.2	LOC110703356	198.2	197.7	189	150.3	170	162.9	1.21047	0.00640759	0.27557	up	--	--	pyridoxal 5'-phosphate synthase pdxS subunit	4.3.3.6	ko00750 Vitamin B6 metabolism	Pyridoxal biosynthesis lyase PdxS	H	Coenzyme transport and metabolism ;	IPR033755 [PdxS/SNZ N-terminal domain]
XP_021717380.1	expansin-B3-like	LOC110685204	680.2	622.3	616.7	896.5	1155.5	879.2	0.654749	0.0211786	-0.610986	down	--	--	expansin	--	--	Peptidoglycan-binding domain, expansin	M	Cell wall/membrane/envelope biogenesis ;	IPR007117 [Expansin, cellulose-binding-like domain] ; IPR009009 [RlpA-like protein, double-psi beta-barrel domain]
XP_021725393.1	mitochondrial uncoupling protein 4-like	LOC110692669	1461.8	1080.1	1400.4	601.7	855.7	820.7	1.73052	0.0176673	0.791206	up	--	--	solute carrier family 25 (mitochondrial dicarboxylate transporter), member 10	--		--	--	--	IPR018108 [Mitochondrial substrate/solute carrier]
XP_021720197.1	leucine-rich repeat receptor-like serine/threonine/tyrosine-protein kinase SOBIR1	LOC110687861	1366.9	1068.3	1466.7	763.1	936.2	832.6	1.5411	0.0245028	0.623956	up	4	Molecular Function:protein kinase activity (GO:0004672),Molecular Function:protein binding (GO:0005515),Molecular Function:ATP binding (GO:0005524),Biological Process:protein phosphorylation (GO:0006468)	--	--	--	Formylglycine-generating enzyme, required for sulfatase activity, contains SUMF1/FGE domain	O	Posttranslational modification, protein turnover, chaperones ;	IPR000719 [Protein kinase domain] ; IPR001611 [Leucine-rich repeat]
XP_021756555.1	PI-PLC X domain-containing protein At5g67130-like	LOC110721661	1205.4	1328.1	1177.1	1584	1480.7	1409.5	0.829333	0.0207024	-0.269977	down	--	--	--	--	--	Chitinase, GH18 family	G	Carbohydrate transport and metabolism ;	--
XP_021724011.1	thaumatin-like protein	LOC110691394	864.7	1025.1	808.1	2534.5	2147.6	1832.5	0.414131	0.0039577	-1.27184	down	--	--	--	--	--	--	--	--	IPR001938 [Thaumatin]
XP_021720427.1	oligouridylate-binding protein 1B-like isoform X1	LOC110688057	162.8	177.6	194.1	215.5	222.4	219.3	0.813299	0.0115286	-0.298143	down	1	Molecular Function:nucleic acid binding (GO:0003676)	nucleolysin TIA-1/TIAR	--	--	RNA recognition motif (RRM) domain	J	Translation, ribosomal structure and biogenesis ;	IPR000504 [RNA recognition motif domain]
XP_021728698.1	IQ domain-containing protein IQM3-like	LOC110695772	1100.6	1149.2	1117.4	939.4	777.6	836.5	1.31866	0.00535376	0.399073	up	--	--	--	--	--	Uncharacterized conserved protein	S	Function unknown ;	--
XP_021716442.1	protein HOTHEAD-like	LOC110684313	1029.9	1167.5	943.6	1719.6	1515.2	1481.4	0.666002	0.0060569	-0.586401	down	2	Molecular Function:flavin adenine dinucleotide binding (GO:0050660),Biological Process:oxidation-reduction process (GO:0055114)	fatty acid omega-hydroxy dehydrogenase	1.1.-.-	ko00073 Cutin, suberine and wax biosynthesis	Choline dehydrogenase or related flavoprotein	IR	Lipid transport and metabolism ; General function prediction only ;	IPR000172 [Glucose-methanol-choline oxidoreductase, N-terminal] ; IPR007867 [Glucose-methanol-choline oxidoreductase, C-terminal]
XP_021742119.1	aspartic proteinase CDR1-like	LOC110708322	887.9	797.9	885.2	499.7	604.9	741.8	1.39244	0.0336864	0.477614	up	--	--	--	--	--	--	--	--	IPR032799 [Xylanase inhibitor, C-terminal] ; IPR032861 [Xylanase inhibitor, N-terminal]
XP_021739525.1	peroxidase 57-like	LOC110705914	935.2	1047.9	776.8	1275.6	1207.3	1192.8	0.75085	0.020971	-0.413403	down	4	Molecular Function:peroxidase activity (GO:0004601),Biological Process:response to oxidative stress (GO:0006979),Molecular Function:heme binding (GO:0020037),Biological Process:oxidation-reduction process (GO:0055114)	peroxidase	1.11.1.7	ko00940 Phenylpropanoid biosynthesis ko01100 Metabolic pathways ko01110 Biosynthesis of secondary metabolites	--	--	--	IPR002016 [Haem peroxidase, plant/fungal/bacterial]
XP_021765115.1	uncharacterized protein LOC110729652	LOC110729652	726.3	698	832.2	527.1	525.1	594.2	1.37057	0.0121385	0.454772	up	--	--	--	--	--	--	--	--	IPR009489 [PAR1]
XP_021763212.1	endoglucanase 17-like	LOC110727926	464.1	651.2	434.1	1091.1	997.6	825.8	0.531618	0.011605	-0.911539	down	1	Biological Process:carbohydrate metabolic process (GO:0005975)	--	--	--	Cellulase/cellobiase CelA1	G	Carbohydrate transport and metabolism ;	IPR001701 [Glycoside hydrolase family 9]
XP_021720110.1	cytochrome P450 82G1-like	LOC110687786	899.5	674.1	999.4	436.1	543.2	504.8	1.73371	0.0230158	0.793863	up	3	Molecular Function:iron ion binding (GO:0005506),Molecular Function:heme binding (GO:0020037),Biological Process:oxidation-reduction process (GO:0055114)	cytochrome P450 family 82 subfamily G polypeptide 1	1.14.-.-	ko00904 Diterpenoid biosynthesis	Cytochrome P450	QV	Secondary metabolites biosynthesis, transport and catabolism ; Defense mechanisms ;	IPR001128 [Cytochrome P450]
XP_021740703.1	BURP domain-containing protein 9-like	LOC110706995	761	725.6	650.2	1404.9	1338.6	958.7	0.57717	0.0216913	-0.792931	down	--	--	--	--	--	--	--	--	IPR004873 [BURP domain]
XP_021715122.1	zinc finger CCCH domain-containing protein 64-like isoform X1	LOC110683082	75.3	81.5	80.7	56.1	51.3	67.9	1.35482	0.0173913	0.438102	up	--	--	--	--	--	3',5'-cyclic AMP phosphodiesterase CpdA	T	Signal transduction mechanisms ;	IPR006767 [Cwf19-like protein, C-terminal domain-2] ; IPR006768 [Cwf19-like, C-terminal domain-1]
XP_021774103.1	ubiquitin-conjugating enzyme E2 32-like	LOC110738046	1701.1	1717.9	1754.5	1295.4	1468.1	1425.6	1.23499	0.00378017	0.3045	up	--	--	ubiquitin-conjugating enzyme E2 J1	2.3.2.23	ko04120 Ubiquitin mediated proteolysis ko04141 Protein processing in endoplasmic reticulum	--	--	--	IPR000608 [Ubiquitin-conjugating enzyme E2]
XP_021714846.1	aminotransferase ALD1-like	LOC110682809	267.3	325.8	309.8	160	154.6	173.2	1.85096	0.00164287	0.888276	up	2	Biological Process:biosynthetic process (GO:0009058),Molecular Function:pyridoxal phosphate binding (GO:0030170)	LL-diaminopimelate aminotransferase	2.6.1.83	ko00300 Lysine biosynthesis ko01100 Metabolic pathways ko01110 Biosynthesis of secondary metabolites ko01230 Biosynthesis of amino acids	Aspartate/methionine/tyrosine aminotransferase	E	Amino acid transport and metabolism ;	IPR004839 [Aminotransferase, class I/classII]
XP_021716592.1	subtilisin-like protease SBT1.5	LOC110684439	899.6	1000.1	836.9	1715.5	1518.9	1261.5	0.608688	0.0137463	-0.716225	down	2	Molecular Function:serine-type endopeptidase activity (GO:0004252),Biological Process:proteolysis (GO:0006508)	--	--	--	Serine protease, subtilisin family	O	Posttranslational modification, protein turnover, chaperones ;	IPR000209 [Peptidase S8/S53 domain] ; IPR003137 [PA domain] ; IPR010259 [Peptidase S8 propeptide/proteinase inhibitor I9]
XP_021766315.1	cationic peroxidase 1-like	LOC110730799	1117.4	1202.9	1244.8	1528.3	1669.7	1616.5	0.740492	0.00171383	-0.433443	down	4	Molecular Function:peroxidase activity (GO:0004601),Biological Process:response to oxidative stress (GO:0006979),Molecular Function:heme binding (GO:0020037),Biological Process:oxidation-reduction process (GO:0055114)	peroxidase	1.11.1.7	ko00940 Phenylpropanoid biosynthesis ko01100 Metabolic pathways ko01110 Biosynthesis of secondary metabolites	--	--	--	IPR002016 [Haem peroxidase, plant/fungal/bacterial]
XP_021742550.1	tetraketide alpha-pyrone reductase 1-like	LOC110708668	298.1	287.8	262.9	326.2	346.5	354.9	0.826002	0.0115029	-0.275782	down	2	Molecular Function:catalytic activity (GO:0003824),Molecular Function:coenzyme binding (GO:0050662)	--	--	--	Nucleoside-diphosphate-sugar epimerase	M	Cell wall/membrane/envelope biogenesis ;	IPR001509 [NAD-dependent epimerase/dehydratase]
XP_021750266.1	germin-like protein subfamily 1 member 15	LOC110715959	140.1	153.9	120	159	201.8	204.3	0.732614	0.0465399	-0.448875	down	1	Molecular Function:nutrient reservoir activity (GO:0045735)	--	--	--	--	--	--	IPR006045 [Cupin 1]
XP_021750232.1	12-oxophytodienoate reductase 3-like	LOC110715921	139.1	141.6	149.6	91	56.4	60.5	2.06975	0.00285195	1.04945	up	3	Molecular Function:FMN binding (GO:0010181),Molecular Function:oxidoreductase activity (GO:0016491),Biological Process:oxidation-reduction process (GO:0055114)	12-oxophytodienoic acid reductase	1.3.1.42	ko00592 alpha-Linolenic acid metabolism ko01100 Metabolic pathways ko01110 Biosynthesis of secondary metabolites	2,4-dienoyl-CoA reductase or related NADH-dependent reductase, Old Yellow Enzyme (OYE) family	C	Energy production and conversion ;	IPR001155 [NADH:flavin oxidoreductase/NADH oxidase, N-terminal]
XP_021748844.1	uncharacterized protein LOC110714606	LOC110714606	849.2	939	832.3	748.6	586.7	570.2	1.37523	0.0223671	0.459673	up	--	--	--	--	--	--	--	--	IPR008862 [T-complex 11]
XP_021772122.1	glucan endo-1	LOC110736259	184.7	177	191.4	99.4	101.8	126.3	1.68885	0.00140521	0.756045	up	1	Biological Process:carbohydrate metabolic process (GO:0005975)	--	--	--	--	--	--	IPR000490 [Glycoside hydrolase family 17]
XP_021765990.1	germin-like protein subfamily 1 member 17	LOC110730497	415.1	471.6	462.4	647.7	688	620.5	0.689653	0.00153098	-0.536057	down	1	Molecular Function:nutrient reservoir activity (GO:0045735)	--	--	--	Oxalate decarboxylase/archaeal phosphoglucose isomerase, cupin superfamily	G	Carbohydrate transport and metabolism ;	IPR006045 [Cupin 1]
XP_021740307.1	bet1-like protein At4g14600	LOC110706662	788.3	702	773.6	561.7	640.2	663.3	1.21376	0.0309113	0.27948	up	--	--	protein transport protein SFT1	--	ko04130 SNARE interactions in vesicular transport	--	--	--	--
XP_021714939.1	uncharacterized protein LOC110682898	LOC110682898	2356.5	2395.4	2324.9	3086.9	2888.6	2653.4	0.820128	0.0151519	-0.28608	down	--	--	--	--	--	--	--	--	IPR004314 [Neprosin] ; IPR025521 [Neprosin activation peptide]
XP_021757542.1	homeobox protein BEL1 homolog	LOC110722584	172.3	180.1	149.9	224.1	220.1	209.8	0.768043	0.00720599	-0.380741	down	1	Molecular Function:DNA binding (GO:0003677)	--	--	--	--	--	--	IPR006563 [POX domain] ; IPR008422 [Homeobox KN domain]
XP_021775822.1	omega-hydroxypalmitate O-feruloyl transferase-like	LOC110739676	864.4	805.3	851.1	1004.8	1308.5	1313.4	0.695067	0.0236362	-0.524776	down	--	--	omega-hydroxypalmitate O-feruloyl transferase	2.3.1.188	ko00073 Cutin, suberine and wax biosynthesis	--	--	--	IPR003480 [Transferase]
XP_021726975.1	aspartic proteinase CDR1-like	LOC110694120	1004.4	1150.8	1116.1	801.8	907.8	849.6	1.27825	0.0115528	0.354171	up	--	--	--	--	--	--	--	--	IPR032799 [Xylanase inhibitor, C-terminal] ; IPR032861 [Xylanase inhibitor, N-terminal]
XP_021719629.1	putative receptor-like protein kinase At4g00960	LOC110687304	285.2	259.5	289	340.7	363	331	0.805741	0.00719941	-0.311612	down	2	Molecular Function:protein kinase activity (GO:0004672),Biological Process:protein phosphorylation (GO:0006468)	--	--	--	Tfp pilus assembly protein FimV	NW	Cell motility ; Extracellular structures ;	IPR001245 [Serine-threonine/tyrosine-protein kinase catalytic domain] ; IPR002902 [Gnk2-homologous domain] ; IPR013836 [CD34/Podocalyxin]
XP_021755311.1	ABC transporter B family member 13-like	LOC110720578	154.7	248.4	141.1	354.4	312.9	265	0.583718	0.0382103	-0.776657	down	5	Molecular Function:ATP binding (GO:0005524),Biological Process:transport (GO:0006810),Cellular Component:integral component of membrane (GO:0016021),Molecular Function:ATPase activity (GO:0016887),Biological Process:transmembrane transport (GO:0055085)	ATP-binding cassette, subfamily B (MDR/TAP), member 1	3.6.3.44	ko02010 ABC transporters	ABC-type multidrug transport system, ATPase and permease component	V	Defense mechanisms ;	IPR003439 [ABC transporter-like] ; IPR011527 [ABC transporter type 1, transmembrane domain]
XP_021757199.1	probable galacturonosyltransferase 11	LOC110722237	821.4	769.2	814.6	597.3	586.1	582	1.36241	0.000232892	0.446162	up	--	--	alpha-1,4-galacturonosyltransferase	2.4.1.43	ko00520 Amino sugar and nucleotide sugar metabolism	Lipopolysaccharide biosynthesis protein, LPS:glycosyltransferase	M	Cell wall/membrane/envelope biogenesis ;	IPR002495 [Glycosyl transferase, family 8]
XP_021724450.1	nitrile-specifier protein 5-like	LOC110691800	694.6	681.1	637.4	805.9	914.5	883.3	0.773169	0.00577723	-0.371144	down	1	Molecular Function:protein binding (GO:0005515)	--	--	--	N-acetylneuraminic acid mutarotase	M	Cell wall/membrane/envelope biogenesis ;	IPR006652 [Kelch repeat type 1]
XP_021717330.1	uncharacterized membrane protein At1g16860-like	LOC110685174	1043	941.3	972.3	1178.8	1274.2	1160.9	0.818119	0.00907893	-0.289618	down	--	--	--	--	--	--	--	--	--
XP_021713912.1	probable pectinesterase/pectinesterase inhibitor 51	LOC110682016	874.8	813.1	835	1287.4	1088.8	1085.7	0.728762	0.0105924	-0.456481	down	4	Molecular Function:enzyme inhibitor activity (GO:0004857),Cellular Component:cell wall (GO:0005618),Molecular Function:pectinesterase activity (GO:0030599),Biological Process:cell wall modification (GO:0042545)	--	--	--	Pectin methylesterase and related acyl-CoA thioesterases	GI	Carbohydrate transport and metabolism ; Lipid transport and metabolism ;	IPR000070 [Pectinesterase, catalytic] ; IPR006501 [Pectinesterase inhibitor domain]
XP_021771450.1	basic blue protein-like	LOC110735567	984.8	1195.1	840.3	3240.4	2336.2	2269.3	0.38494	0.00816309	-1.37729	down	1	Molecular Function:electron carrier activity (GO:0009055)	--	--	--	--	--	--	IPR003245 [Phytocyanin domain]
XP_021729062.1	bark storage protein A-like	LOC110696092	517.6	537.4	478.9	867.1	790.1	823.3	0.618383	0.000360636	-0.693427	down	2	Molecular Function:catalytic activity (GO:0003824),Biological Process:nucleoside metabolic process (GO:0009116)	--	--	--	Nucleoside phosphorylase	F	Nucleotide transport and metabolism ;	IPR000845 [Nucleoside phosphorylase domain]
XP_021736382.1	protein SAR DEFICIENT 1-like	LOC110702926	748.5	671.4	809.1	458.6	552.7	525	1.45089	0.00899871	0.536937	up	2	Molecular Function:calmodulin binding (GO:0005516),Biological Process:response to stress (GO:0006950)	--	--	--	--	--	--	IPR012416 [CALMODULIN-BINDING PROTEIN60]
XP_021737892.1	AAA-ATPase At3g28580-like	LOC110704421	117.7	132.8	123.7	95.7	99.2	112.3	1.2181	0.0289161	0.284631	up	1	Molecular Function:ATP binding (GO:0005524)	--	--	--	AAA+-type ATPase, SpoVK/Ycf46/Vps4 family	MDT	Cell wall/membrane/envelope biogenesis ; Cell cycle control, cell division, chromosome partitioning ; Signal transduction mechanisms ;	IPR003959 [ATPase, AAA-type, core] ; IPR025753 [AAA-type ATPase, N-terminal domain]
XP_021763166.1	wall-associated receptor kinase 2-like	LOC110727893	438.1	467.9	431.7	335.3	330.9	298.8	1.38622	0.00149114	0.471154	up	4	Molecular Function:protein kinase activity (GO:0004672),Molecular Function:calcium ion binding (GO:0005509),Biological Process:protein phosphorylation (GO:0006468),Molecular Function:polysaccharide binding (GO:0030247)	--	--	--	Ankyrin repeat	T	Signal transduction mechanisms ;	IPR001245 [Serine-threonine/tyrosine-protein kinase catalytic domain] ; IPR001881 [EGF-like calcium-binding domain] ; IPR025287 [Wall-associated receptor kinase, galacturonan-binding domain]
XP_021747831.1	beta-glucosidase 24-like	LOC110713681	515.1	541.4	498.3	666.9	641.4	640.4	0.797865	0.000999711	-0.325783	down	1	Biological Process:carbohydrate metabolic process (GO:0005975)	beta-glucosidase	3.2.1.21	ko00460 Cyanoamino acid metabolism ko00500 Starch and sucrose metabolism ko00940 Phenylpropanoid biosynthesis ko01100 Metabolic pathways ko01110 Biosynthesis of secondary metabolites	Beta-glucosidase/6-phospho-beta-glucosidase/beta-galactosidase	G	Carbohydrate transport and metabolism ;	IPR001360 [Glycoside hydrolase family 1]
XP_021768405.1	lipid transfer-like protein VAS	LOC110732726	1218	1258.1	1115.5	1389.2	1571.2	1402.2	0.823271	0.0237849	-0.280562	down	--	--	--	--	--	--	--	--	IPR016140 [Bifunctional inhibitor/plant lipid transfer protein/seed storage helical domain]
XP_021762500.1	putative cysteine-rich receptor-like protein kinase 9	LOC110727240	839.2	906.8	857.7	645.3	607.4	634.3	1.37981	0.000493217	0.464469	up	--	--	--	--	--	--	--	--	IPR002902 [Gnk2-homologous domain]
XP_021745936.1	interactor of constitutive active ROPs 3-like	LOC110711816	528	506.3	493.1	676.4	657.8	642.8	0.772585	0.000439882	-0.372235	down	--	--	--	--	--	--	--	--	--
XP_021722279.1	major allergen Pru ar 1-like	LOC110689782	247.8	308.9	280.2	83.4	182.9	200.5	1.79284	0.0381828	0.842251	up	2	Biological Process:defense response (GO:0006952),Biological Process:response to biotic stimulus (GO:0009607)	--	--	--	--	--	--	IPR000916 [Bet v I/Major latex protein]
XP_021716514.1	uncharacterized protein At5g01610-like	LOC110684365	652.8	692.3	654.2	943.1	935.6	864.8	0.728741	0.000908809	-0.456523	down	--	--	--	--	--	--	--	--	IPR007493 [Protein of unknown function DUF538]
XP_021732818.1	O-acyltransferase WSD1-like	LOC110699619	717.8	894.5	810.6	501.8	425.8	468.9	1.73498	0.0035322	0.794919	up	2	Molecular Function:diacylglycerol O-acyltransferase activity (GO:0004144),Biological Process:glycerolipid biosynthetic process (GO:0045017)	--	--	--	Non-ribosomal peptide synthetase component F	Q	Secondary metabolites biosynthesis, transport and catabolism ;	IPR004255 [O-acyltransferase, WSD1, N-terminal] ; IPR009721 [O-acyltransferase WSD1, C-terminal]
XP_021762037.1	GDSL esterase/lipase At3g48460-like	LOC110726823	496.7	426.6	401.8	550.9	571.8	502.9	0.815145	0.0457605	-0.294871	down	--	--	--	--	--	Phospholipase/lecithinase/hemolysin	IR	Lipid transport and metabolism ; General function prediction only ;	IPR001087 [GDSL lipase/esterase]
XP_021748230.1	beta-1	LOC110714073	903.1	966.6	886.2	842.8	706	745.3	1.2013	0.0315746	0.264595	up	3	Biological Process:protein glycosylation (GO:0006486),Molecular Function:galactosyltransferase activity (GO:0008378),Cellular Component:membrane (GO:0016020)	beta-1,3-galactosyltransferase 1/2/3/4/5/7/8	2.4.1.-	--	--	--	--	IPR002659 [Glycosyl transferase, family 31] ; IPR025298 [Domain of unknown function DUF4094]
XP_021749332.1	fatty alcohol:caffeoyl-CoA acyltransferase	LOC110715064	1071.5	1010.9	1049	774.6	905.4	879.4	1.22349	0.0120471	0.291002	up	--	--	--	--	--	--	--	--	IPR003480 [Transferase]
XP_021732666.1	chitinase-like protein 1	LOC110699484	859.2	841.3	774.2	1024.6	1004.5	947.2	0.831469	0.00856878	-0.266266	down	3	Molecular Function:chitinase activity (GO:0004568),Biological Process:chitin catabolic process (GO:0006032),Biological Process:cell wall macromolecule catabolic process (GO:0016998)	--	--	--	Chitodextrinase	G	Carbohydrate transport and metabolism ;	IPR000726 [Glycoside hydrolase, family 19, catalytic]
XP_021726388.1	caffeoylshikimate esterase-like	LOC110693566	267.6	260.2	244.1	291.3	334.2	358.7	0.784292	0.0275617	-0.350538	down	--	--	--	--	--	Lysophospholipase, alpha-beta hydrolase superfamily	I	Lipid transport and metabolism ;	IPR022742 [Serine aminopeptidase, S33]
XP_021765022.1	heavy metal-associated isoprenylated plant protein 39-like	LOC110729584	477.7	405.9	486.7	267.9	266.6	281.3	1.6797	0.00206687	0.748204	up	2	Biological Process:metal ion transport (GO:0030001),Molecular Function:metal ion binding (GO:0046872)	--	--	--	--	--	--	IPR006121 [Heavy metal-associated domain, HMA]
XP_021718952.1	uncharacterized protein LOC110686657	LOC110686657	1145.6	1209.6	932.5	1443.5	1452.4	1500.9	0.747748	0.0124782	-0.419375	down	--	--	--	--	--	--	--	--	--
XP_021767915.1	uncharacterized protein LOC110732302	LOC110732302	213.4	244.3	219.6	325.4	250.7	315.7	0.759475	0.0474204	-0.396925	down	--	--	--	--	--	--	--	--	IPR007493 [Protein of unknown function DUF538]
XP_021724106.1	isoflavone 2\\-hydroxylase-like	LOC110691472	131	117.7	122.5	62.1	87.4	96.9	1.50649	0.0199243	0.591194	up	3	Molecular Function:iron ion binding (GO:0005506),Molecular Function:heme binding (GO:0020037),Biological Process:oxidation-reduction process (GO:0055114)	--	--	--	Cytochrome P450	QV	Secondary metabolites biosynthesis, transport and catabolism ; Defense mechanisms ;	IPR001128 [Cytochrome P450]
XP_021744088.1	uncharacterized protein LOC110710142	LOC110710142	1147.8	1376.7	1087.3	1864.1	1654.6	1572.5	0.70942	0.0163159	-0.495288	down	--	--	--	--	--	--	--	--	--
XP_021740508.1	cytochrome P450 76AD1-like	LOC110706846	625.8	659.9	661.8	566.6	505.7	546.2	1.20327	0.00684098	0.266966	up	3	Molecular Function:iron ion binding (GO:0005506),Molecular Function:heme binding (GO:0020037),Biological Process:oxidation-reduction process (GO:0055114)	cytochrome P450 family 76 subfamily C	--	--	Cytochrome P450	QV	Secondary metabolites biosynthesis, transport and catabolism ; Defense mechanisms ;	IPR001128 [Cytochrome P450]
XP_021727178.1	uncharacterized protein LOC110694312	LOC110694312	515.2	469.5	513.9	365	431.8	401.8	1.25029	0.0150164	0.322265	up	--	--	--	--	--	--	--	--	--
XP_021776305.1	cytokinin riboside 5\\-monophosphate phosphoribohydrolase LOG5-like	LOC110740114	480.4	430.4	449.6	348.5	354.1	356.2	1.28485	0.0183328	0.361601	up	--	--				Predicted Rossmann fold nucleotide-binding protein	R	General function prediction only ;	IPR031100 [LOG family]
XP_021728730.1	secoisolariciresinol dehydrogenase-like	LOC110695810	125.1	135.4	127.5	113.4	90.1	111.7	1.23096	0.0403867	0.299789	up	--	--	xanthoxin dehydrogenase	1.1.1.288	ko00906 Carotenoid biosynthesis ko01100 Metabolic pathways ko01110 Biosynthesis of secondary metabolites	NAD(P)-dependent dehydrogenase, short-chain alcohol dehydrogenase family	IQR	Lipid transport and metabolism ; Secondary metabolites biosynthesis, transport and catabolism ; General function prediction only ;	--
XP_021728320.1	peroxidase 27-like	LOC110695391	315	347.6	289.6	479.8	423.5	410.2	0.724933	0.0113622	-0.46408	down	4	Molecular Function:peroxidase activity (GO:0004601),Biological Process:response to oxidative stress (GO:0006979),Molecular Function:heme binding (GO:0020037),Biological Process:oxidation-reduction process (GO:0055114)	peroxidase	1.11.1.7	ko00940 Phenylpropanoid biosynthesis ko01100 Metabolic pathways ko01110 Biosynthesis of secondary metabolites	--	--	--	IPR002016 [Haem peroxidase, plant/fungal/bacterial]
XP_021715940.1	protein NRT1/ PTR FAMILY 6.4-like	LOC110683835	500.3	439.7	536.8	330	387	408.7	1.31189	0.0334649	0.391652	up	3	Molecular Function:transporter activity (GO:0005215),Biological Process:transport (GO:0006810),Cellular Component:membrane (GO:0016020)	--	--	--	Dipeptide/tripeptide permease	E	Amino acid transport and metabolism ;	IPR000109 [Proton-dependent oligopeptide transporter family]
XP_021762730.1	myosin-binding protein 2-like	LOC110727484	259.5	244.6	297.8	320.7	339.8	311.4	0.825085	0.0340826	-0.277386	down	--	--	--	--	--	--	--	--	IPR007656 [Zein-binding domain]
XP_021729091.1	putative zinc finger protein CONSTANS-LIKE 11	LOC110696115	413.1	412.6	414.4	525.7	560.9	483.3	0.789923	0.0391404	-0.340216	down	1	Molecular Function:protein binding (GO:0005515)	--	--	--	--	--	--	IPR010402 [CCT domain]
XP_021745251.1	clathrin interactor EPSIN 2-like	LOC110711180	181.1	201.6	182.8	170.6	124.2	138.2	1.306	0.0441212	0.38516	up	--	--	epsin	--	ko04144 Endocytosis	--	--	--	IPR013809 [ENTH domain]
XP_021722953.1	probable LRR receptor-like serine/threonine-protein kinase At1g14390	LOC110690431	538.3	467.5	492.4	795.9	1194.8	931.7	0.512661	0.016234	-0.963923	down	2	Molecular Function:protein kinase activity (GO:0004672),Biological Process:protein phosphorylation (GO:0006468)	--	--	--	Leucine-rich repeat (LRR) protein	K	Transcription ;	IPR001245 [Serine-threonine/tyrosine-protein kinase catalytic domain]
XP_021740082.1	uncharacterized protein LOC110706472	LOC110706472	597.2	666.2	555.2	775.1	722	708.9	0.824388	0.0276967	-0.278605	down	2	Molecular Function:cytochrome-c oxidase activity (GO:0004129),Cellular Component:mitochondrion (GO:0005739)	--	--	--	--	--	--	IPR003213 [Cytochrome c oxidase, subunit VIb]
XP_021724190.1	auxin-binding protein ABP19a-like	LOC110691560	345.7	471.1	386.4	673.2	566.7	827	0.582128	0.0266984	-0.780592	down	1	Molecular Function:nutrient reservoir activity (GO:0045735)	--	--	--	--	--	--	IPR006045 [Cupin 1]
XP_021728851.1	dirigent protein 22	LOC110695925	587.5	563	600	705.6	726.5	671.8	0.832026	0.00363806	-0.265299	down	--	--	--	--	--	--	--	--	IPR004265 [Plant disease resistance response protein]
XP_021772717.1	uncharacterized protein LOC110736728	LOC110736728	546	673.3	548.7	918.7	743.7	740.1	0.7359	0.0431365	-0.442418	down	--	--	--	--	--	Predicted enzyme of the cupin superfamily	R	General function prediction only ;	IPR008579 [Domain of unknown function DUF861, cupin-3]
XP_021748572.1	trypsin inhibitor BvTI-like	LOC110714369	331	290.4	297	461.8	487.2	523.9	0.623532	0.00109468	-0.681465	down	1	Molecular Function:endopeptidase inhibitor activity (GO:0004866)	--	--	--	--	--	--	IPR002160 [Proteinase inhibitor I3, Kunitz legume]
XP_021725701.1	uncharacterized protein LOC110692928	LOC110692928	107.8	114.7	120.2	95.8	97.3	83.4	1.23942	0.017772	0.309667	up	--	--	--	--	--	--	--	--	--
XP_021764642.1	9-cis-epoxycarotenoid dioxygenase NCED1	LOC110729235	538.2	478.3	556.9	343.3	346.1	371.9	1.48252	0.00255045	0.568053	up	1	Biological Process:oxidation-reduction process (GO:0055114)	9-cis-epoxycarotenoid dioxygenase	1.13.11.51	ko00906 Carotenoid biosynthesis ko01100 Metabolic pathways ko01110 Biosynthesis of secondary metabolites	Carotenoid cleavage dioxygenase or a related enzyme	Q	Secondary metabolites biosynthesis, transport and catabolism ;	IPR004294 [Carotenoid oxygenase]
XP_021730855.1	caffeic acid 3-O-methyltransferase-like	LOC110697782	706.3	590.6	756.9	379.9	513.6	501.1	1.47268	0.0279287	0.558444	up	2	Molecular Function:O-methyltransferase activity (GO:0008171),Molecular Function:protein dimerization activity (GO:0046983)	--	--	--	Ubiquinone/menaquinone biosynthesis C-methylase UbiE	H	Coenzyme transport and metabolism ;	IPR001077 [O-methyltransferase, family 2] ; IPR012967 [Plant methyltransferase dimerisation]
XP_021748587.1	factor Xa inhibitor BuXI-like	LOC110714386	480.8	543.5	458.4	703.5	637.3	646.2	0.7462	0.00689689	-0.422365	down	1	Molecular Function:endopeptidase inhibitor activity (GO:0004866)	--	--	--	--	--	--	IPR002160 [Proteinase inhibitor I3, Kunitz legume]
XP_021740505.1	caffeoylshikimate esterase-like	LOC110706843	589.3	615.2	572.5	496.5	478.2	398.3	1.29425	0.0144947	0.372112	up	--	--	--	--	--	Lysophospholipase, alpha-beta hydrolase superfamily	I	Lipid transport and metabolism ;	IPR022742 [Serine aminopeptidase, S33]
XP_021769194.1	probable 2-oxoglutarate-dependent dioxygenase At5g05600	LOC110733449	288.7	266.3	270.5	246.2	219.8	208.9	1.22314	0.0182774	0.290594	up	2	Molecular Function:oxidoreductase activity (GO:0016491),Biological Process:oxidation-reduction process (GO:0055114)	--	--	--	Isopenicillin N synthase and related dioxygenases	Q	Secondary metabolites biosynthesis, transport and catabolism ;	IPR005123 [Oxoglutarate/iron-dependent dioxygenase] ; IPR026992 [Non-haem dioxygenase N-terminal domain]
XP_021744133.1	thermospermine synthase ACAULIS5-like	LOC110710176	50	58.6	54.6	76	80.1	94.8	0.650458	0.00933406	-0.620471	down	--	--	thermospermine synthase	2.5.1.79	--	Spermidine synthase	E	Amino acid transport and metabolism ;	--
XP_021740642.1	ethylene-responsive transcription factor 4-like	LOC110706946	476.3	503.4	495.6	375.5	400.4	437.7	1.21564	0.0116143	0.281715	up	--	--	EREBP-like factor	--	--	--	--	--	IPR001471 [AP2/ERF domain]
XP_021721743.1	uncharacterized Rho GTPase-activating protein At5g61530-like	LOC110689303	219.4	225.5	233.8	155	166.2	201.8	1.29771	0.0242854	0.375963	up	1	Biological Process:signal transduction (GO:0007165)	--	--	--	--	--	--	IPR000198 [Rho GTPase-activating protein domain]
XP_021721722.1	uncharacterized protein LOC110689279	LOC110689279	307.4	328.4	348.3	222	221.1	235.6	1.44998	0.00131629	0.536031	up	--	--	--	--	--	--	--	--	IPR012881 [Protein of unknown function DUF1685]
XP_021774335.1	probable inactive purple acid phosphatase 29	LOC110738266	297	356.2	301.5	527.1	403.1	474.5	0.679647	0.0210342	-0.557143	down	1	Molecular Function:hydrolase activity (GO:0016787)	--	--	--	3',5'-cyclic AMP phosphodiesterase CpdA	T	Signal transduction mechanisms ;	IPR004843 [Calcineurin-like phosphoesterase domain, ApaH type]
XP_021763250.1	uncharacterized protein LOC110727968	LOC110727968	104.2	101.5	109.7	70.9	89.2	88.9	1.26667	0.0273313	0.341037	up	--	--	--	--	--	--	--	--	--
XP_021745789.1	protein ECERIFERUM 26-like	LOC110711679	425.4	379.6	408.3	490.7	597.2	568.4	0.732536	0.0128439	-0.449028	down	--	--	--	--	--	--	--	--	IPR003480 [Transferase]
XP_021714054.1	peroxidase 64-like	LOC110682117	292.7	260.6	274.3	691	778.7	661.9	0.388253	0.000279183	-1.36493	down	4	Molecular Function:peroxidase activity (GO:0004601),Biological Process:response to oxidative stress (GO:0006979),Molecular Function:heme binding (GO:0020037),Biological Process:oxidation-reduction process (GO:0055114)	peroxidase	1.11.1.7	ko00940 Phenylpropanoid biosynthesis ko01100 Metabolic pathways ko01110 Biosynthesis of secondary metabolites	--	--	--	IPR002016 [Haem peroxidase, plant/fungal/bacterial]
XP_021769308.1	5-amino-6-(5-phospho-D-ribitylamino)uracil phosphatase	LOC110733553	439.3	455.6	438.8	553.7	510.1	539.5	0.831847	0.00300704	-0.26561	down	--	--	--	--	--	Beta-phosphoglucomutase or related phosphatase, HAD superfamily	GR	Carbohydrate transport and metabolism ; General function prediction only ;	IPR023214 [HAD-like domain]
XP_021773683.1	germin-like protein 5-1 isoform X1	LOC110737658	169.5	202.9	150.3	285.9	232	230.4	0.698517	0.0344142	-0.517634	down	1	Molecular Function:nutrient reservoir activity (GO:0045735)	--	--	--	Oxalate decarboxylase/archaeal phosphoglucose isomerase, cupin superfamily	G	Carbohydrate transport and metabolism ;	IPR006045 [Cupin 1]
XP_021731673.1	extra-large guanine nucleotide-binding protein 1-like	LOC110698536	194.6	184.7	186.8	137	172.2	159.1	1.20884	0.0381915	0.273624	up	5	Molecular Function:GTPase activity (GO:0003924),Molecular Function:signal transducer activity (GO:0004871),Biological Process:G-protein coupled receptor signaling pathway (GO:0007186),Molecular Function:guanyl nucleotide binding (GO:0019001),Molecular Function:G-protein beta/gamma-subunit complex binding (GO:0031683)	--	--	--	--	--	--	IPR001019 [Guanine nucleotide binding protein (G-protein), alpha subunit]
XP_021735487.1	probable protein arginine N-methyltransferase 6	LOC110702127	330.4	295.6	354.2	524	380	452.7	0.722488	0.0491105	-0.468954	down	--	--	type I protein arginine methyltransferase	2.1.1.319	--	Predicted RNA methylase	R	General function prediction only ;	--
XP_021716339.1	peroxidase 57-like	LOC110684229	466.5	546.2	416.3	667.3	660.9	639.5	0.726229	0.00977159	-0.461504	down	4	Molecular Function:peroxidase activity (GO:0004601),Biological Process:response to oxidative stress (GO:0006979),Molecular Function:heme binding (GO:0020037),Biological Process:oxidation-reduction process (GO:0055114)	peroxidase	1.11.1.7	ko00940 Phenylpropanoid biosynthesis ko01100 Metabolic pathways ko01110 Biosynthesis of secondary metabolites	--	--	--	IPR002016 [Haem peroxidase, plant/fungal/bacterial]
XP_021759031.1	protein HOMOLOG OF MAMMALIAN LYST-INTERACTING PROTEIN 5-like	LOC110723926	691.7	688.9	679	564.4	459.8	524.7	1.32972	0.0289649	0.41112	up	--	--	vacuolar protein sorting-associated protein VTA1	--	ko04144 Endocytosis	--	--	--	--
XP_021729496.1	uncharacterized protein LOC110696503	LOC110696503	243.5	293.5	234.7	472	391.3	343.8	0.639301	0.0252641	-0.645433	down	--	--	--	--	--	--	--	--	IPR007650 [Zf-FLZ domain]
XP_021765621.1	uncharacterized acetyltransferase At3g50280-like	LOC110730155	156.8	252.6	161.1	117	80.8	93.6	1.95779	0.0478262	0.969226	up	--	--	--	--	--	--	--	--	IPR003480 [Transferase]
XP_021714525.1	epoxide hydrolase 4-like	LOC110682494	487	505.6	486.8	669.1	768.8	720.3	0.685479	0.00154376	-0.544816	down	--	--	--	--	--	Pimeloyl-ACP methyl ester carboxylesterase	HR	Coenzyme transport and metabolism ; General function prediction only ;	IPR000073 [Alpha/beta hydrolase fold-1]
XP_021733797.1	uncharacterized protein LOC110700553	LOC110700553	183.9	212.5	149.6	352.9	278.1	236.8	0.629177	0.0496393	-0.668462	down	--	--	--	--	--	--	--	--	--
XP_021743289.1	uncharacterized protein LOC110709383 isoform X1	LOC110709383	526.2	472	527	376.8	431.5	453.8	1.20846	0.0399384	0.273172	up	3	Molecular Function:beta-1,4-mannosylglycoprotein 4-beta-N-acetylglucosaminyltransferase activity (GO:0003830),Biological Process:protein N-linked glycosylation (GO:0006487),Cellular Component:membrane (GO:0016020)	beta-1,4-mannosyl-glycoprotein beta-1,4-N-acetylglucosaminyltransferase	2.4.1.144	ko00510 N-Glycan biosynthesis ko01100 Metabolic pathways	Tetratricopeptide (TPR) repeat	R	General function prediction only ;	IPR006813 [Glycosyl transferase, family 17]
XP_021713613.1	LOW QUALITY PROTEIN: protein EXORDIUM-like 5	LOC110681794	344.9	347.8	353.9	509.9	538.3	508.4	0.672363	7.25e-05	-0.572688	down	--	--	--	--	--	--	--	--	IPR006766 [Phosphate-induced protein 1]
XP_021751951.1	uncharacterized protein LOC110717532 isoform X2	LOC110717532	313	316.2	302.5	413.7	366.5	344.9	0.828104	0.0358838	-0.272116	down	--	--	--	--	--	NAD(P)-dependent dehydrogenase, short-chain alcohol dehydrogenase family	IQR	Lipid transport and metabolism ; Secondary metabolites biosynthesis, transport and catabolism ; General function prediction only ;	IPR002347 [Short-chain dehydrogenase/reductase SDR]
XP_021740275.1	blue copper protein-like	LOC110706637	96.7	108.9	100	182.6	186.4	174.6	0.562178	9.49e-05	-0.830901	down	1	Molecular Function:electron carrier activity (GO:0009055)	--	--	--	--	--	--	IPR003245 [Phytocyanin domain]
XP_021732786.1	inorganic pyrophosphatase 1-like	LOC110699592	174.8	209.3	196.2	89.8	97.3	71.7	2.24227	0.00104904	1.16496	up	1	Molecular Function:phosphatase activity (GO:0016791)	pyridoxal phosphate phosphatase PHOSPHO2	3.1.3.74	ko00750 Vitamin B6 metabolism ko01100 Metabolic pathways	--	--	--	IPR016965 [Phosphatase PHOSPHO-type]
XP_021774395.1	uncharacterized protein LOC110738338 isoform X1	LOC110738338	93.8	132.9	104.8	78.4	54.2	50.3	1.81247	0.0273833	0.857954	up	--	--	--	--	--	--	--	--	IPR016140 [Bifunctional inhibitor/plant lipid transfer protein/seed storage helical domain]
XP_021728528.1	cytochrome P450 CYP82D47-like	LOC110695625	345.8	373.1	360.9	483.1	445.4	395.8	0.815374	0.0370261	-0.294466	down	3	Molecular Function:iron ion binding (GO:0005506),Molecular Function:heme binding (GO:0020037),Biological Process:oxidation-reduction process (GO:0055114)	--	--	--	Cytochrome P450	QV	Secondary metabolites biosynthesis, transport and catabolism ; Defense mechanisms ;	IPR001128 [Cytochrome P450]
XP_021724122.1	leucine-rich repeat receptor-like tyrosine-protein kinase PXC3	LOC110691494	399.6	407.7	414.8	351	332.9	329.5	1.20594	0.000957214	0.270159	up	3	Molecular Function:protein kinase activity (GO:0004672),Molecular Function:protein binding (GO:0005515),Biological Process:protein phosphorylation (GO:0006468)	--	--	--	Leucine-rich repeat (LRR) protein	K	Transcription ;	IPR001245 [Serine-threonine/tyrosine-protein kinase catalytic domain] ; IPR001611 [Leucine-rich repeat]
XP_021770207.1	uncharacterized protein LOC110734379	LOC110734379	305	313.2	326.4	368.6	375.5	406.7	0.82082	0.00661715	-0.284862	down	1	Biological Process:lipid metabolic process (GO:0006629)	--	--	--	--	--	--	IPR002921 [Fungal lipase-like domain]
XP_021722126.1	LOW QUALITY PROTEIN: glutathione transferase GST 23-like	LOC110689665	219	226.2	209.7	169.6	183	188.4	1.21054	0.00667659	0.275646	up	1	Molecular Function:protein binding (GO:0005515)	glutathione S-transferase	2.5.1.18	ko00480 Glutathione metabolism	Glutathione S-transferase	O	Posttranslational modification, protein turnover, chaperones ;	IPR004045 [Glutathione S-transferase, N-terminal] ; IPR004046 [Glutathione S-transferase, C-terminal]
XP_021738496.1	CCG-binding protein 1-like	LOC110704993	130.9	131.5	129.8	102.1	113.2	108.1	1.21274	0.0171338	0.27827	up	--	--	--	--	--	--	--	--	--
XP_021715008.1	auxin-binding protein ABP19a-like	LOC110682978	148	162.8	133.1	216.9	219.6	216.9	0.679369	0.0139736	-0.557732	down	1	Molecular Function:nutrient reservoir activity (GO:0045735)	--	--	--	--	--	--	IPR006045 [Cupin 1]
XP_021762349.1	cytosolic sulfotransferase 13-like	LOC110727114	555.2	488.3	539.1	225.7	288.2	222.3	2.14969	0.000660492	1.10413	up	1	Molecular Function:sulfotransferase activity (GO:0008146)	hydroxyjasmonate sulfotransferase	2.8.2.39	--	--	--	--	IPR000863 [Sulfotransferase domain]

## Sheet: ACCp.vs.SALTp.diff_prot
Protein	Description	Gene	ACCp_1	ACCp_2	ACCp_3	SALTp_1	SALTp_2	SALTp_3	ACCp.vs.SALTp FC	ACCp.vs.SALTp Pvalue	ACCp.vs.SALTp log2FC	ACCp.vs.SALTp UP.DOWN	GO_NUM	GO_Description	KEGG_Description	KEGG_EC	KEGG_ko	COG_Function_Description	COG_Function_Class	COG_Class_Description	IPR_Term
XP_021728917.1	linoleate 13S-lipoxygenase 2-1	LOC110695976	8992.9	9270.7	10317.2	7246.8	8315.5	7351.7	1.24731	0.0231452	0.318817	up	3	Molecular Function:protein binding (GO:0005515),Molecular Function:metal ion binding (GO:0046872),Biological Process:oxidation-reduction process (GO:0055114)	lipoxygenase	1.13.11.12	ko00591 Linoleic acid metabolism ko00592 alpha-Linolenic acid metabolism ko01100 Metabolic pathways ko01110 Biosynthesis of secondary metabolites	--	--	--	IPR001024 [PLAT/LH2 domain] ; IPR013819 [Lipoxygenase, C-terminal]
XP_021715402.1	protein plastid transcriptionally active 16	LOC110683358	2980.2	3009.6	3239.8	2442.7	2709.7	2468	1.21117	0.0105208	0.276401	up	--	--	--	--	--	Uncharacterized conserved protein YbjT, contains NAD(P)-binding and DUF2867 domains	R	General function prediction only ;	IPR016040 [NAD(P)-binding domain]
XP_021751517.1	glucan endo-1	LOC110717180	16651.3	20346.3	16972.6	26174	20671.7	25422.6	0.746803	0.0432529	-0.4212	down	1	Biological Process:carbohydrate metabolic process (GO:0005975)	--	--	--	--	--	--	IPR000490 [Glycoside hydrolase family 17]
XP_021744902.1	ferritin	LOC110710869	19639.9	20406.7	19312.1	24282.4	23074.7	24324.8	0.828085	0.00141601	-0.272149	down	2	Biological Process:cellular iron ion homeostasis (GO:0006879),Molecular Function:ferric iron binding (GO:0008199)	ferritin heavy chain	1.16.3.2		Ferritin	P	Inorganic ion transport and metabolism ;	IPR008331 [Ferritin/DPS protein domain]
XP_021746528.1	uncharacterized protein LOC110712380	LOC110712380	9209.5	8694.3	8818.7	6720.7	7498.3	6654.6	1.28021	0.00335177	0.356376	up	--	--	--	--	--	--	--	--	IPR008998 [Agglutinin domain]
XP_021741203.1	peroxisomal fatty acid beta-oxidation multifunctional protein MFP2-like	LOC110707499	684.4	621.3	592.9	473.9	525.1	458.2	1.30291	0.0120676	0.381737	up	6	Molecular Function:catalytic activity (GO:0003824),Molecular Function:3-hydroxyacyl-CoA dehydrogenase activity (GO:0003857),Biological Process:fatty acid metabolic process (GO:0006631),Biological Process:metabolic process (GO:0008152),Molecular Function:oxidoreductase activity (GO:0016491),Biological Process:oxidation-reduction process (GO:0055114)	--	--	ko00071 Fatty acid degradation ko00592 alpha-Linolenic acid metabolism ko01100 Metabolic pathways ko01110 Biosynthesis of secondary metabolites ko01212 Fatty acid metabolism	3-hydroxyacyl-CoA dehydrogenase	I	Lipid transport and metabolism ;	IPR001753 [Crotonase superfamily] ; IPR006108 [3-hydroxyacyl-CoA dehydrogenase, C-terminal] ; IPR006176 [3-hydroxyacyl-CoA dehydrogenase, NAD binding]
XP_021771675.1	petal death protein-like	LOC110735799	1572.1	1354.3	1668.6	1903.8	2057.9	1803.4	0.797037	0.0304281	-0.327281	down	--	--	--	--	--	2-Methylisocitrate lyase and related enzymes, PEP mutase family	G	Carbohydrate transport and metabolism ;	--
XP_021760940.1	petal death protein-like	LOC110725780	508.8	530.6	489.7	639.6	576.8	690.9	0.801709	0.0228141	-0.318849	down	--	--	--	--	--	2-Methylisocitrate lyase and related enzymes, PEP mutase family	G	Carbohydrate transport and metabolism ;	--
XP_021745135.1	jasmonate-induced protein homolog	LOC110711073	18474.1	17362.9	15422.4	10956.4	13258.1	11125.1	1.45048	0.0102016	0.536531	up	--	--	--	--	--	--	--	--	--
XP_021774170.1	coatomer subunit beta\\-3-like	LOC110738110	8791.5	10832.8	7878.4	13462.9	14008.8	14371	0.657288	0.00634372	-0.605403	down	1	Molecular Function:protein binding (GO:0005515)	coatomer subunit beta'	--	--	WD40 repeat	R	General function prediction only ;	IPR001680 [WD40 repeat]
XP_021753882.1	pyruvate decarboxylase 2	LOC110719301	639.2	611.5	531.7	682.6	760.7	711.6	0.827138	0.0346542	-0.2738	down	3	Molecular Function:magnesium ion binding (GO:0000287),Molecular Function:catalytic activity (GO:0003824),Molecular Function:thiamine pyrophosphate binding (GO:0030976)	pyruvate decarboxylase	4.1.1.1	ko00010 Glycolysis / Gluconeogenesis ko01100 Metabolic pathways ko01110 Biosynthesis of secondary metabolites	TPP-dependent 2-oxoacid decarboxylase, includes indolepyruvate decarboxylase	GHR	Carbohydrate transport and metabolism ; Coenzyme transport and metabolism ; General function prediction only ;	IPR011766 [Thiamine pyrophosphate enzyme, C-terminal TPP-binding] ; IPR012000 [Thiamine pyrophosphate enzyme, central domain] ; IPR012001 [Thiamine pyrophosphate enzyme, N-terminal TPP-binding domain]
XP_021763213.1	sucrose synthase	LOC110727927	362	314	374.5	273.8	310.9	260.5	1.2429	0.0453401	0.313711	up	2	Biological Process:sucrose metabolic process (GO:0005985),Molecular Function:sucrose synthase activity (GO:0016157)	sucrose synthase	2.4.1.13	ko00500 Starch and sucrose metabolism ko01100 Metabolic pathways	Glycosyltransferase involved in cell wall bisynthesis	M	Cell wall/membrane/envelope biogenesis ;	IPR000368 [Sucrose synthase] ; IPR001296 [Glycosyl transferase, family 1]
XP_021774868.1	acidic endochitinase SP2-like	LOC110738751	6540.2	7373.7	7564.9	4409.1	6332.1	4416.3	1.41704	0.0417433	0.502882	up	4	Molecular Function:chitinase activity (GO:0004568),Biological Process:chitin catabolic process (GO:0006032),Molecular Function:chitin binding (GO:0008061),Biological Process:cell wall macromolecule catabolic process (GO:0016998)	chitinase	3.2.1.14	ko00520 Amino sugar and nucleotide sugar metabolism ko01100 Metabolic pathways	Chitodextrinase	G	Carbohydrate transport and metabolism ;	IPR000726 [Glycoside hydrolase, family 19, catalytic] ; IPR001002 [Chitin-binding, type 1]
XP_021722294.1	sucrose synthase-like	LOC110689796	655.4	603.3	532.7	462	485.5	475.2	1.25916	0.0274003	0.332456	up	2	Biological Process:sucrose metabolic process (GO:0005985),Molecular Function:sucrose synthase activity (GO:0016157)	sucrose synthase	2.4.1.13	ko00500 Starch and sucrose metabolism ko01100 Metabolic pathways	Glycosyltransferase involved in cell wall bisynthesis	M	Cell wall/membrane/envelope biogenesis ;	IPR000368 [Sucrose synthase] ; IPR001296 [Glycosyl transferase, family 1]
XP_021744739.1	pyruvate decarboxylase 2-like	LOC110710712	226.3	205.5	197.7	300.2	302.4	324.3	0.679146	0.00099253	-0.558207	down	3	Molecular Function:magnesium ion binding (GO:0000287),Molecular Function:catalytic activity (GO:0003824),Molecular Function:thiamine pyrophosphate binding (GO:0030976)	pyruvate decarboxylase	4.1.1.1	ko00010 Glycolysis / Gluconeogenesis ko01100 Metabolic pathways ko01110 Biosynthesis of secondary metabolites	TPP-dependent 2-oxoacid decarboxylase, includes indolepyruvate decarboxylase	GHR	Carbohydrate transport and metabolism ; Coenzyme transport and metabolism ; General function prediction only ;	IPR011766 [Thiamine pyrophosphate enzyme, C-terminal TPP-binding] ; IPR012000 [Thiamine pyrophosphate enzyme, central domain] ; IPR012001 [Thiamine pyrophosphate enzyme, N-terminal TPP-binding domain]
XP_021742144.1	aspartic proteinase CDR1-like	LOC110708338	4396.3	4556	4262.5	5659.6	5698.3	5876.9	0.766751	0.000243056	-0.38317	down	--	--	--	--	--	--	--	--	IPR032799 [Xylanase inhibitor, C-terminal] ; IPR032861 [Xylanase inhibitor, N-terminal]
XP_021737720.1	peroxidase 12-like	LOC110704239	2865.8	3001.8	2965.3	3646.6	3837.3	3696.8	0.790013	0.000365642	-0.340051	down	4	Molecular Function:peroxidase activity (GO:0004601),Biological Process:response to oxidative stress (GO:0006979),Molecular Function:heme binding (GO:0020037),Biological Process:oxidation-reduction process (GO:0055114)	peroxidase	1.11.1.7	ko00940 Phenylpropanoid biosynthesis ko01100 Metabolic pathways ko01110 Biosynthesis of secondary metabolites	--	--	--	IPR002016 [Haem peroxidase, plant/fungal/bacterial]
XP_021748514.1	kunitz-type trypsin inhibitor alpha chain-like	LOC110714315	9189.7	11001	9653.3	8699.2	7636.3	7900.4	1.2314	0.0413027	0.300295	up	1	Molecular Function:endopeptidase inhibitor activity (GO:0004866)	--	--	--	--	--	--	IPR002160 [Proteinase inhibitor I3, Kunitz legume]
XP_021749210.1	auxin-induced protein PCNT115-like	LOC110714960	2769.6	3286.8	2649.8	3944.3	3892.9	4040.3	0.732999	0.00616556	-0.448116	down	--	--	--	--	--	Predicted oxidoreductase (related to aryl-alcohol dehydrogenase)	R	General function prediction only ;	IPR023210 [NADP-dependent oxidoreductase domain]
XP_021760951.1	alcohol dehydrogenase 1	LOC110725791	453.2	448.4	485.4	571.1	556.5	561.9	0.820953	0.00123399	-0.284629	down	1	Biological Process:oxidation-reduction process (GO:0055114)	alcohol dehydrogenase class-P	1.1.1.1	ko00010 Glycolysis / Gluconeogenesis ko00071 Fatty acid degradation ko00350 Tyrosine metabolism ko00592 alpha-Linolenic acid metabolism ko01100 Metabolic pathways ko01110 Biosynthesis of secondary metabolites	Zn-dependent alcohol dehydrogenase	R	General function prediction only ;	IPR013149 [Alcohol dehydrogenase, C-terminal] ; IPR013154 [Alcohol dehydrogenase, N-terminal]
XP_021772230.1	jasmonate-induced protein homolog	LOC110736339	4342.1	3798.6	3248	2724.3	2930.1	2780.8	1.35014	0.0376656	0.433109	up	--	--	--	--	--	--	--	--	--
XP_021740278.1	28 kDa ribonucleoprotein	LOC110706638	1725.7	1517.8	1634.4	1256.3	1401.3	1231.8	1.25415	0.0146933	0.326713	up	1	Molecular Function:nucleic acid binding (GO:0003676)	--	--	--	RNA recognition motif (RRM) domain	J	Translation, ribosomal structure and biogenesis ;	IPR000504 [RNA recognition motif domain]
XP_021746994.1	uncharacterized protein LOC110712849	LOC110712849	3060.9	2844.7	3147.2	4383.1	5650.4	3913.6	0.649081	0.0362581	-0.623529	down	--	--	--	--	--	--	--	--	--
XP_021776183.1	pathogenesis-related protein PRB1-3-like	LOC110740007	3714	3492.7	3303.5	5393.2	5534.7	6090.2	0.61759	0.000878171	-0.69528	down	--	--	pathogenesis-related protein 1	--	ko04016 MAPK signaling pathway - plant ko04075 Plant hormone signal transduction ko04626 Plant-pathogen interaction	Uncharacterized conserved protein YkwD, contains CAP (CSP/antigen 5/PR1) domain	S	Function unknown ;	IPR014044 [CAP domain]
XP_021752607.1	acidic endochitinase SP2-like	LOC110718117	3779.8	4376.6	3642.5	3051.1	3223.4	3185.1	1.24729	0.0280135	0.318801	up	3	Molecular Function:chitinase activity (GO:0004568),Biological Process:chitin catabolic process (GO:0006032),Biological Process:cell wall macromolecule catabolic process (GO:0016998)	chitinase	3.2.1.14	ko00520 Amino sugar and nucleotide sugar metabolism ko01100 Metabolic pathways	Chitodextrinase	G	Carbohydrate transport and metabolism ;	IPR000726 [Glycoside hydrolase, family 19, catalytic]
XP_021776184.1	pathogenesis-related protein 1A-like	LOC110740010	2925.7	2443.3	2783.6	3915.8	4630.1	4252.9	0.636982	0.003508	-0.650676	down	--	--	pathogenesis-related protein 1	--	ko04016 MAPK signaling pathway - plant ko04075 Plant hormone signal transduction ko04626 Plant-pathogen interaction	Uncharacterized conserved protein YkwD, contains CAP (CSP/antigen 5/PR1) domain	S	Function unknown ;	IPR014044 [CAP domain]
XP_021766098.1	senescence-specific cysteine protease SAG12-like	LOC110730583	1487	1289.8	1182.8	1779.2	2069.6	1572.1	0.730432	0.0453555	-0.453178	down	2	Biological Process:proteolysis (GO:0006508),Molecular Function:cysteine-type peptidase activity (GO:0008234)	--	--	--	Cysteine protease, C1A family	O	Posttranslational modification, protein turnover, chaperones ;	IPR000668 [Peptidase C1A, papain C-terminal] ; IPR013201 [Cathepsin propeptide inhibitor domain (I29)]
XP_021747844.1	glutathione S-transferase U17-like	LOC110713696	4593.6	4867.4	4542.6	5848.1	5305.2	5668	0.832492	0.00763083	-0.264491	down	1	Molecular Function:protein binding (GO:0005515)	glutathione S-transferase	2.5.1.18	ko00480 Glutathione metabolism	Glutathione S-transferase	O	Posttranslational modification, protein turnover, chaperones ;	IPR004045 [Glutathione S-transferase, N-terminal] ; IPR004046 [Glutathione S-transferase, C-terminal]
XP_021747823.1	1-aminocyclopropane-1-carboxylate oxidase homolog 1-like	LOC110713641	3970.4	3614.1	3354.9	4505.3	4743.1	4630.1	0.788226	0.00686416	-0.343318	down	2	Molecular Function:oxidoreductase activity (GO:0016491),Biological Process:oxidation-reduction process (GO:0055114)	--	--	--	Isopenicillin N synthase and related dioxygenases	Q	Secondary metabolites biosynthesis, transport and catabolism ;	IPR005123 [Oxoglutarate/iron-dependent dioxygenase] ; IPR026992 [Non-haem dioxygenase N-terminal domain]
XP_021775434.1	glutathione S-transferase-like isoform X1	LOC110739278	123.3	176.3	134.7	191.6	184.1	202.7	0.750864	0.0474696	-0.413376	down	1	Molecular Function:protein binding (GO:0005515)	glutathione S-transferase	2.5.1.18	ko00480 Glutathione metabolism	Glutathione S-transferase	O	Posttranslational modification, protein turnover, chaperones ;	IPR004045 [Glutathione S-transferase, N-terminal] ; IPR004046 [Glutathione S-transferase, C-terminal]
XP_021730094.1	uncharacterized protein LOC110697064 isoform X1	LOC110697064	4237.8	4186.7	4210.4	3192	3388.8	3318.3	1.27637	0.00010523	0.352045	up	--	--	--	--	--	--	--	--	IPR012418 [CAP160]
XP_021730744.1	probable aquaporin PIP2-5	LOC110697673	4552.5	3924.3	4372.3	3477.2	3637	3481.4	1.21268	0.0179686	0.278202	up	3	Molecular Function:transporter activity (GO:0005215),Biological Process:transport (GO:0006810),Cellular Component:membrane (GO:0016020)	aquaporin PIP	--	--	Glycerol uptake facilitator and related aquaporins (Major Intrinsic Protein Family)	G	Carbohydrate transport and metabolism ;	IPR000425 [Major intrinsic protein]
XP_021764282.1	bark storage protein A-like	LOC110728925	2067.9	2219.6	2482.8	1264.8	1064.9	1164.6	1.93753	0.0012424	0.954216	up	2	Molecular Function:catalytic activity (GO:0003824),Biological Process:nucleoside metabolic process (GO:0009116)	--	--	--	Nucleoside phosphorylase	F	Nucleotide transport and metabolism ;	IPR000845 [Nucleoside phosphorylase domain]
XP_021741685.1	uncharacterized protein LOC110707915	LOC110707915	1883.5	1920.3	1830.2	1161.2	1464	1276.8	1.44387	0.00329403	0.529946	up	--	--	--	--	--	--	--	--	--
XP_021736732.1	desmethylxanthohumol 6\\-O-methyltransferase-like	LOC110703261	1870.9	1913.6	2044.1	2524.8	2541.1	2510.4	0.76932	0.000384892	-0.378344	down	2	Molecular Function:O-methyltransferase activity (GO:0008171),Molecular Function:protein dimerization activity (GO:0046983)	caffeic acid 3-O-methyltransferase	2.1.1.68	ko00940 Phenylpropanoid biosynthesis ko01100 Metabolic pathways ko01110 Biosynthesis of secondary metabolites	DNA-binding transcriptional regulator, IclR family	K	Transcription ;	IPR001077 [O-methyltransferase, family 2] ; IPR012967 [Plant methyltransferase dimerisation]
XP_021762591.1	stomatin-like protein 2	LOC110727333	498.4	585.8	527.9	389.6	393.2	452.9	1.3046	0.0188218	0.383613	up	--	--	--	--	--	Regulator of protease activity HflC, stomatin/prohibitin superfamily	O	Posttranslational modification, protein turnover, chaperones ;	IPR001107 [Band 7 domain] ; IPR032435 [Band 7, C-terminal extension]
XP_021723218.1	non-specific lipid-transfer protein 1-like	LOC110690670	2579.8	2546.7	2796.2	2158.4	2364.3	2032.8	1.20856	0.021475	0.273286	up	--	--	--	--	--	--	--	--	IPR016140 [Bifunctional inhibitor/plant lipid transfer protein/seed storage helical domain]
XP_021723641.1	MLP-like protein 28	LOC110691013	2608.8	2830.7	3225.9	2067.6	2460.6	2067.1	1.31388	0.036446	0.393828	up	2	Biological Process:defense response (GO:0006952),Biological Process:response to biotic stimulus (GO:0009607)	--	--	--	--	--	--	IPR000916 [Bet v I/Major latex protein]
XP_021753390.1	uncharacterized protein LOC110718793	LOC110718793	2751.7	2569.4	2592.3	2074.1	2228.2	2240.7	1.20945	0.00433545	0.274345	up	--	--	--	--	--	Predicted 5' DNA nuclease, flap endonuclease-1-like, helix-3-turn-helix (H3TH) domain	L	Replication, recombination and repair ;	IPR001229 [Jacalin-like lectin domain]
XP_021725562.1	deoxyuridine 5\\-triphosphate nucleotidohydrolase	LOC110692795	1138.8	1175.9	1107.4	943.4	917.7	928.9	1.22656	0.000570171	0.294617	up	2	Molecular Function:hydrolase activity (GO:0016787),Biological Process:dUTP metabolic process (GO:0046080)	dUTP pyrophosphatase	3.6.1.23	ko00240 Pyrimidine metabolism ko01100 Metabolic pathways	dUTPase	FV	Nucleotide transport and metabolism ; Defense mechanisms ;	IPR008180 [Deoxyuridine triphosphate nucleotidohydrolase/Deoxycytidine triphosphate deaminase]
XP_021775436.1	glutathione S-transferase-like isoform X2	LOC110739278	32	26.3	28.3	49.1	46.1	41.9	0.631656	0.00325157	-0.66279	down	1	Molecular Function:protein binding (GO:0005515)	glutathione S-transferase	2.5.1.18	ko00480 Glutathione metabolism	Glutathione S-transferase	O	Posttranslational modification, protein turnover, chaperones ;	IPR004045 [Glutathione S-transferase, N-terminal] ; IPR004046 [Glutathione S-transferase, C-terminal]
XP_021747657.1	thylakoid lumenal 15.0 kDa protein 2	LOC110713519	329.9	311.7	324.5	233.2	295.8	248.3	1.24289	0.0326506	0.313701	up	--	--	--	--	--	Uncharacterized membrane protein YgcG, contains a TPM-fold domain	S	Function unknown ;	--
XP_021768765.1	DNA replication licensing factor MCM7	LOC110733051	1768.7	1789.7	1877.1	1457.8	1480.5	1396.9	1.25381	0.000907293	0.326314	up	3	Molecular Function:DNA binding (GO:0003677),Molecular Function:ATP binding (GO:0005524),Biological Process:DNA replication (GO:0006260)	DNA replication licensing factor MCM7	3.6.4.12	ko03030 DNA replication	DNA replicative helicase MCM subunit Mcm2, Cdc46/Mcm family	L	Replication, recombination and repair ;	IPR001208 [MCM domain] ; IPR027925 [MCM N-terminal domain] ; IPR033762 [MCM OB domain]
XP_021723645.1	MLP-like protein 34 isoform X2	LOC110691015	1405.9	1679.1	1340.5	1013.4	1138.1	989.2	1.40908	0.0195479	0.494754	up	2	Biological Process:defense response (GO:0006952),Biological Process:response to biotic stimulus (GO:0009607)	--	--	--	--	--	--	IPR000916 [Bet v I/Major latex protein]
XP_021758413.1	protein DEK-like	LOC110723379	44.8	46.4	49.9	37.2	42.8	33.2	1.24647	0.0424676	0.317844	up	--	--	protein DEK	--	--	--	--	--	IPR014876 [DEK, C-terminal]
XP_021769121.1	proliferating cell nuclear antigen-like	LOC110733389	805.5	872.7	870.8	717.9	707.4	680.4	1.21052	0.00395551	0.275631	up	2	Molecular Function:DNA binding (GO:0003677),Biological Process:regulation of DNA replication (GO:0006275)	proliferating cell nuclear antigen	--	ko03030 DNA replication ko03410 Base excision repair ko03420 Nucleotide excision repair ko03430 Mismatch repair	DNA polymerase III sliding clamp (beta) subunit, PCNA homolog	L	Replication, recombination and repair ;	IPR022648 [Proliferating cell nuclear antigen, PCNA, N-terminal] ; IPR022649 [Proliferating cell nuclear antigen, PCNA, C-terminal]
XP_021716867.1	uncharacterized protein LOC110684736	LOC110684736	2236.6	2035.9	2104.2	1706.3	1461.4	1410.2	1.39293	0.00527513	0.478124	up	--	--	--	--	--	--	--	--	IPR007493 [Protein of unknown function DUF538]
XP_021749763.1	jasmonate-induced protein homolog	LOC110715492	1827.7	1704.9	1711.9	1171.1	1440.7	1273.5	1.34983	0.00677501	0.432779	up	--	--	--	--	--	--	--	--	--
XP_021731703.1	methylesterase 3-like	LOC110698565	2952	2749	2810.2	3323.4	3429.4	3608.4	0.821449	0.00386104	-0.283757	down	--	--	--	--	--	Pimeloyl-ACP methyl ester carboxylesterase	HR	Coenzyme transport and metabolism ; General function prediction only ;	IPR000073 [Alpha/beta hydrolase fold-1]
XP_021741490.1	transcription initiation factor TFIID subunit 15b-like isoform X1	LOC110707755	642.4	627.2	597.3	500.3	532.6	484.3	1.23049	0.00387976	0.299233	up	--	--	--	--	--	--	--	--	--
XP_021713488.1	protein EXORDIUM-like 2 isoform X1	LOC110681646	1162.9	1186.7	1022.9	892.5	962.5	883.5	1.23151	0.0205466	0.300433	up	--	--	--	--	--	--	--	--	IPR006766 [Phosphate-induced protein 1]
XP_021753217.1	7-deoxyloganetin glucosyltransferase-like	LOC110718641	1041.4	966.9	1161.9	766.9	870.2	759.9	1.32257	0.0184201	0.403344	up	1	Biological Process:metabolic process (GO:0008152)	7-deoxyloganetin glucosyltransferase	2.4.1.324	--	UDP:flavonoid glycosyltransferase YjiC, YdhE family	G	Carbohydrate transport and metabolism ;	IPR002213 [UDP-glucuronosyl/UDP-glucosyltransferase]
XP_021771569.1	glycine-rich cell wall structural protein 2-like	LOC110735690	326.7	327.1	398.7	235.2	266.7	229.5	1.43902	0.0157797	0.525088	up	1	Biological Process:response to stress (GO:0006950)	--	--	--	--	--	--	IPR003496 [ABA/WDS induced protein]
XP_021736795.1	GDSL esterase/lipase 7-like	LOC110703315	972.9	978.4	949.6	768.1	813	759.3	1.23949	0.000578831	0.309745	up	--	--	--	--	--	Phospholipase/lecithinase/hemolysin	IR	Lipid transport and metabolism ; General function prediction only ;	IPR001087 [GDSL lipase/esterase]
XP_021770794.1	putative cysteine proteinase inhibitor 7	LOC110734979	1225.1	920.4	1158.7	582.4	807.3	618.8	1.64511	0.0203159	0.718183	up	1	Molecular Function:cysteine-type endopeptidase inhibitor activity (GO:0004869)	--	--	--	--	--	--	IPR000010 [Cystatin domain]
XP_021751514.1	glucan endo-1	LOC110717177	876.8	793	836.2	1084.4	1047.6	1075.8	0.781221	0.000925479	-0.356198	down	1	Biological Process:carbohydrate metabolic process (GO:0005975)	--	--	--	--	--	--	IPR000490 [Glycoside hydrolase family 17]
XP_021752914.1	NAD(P)H:quinone oxidoreductase-like	LOC110718386	2311.6	2093.1	1941	2556	2621.4	2651.5	0.810548	0.0112765	-0.30303	down	1	Molecular Function:oxidoreductase activity (GO:0016491)	chromate reductase, NAD(P)H dehydrogenase (quinone)	--	--	NAD(P)H-dependent FMN reductase	C	Energy production and conversion ;	IPR005025 [NADPH-dependent FMN reductase-like]
XP_021743763.1	uncharacterized protein LOC110709812	LOC110709812	1528	1399.8	1491	1154.8	1352	1145.7	1.2098	0.0298506	0.27477	up	1	Biological Process:carbohydrate metabolic process (GO:0005975)	--	--	--	Aryl-phospho-beta-D-glucosidase BglC, GH1 family	G	Carbohydrate transport and metabolism ;	IPR001547 [Glycoside hydrolase, family 5]
XP_021748596.1	trypsin inhibitor BvTI-like	LOC110714396	1196.1	1004.5	996.7	559.6	702.4	593.5	1.72315	0.00461307	0.785046	up	1	Molecular Function:endopeptidase inhibitor activity (GO:0004866)	--	--	--	--	--	--	IPR002160 [Proteinase inhibitor I3, Kunitz legume]
XP_021742119.1	aspartic proteinase CDR1-like	LOC110708322	648.9	684.1	568.7	887.9	797.9	885.2	0.739673	0.00781828	-0.43504	down	--	--	--	--	--	--	--	--	IPR032799 [Xylanase inhibitor, C-terminal] ; IPR032861 [Xylanase inhibitor, N-terminal]
XP_021726283.1	23 kDa jasmonate-induced protein-like	LOC110693474	261.8	265.4	289	343.3	324.1	340.5	0.809803	0.00358623	-0.304358	down	--	--	--	--	--	--	--	--	--
XP_021750232.1	12-oxophytodienoate reductase 3-like	LOC110715921	182.9	165.7	170.2	139.1	141.6	149.6	1.20567	0.00816292	0.269836	up	3	Molecular Function:FMN binding (GO:0010181),Molecular Function:oxidoreductase activity (GO:0016491),Biological Process:oxidation-reduction process (GO:0055114)	12-oxophytodienoic acid reductase	1.3.1.42	ko00592 alpha-Linolenic acid metabolism ko01100 Metabolic pathways ko01110 Biosynthesis of secondary metabolites	2,4-dienoyl-CoA reductase or related NADH-dependent reductase, Old Yellow Enzyme (OYE) family	C	Energy production and conversion ;	IPR001155 [NADH:flavin oxidoreductase/NADH oxidase, N-terminal]
XP_021765132.1	transmembrane ascorbate ferrireductase 1-like	LOC110729669	653	680.2	614.5	503.2	511.3	549.3	1.24549	0.00575825	0.316715	up	--	--	cytochrome b-561	1.16.5.1	--	--	--	--	IPR006593 [Cytochrome b561/ferric reductase transmembrane]
XP_021738912.1	uncharacterized protein LOC110705373	LOC110705373	992.2	943.6	901.6	762.5	654.8	614.2	1.3967	0.00640442	0.482024	up	--	--	--	--	--	--	--	--	--
XP_021770377.1	11 kDa late embryogenesis abundant protein-like	LOC110734520	927.6	714.7	1145.2	474.5	671	417.1	1.78389	0.049108	0.835023	up	1	Biological Process:embryo development (GO:0009790)	--	--	--	--	--	--	IPR005513 [Late embryogenesis abundant protein, LEA-25/LEA-D113]
XP_021729062.1	bark storage protein A-like	LOC110696092	677.7	724.4	704.8	517.6	537.4	478.9	1.37356	0.000947498	0.457917	up	2	Molecular Function:catalytic activity (GO:0003824),Biological Process:nucleoside metabolic process (GO:0009116)	--	--	--	Nucleoside phosphorylase	F	Nucleotide transport and metabolism ;	IPR000845 [Nucleoside phosphorylase domain]
XP_021715291.1	DNA replication licensing factor MCM6-like	LOC110683255	1369.2	1296.7	1418.2	1099.4	1119.2	1065.2	1.24371	0.00231217	0.314652	up	3	Molecular Function:DNA binding (GO:0003677),Molecular Function:ATP binding (GO:0005524),Biological Process:DNA replication (GO:0006260)	DNA replication licensing factor MCM6	3.6.4.12	ko03030 DNA replication	DNA replicative helicase MCM subunit Mcm2, Cdc46/Mcm family	L	Replication, recombination and repair ;	IPR001208 [MCM domain] ; IPR027925 [MCM N-terminal domain] ; IPR033762 [MCM OB domain]
XP_021762437.1	probable glutathione S-transferase parA	LOC110727188	1272.4	1352.3	1108.1	1656.8	1388.1	1630.3	0.798426	0.0482015	-0.32477	down	1	Molecular Function:protein binding (GO:0005515)	glutathione S-transferase	2.5.1.18	ko00480 Glutathione metabolism	Glutathione S-transferase	O	Posttranslational modification, protein turnover, chaperones ;	IPR004045 [Glutathione S-transferase, N-terminal] ; IPR004046 [Glutathione S-transferase, C-terminal]
XP_021723073.1	probable DNA primase large subunit	LOC110690525	880.3	799.7	917.2	715	760.7	678.3	1.20576	0.0246747	0.269939	up	1	Molecular Function:DNA primase activity (GO:0003896)	DNA primase large subunit	2.7.7.-	ko00230 Purine metabolism ko00240 Pyrimidine metabolism ko01100 Metabolic pathways ko03030 DNA replication	Eukaryotic-type DNA primase, large subunit	L	Replication, recombination and repair ;	IPR007238 [DNA primase large subunit, eukaryotic/archaeal]
XP_021735295.1	protodermal factor 1-like	LOC110701979	606.9	589.3	685.1	406.2	513.5	440.1	1.38351	0.0158604	0.468335	up	--	--	--	--	--	Uncharacterized surface anchored protein	S	Function unknown ;	--
XP_021772232.1	uncharacterized protein LOC110736340	LOC110736340	1433.6	1103.3	1072.5	752	892	687.3	1.54823	0.0308809	0.630624	up	--	--	--	--	--	--	--	--	--
XP_021752714.1	DNA polymerase alpha catalytic subunit-like	LOC110718213	550.1	562.2	687.9	420.1	507.7	416.7	1.33894	0.0460945	0.421087	up	6	Molecular Function:nucleotide binding (GO:0000166),Molecular Function:nucleoside binding (GO:0001882),Molecular Function:DNA binding (GO:0003677),Molecular Function:DNA-directed DNA polymerase activity (GO:0003887),Biological Process:DNA replication (GO:0006260),Molecular Function:3'-5' exonuclease activity (GO:0008408)	DNA polymerase alpha subunit A	2.7.7.7	ko00230 Purine metabolism ko00240 Pyrimidine metabolism ko01100 Metabolic pathways ko03030 DNA replication	DNA polymerase elongation subunit (family B)	L	Replication, recombination and repair ;	IPR006133 [DNA-directed DNA polymerase, family B, exonuclease domain] ; IPR006134 [DNA-directed DNA polymerase, family B, multifunctional domain] ; IPR015088 [Zinc finger, DNA-directed DNA polymerase, family B, alpha] ; IPR024647 [DNA polymerase alpha catalytic subunit, N-terminal domain]
XP_021746683.1	zinc-finger homeodomain protein 8-like	LOC110712522	643.7	615	660.3	513.4	526.4	451.5	1.2868	0.00586904	0.363784	up	--	--	--	--	--	--	--	--	IPR006456 [ZF-HD homeobox protein, Cys/His-rich dimerisation domain]
XP_021714114.1	WUSCHEL-related homeobox 8-like	LOC110682165	334.2	326.5	347.7	250.8	282.3	262.6	1.26731	0.00306483	0.341772	up	1	Molecular Function:DNA binding (GO:0003677)	--	--	--	--	--	--	IPR001356 [Homeobox domain]
XP_021748587.1	factor Xa inhibitor BuXI-like	LOC110714386	653.4	588.9	641.1	480.8	543.5	458.4	1.27025	0.0143453	0.345113	up	1	Molecular Function:endopeptidase inhibitor activity (GO:0004866)	--	--	--	--	--	--	IPR002160 [Proteinase inhibitor I3, Kunitz legume]
XP_021738936.1	17.3 kDa class II heat shock protein-like	LOC110705395	295.3	389.4	308.2	138.7	179.9	194.7	1.93435	0.00918545	0.951846	up	--	--	HSP20 family protein	--	ko04141 Protein processing in endoplasmic reticulum	Molecular chaperone IbpA, HSP20 family	O	Posttranslational modification, protein turnover, chaperones ;	IPR002068 [Alpha crystallin/Hsp20 domain]
XP_021714054.1	peroxidase 64-like	LOC110682117	236.1	209	221.7	292.7	260.6	274.3	0.805703	0.0116057	-0.31168	down	4	Molecular Function:peroxidase activity (GO:0004601),Biological Process:response to oxidative stress (GO:0006979),Molecular Function:heme binding (GO:0020037),Biological Process:oxidation-reduction process (GO:0055114)	peroxidase	1.11.1.7	ko00940 Phenylpropanoid biosynthesis ko01100 Metabolic pathways ko01110 Biosynthesis of secondary metabolites	--	--	--	IPR002016 [Haem peroxidase, plant/fungal/bacterial]
XP_021763300.1	probable inactive histone-lysine N-methyltransferase SUVR2	LOC110728006	143.3	108.9	147.8	90.3	99.9	75.9	1.50319	0.0342032	0.588031	up	5	Molecular Function:protein binding (GO:0005515),Cellular Component:nucleus (GO:0005634),Molecular Function:zinc ion binding (GO:0008270),Molecular Function:histone-lysine N-methyltransferase activity (GO:0018024),Biological Process:histone lysine methylation (GO:0034968)	--	--	--	SET domain-containing protein (function unknown)	R	General function prediction only ;	IPR001214 [SET domain] ; IPR007728 [Pre-SET domain] ; IPR018848 [WIYLD domain]
XP_021718974.1	ubiquitin-conjugating enzyme E2-23 kDa-like	LOC110686674	437.2	501.1	465.5	388.6	388.8	350.5	1.24461	0.0148899	0.315698	up	--	--	ubiquitin-conjugating enzyme E2 H	2.3.2.23	ko04120 Ubiquitin mediated proteolysis	Ubiquitin-protein ligase	O	Posttranslational modification, protein turnover, chaperones ;	IPR000608 [Ubiquitin-conjugating enzyme E2]
XP_021732533.1	structural maintenance of chromosomes protein 2-1-like	LOC110699329	435	453.5	464.4	403.5	314.8	323.2	1.29899	0.0245974	0.377392	up	4	Molecular Function:protein binding (GO:0005515),Molecular Function:ATP binding (GO:0005524),Cellular Component:chromosome (GO:0005694),Biological Process:chromosome organization (GO:0051276)	structural maintenance of chromosome 2	--		Chromosome segregation ATPase	D	Cell cycle control, cell division, chromosome partitioning ;	IPR003395 [RecF/RecN/SMC, N-terminal] ; IPR010935 [SMCs flexible hinge]
XP_021760692.1	codeine O-demethylase-like	LOC110725539	555.9	518.8	534.2	401.6	416.9	409.2	1.3105	0.000398849	0.390117	up	2	Molecular Function:oxidoreductase activity (GO:0016491),Biological Process:oxidation-reduction process (GO:0055114)	--	--	--	Isopenicillin N synthase and related dioxygenases	Q	Secondary metabolites biosynthesis, transport and catabolism ;	IPR005123 [Oxoglutarate/iron-dependent dioxygenase] ; IPR026992 [Non-haem dioxygenase N-terminal domain]
XP_021733797.1	uncharacterized protein LOC110700553	LOC110700553	260	255.3	318.2	183.9	212.5	149.6	1.52656	0.0243762	0.610281	up	--	--	--	--	--	--	--	--	--
XP_021720829.1	scarecrow-like protein 30	LOC110688397	210.6	191.8	205.2	154.1	159	155.4	1.29691	0.00130799	0.375073	up	--	--	--	--	--	--	--	--	IPR005202 [Transcription factor GRAS]
XP_021765370.1	acid phosphatase 1-like	LOC110729893	565.3	576.7	560.6	432.2	476.3	483.9	1.22278	0.00354406	0.290166	up	--	--	--	--	--	Predicted secreted acid phosphatase	R	General function prediction only ;	IPR005519 [Acid phosphatase, class B-like]
XP_021732786.1	inorganic pyrophosphatase 1-like	LOC110699592	226.4	259.1	281.5	174.8	209.3	196.2	1.32173	0.0301161	0.402428	up	1	Molecular Function:phosphatase activity (GO:0016791)	pyridoxal phosphate phosphatase PHOSPHO2	3.1.3.74	ko00750 Vitamin B6 metabolism ko01100 Metabolic pathways	--	--	--	IPR016965 [Phosphatase PHOSPHO-type]
XP_021757803.1	phosphatidylserine decarboxylase proenzyme 1	LOC110722814	81.9	71.7	84.2	56.2	69.3	63.6	1.25754	0.0396504	0.330599	up	2	Molecular Function:phosphatidylserine decarboxylase activity (GO:0004609),Biological Process:phospholipid biosynthetic process (GO:0008654)	phosphatidylserine decarboxylase	4.1.1.65	ko00564 Glycerophospholipid metabolism ko01100 Metabolic pathways ko01110 Biosynthesis of secondary metabolites	Na+/alanine symporter	E	Amino acid transport and metabolism ;	IPR003817 [Phosphatidylserine decarboxylase-related]
XP_021762349.1	cytosolic sulfotransferase 13-like	LOC110727114	261	301.7	235.5	555.2	488.3	539.1	0.50436	0.000721494	-0.987474	down	1	Molecular Function:sulfotransferase activity (GO:0008146)	hydroxyjasmonate sulfotransferase	2.8.2.39	--	--	--	--	IPR000863 [Sulfotransferase domain]
XP_021736348.1	nuclear intron maturase 2	LOC110702902	24.9	23.3	27	30.5	33.8	29.7	0.8	0.0191337	-0.321928	down	1	Biological Process:mRNA processing (GO:0006397)	--	--	--	Retron-type reverse transcriptase	X	Mobilome: prophages, transposons;	IPR024937 [Domain X]

## Sheet: SALTp.vs.H2Op.diff_prot
Protein	Description	Gene	SALTp_1	SALTp_2	SALTp_3	H2Op_1	H2Op_2	H2Op_3	SALTp.vs.H2Op FC	SALTp.vs.H2Op Pvalue	SALTp.vs.H2Op log2FC	SALTp.vs.H2Op UP.DOWN	GO_NUM	GO_Description	KEGG_Description	KEGG_EC	KEGG_ko	COG_Function_Description	COG_Function_Class	COG_Class_Description	IPR_Term
XP_021771039.1	heat shock cognate 70 kDa protein 2-like	LOC110735170	641.5	693.5	656.2	537.5	428.4	590.9	1.27903	0.044971	0.355055	up	--	--	heat shock 70kDa protein 1/2/6/8	--	ko03040 Spliceosome ko04141 Protein processing in endoplasmic reticulum ko04144 Endocytosis	Molecular chaperone DnaK (HSP70)	O	Posttranslational modification, protein turnover, chaperones ;	IPR013126 [Heat shock protein 70 family]
XP_021720748.1	alpha-glucan phosphorylase 2	LOC110688321	3383	3098.5	3439	2546.9	2808.9	2856.5	1.20801	0.01628	0.272627	up	2	Biological Process:carbohydrate metabolic process (GO:0005975),Molecular Function:glycogen phosphorylase activity (GO:0008184)	glycogen phosphorylase	2.4.1.1	ko00500 Starch and sucrose metabolism ko01100 Metabolic pathways ko01110 Biosynthesis of secondary metabolites	Glucan phosphorylase	G	Carbohydrate transport and metabolism ;	IPR000811 [Glycosyl transferase, family 35]
XP_021745722.1	adenosylhomocysteinase-like	LOC110711619	2066.9	2077.1	2089.5	1592.5	1511.5	1750.6	1.28404	0.0217687	0.36069	up	3	Molecular Function:adenosylhomocysteinase activity (GO:0004013),Biological Process:S-adenosylhomocysteine catabolic process (GO:0019510),Molecular Function:NAD binding (GO:0051287)	adenosylhomocysteinase	3.3.1.1	ko00270 Cysteine and methionine metabolism ko01100 Metabolic pathways	S-adenosylhomocysteine hydrolase	H	Coenzyme transport and metabolism ;	IPR000043 [Adenosylhomocysteinase] ; IPR015878 [S-adenosyl-L-homocysteine hydrolase, NAD binding domain]
XP_021765540.1	phosphoribulokinase	LOC110730081	969.6	1057.3	892.6	1354.2	1422.3	1480.1	0.685876	0.00174186	-0.54398	down	3	Molecular Function:ATP binding (GO:0005524),Biological Process:metabolic process (GO:0008152),Molecular Function:kinase activity (GO:0016301)	phosphoribulokinase	2.7.1.19	ko00710 Carbon fixation in photosynthetic organisms ko01100 Metabolic pathways ko01200 Carbon metabolism	Uridine kinase	F	Nucleotide transport and metabolism ;	IPR006083 [Phosphoribulokinase/uridine kinase]
XP_021755954.1	endoplasmin homolog	LOC110721133	1292.2	1379.3	1347.3	1197.1	987.5	1028.6	1.25072	0.0176509	0.322754	up	4	Molecular Function:ATP binding (GO:0005524),Biological Process:protein folding (GO:0006457),Biological Process:response to stress (GO:0006950),Molecular Function:unfolded protein binding (GO:0051082)	heat shock protein 90kDa beta	--	ko04141 Protein processing in endoplasmic reticulum ko04626 Plant-pathogen interaction	Molecular chaperone, HSP90 family	O	Posttranslational modification, protein turnover, chaperones ;	IPR001404 [Heat shock protein Hsp90 family] ; IPR003594 [Histidine kinase-like ATPase, C-terminal domain]
XP_021715439.1	tubulin beta-2 chain-like	LOC110683389	4889.8	4604	4510.3	5421.4	5918.7	5509.5	0.831124	0.00768041	-0.266865	down	1	Molecular Function:GTPase activity (GO:0003924)	tubulin beta	--	ko04145 Phagosome	--	--	--	IPR003008 [Tubulin/FtsZ, GTPase domain] ; IPR018316 [Tubulin/FtsZ, 2-layer sandwich domain]
XP_021755293.1	endoplasmin homolog	LOC110720567	1098.3	1156.3	1128.9	846.2	824.1	883	1.32515	0.000322754	0.406153	up	4	Molecular Function:ATP binding (GO:0005524),Biological Process:protein folding (GO:0006457),Biological Process:response to stress (GO:0006950),Molecular Function:unfolded protein binding (GO:0051082)	heat shock protein 90kDa beta	--	ko04141 Protein processing in endoplasmic reticulum ko04626 Plant-pathogen interaction	Molecular chaperone, HSP90 family	O	Posttranslational modification, protein turnover, chaperones ;	IPR001404 [Heat shock protein Hsp90 family] ; IPR003594 [Histidine kinase-like ATPase, C-terminal domain]
XP_021774817.1	cysteine synthase	LOC110738716	553.9	589.1	582.3	435.1	450.9	510.3	1.23562	0.0123105	0.305238	up	--	--	cysteine synthase A	2.5.1.47	ko00270 Cysteine and methionine metabolism ko00920 Sulfur metabolism ko01100 Metabolic pathways ko01110 Biosynthesis of secondary metabolites ko01200 Carbon metabolism ko01230 Biosynthesis of amino acids	Cysteine synthase	E	Amino acid transport and metabolism ;	IPR001926 [Tryptophan synthase beta subunit-like PLP-dependent enzyme]
XP_021775819.1	glutamate-1-semialdehyde 2	LOC110739673	895.3	963.7	911.4	669.9	702.2	840.3	1.25221	0.0296428	0.324482	up	2	Molecular Function:transaminase activity (GO:0008483),Molecular Function:pyridoxal phosphate binding (GO:0030170)	glutamate-1-semialdehyde 2,1-aminomutase	5.4.3.8	ko00860 Porphyrin and chlorophyll metabolism ko01100 Metabolic pathways ko01110 Biosynthesis of secondary metabolites	Glutamate-1-semialdehyde aminotransferase	H	Coenzyme transport and metabolism ;	IPR005814 [Aminotransferase class-III]
XP_021744902.1	ferritin	LOC110710869	24282.4	23074.7	24324.8	18576	19040.8	21391.3	1.21478	0.0118077	0.280696	up	2	Biological Process:cellular iron ion homeostasis (GO:0006879),Molecular Function:ferric iron binding (GO:0008199)	ferritin heavy chain	1.16.3.2		Ferritin	P	Inorganic ion transport and metabolism ;	IPR008331 [Ferritin/DPS protein domain]
XP_021735853.1	tubulin beta-8 chain-like	LOC110702455	422.4	380	375	512.1	488.1	428.9	0.823875	0.0441448	-0.279502	down	1	Molecular Function:GTPase activity (GO:0003924)	tubulin beta	--	ko04145 Phagosome	--	--	--	IPR003008 [Tubulin/FtsZ, GTPase domain] ; IPR018316 [Tubulin/FtsZ, 2-layer sandwich domain]
XP_021761871.1	alanine aminotransferase 2-like	LOC110726706	4258.5	4656.2	4326.8	3666.8	3510.1	3760.3	1.21068	0.00577811	0.275823	up	2	Biological Process:biosynthetic process (GO:0009058),Molecular Function:pyridoxal phosphate binding (GO:0030170)	alanine transaminase	2.6.1.2	ko00220 Arginine biosynthesis ko00250 Alanine, aspartate and glutamate metabolism ko00710 Carbon fixation in photosynthetic organisms ko01100 Metabolic pathways ko01200 Carbon metabolism ko01210 2-Oxocarboxylic acid metabolism ko01230 Biosynthesis of amino acids	Aspartate/methionine/tyrosine aminotransferase	E	Amino acid transport and metabolism ;	IPR004839 [Aminotransferase, class I/classII]
XP_021720980.1	chlorophyll a-b binding protein	LOC110688521	10666.1	9240.7	10765.9	16777.6	14453.8	16722.6	0.639628	0.00319279	-0.644696	down	--	--	light-harvesting complex II chlorophyll a/b binding protein 1	--	ko00196 Photosynthesis - antenna proteins ko01100 Metabolic pathways	--	--	--	IPR022796 [Chlorophyll A-B binding protein]
XP_021720998.1	choline monooxygenase	LOC110688533	5628.1	6750.5	5739.8	5296.1	4519.8	4749.1	1.24397	0.0493984	0.31495	up	4	Molecular Function:iron ion binding (GO:0005506),Molecular Function:oxidoreductase activity (GO:0016491),Biological Process:aromatic compound catabolic process (GO:0019439),Biological Process:oxidation-reduction process (GO:0055114)	choline monooxygenase	1.14.15.7	ko00260 Glycine, serine and threonine metabolism	Phenylpropionate dioxygenase or related ring-hydroxylating dioxygenase, large terminal subunit	PR	Inorganic ion transport and metabolism ; General function prediction only ;	IPR015879 [Aromatic-ring-hydroxylating dioxygenase, alpha subunit, C-terminal domain] ; IPR017941 [Rieske [2Fe-2S] iron-sulphur domain]
XP_021736716.1	phospholipase D alpha 1-like	LOC110703249	831.3	857.2	838.9	718.1	672.3	666.7	1.22862	0.000957929	0.297042	up	2	Molecular Function:catalytic activity (GO:0003824),Molecular Function:protein binding (GO:0005515)	phospholipase D1/2	3.1.4.4	ko00564 Glycerophospholipid metabolism ko00565 Ether lipid metabolism ko01100 Metabolic pathways ko01110 Biosynthesis of secondary metabolites ko04144 Endocytosis	Phosphatidylserine/phosphatidylglycerophosphate/cardiolipin synthase or related enzyme	I	Lipid transport and metabolism ;	IPR000008 [C2 domain] ; IPR001736 [Phospholipase D/Transphosphatidylase] ; IPR024632 [Phospholipase D, C-terminal]
XP_021728916.1	linoleate 13S-lipoxygenase 2-1	LOC110695975	6935.5	6305.8	7261.6	5047.3	5683.2	5945.7	1.22947	0.0300616	0.298037	up	3	Molecular Function:protein binding (GO:0005515),Molecular Function:metal ion binding (GO:0046872),Biological Process:oxidation-reduction process (GO:0055114)	lipoxygenase	1.13.11.12	ko00591 Linoleic acid metabolism ko00592 alpha-Linolenic acid metabolism ko01100 Metabolic pathways ko01110 Biosynthesis of secondary metabolites	--	--	--	IPR001024 [PLAT/LH2 domain] ; IPR013819 [Lipoxygenase, C-terminal]
XP_021715259.1	phosphoethanolamine N-methyltransferase	LOC110683223	13260.9	16099.4	14186.7	11146.9	11646	9421	1.35181	0.0244857	0.43489	up	2	Biological Process:metabolic process (GO:0008152),Molecular Function:methyltransferase activity (GO:0008168)	phosphoethanolamine N-methyltransferase	2.1.1.103	ko00564 Glycerophospholipid metabolism	Cyclopropane fatty-acyl-phospholipid synthase and related methyltransferases	I	Lipid transport and metabolism ;	IPR013216 [Methyltransferase type 11]
XP_021763157.1	LOW QUALITY PROTEIN: ABC transporter C family member 14-like	LOC110727888	1579	1668.4	1645.1	1218.9	1349.3	1356.5	1.24659	0.00346286	0.317989	up	5	Molecular Function:ATP binding (GO:0005524),Biological Process:transport (GO:0006810),Cellular Component:integral component of membrane (GO:0016021),Molecular Function:ATPase activity (GO:0016887),Biological Process:transmembrane transport (GO:0055085)	--	--	--	ABC-type multidrug transport system, ATPase and permease component	V	Defense mechanisms ;	IPR003439 [ABC transporter-like] ; IPR011527 [ABC transporter type 1, transmembrane domain]
XP_021722155.1	alcohol dehydrogenase class-3	LOC110689684	926.4	1027.3	842.6	735.5	746.6	786.3	1.23272	0.033981	0.301844	up	1	Biological Process:oxidation-reduction process (GO:0055114)	--	--	ko00010 Glycolysis / Gluconeogenesis ko00071 Fatty acid degradation ko00350 Tyrosine metabolism ko01100 Metabolic pathways ko01110 Biosynthesis of secondary metabolites ko01200 Carbon metabolism	Zn-dependent alcohol dehydrogenase	R	General function prediction only ;	IPR013149 [Alcohol dehydrogenase, C-terminal] ; IPR013154 [Alcohol dehydrogenase, N-terminal]
XP_021775935.1	beta-glucosidase 13-like	LOC110739769	3283.2	3758.2	3590.9	4947.3	5328.7	5075	0.692613	0.000917959	-0.529879	down	1	Biological Process:carbohydrate metabolic process (GO:0005975)	beta-glucosidase	3.2.1.21	ko00460 Cyanoamino acid metabolism ko00500 Starch and sucrose metabolism ko00940 Phenylpropanoid biosynthesis ko01100 Metabolic pathways ko01110 Biosynthesis of secondary metabolites	Beta-glucosidase/6-phospho-beta-glucosidase/beta-galactosidase	G	Carbohydrate transport and metabolism ;	IPR001360 [Glycoside hydrolase family 1]
XP_021765715.1	2-Cys peroxiredoxin BAS1	LOC110730230	19.6	18.2	20.9	11.8	12	16.7	1.44938	0.0271075	0.535439	up	4	Molecular Function:antioxidant activity (GO:0016209),Molecular Function:oxidoreductase activity (GO:0016491),Molecular Function:peroxiredoxin activity (GO:0051920),Biological Process:oxidation-reduction process (GO:0055114)	peroxiredoxin (alkyl hydroperoxide reductase subunit C)	1.11.1.15		Alkyl hydroperoxide reductase subunit AhpC (peroxiredoxin)	V	Defense mechanisms ;	IPR000866 [Alkyl hydroperoxide reductase subunit C/ Thiol specific antioxidant] ; IPR019479 [Peroxiredoxin, C-terminal]
XP_021775423.1	glutathione S-transferase-like	LOC110739265	3174.4	3649.9	3438	3044.7	2539.7	2948.6	1.20266	0.0496404	0.266229	up	1	Molecular Function:protein binding (GO:0005515)	glutathione S-transferase	2.5.1.18	ko00480 Glutathione metabolism	Glutathione S-transferase	O	Posttranslational modification, protein turnover, chaperones ;	IPR004045 [Glutathione S-transferase, N-terminal] ; IPR004046 [Glutathione S-transferase, C-terminal]
XP_021716438.1	beta-glucosidase 44-like	LOC110684308	2498.5	2106.6	2212.1	3311.5	3307.8	3286.4	0.68821	0.0123986	-0.53908	down	1	Biological Process:carbohydrate metabolic process (GO:0005975)	beta-glucosidase	3.2.1.21	ko00460 Cyanoamino acid metabolism ko00500 Starch and sucrose metabolism ko00940 Phenylpropanoid biosynthesis ko01100 Metabolic pathways ko01110 Biosynthesis of secondary metabolites	Beta-glucosidase/6-phospho-beta-glucosidase/beta-galactosidase	G	Carbohydrate transport and metabolism ;	IPR001360 [Glycoside hydrolase family 1]
XP_021771675.1	petal death protein-like	LOC110735799	1903.8	2057.9	1803.4	1437.6	1313.6	1376.4	1.39672	0.00267112	0.482042	up	--	--	--	--	--	2-Methylisocitrate lyase and related enzymes, PEP mutase family	G	Carbohydrate transport and metabolism ;	--
XP_021734354.1	calreticulin-3-like	LOC110701071	10114	10663.5	10381	7442.3	7333.4	7866.7	1.37611	0.000236174	0.460599	up	4	Molecular Function:calcium ion binding (GO:0005509),Cellular Component:endoplasmic reticulum (GO:0005783),Biological Process:protein folding (GO:0006457),Molecular Function:unfolded protein binding (GO:0051082)	calreticulin	--	ko04141 Protein processing in endoplasmic reticulum ko04145 Phagosome	--	--	--	IPR001580 [Calreticulin/calnexin]
XP_021720939.1	calcium-transporting ATPase 4	LOC110688491	293.1	257.3	289.6	188.4	223	240.4	1.28874	0.0301912	0.36596	up	2	Molecular Function:nucleotide binding (GO:0000166),Molecular Function:metal ion binding (GO:0046872)	Ca2+-transporting ATPase	3.6.3.8	--	Magnesium-transporting ATPase (P-type)	P	Inorganic ion transport and metabolism ;	IPR004014 [Cation-transporting P-type ATPase, N-terminal] ; IPR006068 [Cation-transporting P-type ATPase, C-terminal] ; IPR008250 [P-type ATPase, A domain]
XP_021753472.1	benzyl alcohol O-benzoyltransferase-like	LOC110718858	1135.7	981.6	1210	774.6	914.5	928.3	1.27122	0.0467896	0.346218	up	--	--	--	--	--	--	--	--	IPR003480 [Transferase]
XP_021735882.1	pathogenesis-related protein-like	LOC110702479	6320.7	6729.2	6577.1	4887.7	4272	5010.5	1.38509	0.00212473	0.46998	up	--	--	--	--	--	--	--	--	IPR001938 [Thaumatin]
XP_021772005.1	linoleate 13S-lipoxygenase 2-1	LOC110736163	1622	1660.3	1740.7	1284.8	1266.1	1417.6	1.26572	0.00401969	0.339955	up	3	Molecular Function:protein binding (GO:0005515),Molecular Function:metal ion binding (GO:0046872),Biological Process:oxidation-reduction process (GO:0055114)	lipoxygenase	1.13.11.12	ko00591 Linoleic acid metabolism ko00592 alpha-Linolenic acid metabolism ko01100 Metabolic pathways ko01110 Biosynthesis of secondary metabolites	--	--	--	IPR001024 [PLAT/LH2 domain] ; IPR013819 [Lipoxygenase, C-terminal]
XP_021747297.1	elongation factor 1-delta	LOC110713136	226.1	228.4	219.3	164.9	137.4	196.4	1.35111	0.0277562	0.434148	up	2	Molecular Function:translation elongation factor activity (GO:0003746),Biological Process:translational elongation (GO:0006414)	elongation factor 1-beta	--	--	--	--	--	IPR014038 [Translation elongation factor EF1B, beta/delta subunit, guanine nucleotide exchange domain]
XP_021774170.1	coatomer subunit beta\\-3-like	LOC110738110	13462.9	14008.8	14371	9427.9	9547.8	10040.7	1.44204	0.000189961	0.528107	up	1	Molecular Function:protein binding (GO:0005515)	coatomer subunit beta'	--	--	WD40 repeat	R	General function prediction only ;	IPR001680 [WD40 repeat]
XP_021718401.1	14-3-3-like protein GF14 iota	LOC110686129	445	493.9	405.8	349.1	245	350.1	1.42417	0.0365334	0.51012	up	--	--	--	--	--	--	--	--	IPR023410 [14-3-3 domain]
XP_021754518.1	beta-glucosidase 44-like	LOC110719843	706.9	589.7	674.2	1106.9	1204.8	1129.2	0.572757	0.000432012	-0.804005	down	1	Biological Process:carbohydrate metabolic process (GO:0005975)	beta-glucosidase	3.2.1.21	ko00460 Cyanoamino acid metabolism ko00500 Starch and sucrose metabolism ko00940 Phenylpropanoid biosynthesis ko01100 Metabolic pathways ko01110 Biosynthesis of secondary metabolites	Beta-glucosidase/6-phospho-beta-glucosidase/beta-galactosidase	G	Carbohydrate transport and metabolism ;	IPR001360 [Glycoside hydrolase family 1]
XP_021767647.1	patatin-like protein 2	LOC110732043	1251.3	1455.8	1262.2	898.7	829.8	1045.8	1.43074	0.0123677	0.516761	up	1	Biological Process:lipid metabolic process (GO:0006629)	--	--	--	Patatin-like phospholipase/acyl hydrolase	R	General function prediction only ;	IPR002641 [Patatin/Phospholipase A2-related]
XP_021755846.1	thiamine thiazole synthase	LOC110721030	7106.1	6887.1	6828.8	11192.1	10013.4	10577.3	0.655134	0.000479389	-0.610138	down	--	--	thiamine thiazole synthase	--	ko00730 Thiamine metabolism ko01100 Metabolic pathways	Archaeal ribulose 1,5-bisphosphate synthetase/yeast thiazole synthase	H	Coenzyme transport and metabolism ;	--
XP_021721640.1	(R	LOC110689221	7671.7	8527.1	8539.1	6047.7	5898.7	5828.2	1.39176	0.00139851	0.476906	up	2	Molecular Function:O-methyltransferase activity (GO:0008171),Molecular Function:protein dimerization activity (GO:0046983)	--	--	--	Predicted transcriptional regulator, contains HTH domain	K	Transcription ;	IPR001077 [O-methyltransferase, family 2] ; IPR012967 [Plant methyltransferase dimerisation]
XP_021759390.1	beta-glucosidase 12-like	LOC110724275	1239.9	1417.9	1163	1817.1	1635	1561.9	0.762026	0.0205453	-0.392087	down	1	Biological Process:carbohydrate metabolic process (GO:0005975)	beta-glucosidase	3.2.1.21	ko00460 Cyanoamino acid metabolism ko00500 Starch and sucrose metabolism ko00940 Phenylpropanoid biosynthesis ko01100 Metabolic pathways ko01110 Biosynthesis of secondary metabolites	Beta-glucosidase/6-phospho-beta-glucosidase/beta-galactosidase	G	Carbohydrate transport and metabolism ;	IPR001360 [Glycoside hydrolase family 1]
XP_021744739.1	pyruvate decarboxylase 2-like	LOC110710712	300.2	302.4	324.3	207.7	183.5	278.4	1.38426	0.0437574	0.469114	up	3	Molecular Function:magnesium ion binding (GO:0000287),Molecular Function:catalytic activity (GO:0003824),Molecular Function:thiamine pyrophosphate binding (GO:0030976)	pyruvate decarboxylase	4.1.1.1	ko00010 Glycolysis / Gluconeogenesis ko01100 Metabolic pathways ko01110 Biosynthesis of secondary metabolites	TPP-dependent 2-oxoacid decarboxylase, includes indolepyruvate decarboxylase	GHR	Carbohydrate transport and metabolism ; Coenzyme transport and metabolism ; General function prediction only ;	IPR011766 [Thiamine pyrophosphate enzyme, C-terminal TPP-binding] ; IPR012000 [Thiamine pyrophosphate enzyme, central domain] ; IPR012001 [Thiamine pyrophosphate enzyme, N-terminal TPP-binding domain]
XP_021720442.1	subtilisin-like protease SBT1.4	LOC110688071	5191.1	4827.1	4510.5	3413.2	3600.8	3500.3	1.3818	0.0027921	0.466553	up	2	Molecular Function:serine-type endopeptidase activity (GO:0004252),Biological Process:proteolysis (GO:0006508)	--	--	--	Serine protease, subtilisin family	O	Posttranslational modification, protein turnover, chaperones ;	IPR000209 [Peptidase S8/S53 domain] ; IPR003137 [PA domain] ; IPR010259 [Peptidase S8 propeptide/proteinase inhibitor I9]
XP_021746144.1	hypersensitive-induced response protein 2	LOC110712007	1286.1	1261.1	1298.9	941.8	1041.8	1052.7	1.26671	0.00187577	0.341082	up	--	--	--	--	--	Regulator of protease activity HflC, stomatin/prohibitin superfamily	O	Posttranslational modification, protein turnover, chaperones ;	IPR001107 [Band 7 domain]
XP_021737394.1	mitochondrial phosphate carrier protein 3	LOC110703905	3342.1	3175.3	3313.1	2313.3	2557.1	2600.7	1.3158	0.00158994	0.395944	up	--	--	solute carrier family 25 (mitochondrial phosphate transporter), member 3	--	--	--	--	--	IPR018108 [Mitochondrial substrate/solute carrier]
XP_021742552.1	mediator of RNA polymerase II transcription subunit 37a-like	LOC110708671	1909.7	1829.9	1931.3	1459.6	1487.4	1515.1	1.2709	0.000316108	0.345855	up	--	--	heat shock 70kDa protein 5	--	ko03060 Protein export ko04141 Protein processing in endoplasmic reticulum	Molecular chaperone DnaK (HSP70)	O	Posttranslational modification, protein turnover, chaperones ;	IPR013126 [Heat shock protein 70 family]
XP_021754517.1	beta-galactosidase 1-like	LOC110719842	3993.3	3422.2	3684.8	5110.2	6948	5868.4	0.619208	0.0151417	-0.691503	down	1	Molecular Function:carbohydrate binding (GO:0030246)	--	--	--	Beta-galactosidase GanA	G	Carbohydrate transport and metabolism ;	IPR000922 [D-galactoside/L-rhamnose binding SUEL lectin domain] ; IPR031330 [Glycoside hydrolase 35, catalytic domain]
XP_021774726.1	uncharacterized protein LOC110738641	LOC110738641	815.1	794.7	808.8	653.9	638.3	715.8	1.20448	0.00497855	0.268413	up	--	--	--	--	--	LEA14-like dessication related protein	V	Defense mechanisms ;	IPR004864 [Late embryogenesis abundant protein, LEA-14]
XP_021729609.1	patatin-like protein 2 isoform X1	LOC110696584	1154.3	1112.8	1185.5	615.6	921.3	894.7	1.41989	0.0272027	0.505777	up	1	Biological Process:lipid metabolic process (GO:0006629)	--	--	--	Patatin-like phospholipase/acyl hydrolase	R	General function prediction only ;	IPR002641 [Patatin/Phospholipase A2-related]
XP_021751280.1	beta-xylosidase/alpha-L-arabinofuranosidase 2-like	LOC110716937	434.3	465.3	438.7	524.5	570.2	517.7	0.830005	0.00878123	-0.268808	down	1	Biological Process:carbohydrate metabolic process (GO:0005975)	xylan 1,4-beta-xylosidase	3.2.1.37	ko00520 Amino sugar and nucleotide sugar metabolism ko01100 Metabolic pathways	Periplasmic beta-glucosidase and related glycosidases	G	Carbohydrate transport and metabolism ;	IPR001764 [Glycoside hydrolase, family 3, N-terminal] ; IPR002772 [Glycoside hydrolase family 3 C-terminal domain] ; IPR026891 [Fibronectin type III-like domain]
XP_021719551.1	probable NAD(P)H dehydrogenase (quinone) FQR1-like 1	LOC110687240	169.8	150.1	154.6	264.3	256.1	192.8	0.665311	0.0271388	-0.587899	down	1	Molecular Function:oxidoreductase activity (GO:0016491)	NAD(P)H dehydrogenase (quinone)	1.6.5.2	ko00130 Ubiquinone and other terpenoid-quinone biosynthesis ko01110 Biosynthesis of secondary metabolites	Multimeric flavodoxin WrbA	C	Energy production and conversion ;	IPR005025 [NADPH-dependent FMN reductase-like]
XP_021738687.1	jasmonate-induced protein homolog	LOC110705148	11232.6	10398.3	11225.8	13900.4	14880.2	16635.6	0.723458	0.00779113	-0.467019	down	--	--	--	--	--	--	--	--	--
XP_021751794.1	inositol-3-phosphate synthase	LOC110717414	6194.5	5802.2	6327.5	3472.8	3783.8	3710.1	1.67089	0.000181163	0.740621	up	3	Molecular Function:inositol-3-phosphate synthase activity (GO:0004512),Biological Process:inositol biosynthetic process (GO:0006021),Biological Process:phospholipid biosynthetic process (GO:0008654)	myo-inositol-1-phosphate synthase	5.5.1.4	ko00562 Inositol phosphate metabolism ko01100 Metabolic pathways	Myo-inositol-1-phosphate synthase	I	Lipid transport and metabolism ;	IPR002587 [Myo-inositol-1-phosphate synthase] ; IPR013021 [Myo-inositol-1-phosphate synthase, GAPDH-like]
XP_021731234.1	alanine--glyoxylate aminotransferase 2 homolog 3	LOC110698132	6474.6	5878.4	6723.4	4622.1	5117.8	5256.1	1.2721	0.0126127	0.347211	up	2	Molecular Function:transaminase activity (GO:0008483),Molecular Function:pyridoxal phosphate binding (GO:0030170)	--	--	ko00250 Alanine, aspartate and glutamate metabolism ko00260 Glycine, serine and threonine metabolism ko00270 Cysteine and methionine metabolism ko00280 Valine, leucine and isoleucine degradation ko01100 Metabolic pathways ko01110 Biosynthesis of secondary metabolites	4-aminobutyrate aminotransferase or related aminotransferase	E	Amino acid transport and metabolism ;	IPR005814 [Aminotransferase class-III]
XP_021716516.1	developmentally-regulated G-protein 2	LOC110684370	295.6	269.6	298.3	239.3	213.8	257.5	1.21517	0.0310655	0.281158	up	1	Molecular Function:GTP binding (GO:0005525)	uncharacterized protein	--	--	Ribosome-interacting GTPase 1	J	Translation, ribosomal structure and biogenesis ;	IPR004095 [TGS] ; IPR006073 [GTP binding domain] ; IPR031662 [GTP binding protein, second domain]
XP_021756889.1	fasciclin-like arabinogalactan protein 9	LOC110721964	7075	5866.7	7172.3	3796.6	3699.2	4242.6	1.71352	0.00349031	0.776964	up	--	--	--	--	--	Uncaracterized surface protein containing fasciclin (FAS1) repeats	R	General function prediction only ;	IPR000782 [FAS1 domain]
XP_021752665.1	probable carboxylesterase 6	LOC110718167	1987	1682.8	2328.6	1058.5	1457.1	1496.8	1.49497	0.0469243	0.580112	up	2	Biological Process:metabolic process (GO:0008152),Molecular Function:hydrolase activity (GO:0016787)	--	--	--	Acetyl esterase/lipase	I	Lipid transport and metabolism ;	IPR013094 [Alpha/beta hydrolase fold-3]
XP_021714587.1	phosphatidylinositol 3	LOC110682542	550.9	578.4	555.4	462.6	411.2	507.6	1.21956	0.0255458	0.286361	up	--	--	--	--	ko00562 Inositol phosphate metabolism ko04070 Phosphatidylinositol signaling system	--	--	--	IPR014020 [Tensin phosphatase, C2 domain]
XP_021746990.1	putative methyltransferase DDB_G0268948	LOC110712846	5070.6	5569	5287.8	4119.4	4076.8	4876.3	1.21839	0.0327961	0.284976	up	2	Biological Process:metabolic process (GO:0008152),Molecular Function:methyltransferase activity (GO:0008168)	--	--	--	Ubiquinone/menaquinone biosynthesis C-methylase UbiE	H	Coenzyme transport and metabolism ;	IPR013216 [Methyltransferase type 11]
XP_021775918.1	uncharacterized protein LOC110739752 isoform X1	LOC110739752	463.3	416.4	460.4	551.4	539.9	525.2	0.829013	0.00557346	-0.270533	down	--	--	--	--	--	mRNA degradation ribonuclease J1/J2	J	Translation, ribosomal structure and biogenesis ;	IPR001279 [Metallo-beta-lactamase] ; IPR011108 [Zn-dependent metallo-hydrolase, RNA specificity domain]
XP_021713845.1	DEAD-box ATP-dependent RNA helicase 3	LOC110681964	697.4	599.2	672.2	798.8	787.3	805.4	0.823249	0.00924198	-0.280599	down	6	Molecular Function:nucleic acid binding (GO:0003676),Molecular Function:RNA binding (GO:0003723),Molecular Function:helicase activity (GO:0004386),Molecular Function:ATP binding (GO:0005524),Cellular Component:nucleus (GO:0005634),Molecular Function:zinc ion binding (GO:0008270)	--	--	--	Superfamily II DNA and RNA helicase	L	Replication, recombination and repair ;	IPR001650 [Helicase, C-terminal] ; IPR001878 [Zinc finger, CCHC-type] ; IPR011545 [DEAD/DEAH box helicase domain] ; IPR012562 [GUCT]
XP_021741515.1	MLP-like protein 43	LOC110707774	5070.6	5591.6	6943.2	9919.4	8348.7	9590.3	0.63196	0.00965851	-0.662094	down	2	Biological Process:defense response (GO:0006952),Biological Process:response to biotic stimulus (GO:0009607)	--	--	--	--	--	--	IPR000916 [Bet v I/Major latex protein]
XP_021728039.1	DEAD-box ATP-dependent RNA helicase 3	LOC110695127	75.6	77.3	66.1	98.2	92	95.8	0.765734	0.00470912	-0.385084	down	6	Molecular Function:nucleic acid binding (GO:0003676),Molecular Function:RNA binding (GO:0003723),Molecular Function:helicase activity (GO:0004386),Molecular Function:ATP binding (GO:0005524),Cellular Component:nucleus (GO:0005634),Molecular Function:zinc ion binding (GO:0008270)	--	--	--	Superfamily II DNA and RNA helicase	L	Replication, recombination and repair ;	IPR001650 [Helicase, C-terminal] ; IPR001878 [Zinc finger, CCHC-type] ; IPR011545 [DEAD/DEAH box helicase domain] ; IPR012562 [GUCT]
XP_021756231.1	fasciclin-like arabinogalactan protein 10	LOC110721403	792.8	979.1	768.1	1334.4	1244.6	1105.3	0.689412	0.0154972	-0.536562	down	--	--	--	--	--	Uncaracterized surface protein containing fasciclin (FAS1) repeats	R	General function prediction only ;	IPR000782 [FAS1 domain]
YP_009380130.1	PsaA (chloroplast)	psaA	13854	12783.7	14621.5	17704.1	17478.8	15240.3	0.818258	0.0324179	-0.289372	down	4	Cellular Component:photosystem I (GO:0009522),Cellular Component:thylakoid (GO:0009579),Biological Process:photosynthesis (GO:0015979),Cellular Component:integral component of membrane (GO:0016021)	photosystem I P700 chlorophyll a apoprotein A1	--	ko00195 Photosynthesis ko01100 Metabolic pathways	Outer membrane protein OmpA and related peptidoglycan-associated (lipo)proteins	M	Cell wall/membrane/envelope biogenesis ;	IPR001280 [Photosystem I PsaA/PsaB]
XP_021713522.1	uncharacterized protein LOC110681694	LOC110681694	359.3	511.6	254.8	736.5	667.9	583.9	0.566162	0.0294117	-0.820713	down	--	--	--	--	--	--	--	--	--
XP_021748514.1	kunitz-type trypsin inhibitor alpha chain-like	LOC110714315	8699.2	7636.3	7900.4	13137	15489.9	13944.6	0.569299	0.00130189	-0.812742	down	1	Molecular Function:endopeptidase inhibitor activity (GO:0004866)	--	--	--	--	--	--	IPR002160 [Proteinase inhibitor I3, Kunitz legume]
XP_021745194.1	ras-related protein RHN1-like	LOC110711124	574.8	548.1	601	433.1	480.2	494.6	1.22445	0.0118664	0.292131	up	2	Molecular Function:GTP binding (GO:0005525),Biological Process:small GTPase mediated signal transduction (GO:0007264)	--	--	--	GTPase SAR1 family domain	R	General function prediction only ;	IPR001806 [Small GTPase superfamily]
XP_021754363.1	UDP-glucose 4-epimerase GEPI48-like	LOC110719693	3521.6	3336.2	3650.5	2539.9	2791.3	2837.1	1.28647	0.00386385	0.363422	up	--	--	UDP-glucose 4-epimerase	5.1.3.2	ko00052 Galactose metabolism ko00520 Amino sugar and nucleotide sugar metabolism ko01100 Metabolic pathways	UDP-glucose 4-epimerase	M	Cell wall/membrane/envelope biogenesis ;	IPR016040 [NAD(P)-binding domain]
XP_021745949.1	ran-binding protein 1 homolog b-like	LOC110711827	444.7	435.8	510.5	280.1	273.4	348.7	1.54179	0.00840819	0.624603	up	1	Biological Process:intracellular transport (GO:0046907)	Ran-binding protein 1	--		--	--	--	IPR000156 [Ran binding domain]
XP_021735878.1	osmotin-like protein OSML13	LOC110702476	510.7	537.8	492.3	391	360.3	407.2	1.33	0.00260877	0.411422	up	--	--	--	--	--	--	--	--	IPR001938 [Thaumatin]
XP_021735932.1	hydroxymethylglutaryl-CoA synthase-like	LOC110702521	5217.4	5825.2	5170.9	4564.6	4525.9	4345.9	1.20668	0.0138817	0.271049	up	2	Molecular Function:hydroxymethylglutaryl-CoA synthase activity (GO:0004421),Biological Process:isoprenoid biosynthetic process (GO:0008299)	hydroxymethylglutaryl-CoA synthase	2.3.3.10	ko00072 Synthesis and degradation of ketone bodies ko00280 Valine, leucine and isoleucine degradation ko00650 Butanoate metabolism ko00900 Terpenoid backbone biosynthesis ko01100 Metabolic pathways ko01110 Biosynthesis of secondary metabolites	3-hydroxy-3-methylglutaryl CoA synthase	I	Lipid transport and metabolism ;	IPR013528 [Hydroxymethylglutaryl-coenzyme A synthase, N-terminal] ; IPR013746 [Hydroxymethylglutaryl-coenzyme A synthase C-terminal domain]
XP_021736095.1	MLP-like protein 34	LOC110702654	1657.8	1600	2057.3	2533.1	2343.6	2637	0.707388	0.011912	-0.499427	down	2	Biological Process:defense response (GO:0006952),Biological Process:response to biotic stimulus (GO:0009607)	--	--	--	--	--	--	IPR000916 [Bet v I/Major latex protein]
XP_021751180.1	MLP-like protein 43	LOC110716842	4954.3	5686.9	6772.2	8093.2	8425.2	8454.2	0.6973	0.00958326	-0.520148	down	2	Biological Process:defense response (GO:0006952),Biological Process:response to biotic stimulus (GO:0009607)	--	--	--	--	--	--	IPR000916 [Bet v I/Major latex protein]
XP_021754120.1	osmotin-like protein OSML13	LOC110719473	145.2	172.4	140.5	67.2	80.4	107.3	1.79718	0.0117846	0.845731	up	--	--	--	--	--	--	--	--	IPR001938 [Thaumatin]
XP_021720450.1	linoleate 13S-lipoxygenase 3-1	LOC110688078	1082.6	1013.9	1088.3	798.1	785.4	928.5	1.26783	0.0121949	0.342366	up	3	Molecular Function:protein binding (GO:0005515),Molecular Function:metal ion binding (GO:0046872),Biological Process:oxidation-reduction process (GO:0055114)	lipoxygenase	1.13.11.12	ko00591 Linoleic acid metabolism ko00592 alpha-Linolenic acid metabolism ko01100 Metabolic pathways ko01110 Biosynthesis of secondary metabolites	--	--	--	IPR001024 [PLAT/LH2 domain] ; IPR013819 [Lipoxygenase, C-terminal]
XP_021746004.1	calmodulin-7-like	LOC110711868	1207.3	1232.7	1148.6	932.1	950.4	1099.6	1.20338	0.0260586	0.267092	up	1	Molecular Function:calcium ion binding (GO:0005509)	calmodulin	--	ko04016 MAPK signaling pathway - plant ko04070 Phosphatidylinositol signaling system ko04626 Plant-pathogen interaction	Ca2+-binding protein, EF-hand superfamily	T	Signal transduction mechanisms ;	IPR002048 [EF-hand domain]
XP_021770443.1	glycine-rich cell wall structural protein-like	LOC110734585	1159.9	1171.6	1035.1	1337.9	1288.8	1531	0.809727	0.0372501	-0.304493	down	--	--	--	--	--	--	--	--	--
XP_021752992.1	L-ascorbate oxidase homolog	LOC110718475	357.7	342.1	337.7	267	278.8	307.9	1.2153	0.0107391	0.28131	up	3	Molecular Function:copper ion binding (GO:0005507),Molecular Function:oxidoreductase activity (GO:0016491),Biological Process:oxidation-reduction process (GO:0055114)	--	--	--	Multicopper oxidase with three cupredoxin domains (includes cell division protein FtsP and spore coat protein CotA)	DPM	Cell cycle control, cell division, chromosome partitioning ; Inorganic ion transport and metabolism ; Cell wall/membrane/envelope biogenesis ;	IPR001117 [Multicopper oxidase, type 1] ; IPR011706 [Multicopper oxidase, type 2] ; IPR011707 [Multicopper oxidase, type 3]
XP_021776183.1	pathogenesis-related protein PRB1-3-like	LOC110740007	5393.2	5534.7	6090.2	2773.5	2696.9	3058	1.99546	0.000293166	0.996723	up	--	--	pathogenesis-related protein 1	--	ko04016 MAPK signaling pathway - plant ko04075 Plant hormone signal transduction ko04626 Plant-pathogen interaction	Uncharacterized conserved protein YkwD, contains CAP (CSP/antigen 5/PR1) domain	S	Function unknown ;	IPR014044 [CAP domain]
XP_021776184.1	pathogenesis-related protein 1A-like	LOC110740010	3915.8	4630.1	4252.9	2563.2	2032.8	2212.2	1.87991	0.00151219	0.910663	up	--	--	pathogenesis-related protein 1	--	ko04016 MAPK signaling pathway - plant ko04075 Plant hormone signal transduction ko04626 Plant-pathogen interaction	Uncharacterized conserved protein YkwD, contains CAP (CSP/antigen 5/PR1) domain	S	Function unknown ;	IPR014044 [CAP domain]
XP_021724112.1	putative elongation factor TypA-like SVR3	LOC110691481	4418.6	4867.2	4344.2	6239.3	5460.5	5153.3	0.808753	0.0412781	-0.306228	down	1	Molecular Function:GTP binding (GO:0005525)	GTP-binding protein	--	--	Predicted membrane GTPase involved in stress response	T	Signal transduction mechanisms ;	IPR000640 [Translation elongation factor EFG, V domain] ; IPR004161 [Translation elongation factor EFTu-like, domain 2]
XP_021727719.1	nucleotide pyrophosphatase/phosphodiesterase-like	LOC110694862	2095.6	2460	2661	3524.8	3154.7	3076.2	0.739732	0.0171844	-0.434926	down	3	Molecular Function:acid phosphatase activity (GO:0003993),Molecular Function:hydrolase activity (GO:0016787),Molecular Function:metal ion binding (GO:0046872)				PKD repeat	S	Function unknown ;	IPR004843 [Calcineurin-like phosphoesterase domain, ApaH type] ; IPR015914 [Purple acid phosphatase, N-terminal] ; IPR025733 [Iron/zinc purple acid phosphatase-like C-terminal domain]
XP_021716254.1	phototropin-1-like isoform X1	LOC110684152	2917.5	2888.5	2828.4	3628.6	3636.7	3419.2	0.808124	0.00084128	-0.307352	down	3	Molecular Function:protein kinase activity (GO:0004672),Molecular Function:ATP binding (GO:0005524),Biological Process:protein phosphorylation (GO:0006468)	phototropin	2.7.11.1	--	Two-component sensor histidine kinase, HisKA and HATPase domains	T	Signal transduction mechanisms ;	IPR000014 [PAS domain] ; IPR000719 [Protein kinase domain]
XP_021774794.1	putative wall-associated receptor kinase-like 16	LOC110738697	1420.5	1538.9	1489.9	1082.7	951.7	972.7	1.4796	0.000830663	0.565206	up	5	Molecular Function:protein kinase activity (GO:0004672),Molecular Function:calcium ion binding (GO:0005509),Molecular Function:ATP binding (GO:0005524),Biological Process:protein phosphorylation (GO:0006468),Molecular Function:polysaccharide binding (GO:0030247)	--	--	--	Ankyrin repeat	T	Signal transduction mechanisms ;	IPR000719 [Protein kinase domain] ; IPR001881 [EGF-like calcium-binding domain] ; IPR025287 [Wall-associated receptor kinase, galacturonan-binding domain]
XP_021717319.1	protochlorophyllide reductase-like	LOC110685169	2676.1	2872.6	2450.2	3583	3298.9	3027.2	0.807228	0.0342328	-0.308952	down	--	--	protochlorophyllide reductase	1.3.1.33	ko00860 Porphyrin and chlorophyll metabolism ko01100 Metabolic pathways ko01110 Biosynthesis of secondary metabolites	NAD(P)-dependent dehydrogenase, short-chain alcohol dehydrogenase family	IQR	Lipid transport and metabolism ; Secondary metabolites biosynthesis, transport and catabolism ; General function prediction only ;	IPR002347 [Short-chain dehydrogenase/reductase SDR]
XP_021764927.1	alpha carbonic anhydrase 1	LOC110729500	4315.2	4231.3	4470.3	5230.4	4991.4	5582.1	0.823645	0.00741643	-0.279906	down	--	--	carbonic anhydrase	4.2.1.1	ko00910 Nitrogen metabolism	Carbonic anhydrase	P	Inorganic ion transport and metabolism ;	IPR001148 [Alpha carbonic anhydrase]
XP_021747823.1	1-aminocyclopropane-1-carboxylate oxidase homolog 1-like	LOC110713641	4505.3	4743.1	4630.1	3308.2	3821.3	4089	1.23711	0.0206981	0.306972	up	2	Molecular Function:oxidoreductase activity (GO:0016491),Biological Process:oxidation-reduction process (GO:0055114)	--	--	--	Isopenicillin N synthase and related dioxygenases	Q	Secondary metabolites biosynthesis, transport and catabolism ;	IPR005123 [Oxoglutarate/iron-dependent dioxygenase] ; IPR026992 [Non-haem dioxygenase N-terminal domain]
XP_021715062.1	LOW QUALITY PROTEIN: mitogen-activated protein kinase kinase 2-like	LOC110683032	681.9	757.6	678.3	613.7	555.2	565.7	1.22092	0.0154232	0.287963	up	3	Molecular Function:protein kinase activity (GO:0004672),Molecular Function:ATP binding (GO:0005524),Biological Process:protein phosphorylation (GO:0006468)	mitogen-activated protein kinase kinase 2	2.7.12.2	ko04016 MAPK signaling pathway - plant	PASTA domain, binds beta-lactams	M	Cell wall/membrane/envelope biogenesis ;	IPR000719 [Protein kinase domain]
XP_021749993.1	subtilisin-like protease SBT1.9	LOC110715705	2759.5	2868.3	2928.5	2512.9	2252.3	2330.9	1.20578	0.006046	0.269961	up	2	Molecular Function:serine-type endopeptidase activity (GO:0004252),Biological Process:proteolysis (GO:0006508)	--	--	--	Serine protease, subtilisin family	O	Posttranslational modification, protein turnover, chaperones ;	IPR000209 [Peptidase S8/S53 domain] ; IPR010259 [Peptidase S8 propeptide/proteinase inhibitor I9]
XP_021748487.1	trypsin inhibitor 1B-like	LOC110714289	1844.1	1736.5	1632.7	2654.5	2240.2	2223.4	0.732401	0.0144587	-0.449295	down	1	Molecular Function:endopeptidase inhibitor activity (GO:0004866)	--	--	--	--	--	--	IPR002160 [Proteinase inhibitor I3, Kunitz legume]
XP_021730094.1	uncharacterized protein LOC110697064 isoform X1	LOC110697064	3192	3388.8	3318.3	2697.9	2372.9	2463.3	1.31391	0.00219558	0.393862	up	--	--	--	--	--	--	--	--	IPR012418 [CAP160]
XP_021748848.1	polyubiquitin-like	LOC110714611	217.2	257	232.9	149.5	120	151.3	1.68037	0.0034415	0.74878	up	1	Molecular Function:protein binding (GO:0005515)	ubiquitin C	--		Ubiquitin	O	Posttranslational modification, protein turnover, chaperones ;	IPR000626 [Ubiquitin domain]
XP_021730744.1	probable aquaporin PIP2-5	LOC110697673	3477.2	3637	3481.4	3018	2572.1	2486.7	1.31186	0.00830513	0.39161	up	3	Molecular Function:transporter activity (GO:0005215),Biological Process:transport (GO:0006810),Cellular Component:membrane (GO:0016020)	aquaporin PIP	--	--	Glycerol uptake facilitator and related aquaporins (Major Intrinsic Protein Family)	G	Carbohydrate transport and metabolism ;	IPR000425 [Major intrinsic protein]
XP_021753728.1	peroxidase P7-like	LOC110719130	87	85.5	75.9	191.9	244.3	188.3	0.397758	0.00243888	-1.33004	down	4	Molecular Function:peroxidase activity (GO:0004601),Biological Process:response to oxidative stress (GO:0006979),Molecular Function:heme binding (GO:0020037),Biological Process:oxidation-reduction process (GO:0055114)	peroxidase	1.11.1.7	ko00940 Phenylpropanoid biosynthesis ko01100 Metabolic pathways ko01110 Biosynthesis of secondary metabolites	--	--	--	IPR002016 [Haem peroxidase, plant/fungal/bacterial]
XP_021764282.1	bark storage protein A-like	LOC110728925	1264.8	1064.9	1164.6	3816.8	3562	2812.2	0.342881	0.00190012	-1.54422	down	2	Molecular Function:catalytic activity (GO:0003824),Biological Process:nucleoside metabolic process (GO:0009116)	--	--	--	Nucleoside phosphorylase	F	Nucleotide transport and metabolism ;	IPR000845 [Nucleoside phosphorylase domain]
XP_021728842.1	protein YLS3-like	LOC110695918	3327.1	3531.6	3094.5	4059.8	4122.7	4241.9	0.801101	0.00386235	-0.319944	down	--	--	--	--	--	--	--	--	IPR016140 [Bifunctional inhibitor/plant lipid transfer protein/seed storage helical domain]
XP_021755169.1	putative ABC transporter C family member 15 isoform X1	LOC110720444	3600.5	3922.9	3617.5	3260.4	2820.8	2870.9	1.2445	0.0137721	0.315568	up	5	Molecular Function:ATP binding (GO:0005524),Biological Process:transport (GO:0006810),Cellular Component:integral component of membrane (GO:0016021),Molecular Function:ATPase activity (GO:0016887),Biological Process:transmembrane transport (GO:0055085)	--	--	--	ABC-type multidrug transport system, ATPase and permease component	V	Defense mechanisms ;	IPR003439 [ABC transporter-like] ; IPR011527 [ABC transporter type 1, transmembrane domain]
XP_021775516.1	subtilisin-like protease SBT1.6	LOC110739366	3099	3233.5	3282.9	5529.7	5321.9	4645.4	0.620468	0.00197924	-0.68857	down	2	Molecular Function:serine-type endopeptidase activity (GO:0004252),Biological Process:proteolysis (GO:0006508)	--	--	--	Serine protease, subtilisin family	O	Posttranslational modification, protein turnover, chaperones ;	IPR000209 [Peptidase S8/S53 domain] ; IPR003137 [PA domain] ; IPR010259 [Peptidase S8 propeptide/proteinase inhibitor I9]
XP_021716240.1	E3 UFM1-protein ligase 1 homolog	LOC110684141	700.8	701.5	771.3	545.3	562.9	649.2	1.23683	0.0250556	0.306644	up	--	--	--	--	--	--	--	--	IPR018611 [E3 UFM1-protein ligase 1]
XP_021736732.1	desmethylxanthohumol 6\\-O-methyltransferase-like	LOC110703261	2524.8	2541.1	2510.4	3275	3130.3	3367.3	0.775259	0.00795315	-0.367249	down	2	Molecular Function:O-methyltransferase activity (GO:0008171),Molecular Function:protein dimerization activity (GO:0046983)	caffeic acid 3-O-methyltransferase	2.1.1.68	ko00940 Phenylpropanoid biosynthesis ko01100 Metabolic pathways ko01110 Biosynthesis of secondary metabolites	DNA-binding transcriptional regulator, IclR family	K	Transcription ;	IPR001077 [O-methyltransferase, family 2] ; IPR012967 [Plant methyltransferase dimerisation]
XP_021759898.1	beta-galactosidase 3-like	LOC110724752	187.6	210.9	168.1	276.4	309.3	300.7	0.639215	0.00252451	-0.645627	down	1	Molecular Function:carbohydrate binding (GO:0030246)	--	--	--	Beta-galactosidase GanA	G	Carbohydrate transport and metabolism ;	IPR000922 [D-galactoside/L-rhamnose binding SUEL lectin domain] ; IPR031330 [Glycoside hydrolase 35, catalytic domain]
XP_021750338.1	glucose and ribitol dehydrogenase-like	LOC110716012	706.6	805.9	728.8	408.8	423.9	469.1	1.72169	0.000874647	0.783828	up	--	--	--	--	--	NAD(P)-dependent dehydrogenase, short-chain alcohol dehydrogenase family	IQR	Lipid transport and metabolism ; Secondary metabolites biosynthesis, transport and catabolism ; General function prediction only ;	--
XP_021741779.1	36.4 kDa proline-rich protein-like	LOC110707994	1560.8	1582.1	1540.2	1965.1	1807.2	1976.7	0.814594	0.00315916	-0.295847	down	--	--	--	--	--	Ca2+-binding protein, RTX toxin-related	Q	Secondary metabolites biosynthesis, transport and catabolism ;	IPR027923 [Hydrophobic seed protein]
XP_021723113.1	miraculin-like	LOC110690557	2331.1	2246.3	2008.8	2943.6	2965.1	2965.9	0.74214	0.0151962	-0.430236	down	1	Molecular Function:endopeptidase inhibitor activity (GO:0004866)	--	--	--	--	--	--	IPR002160 [Proteinase inhibitor I3, Kunitz legume]
XP_021759784.1	calcium-binding allergen Ole e 8-like	LOC110724657	613.4	716.5	579.3	473.7	373.2	441.6	1.48172	0.0151733	0.567276	up	1	Molecular Function:calcium ion binding (GO:0005509)	calcium-binding protein CML	--	ko04626 Plant-pathogen interaction	Ca2+-binding protein, EF-hand superfamily	T	Signal transduction mechanisms ;	IPR002048 [EF-hand domain]
XP_021746570.1	probable mannitol dehydrogenase	LOC110712416	152.1	176.8	124.7	273	218.6	218.8	0.638514	0.0220281	-0.647211	down	1	Biological Process:oxidation-reduction process (GO:0055114)	cinnamyl-alcohol dehydrogenase	1.1.1.195	ko00940 Phenylpropanoid biosynthesis ko01100 Metabolic pathways ko01110 Biosynthesis of secondary metabolites	D-arabinose 1-dehydrogenase, Zn-dependent alcohol dehydrogenase family	G	Carbohydrate transport and metabolism ;	IPR013149 [Alcohol dehydrogenase, C-terminal] ; IPR013154 [Alcohol dehydrogenase, N-terminal]
XP_021740894.1	polygalacturonase inhibitor 1-like	LOC110707197	1156.9	1121.4	1227.2	785.3	894.7	1018.9	1.29886	0.0223802	0.377249	up	1	Molecular Function:protein binding (GO:0005515)	--	--	--	Leucine-rich repeat (LRR) protein	K	Transcription ;	IPR001611 [Leucine-rich repeat] ; IPR013210 [Leucine-rich repeat-containing N-terminal, plant-type]
XP_021758331.1	beta-galactosidase 3-like	LOC110723292	494.5	585.5	501.3	962.1	764.6	716.4	0.647251	0.0235574	-0.627602	down	1	Molecular Function:carbohydrate binding (GO:0030246)	--	--	--	Beta-galactosidase GanA	G	Carbohydrate transport and metabolism ;	IPR000922 [D-galactoside/L-rhamnose binding SUEL lectin domain] ; IPR031330 [Glycoside hydrolase 35, catalytic domain]
XP_021723218.1	non-specific lipid-transfer protein 1-like	LOC110690670	2158.4	2364.3	2032.8	3918.1	3657.5	2579.5	0.645538	0.046385	-0.631427	down	--	--	--	--	--	--	--	--	IPR016140 [Bifunctional inhibitor/plant lipid transfer protein/seed storage helical domain]
XP_021716538.1	linoleate 13S-lipoxygenase 3-1	LOC110684391	1510.1	1478.5	1606.2	1231.1	1254	1186.5	1.25144	0.00205509	0.323593	up	3	Molecular Function:protein binding (GO:0005515),Molecular Function:metal ion binding (GO:0046872),Biological Process:oxidation-reduction process (GO:0055114)	lipoxygenase	1.13.11.12	ko00591 Linoleic acid metabolism ko00592 alpha-Linolenic acid metabolism ko01100 Metabolic pathways ko01110 Biosynthesis of secondary metabolites	--	--	--	IPR001024 [PLAT/LH2 domain] ; IPR013819 [Lipoxygenase, C-terminal]
XP_021774943.1	MLP-like protein 31	LOC110738812	757.5	961	853.8	1363.1	1131.9	1294.6	0.678779	0.0108789	-0.558987	down	2	Biological Process:defense response (GO:0006952),Biological Process:response to biotic stimulus (GO:0009607)	--	--	--	--	--	--	IPR000916 [Bet v I/Major latex protein]
XP_021767917.1	methionine gamma-lyase-like	LOC110732304	406.2	494.6	481.2	333.2	319.2	335.7	1.39864	0.00936145	0.484029	up	1	Molecular Function:pyridoxal phosphate binding (GO:0030170)	methionine-gamma-lyase	4.4.1.11	ko00270 Cysteine and methionine metabolism ko00450 Selenocompound metabolism	Cystathionine beta-lyase/cystathionine gamma-synthase	E	Amino acid transport and metabolism ;	IPR000277 [Cys/Met metabolism, pyridoxal phosphate-dependent enzyme]
XP_021748519.1	factor Xa inhibitor BuXI-like	LOC110714322	3192.4	3236	2639.6	5635.6	6153.4	5915.2	0.512195	0.000292464	-0.965235	down	1	Molecular Function:endopeptidase inhibitor activity (GO:0004866)	--	--	--	--	--	--	IPR002160 [Proteinase inhibitor I3, Kunitz legume]
XP_021768348.1	60S ribosomal protein L13-1	LOC110732682	783.1	821.9	839	585.5	588.3	725.6	1.28672	0.0208981	0.363701	up	4	Molecular Function:structural constituent of ribosome (GO:0003735),Cellular Component:intracellular (GO:0005622),Cellular Component:ribosome (GO:0005840),Biological Process:translation (GO:0006412)	large subunit ribosomal protein L13e	--	ko03010 Ribosome	--	--	--	IPR001380 [Ribosomal protein L13e]
XP_021738730.1	NADH dehydrogenase	LOC110705183	474.5	493.5	460.7	377.4	353.9	383.6	1.28146	0.00134266	0.357789	up	--	--	NADH dehydrogenase (ubiquinone) 1 beta subcomplex subunit 9	--	ko00190 Oxidative phosphorylation ko01100 Metabolic pathways	--	--	--	IPR008011 [Complex 1 LYR protein]
XP_021735880.1	osmotin-like protein OSML13	LOC110702477	3946.7	4394.5	3999.6	3406.9	3252.8	3573.8	1.20592	0.0141778	0.270136	up	--	--	--	--	--	--	--	--	IPR001938 [Thaumatin]
XP_021762883.1	protein DOWNY MILDEW RESISTANCE 6-like	LOC110727607	1703.5	1428.6	1701	869.8	1153.6	1112.8	1.54107	0.011261	0.623931	up	2	Molecular Function:oxidoreductase activity (GO:0016491),Biological Process:oxidation-reduction process (GO:0055114)	--	--	--	Isopenicillin N synthase and related dioxygenases	Q	Secondary metabolites biosynthesis, transport and catabolism ;	IPR005123 [Oxoglutarate/iron-dependent dioxygenase] ; IPR026992 [Non-haem dioxygenase N-terminal domain]
XP_021741028.1	zeatin O-glucosyltransferase-like	LOC110707317	1525.5	1723.8	1552.5	1290.1	1211.5	1361.5	1.24299	0.014459	0.313816	up	1	Biological Process:metabolic process (GO:0008152)	UDP-glucosyl transferase 73C	2.4.1.-	ko01110 Biosynthesis of secondary metabolites	UDP:flavonoid glycosyltransferase YjiC, YdhE family	G	Carbohydrate transport and metabolism ;	IPR002213 [UDP-glucuronosyl/UDP-glucosyltransferase]
XP_021719721.1	5\\-adenylylsulfate reductase 1	LOC110687384	3499	3017.3	3437.2	4172.6	4757.9	4526.4	0.739658	0.00684819	-0.43507	down	3	Molecular Function:catalytic activity (GO:0003824),Biological Process:metabolic process (GO:0008152),Biological Process:cell redox homeostasis (GO:0045454)	adenylyl-sulfate reductase (glutathione)	1.8.4.9	ko00920 Sulfur metabolism	3'-phosphoadenosine 5'-phosphosulfate sulfotransferase (PAPS reductase)/FAD synthetase or related enzyme	EH	Amino acid transport and metabolism ; Coenzyme transport and metabolism ;	IPR002500 [Phosphoadenosine phosphosulphate reductase] ; IPR013766 [Thioredoxin domain]
XP_021775436.1	glutathione S-transferase-like isoform X2	LOC110739278	49.1	46.1	41.9	32	30.2	40.9	1.32978	0.0442368	0.411184	up	1	Molecular Function:protein binding (GO:0005515)	glutathione S-transferase	2.5.1.18	ko00480 Glutathione metabolism	Glutathione S-transferase	O	Posttranslational modification, protein turnover, chaperones ;	IPR004045 [Glutathione S-transferase, N-terminal] ; IPR004046 [Glutathione S-transferase, C-terminal]
XP_021765117.1	caffeic acid 3-O-methyltransferase-like	LOC110729654	1806.6	1711.6	2000.5	2113.9	2757.3	2816.6	0.717852	0.0397047	-0.478242	down	2	Molecular Function:O-methyltransferase activity (GO:0008171),Molecular Function:protein dimerization activity (GO:0046983)	caffeic acid 3-O-methyltransferase	2.1.1.68	ko00940 Phenylpropanoid biosynthesis ko01100 Metabolic pathways ko01110 Biosynthesis of secondary metabolites	Ubiquinone/menaquinone biosynthesis C-methylase UbiE	H	Coenzyme transport and metabolism ;	IPR001077 [O-methyltransferase, family 2] ; IPR012967 [Plant methyltransferase dimerisation]
XP_021767278.1	cytochrome b5-like	LOC110731705	1359.9	1514	1360.4	1203	949.8	1124.8	1.29189	0.0245687	0.369484	up	--	--	--	--	--	Cytochrome b involved in lipid metabolism	CI	Energy production and conversion ; Lipid transport and metabolism ;	IPR001199 [Cytochrome b5-like heme/steroid binding domain]
XP_021729836.1	60S ribosomal protein L27-1-like	LOC110696805	82.3	74	80.4	54.5	67.2	67	1.25437	0.0308002	0.326965	up	4	Molecular Function:structural constituent of ribosome (GO:0003735),Cellular Component:intracellular (GO:0005622),Cellular Component:ribosome (GO:0005840),Biological Process:translation (GO:0006412)	large subunit ribosomal protein L27e	--	ko03010 Ribosome	--	--	--	IPR001141 [Ribosomal protein L27e]
XP_021735486.1	antiviral protein MAP-like	LOC110702126	175	209.7	191.2	257.9	260.3	256.4	0.743481	0.0210216	-0.427633	down	2	Biological Process:negative regulation of translation (GO:0017148),Molecular Function:rRNA N-glycosylase activity (GO:0030598)	--	--	--	--	--	--	IPR001574 [Ribosome-inactivating protein]
XP_021748110.1	protein ASPARTIC PROTEASE IN GUARD CELL 1-like	LOC110713965	2235.1	2161.2	2165.3	2539.2	2954.5	2779.8	0.793086	0.00967155	-0.33445	down	--	--	--	--	--	--	--	--	IPR032799 [Xylanase inhibitor, C-terminal] ; IPR032861 [Xylanase inhibitor, N-terminal]
XP_021772266.1	probably inactive leucine-rich repeat receptor-like protein kinase At5g48380	LOC110736369	418.3	436	403	598.9	515.8	492.5	0.782292	0.0257231	-0.354221	down	2	Molecular Function:protein kinase activity (GO:0004672),Biological Process:protein phosphorylation (GO:0006468)	--	--	--	Ankyrin repeat	T	Signal transduction mechanisms ;	IPR001245 [Serine-threonine/tyrosine-protein kinase catalytic domain]
XP_021757755.1	methionine gamma-lyase-like	LOC110722769	621.1	612.9	644.6	484.4	478.9	554.8	1.23747	0.0101557	0.307391	up	1	Molecular Function:pyridoxal phosphate binding (GO:0030170)	methionine-gamma-lyase	4.4.1.11	ko00270 Cysteine and methionine metabolism ko00450 Selenocompound metabolism	Cystathionine beta-lyase/cystathionine gamma-synthase	E	Amino acid transport and metabolism ;	IPR000277 [Cys/Met metabolism, pyridoxal phosphate-dependent enzyme]
XP_021728227.1	aspartyl protease family protein 1-like	LOC110695281	490.5	528.7	476.8	670	602.6	613.6	0.793129	0.00749563	-0.334372	down	--	--	--	--	--	--	--	--	IPR032799 [Xylanase inhibitor, C-terminal] ; IPR032861 [Xylanase inhibitor, N-terminal]
XP_021752834.1	protein farnesyltransferase/geranylgeranyltransferase type-1 subunit alpha-like	LOC110718300	274.9	291.1	289.1	212.2	223	239.3	1.26775	0.00303334	0.342275	up	2	Molecular Function:protein prenyltransferase activity (GO:0008318),Biological Process:protein prenylation (GO:0018342)	--	--	ko00900 Terpenoid backbone biosynthesis	Tetratricopeptide (TPR) repeat	R	General function prediction only ;	IPR002088 [Protein prenyltransferase, alpha subunit]
XP_021768765.1	DNA replication licensing factor MCM7	LOC110733051	1457.8	1480.5	1396.9	1710.6	1857.6	1717.3	0.820206	0.00422609	-0.285941	down	3	Molecular Function:DNA binding (GO:0003677),Molecular Function:ATP binding (GO:0005524),Biological Process:DNA replication (GO:0006260)	DNA replication licensing factor MCM7	3.6.4.12	ko03030 DNA replication	DNA replicative helicase MCM subunit Mcm2, Cdc46/Mcm family	L	Replication, recombination and repair ;	IPR001208 [MCM domain] ; IPR027925 [MCM N-terminal domain] ; IPR033762 [MCM OB domain]
XP_021743765.1	probable inactive receptor kinase At1g48480	LOC110709817	2620.9	2393.5	2611.5	3513.7	3354.2	3124.2	0.763193	0.00431084	-0.38988	down	4	Molecular Function:protein kinase activity (GO:0004672),Molecular Function:protein binding (GO:0005515),Molecular Function:ATP binding (GO:0005524),Biological Process:protein phosphorylation (GO:0006468)	--	--	--	Leucine-rich repeat (LRR) protein	K	Transcription ;	IPR000719 [Protein kinase domain] ; IPR001611 [Leucine-rich repeat] ; IPR013210 [Leucine-rich repeat-containing N-terminal, plant-type]
XP_021728938.1	histone H3.2	LOC110695989	2580.9	3121.7	2372.4	4044	4177.1	3412	0.69414	0.0217595	-0.526701	down	1	Molecular Function:DNA binding (GO:0003677)	histone H3	--		--	--	--	IPR007125 [Histone H2A/H2B/H3]
XP_021733828.1	berberine bridge enzyme-like 15	LOC110700578	2141.6	2150.2	2133.9	2955.5	2958.4	3022.6	0.71904	3.06395e-06	-0.475856	down	3	Molecular Function:oxidoreductase activity (GO:0016491),Molecular Function:flavin adenine dinucleotide binding (GO:0050660),Biological Process:oxidation-reduction process (GO:0055114)				FAD/FMN-containing dehydrogenase	C	Energy production and conversion ;	IPR006094 [FAD linked oxidase, N-terminal] ; IPR012951 [Berberine/berberine-like]
XP_021728250.1	protein HOTHEAD-like	LOC110695300	1481.7	1398.7	1389.9	1928	1635.6	1709.5	0.809827	0.022502	-0.304314	down	2	Molecular Function:flavin adenine dinucleotide binding (GO:0050660),Biological Process:oxidation-reduction process (GO:0055114)	--	--	--	Choline dehydrogenase or related flavoprotein	IR	Lipid transport and metabolism ; General function prediction only ;	IPR000172 [Glucose-methanol-choline oxidoreductase, N-terminal] ; IPR007867 [Glucose-methanol-choline oxidoreductase, C-terminal]
XP_021750669.1	antiviral protein MAP-like	LOC110716358	280	304.6	270.3	357.5	369.4	416.4	0.747748	0.00966631	-0.419376	down	2	Biological Process:negative regulation of translation (GO:0017148),Molecular Function:rRNA N-glycosylase activity (GO:0030598)	--	--	--	--	--	--	IPR001574 [Ribosome-inactivating protein]
XP_021725688.1	protein DOWNY MILDEW RESISTANCE 6 isoform X2	LOC110692918	637.1	677.7	706	322.4	303.8	294.9	2.1939	7.03558e-05	1.1335	up	2	Molecular Function:oxidoreductase activity (GO:0016491),Biological Process:oxidation-reduction process (GO:0055114)	--	--	--	Isopenicillin N synthase and related dioxygenases	Q	Secondary metabolites biosynthesis, transport and catabolism ;	IPR005123 [Oxoglutarate/iron-dependent dioxygenase] ; IPR026992 [Non-haem dioxygenase N-terminal domain]
XP_021769121.1	proliferating cell nuclear antigen-like	LOC110733389	717.9	707.4	680.4	826.4	840.1	936.2	0.809044	0.0103135	-0.305709	down	2	Molecular Function:DNA binding (GO:0003677),Biological Process:regulation of DNA replication (GO:0006275)	proliferating cell nuclear antigen	--	ko03030 DNA replication ko03410 Base excision repair ko03420 Nucleotide excision repair ko03430 Mismatch repair	DNA polymerase III sliding clamp (beta) subunit, PCNA homolog	L	Replication, recombination and repair ;	IPR022648 [Proliferating cell nuclear antigen, PCNA, N-terminal] ; IPR022649 [Proliferating cell nuclear antigen, PCNA, C-terminal]
XP_021760291.1	aspartyl protease family protein 2-like	LOC110725133	414	399.8	388.1	582.8	590.3	506.3	0.715672	0.00464446	-0.482629	down	--	--	--	--	--	--	--	--	IPR032799 [Xylanase inhibitor, C-terminal] ; IPR032861 [Xylanase inhibitor, N-terminal]
XP_021738143.1	L-lactate dehydrogenase B-like	LOC110704635	1201	1371.1	1218.1	1108.4	1013.1	1003.3	1.21294	0.0252092	0.27851	up	2	Molecular Function:oxidoreductase activity (GO:0016491),Biological Process:oxidation-reduction process (GO:0055114)	L-lactate dehydrogenase	1.1.1.27	ko00010 Glycolysis / Gluconeogenesis ko00270 Cysteine and methionine metabolism ko00620 Pyruvate metabolism ko00640 Propanoate metabolism ko01100 Metabolic pathways ko01110 Biosynthesis of secondary metabolites	Malate/lactate dehydrogenase	C	Energy production and conversion ;	IPR001236 [Lactate/malate dehydrogenase, N-terminal] ; IPR022383 [Lactate/malate dehydrogenase, C-terminal]
XP_021765232.1	subtilisin-like protease SBT1.3	LOC110729757	1592	1749.1	1551.9	2505	2267.5	2164.6	0.705338	0.00438267	-0.503613	down	2	Molecular Function:serine-type endopeptidase activity (GO:0004252),Biological Process:proteolysis (GO:0006508)	--	--	--	Serine protease, subtilisin family	O	Posttranslational modification, protein turnover, chaperones ;	IPR000209 [Peptidase S8/S53 domain] ; IPR003137 [PA domain] ; IPR010259 [Peptidase S8 propeptide/proteinase inhibitor I9]
XP_021727313.1	uclacyanin-2-like	LOC110694450	286.7	366.7	185.8	489.7	521.6	607	0.518569	0.0145633	-0.947392	down	1	Molecular Function:electron carrier activity (GO:0009055)	--	--	--	--	--	--	IPR003245 [Phytocyanin domain]
XP_021752586.1	acidic endochitinase SE2-like	LOC110718093	3222.4	3867.5	3612	2589.3	2222.9	2083.3	1.55201	0.00620817	0.63414	up	1	Biological Process:carbohydrate metabolic process (GO:0005975)	chitinase	3.2.1.14	ko00520 Amino sugar and nucleotide sugar metabolism ko01100 Metabolic pathways	Chitinase	G	Carbohydrate transport and metabolism ;	IPR001223 [Glycoside hydrolase family 18, catalytic domain]
XP_021756913.1	PLASMODESMATA CALLOSE-BINDING PROTEIN 4-like	LOC110721994	1908	1898.8	1887	2967.9	2887.3	2617.3	0.672033	0.012634	-0.573396	down	--	--	--	--	--	--	--	--	IPR012946 [X8 domain]
XP_021740897.1	polygalacturonase inhibitor 1-like	LOC110707200	473.7	449.6	425.3	383.4	360.2	343.9	1.24009	0.00854655	0.310447	up	--	--	--	--	--	Leucine-rich repeat (LRR) protein	K	Transcription ;	IPR013210 [Leucine-rich repeat-containing N-terminal, plant-type]
XP_021774942.1	MLP-like protein 31	LOC110738811	550.7	507.9	722.3	848.4	869.1	996.4	0.656214	0.0178763	-0.607761	down	2	Biological Process:defense response (GO:0006952),Biological Process:response to biotic stimulus (GO:0009607)	--	--	--	--	--	--	IPR000916 [Bet v I/Major latex protein]
XP_021758258.1	methylesterase 17-like isoform X1	LOC110723224	2087.8	2443.1	2168	1779.3	1575.5	1776.9	1.3054	0.0147026	0.384487	up	--	--	--	--	--	Pimeloyl-ACP methyl ester carboxylesterase	HR	Coenzyme transport and metabolism ; General function prediction only ;	IPR000073 [Alpha/beta hydrolase fold-1]
XP_021714147.1	acyl-coenzyme A oxidase 2	LOC110682188	317	348.5	316.6	272.6	220.8	270.4	1.28581	0.0217921	0.362675	up	5	Molecular Function:acyl-CoA dehydrogenase activity (GO:0003995),Molecular Function:acyl-CoA oxidase activity (GO:0003997),Cellular Component:peroxisome (GO:0005777),Biological Process:fatty acid beta-oxidation (GO:0006635),Biological Process:oxidation-reduction process (GO:0055114)	acyl-CoA oxidase	1.3.3.6	ko00071 Fatty acid degradation ko00592 alpha-Linolenic acid metabolism ko01040 Biosynthesis of unsaturated fatty acids ko01100 Metabolic pathways ko01110 Biosynthesis of secondary metabolites ko01212 Fatty acid metabolism ko04146 Peroxisome	Acyl-CoA dehydrogenase related to the alkylation response protein AidB	I	Lipid transport and metabolism ;	IPR002655 [Acyl-CoA oxidase, C-terminal] ; IPR006091 [Acyl-CoA oxidase/dehydrogenase, central domain] ; IPR009075 [Acyl-CoA dehydrogenase/oxidase C-terminal]
XP_021761631.1	glutathione S-transferase U10-like	LOC110726460	1120.9	1369.9	1158	977.1	794.9	889.2	1.37111	0.0246124	0.455345	up	1	Molecular Function:protein binding (GO:0005515)	glutathione S-transferase	2.5.1.18	ko00480 Glutathione metabolism	Glutathione S-transferase	O	Posttranslational modification, protein turnover, chaperones ;	IPR004045 [Glutathione S-transferase, N-terminal]
XP_021772877.1	stress-related protein-like isoform X1	LOC110736857	1109.3	1207.7	1165.8	972.4	863.3	974.6	1.2393	0.00852015	0.309523	up	--	--	--	--	--	--	--	--	IPR008802 [Rubber elongation factor]
XP_021763107.1	protein SRC2-like isoform X1	LOC110727841	2147	1846.4	2084.1	1526.5	1758.7	1715	1.21545	0.0363658	0.281492	up	1	Molecular Function:protein binding (GO:0005515)	--	--	--	--	--	--	IPR000008 [C2 domain]
XP_021741381.1	acidic mammalian chitinase-like	LOC110707668	648.1	683.7	424.2	1014.6	1047.5	1341.8	0.515879	0.0141191	-0.954896	down	1	Biological Process:carbohydrate metabolic process (GO:0005975)	chitinase	3.2.1.14	ko00520 Amino sugar and nucleotide sugar metabolism ko01100 Metabolic pathways	Chitinase, GH18 family	G	Carbohydrate transport and metabolism ;	IPR001223 [Glycoside hydrolase family 18, catalytic domain]
XP_021761001.1	serine decarboxylase-like	LOC110725847	700.9	626.1	738.2	451.1	556.5	440	1.42664	0.0142944	0.512618	up	3	Molecular Function:carboxy-lyase activity (GO:0016831),Biological Process:carboxylic acid metabolic process (GO:0019752),Molecular Function:pyridoxal phosphate binding (GO:0030170)	histidine decarboxylase	4.1.1.22	ko00340 Histidine metabolism ko01100 Metabolic pathways ko01110 Biosynthesis of secondary metabolites	Glutamate or tyrosine decarboxylase or a related PLP-dependent protein	E	Amino acid transport and metabolism ;	IPR002129 [Pyridoxal phosphate-dependent decarboxylase]
XP_021772257.1	HMG-Y-related protein A-like	LOC110736360	610	671.1	579	828.3	724.2	760.8	0.804089	0.0207269	-0.314572	down	4	Cellular Component:nucleosome (GO:0000786),Molecular Function:DNA binding (GO:0003677),Cellular Component:nucleus (GO:0005634),Biological Process:nucleosome assembly (GO:0006334)	--	--	--	--	--	--	IPR005818 [Linker histone H1/H5, domain H15]
XP_021751780.1	MLP-like protein 31	LOC110717404	1478.5	1485.4	1714.6	2991.3	2134.8	2226.4	0.636314	0.0343021	-0.652189	down	2	Biological Process:defense response (GO:0006952),Biological Process:response to biotic stimulus (GO:0009607)	--	--	--	--	--	--	IPR000916 [Bet v I/Major latex protein]
XP_021729660.1	pectin acetylesterase 9-like	LOC110696629	1187.8	1085.7	1149.8	1551.6	1557	1419.1	0.756079	0.00242799	-0.403391	down	1	Molecular Function:hydrolase activity (GO:0016787)	--	--	--	--	--	--	IPR004963 [Pectinacetylesterase/NOTUM]
XP_021743181.1	threonine dehydratase biosynthetic	LOC110709274	1512.5	1483.1	1536.6	1858.3	1823.3	1800.8	0.826682	0.000155291	-0.274596	down	--	--	threonine dehydratase	4.3.1.19	ko00260 Glycine, serine and threonine metabolism ko00290 Valine, leucine and isoleucine biosynthesis ko01100 Metabolic pathways ko01110 Biosynthesis of secondary metabolites ko01200 Carbon metabolism ko01230 Biosynthesis of amino acids	Threonine dehydratase	E	Amino acid transport and metabolism ;	IPR001721 [ACT-like domain] ; IPR001926 [Tryptophan synthase beta subunit-like PLP-dependent enzyme]
XP_021753346.1	scopoletin glucosyltransferase-like	LOC110718755	703.9	822.6	691.7	561.6	491.1	552.1	1.38223	0.0123592	0.466996	up	1	Biological Process:metabolic process (GO:0008152)	--	--	--	UDP:flavonoid glycosyltransferase YjiC, YdhE family	G	Carbohydrate transport and metabolism ;	IPR002213 [UDP-glucuronosyl/UDP-glucosyltransferase]
XP_021740551.1	clathrin light chain 2-like	LOC110706879	547.5	499.7	561.1	377.9	435.3	479	1.24462	0.0385123	0.315707	up	5	Molecular Function:structural molecule activity (GO:0005198),Biological Process:intracellular protein transport (GO:0006886),Biological Process:vesicle-mediated transport (GO:0016192),Cellular Component:clathrin coat of trans-Golgi network vesicle (GO:0030130),Cellular Component:clathrin coat of coated pit (GO:0030132)	--	--	--	--	--	--	IPR000996 [Clathrin light chain]
XP_021748751.1	jasmonic acid-amido synthetase JAR1-like	LOC110714527	1202.7	1049	1184.1	1423.7	1458.4	1610.8	0.764718	0.0093862	-0.387001	down	--	--	jasmonic acid-amino synthetase	--	ko04075 Plant hormone signal transduction	Glutathione synthase/RimK-type ligase, ATP-grasp superfamily	HJ	Coenzyme transport and metabolism ; Translation, ribosomal structure and biogenesis ;	IPR004993 [GH3 family]
XP_021725711.1	NAC domain-containing protein 14-like	LOC110692935	342.2	350.8	323.8	295.5	245.1	284	1.23308	0.0204015	0.30227	up	1	Molecular Function:DNA binding (GO:0003677)	--	--	--	--	--	--	IPR003441 [NAC domain]
XP_021748311.1	FT-interacting protein 1-like	LOC110714146	778.5	856.8	794	707.1	573.3	540	1.33449	0.022779	0.416285	up	1	Molecular Function:protein binding (GO:0005515)	--	--	--	--	--	--	IPR000008 [C2 domain] ; IPR013583 [Phosphoribosyltransferase C-terminal]
XP_021766066.1	23 kDa jasmonate-induced protein-like	LOC110730558	322	447	440.8	545.3	535.2	498.7	0.766084	0.0459646	-0.384425	down	--	--	--	--	--	--	--	--	--
XP_021748953.1	crocetin glucosyltransferase	LOC110714725	1512	1273.9	1305.9	1590.1	2094.7	2048.7	0.713665	0.0368366	-0.48668	down	1	Biological Process:metabolic process (GO:0008152)	UDP-glucose:(indol-3-yl)acetate beta-D-glucosyltransferase	2.4.1.121	--	UDP:flavonoid glycosyltransferase YjiC, YdhE family	G	Carbohydrate transport and metabolism ;	IPR002213 [UDP-glucuronosyl/UDP-glucosyltransferase]
XP_021762962.1	acidic endochitinase SE2-like	LOC110727687	455.4	510.2	520.2	272	385	403	1.4017	0.0359665	0.487176	up	1	Biological Process:carbohydrate metabolic process (GO:0005975)	chitinase	3.2.1.14	ko00520 Amino sugar and nucleotide sugar metabolism ko01100 Metabolic pathways	Chitinase	G	Carbohydrate transport and metabolism ;	IPR001223 [Glycoside hydrolase family 18, catalytic domain]
XP_021757856.1	uncharacterized protein LOC110722861	LOC110722861	1286.9	1422	1310.4	1876.4	1630.4	1530.3	0.797939	0.0377387	-0.325649	down	--	--	--	--	--	--	--	--	--
XP_021714044.1	probable mannitol dehydrogenase	LOC110682111	474.6	366.7	415.1	176.2	242.5	232.4	1.92966	0.00571334	0.948345	up	1	Biological Process:oxidation-reduction process (GO:0055114)	cinnamyl-alcohol dehydrogenase	1.1.1.195	ko00940 Phenylpropanoid biosynthesis ko01100 Metabolic pathways ko01110 Biosynthesis of secondary metabolites	D-arabinose 1-dehydrogenase, Zn-dependent alcohol dehydrogenase family	G	Carbohydrate transport and metabolism ;	IPR013149 [Alcohol dehydrogenase, C-terminal] ; IPR013154 [Alcohol dehydrogenase, N-terminal]
XP_021764764.1	GDSL esterase/lipase At5g03610-like	LOC110729339	714.8	597.4	611.9	880.3	1253.8	1163.1	0.583556	0.0180536	-0.777058	down	--	--	--	--	--	3-phytase (myo-inositol-hexaphosphate 3-phosphohydrolase)	I	Lipid transport and metabolism ;	IPR001087 [GDSL lipase/esterase]
XP_021759420.1	nucleotide pyrophosphatase/phosphodiesterase-like	LOC110724306	642.1	804.2	720.2	1089.2	974.1	835.9	0.747275	0.0482975	-0.420289	down	3	Molecular Function:acid phosphatase activity (GO:0003993),Molecular Function:hydrolase activity (GO:0016787),Molecular Function:metal ion binding (GO:0046872)				PKD repeat	S	Function unknown ;	IPR004843 [Calcineurin-like phosphoesterase domain, ApaH type] ; IPR015914 [Purple acid phosphatase, N-terminal] ; IPR025733 [Iron/zinc purple acid phosphatase-like C-terminal domain]
XP_021741117.1	uncharacterized protein LOC110707392	LOC110707392	1005.4	1297.2	852.7	2165.1	1964.3	1851.6	0.527554	0.00410582	-0.92261	down	--	--	--	--	--	--	--	--	--
XP_021723175.1	cationic peroxidase 1-like	LOC110690635	526.3	719.9	535.5	958	723	941.6	0.679364	0.0466788	-0.557743	down	4	Molecular Function:peroxidase activity (GO:0004601),Biological Process:response to oxidative stress (GO:0006979),Molecular Function:heme binding (GO:0020037),Biological Process:oxidation-reduction process (GO:0055114)	peroxidase	1.11.1.7	ko00940 Phenylpropanoid biosynthesis ko01100 Metabolic pathways ko01110 Biosynthesis of secondary metabolites	--	--	--	IPR002016 [Haem peroxidase, plant/fungal/bacterial]
XP_021764271.1	transcription factor bHLH3-like	LOC110728917	1960.5	1460.3	1384.5	858.2	1002.7	1026	1.66452	0.0273162	0.735105	up	3	Molecular Function:serine-type endopeptidase inhibitor activity (GO:0004867),Biological Process:response to wounding (GO:0009611),Molecular Function:protein dimerization activity (GO:0046983)	--	--	--	--	--	--	IPR000864 [Proteinase inhibitor I13, potato inhibitor I] ; IPR011598 [Myc-type, basic helix-loop-helix (bHLH) domain] ; IPR025610 [Transcription factor MYC/MYB N-terminal]
XP_021727559.1	calcium-dependent protein kinase 28-like isoform X1	LOC110694698	1455.1	1434.7	1503.2	1234	977.5	1155.9	1.30457	0.0121506	0.383571	up	4	Molecular Function:protein kinase activity (GO:0004672),Molecular Function:calcium ion binding (GO:0005509),Molecular Function:ATP binding (GO:0005524),Biological Process:protein phosphorylation (GO:0006468)	calcium-dependent protein kinase	2.7.11.1	ko04626 Plant-pathogen interaction	PASTA domain, binds beta-lactams	M	Cell wall/membrane/envelope biogenesis ;	IPR000719 [Protein kinase domain] ; IPR002048 [EF-hand domain]
YP_009380128.1	ribosomal protein S14 (chloroplast)	rps14	1310.6	1389.8	1238.1	999.4	1200.5	1050.8	1.21159	0.0370974	0.276896	up	4	Molecular Function:structural constituent of ribosome (GO:0003735),Cellular Component:intracellular (GO:0005622),Cellular Component:ribosome (GO:0005840),Biological Process:translation (GO:0006412)	small subunit ribosomal protein S14	--	ko03010 Ribosome	Ribosomal protein S14	J	Translation, ribosomal structure and biogenesis ;	IPR001209 [Ribosomal protein S14]
XP_021716320.1	peroxidase P7-like	LOC110684212	141.1	171.2	155.3	103.7	121.3	112.4	1.38589	0.0125457	0.470815	up	4	Molecular Function:peroxidase activity (GO:0004601),Biological Process:response to oxidative stress (GO:0006979),Molecular Function:heme binding (GO:0020037),Biological Process:oxidation-reduction process (GO:0055114)	peroxidase	1.11.1.7	ko00940 Phenylpropanoid biosynthesis ko01100 Metabolic pathways ko01110 Biosynthesis of secondary metabolites	--	--	--	IPR002016 [Haem peroxidase, plant/fungal/bacterial]
XP_021739185.1	bark storage protein A-like	LOC110705596	950.1	1194.5	1073.6	1572.2	1401.4	1331.8	0.74748	0.0225587	-0.419893	down	2	Molecular Function:catalytic activity (GO:0003824),Biological Process:nucleoside metabolic process (GO:0009116)	--	--	--	Nucleoside phosphorylase	F	Nucleotide transport and metabolism ;	IPR000845 [Nucleoside phosphorylase domain]
XP_021747595.1	probable 1-deoxy-D-xylulose-5-phosphate synthase	LOC110713460	2020.6	2155.2	1919.4	2604.6	2725.8	2459.6	0.782439	0.00536005	-0.35395	down	2	Molecular Function:1-deoxy-D-xylulose-5-phosphate synthase activity (GO:0008661),Biological Process:terpenoid biosynthetic process (GO:0016114)	1-deoxy-D-xylulose-5-phosphate synthase	2.2.1.7	ko00730 Thiamine metabolism ko00900 Terpenoid backbone biosynthesis ko01100 Metabolic pathways ko01110 Biosynthesis of secondary metabolites	Deoxyxylulose-5-phosphate synthase	HI	Coenzyme transport and metabolism ; Lipid transport and metabolism ;	IPR005475 [Transketolase-like, pyrimidine-binding domain] ; IPR005477 [Deoxyxylulose-5-phosphate synthase] ; IPR033248 [Transketolase, C-terminal domain]
XP_021715923.1	protein arginine N-methyltransferase 1.5-like isoform X1	LOC110683813	144.6	151.2	151.9	109.1	120.7	126.8	1.25547	0.00593109	0.328226	up	2	Biological Process:protein methylation (GO:0006479),Molecular Function:methyltransferase activity (GO:0008168)	type II protein arginine methyltransferase	2.1.1.320	ko03013 RNA transport	Predicted RNA methylase	R	General function prediction only ;	IPR025799 [Protein arginine N-methyltransferase]
XP_021734633.1	protein ATAF2-like	LOC110701308	1658.6	1332	1511.2	881.7	1000.2	1035.4	1.54314	0.00739572	0.625868	up	1	Molecular Function:DNA binding (GO:0003677)	--	--	--	--	--	--	IPR003441 [NAC domain]
XP_021764193.1	subtilisin-like protease SBT5.6	LOC110728832	666.3	637.1	644.4	771.6	831.2	758.6	0.82485	0.00455895	-0.277797	down	2	Molecular Function:serine-type endopeptidase activity (GO:0004252),Biological Process:proteolysis (GO:0006508)	--	--	--	Serine protease, subtilisin family	O	Posttranslational modification, protein turnover, chaperones ;	IPR000209 [Peptidase S8/S53 domain] ; IPR003137 [PA domain] ; IPR010259 [Peptidase S8 propeptide/proteinase inhibitor I9]
XP_021757020.1	CMP-sialic acid transporter 3-like	LOC110722090	477.5	511.3	493	426.3	336.1	424.8	1.24815	0.0352029	0.319788	up	4	Cellular Component:Golgi membrane (GO:0000139),Molecular Function:sugar:proton symporter activity (GO:0005351),Biological Process:carbohydrate transport (GO:0008643),Cellular Component:integral component of membrane (GO:0016021)	--	--	--	--	--	--	IPR007271 [Nucleotide-sugar transporter]
XP_021776332.1	ubiquinol oxidase	LOC110740144	267.2	286.5	298.5	169.2	177	221.3	1.50167	0.00698536	0.586572	up	2	Molecular Function:alternative oxidase activity (GO:0009916),Biological Process:oxidation-reduction process (GO:0055114)	ubiquinol oxidase	1.10.3.11	--	Demethoxyubiquinone hydroxylase, CLK1/Coq7/Cat5 family	H	Coenzyme transport and metabolism ;	IPR002680 [Alternative oxidase]
XP_021748111.1	uncharacterized protein LOC110713967	LOC110713967	860	825.4	832.6	655	638.4	639	1.30304	7.97797e-05	0.381885	up	--	--	uncharacterized protein	--	--	Predicted enzyme of the cupin superfamily	R	General function prediction only ;	IPR008579 [Domain of unknown function DUF861, cupin-3]
XP_021776133.1	stromal cell-derived factor 2-like protein	LOC110739960	224.8	214.2	217.8	147.1	174.3	191.4	1.28081	0.0224062	0.357058	up	1	Cellular Component:membrane (GO:0016020)	--	--	--	Dolichyl-phosphate-mannose--protein O-mannosyl transferase	O	Posttranslational modification, protein turnover, chaperones ;	IPR016093 [MIR motif]
XP_021713524.1	uncharacterized protein LOC110681695	LOC110681695	383.7	523.8	313.3	706.1	653	623.4	0.615788	0.0187437	-0.699494	down	--	--	--	--	--	--	--	--	--
XP_021715890.1	root phototropism protein 2-like	LOC110683785	287.9	254.4	241.9	481.3	470.6	422.9	0.57041	0.000956702	-0.809928	down	1	Molecular Function:protein binding (GO:0005515)	--	--	--	--	--	--	IPR000210 [BTB/POZ domain] ; IPR027356 [NPH3 domain]
XP_021723297.1	mannan endo-1	LOC110690728	1696.2	1477.3	1676.3	1835.6	2108.2	2025.9	0.812403	0.0249827	-0.299733	down	1	Biological Process:carbohydrate metabolic process (GO:0005975)	mannan endo-1,4-beta-mannosidase	3.2.1.78	ko00051 Fructose and mannose metabolism	Endo-1,4-beta-mannosidase	G	Carbohydrate transport and metabolism ;	IPR001547 [Glycoside hydrolase, family 5]
XP_021731139.1	dnaJ homolog subfamily B member 1-like	LOC110698040	1293.7	1163.1	1244.9	936.4	987	1065.4	1.23852	0.0113023	0.308622	up	--	--	DnaJ homolog subfamily B member 4	--	--	DnaJ-class molecular chaperone with C-terminal Zn finger domain	O	Posttranslational modification, protein turnover, chaperones ;	IPR001623 [DnaJ domain] ; IPR002939 [Chaperone DnaJ, C-terminal]
XP_021731374.1	EG45-like domain containing protein	LOC110698283	45.1	40	34.6	15.1	25.5	23.5	1.86739	0.0135407	0.901027	up	--	--	--	--	--	Peptidoglycan-binding domain, expansin	M	Cell wall/membrane/envelope biogenesis ;	IPR009009 [RlpA-like protein, double-psi beta-barrel domain]
XP_021723469.1	subtilisin-like protease SBT2.5	LOC110690879	376.9	441.1	389.2	662.2	546.6	564	0.680957	0.0100535	-0.554365	down	4	Molecular Function:serine-type endopeptidase activity (GO:0004252),Cellular Component:cell wall (GO:0005618),Biological Process:proteolysis (GO:0006508),Cellular Component:membrane (GO:0016020)	--	--	--	Serine protease, subtilisin family	O	Posttranslational modification, protein turnover, chaperones ;	IPR000209 [Peptidase S8/S53 domain] ; IPR010259 [Peptidase S8 propeptide/proteinase inhibitor I9] ; IPR010435 [Fn3-like domain]
XP_021763935.1	uncharacterized protein ycf23-like	LOC110728603	1004.5	1098.6	1035.9	1455.6	1155.3	1290.3	0.804624	0.049423	-0.313613	down	--	--	--	--	--	Thiamine monophosphate synthase	H	Coenzyme transport and metabolism ;	IPR007570 [Uncharacterised protein family Ycf23]
XP_021742565.1	stress-related protein-like	LOC110708680	93.8	86.5	94	50	66.2	67.8	1.49076	0.00829971	0.576049	up	--	--	--	--	--	--	--	--	IPR008802 [Rubber elongation factor]
XP_021751196.1	non-specific lipid-transfer protein-like protein At5g64080 isoform X1	LOC110716857	896.7	938.7	904.5	1348.6	1322.2	1240.8	0.700455	0.000363449	-0.513636	down	--	--	--	--	--	--	--	--	IPR016140 [Bifunctional inhibitor/plant lipid transfer protein/seed storage helical domain]
XP_021740528.1	polyphenol oxidase	LOC110706860	803.8	1003.2	657.4	1186.8	1139.5	1287.8	0.681885	0.0247859	-0.5524	down	4	Molecular Function:catechol oxidase activity (GO:0004097),Biological Process:metabolic process (GO:0008152),Molecular Function:oxidoreductase activity (GO:0016491),Biological Process:oxidation-reduction process (GO:0055114)	--	--	--	--	--	--	IPR002227 [Tyrosinase copper-binding domain] ; IPR022739 [Polyphenol oxidase, central domain] ; IPR022740 [Polyphenol oxidase, C-terminal]
XP_021731133.1	AMP deaminase-like isoform X1	LOC110698035	520.5	531.9	524.4	413.1	425.1	472.2	1.2033	0.00839411	0.266992	up	1	Molecular Function:deaminase activity (GO:0019239)	AMP deaminase	3.5.4.6	ko00230 Purine metabolism ko01100 Metabolic pathways ko01110 Biosynthesis of secondary metabolites	Adenosine deaminase	F	Nucleotide transport and metabolism ;	IPR001365 [Adenosine/AMP deaminase domain]
XP_021716441.1	photosystem I reaction center subunit psaK	LOC110684312	879.4	781.9	868.7	1165.4	973.5	1035.5	0.797001	0.0289872	-0.327347	down	3	Cellular Component:photosystem I (GO:0009522),Biological Process:photosynthesis (GO:0015979),Cellular Component:membrane (GO:0016020)	photosystem I subunit X	--	ko00195 Photosynthesis ko01100 Metabolic pathways	--	--	--	IPR000549 [Photosystem I PsaG/PsaK protein]
XP_021718767.1	probable glutathione S-transferase	LOC110686451	778.2	918.2	797.6	733.6	640.5	667.8	1.22141	0.043664	0.288549	up	1	Molecular Function:protein binding (GO:0005515)	glutathione S-transferase	2.5.1.18	ko00480 Glutathione metabolism	Glutathione S-transferase	O	Posttranslational modification, protein turnover, chaperones ;	IPR004045 [Glutathione S-transferase, N-terminal] ; IPR004046 [Glutathione S-transferase, C-terminal]
XP_021736846.1	pyridoxal 5\\-phosphate synthase-like subunit PDX1.2	LOC110703356	198.2	197.7	189	150.3	170	162.9	1.21047	0.00640759	0.27557	up	--	--	pyridoxal 5'-phosphate synthase pdxS subunit	4.3.3.6	ko00750 Vitamin B6 metabolism	Pyridoxal biosynthesis lyase PdxS	H	Coenzyme transport and metabolism ;	IPR033755 [PdxS/SNZ N-terminal domain]
XP_021717380.1	expansin-B3-like	LOC110685204	680.2	622.3	616.7	896.5	1155.5	879.2	0.654749	0.0211786	-0.610986	down	--	--	expansin	--	--	Peptidoglycan-binding domain, expansin	M	Cell wall/membrane/envelope biogenesis ;	IPR007117 [Expansin, cellulose-binding-like domain] ; IPR009009 [RlpA-like protein, double-psi beta-barrel domain]
XP_021725393.1	mitochondrial uncoupling protein 4-like	LOC110692669	1461.8	1080.1	1400.4	601.7	855.7	820.7	1.73052	0.0176673	0.791206	up	--	--	solute carrier family 25 (mitochondrial dicarboxylate transporter), member 10	--		--	--	--	IPR018108 [Mitochondrial substrate/solute carrier]
XP_021720197.1	leucine-rich repeat receptor-like serine/threonine/tyrosine-protein kinase SOBIR1	LOC110687861	1366.9	1068.3	1466.7	763.1	936.2	832.6	1.5411	0.0245028	0.623956	up	4	Molecular Function:protein kinase activity (GO:0004672),Molecular Function:protein binding (GO:0005515),Molecular Function:ATP binding (GO:0005524),Biological Process:protein phosphorylation (GO:0006468)	--	--	--	Formylglycine-generating enzyme, required for sulfatase activity, contains SUMF1/FGE domain	O	Posttranslational modification, protein turnover, chaperones ;	IPR000719 [Protein kinase domain] ; IPR001611 [Leucine-rich repeat]
XP_021756555.1	PI-PLC X domain-containing protein At5g67130-like	LOC110721661	1205.4	1328.1	1177.1	1584	1480.7	1409.5	0.829333	0.0207024	-0.269977	down	--	--	--	--	--	Chitinase, GH18 family	G	Carbohydrate transport and metabolism ;	--
XP_021724011.1	thaumatin-like protein	LOC110691394	864.7	1025.1	808.1	2534.5	2147.6	1832.5	0.414131	0.0039577	-1.27184	down	--	--	--	--	--	--	--	--	IPR001938 [Thaumatin]
XP_021720427.1	oligouridylate-binding protein 1B-like isoform X1	LOC110688057	162.8	177.6	194.1	215.5	222.4	219.3	0.813299	0.0115286	-0.298143	down	1	Molecular Function:nucleic acid binding (GO:0003676)	nucleolysin TIA-1/TIAR	--	--	RNA recognition motif (RRM) domain	J	Translation, ribosomal structure and biogenesis ;	IPR000504 [RNA recognition motif domain]
XP_021728698.1	IQ domain-containing protein IQM3-like	LOC110695772	1100.6	1149.2	1117.4	939.4	777.6	836.5	1.31866	0.00535376	0.399073	up	--	--	--	--	--	Uncharacterized conserved protein	S	Function unknown ;	--
XP_021716442.1	protein HOTHEAD-like	LOC110684313	1029.9	1167.5	943.6	1719.6	1515.2	1481.4	0.666002	0.0060569	-0.586401	down	2	Molecular Function:flavin adenine dinucleotide binding (GO:0050660),Biological Process:oxidation-reduction process (GO:0055114)	fatty acid omega-hydroxy dehydrogenase	1.1.-.-	ko00073 Cutin, suberine and wax biosynthesis	Choline dehydrogenase or related flavoprotein	IR	Lipid transport and metabolism ; General function prediction only ;	IPR000172 [Glucose-methanol-choline oxidoreductase, N-terminal] ; IPR007867 [Glucose-methanol-choline oxidoreductase, C-terminal]
XP_021742119.1	aspartic proteinase CDR1-like	LOC110708322	887.9	797.9	885.2	499.7	604.9	741.8	1.39244	0.0336864	0.477614	up	--	--	--	--	--	--	--	--	IPR032799 [Xylanase inhibitor, C-terminal] ; IPR032861 [Xylanase inhibitor, N-terminal]
XP_021739525.1	peroxidase 57-like	LOC110705914	935.2	1047.9	776.8	1275.6	1207.3	1192.8	0.75085	0.020971	-0.413403	down	4	Molecular Function:peroxidase activity (GO:0004601),Biological Process:response to oxidative stress (GO:0006979),Molecular Function:heme binding (GO:0020037),Biological Process:oxidation-reduction process (GO:0055114)	peroxidase	1.11.1.7	ko00940 Phenylpropanoid biosynthesis ko01100 Metabolic pathways ko01110 Biosynthesis of secondary metabolites	--	--	--	IPR002016 [Haem peroxidase, plant/fungal/bacterial]
XP_021765115.1	uncharacterized protein LOC110729652	LOC110729652	726.3	698	832.2	527.1	525.1	594.2	1.37057	0.0121385	0.454772	up	--	--	--	--	--	--	--	--	IPR009489 [PAR1]
XP_021763212.1	endoglucanase 17-like	LOC110727926	464.1	651.2	434.1	1091.1	997.6	825.8	0.531618	0.011605	-0.911539	down	1	Biological Process:carbohydrate metabolic process (GO:0005975)	--	--	--	Cellulase/cellobiase CelA1	G	Carbohydrate transport and metabolism ;	IPR001701 [Glycoside hydrolase family 9]
XP_021720110.1	cytochrome P450 82G1-like	LOC110687786	899.5	674.1	999.4	436.1	543.2	504.8	1.73371	0.0230158	0.793863	up	3	Molecular Function:iron ion binding (GO:0005506),Molecular Function:heme binding (GO:0020037),Biological Process:oxidation-reduction process (GO:0055114)	cytochrome P450 family 82 subfamily G polypeptide 1	1.14.-.-	ko00904 Diterpenoid biosynthesis	Cytochrome P450	QV	Secondary metabolites biosynthesis, transport and catabolism ; Defense mechanisms ;	IPR001128 [Cytochrome P450]
XP_021740703.1	BURP domain-containing protein 9-like	LOC110706995	761	725.6	650.2	1404.9	1338.6	958.7	0.57717	0.0216913	-0.792931	down	--	--	--	--	--	--	--	--	IPR004873 [BURP domain]
XP_021715122.1	zinc finger CCCH domain-containing protein 64-like isoform X1	LOC110683082	75.3	81.5	80.7	56.1	51.3	67.9	1.35482	0.0173913	0.438102	up	--	--	--	--	--	3',5'-cyclic AMP phosphodiesterase CpdA	T	Signal transduction mechanisms ;	IPR006767 [Cwf19-like protein, C-terminal domain-2] ; IPR006768 [Cwf19-like, C-terminal domain-1]
XP_021774103.1	ubiquitin-conjugating enzyme E2 32-like	LOC110738046	1701.1	1717.9	1754.5	1295.4	1468.1	1425.6	1.23499	0.00378017	0.3045	up	--	--	ubiquitin-conjugating enzyme E2 J1	2.3.2.23	ko04120 Ubiquitin mediated proteolysis ko04141 Protein processing in endoplasmic reticulum	--	--	--	IPR000608 [Ubiquitin-conjugating enzyme E2]
XP_021714846.1	aminotransferase ALD1-like	LOC110682809	267.3	325.8	309.8	160	154.6	173.2	1.85096	0.00164287	0.888276	up	2	Biological Process:biosynthetic process (GO:0009058),Molecular Function:pyridoxal phosphate binding (GO:0030170)	LL-diaminopimelate aminotransferase	2.6.1.83	ko00300 Lysine biosynthesis ko01100 Metabolic pathways ko01110 Biosynthesis of secondary metabolites ko01230 Biosynthesis of amino acids	Aspartate/methionine/tyrosine aminotransferase	E	Amino acid transport and metabolism ;	IPR004839 [Aminotransferase, class I/classII]
XP_021716592.1	subtilisin-like protease SBT1.5	LOC110684439	899.6	1000.1	836.9	1715.5	1518.9	1261.5	0.608688	0.0137463	-0.716225	down	2	Molecular Function:serine-type endopeptidase activity (GO:0004252),Biological Process:proteolysis (GO:0006508)	--	--	--	Serine protease, subtilisin family	O	Posttranslational modification, protein turnover, chaperones ;	IPR000209 [Peptidase S8/S53 domain] ; IPR003137 [PA domain] ; IPR010259 [Peptidase S8 propeptide/proteinase inhibitor I9]
XP_021766315.1	cationic peroxidase 1-like	LOC110730799	1117.4	1202.9	1244.8	1528.3	1669.7	1616.5	0.740492	0.00171383	-0.433443	down	4	Molecular Function:peroxidase activity (GO:0004601),Biological Process:response to oxidative stress (GO:0006979),Molecular Function:heme binding (GO:0020037),Biological Process:oxidation-reduction process (GO:0055114)	peroxidase	1.11.1.7	ko00940 Phenylpropanoid biosynthesis ko01100 Metabolic pathways ko01110 Biosynthesis of secondary metabolites	--	--	--	IPR002016 [Haem peroxidase, plant/fungal/bacterial]
XP_021742550.1	tetraketide alpha-pyrone reductase 1-like	LOC110708668	298.1	287.8	262.9	326.2	346.5	354.9	0.826002	0.0115029	-0.275782	down	2	Molecular Function:catalytic activity (GO:0003824),Molecular Function:coenzyme binding (GO:0050662)	--	--	--	Nucleoside-diphosphate-sugar epimerase	M	Cell wall/membrane/envelope biogenesis ;	IPR001509 [NAD-dependent epimerase/dehydratase]
XP_021750266.1	germin-like protein subfamily 1 member 15	LOC110715959	140.1	153.9	120	159	201.8	204.3	0.732614	0.0465399	-0.448875	down	1	Molecular Function:nutrient reservoir activity (GO:0045735)	--	--	--	--	--	--	IPR006045 [Cupin 1]
XP_021750232.1	12-oxophytodienoate reductase 3-like	LOC110715921	139.1	141.6	149.6	91	56.4	60.5	2.06975	0.00285195	1.04945	up	3	Molecular Function:FMN binding (GO:0010181),Molecular Function:oxidoreductase activity (GO:0016491),Biological Process:oxidation-reduction process (GO:0055114)	12-oxophytodienoic acid reductase	1.3.1.42	ko00592 alpha-Linolenic acid metabolism ko01100 Metabolic pathways ko01110 Biosynthesis of secondary metabolites	2,4-dienoyl-CoA reductase or related NADH-dependent reductase, Old Yellow Enzyme (OYE) family	C	Energy production and conversion ;	IPR001155 [NADH:flavin oxidoreductase/NADH oxidase, N-terminal]
XP_021748844.1	uncharacterized protein LOC110714606	LOC110714606	849.2	939	832.3	748.6	586.7	570.2	1.37523	0.0223671	0.459673	up	--	--	--	--	--	--	--	--	IPR008862 [T-complex 11]
XP_021772122.1	glucan endo-1	LOC110736259	184.7	177	191.4	99.4	101.8	126.3	1.68885	0.00140521	0.756045	up	1	Biological Process:carbohydrate metabolic process (GO:0005975)	--	--	--	--	--	--	IPR000490 [Glycoside hydrolase family 17]
XP_021765990.1	germin-like protein subfamily 1 member 17	LOC110730497	415.1	471.6	462.4	647.7	688	620.5	0.689653	0.00153098	-0.536057	down	1	Molecular Function:nutrient reservoir activity (GO:0045735)	--	--	--	Oxalate decarboxylase/archaeal phosphoglucose isomerase, cupin superfamily	G	Carbohydrate transport and metabolism ;	IPR006045 [Cupin 1]
XP_021740307.1	bet1-like protein At4g14600	LOC110706662	788.3	702	773.6	561.7	640.2	663.3	1.21376	0.0309113	0.27948	up	--	--	protein transport protein SFT1	--	ko04130 SNARE interactions in vesicular transport	--	--	--	--
XP_021714939.1	uncharacterized protein LOC110682898	LOC110682898	2356.5	2395.4	2324.9	3086.9	2888.6	2653.4	0.820128	0.0151519	-0.28608	down	--	--	--	--	--	--	--	--	IPR004314 [Neprosin] ; IPR025521 [Neprosin activation peptide]
XP_021757542.1	homeobox protein BEL1 homolog	LOC110722584	172.3	180.1	149.9	224.1	220.1	209.8	0.768043	0.00720599	-0.380741	down	1	Molecular Function:DNA binding (GO:0003677)	--	--	--	--	--	--	IPR006563 [POX domain] ; IPR008422 [Homeobox KN domain]
XP_021775822.1	omega-hydroxypalmitate O-feruloyl transferase-like	LOC110739676	864.4	805.3	851.1	1004.8	1308.5	1313.4	0.695067	0.0236362	-0.524776	down	--	--	omega-hydroxypalmitate O-feruloyl transferase	2.3.1.188	ko00073 Cutin, suberine and wax biosynthesis	--	--	--	IPR003480 [Transferase]
XP_021726975.1	aspartic proteinase CDR1-like	LOC110694120	1004.4	1150.8	1116.1	801.8	907.8	849.6	1.27825	0.0115528	0.354171	up	--	--	--	--	--	--	--	--	IPR032799 [Xylanase inhibitor, C-terminal] ; IPR032861 [Xylanase inhibitor, N-terminal]
XP_021719629.1	putative receptor-like protein kinase At4g00960	LOC110687304	285.2	259.5	289	340.7	363	331	0.805741	0.00719941	-0.311612	down	2	Molecular Function:protein kinase activity (GO:0004672),Biological Process:protein phosphorylation (GO:0006468)	--	--	--	Tfp pilus assembly protein FimV	NW	Cell motility ; Extracellular structures ;	IPR001245 [Serine-threonine/tyrosine-protein kinase catalytic domain] ; IPR002902 [Gnk2-homologous domain] ; IPR013836 [CD34/Podocalyxin]
XP_021755311.1	ABC transporter B family member 13-like	LOC110720578	154.7	248.4	141.1	354.4	312.9	265	0.583718	0.0382103	-0.776657	down	5	Molecular Function:ATP binding (GO:0005524),Biological Process:transport (GO:0006810),Cellular Component:integral component of membrane (GO:0016021),Molecular Function:ATPase activity (GO:0016887),Biological Process:transmembrane transport (GO:0055085)	ATP-binding cassette, subfamily B (MDR/TAP), member 1	3.6.3.44	ko02010 ABC transporters	ABC-type multidrug transport system, ATPase and permease component	V	Defense mechanisms ;	IPR003439 [ABC transporter-like] ; IPR011527 [ABC transporter type 1, transmembrane domain]
XP_021757199.1	probable galacturonosyltransferase 11	LOC110722237	821.4	769.2	814.6	597.3	586.1	582	1.36241	0.000232892	0.446162	up	--	--	alpha-1,4-galacturonosyltransferase	2.4.1.43	ko00520 Amino sugar and nucleotide sugar metabolism	Lipopolysaccharide biosynthesis protein, LPS:glycosyltransferase	M	Cell wall/membrane/envelope biogenesis ;	IPR002495 [Glycosyl transferase, family 8]
XP_021724450.1	nitrile-specifier protein 5-like	LOC110691800	694.6	681.1	637.4	805.9	914.5	883.3	0.773169	0.00577723	-0.371144	down	1	Molecular Function:protein binding (GO:0005515)	--	--	--	N-acetylneuraminic acid mutarotase	M	Cell wall/membrane/envelope biogenesis ;	IPR006652 [Kelch repeat type 1]
XP_021717330.1	uncharacterized membrane protein At1g16860-like	LOC110685174	1043	941.3	972.3	1178.8	1274.2	1160.9	0.818119	0.00907893	-0.289618	down	--	--	--	--	--	--	--	--	--
XP_021713912.1	probable pectinesterase/pectinesterase inhibitor 51	LOC110682016	874.8	813.1	835	1287.4	1088.8	1085.7	0.728762	0.0105924	-0.456481	down	4	Molecular Function:enzyme inhibitor activity (GO:0004857),Cellular Component:cell wall (GO:0005618),Molecular Function:pectinesterase activity (GO:0030599),Biological Process:cell wall modification (GO:0042545)	--	--	--	Pectin methylesterase and related acyl-CoA thioesterases	GI	Carbohydrate transport and metabolism ; Lipid transport and metabolism ;	IPR000070 [Pectinesterase, catalytic] ; IPR006501 [Pectinesterase inhibitor domain]
XP_021771450.1	basic blue protein-like	LOC110735567	984.8	1195.1	840.3	3240.4	2336.2	2269.3	0.38494	0.00816309	-1.37729	down	1	Molecular Function:electron carrier activity (GO:0009055)	--	--	--	--	--	--	IPR003245 [Phytocyanin domain]
XP_021729062.1	bark storage protein A-like	LOC110696092	517.6	537.4	478.9	867.1	790.1	823.3	0.618383	0.000360636	-0.693427	down	2	Molecular Function:catalytic activity (GO:0003824),Biological Process:nucleoside metabolic process (GO:0009116)	--	--	--	Nucleoside phosphorylase	F	Nucleotide transport and metabolism ;	IPR000845 [Nucleoside phosphorylase domain]
XP_021736382.1	protein SAR DEFICIENT 1-like	LOC110702926	748.5	671.4	809.1	458.6	552.7	525	1.45089	0.00899871	0.536937	up	2	Molecular Function:calmodulin binding (GO:0005516),Biological Process:response to stress (GO:0006950)	--	--	--	--	--	--	IPR012416 [CALMODULIN-BINDING PROTEIN60]
XP_021737892.1	AAA-ATPase At3g28580-like	LOC110704421	117.7	132.8	123.7	95.7	99.2	112.3	1.2181	0.0289161	0.284631	up	1	Molecular Function:ATP binding (GO:0005524)	--	--	--	AAA+-type ATPase, SpoVK/Ycf46/Vps4 family	MDT	Cell wall/membrane/envelope biogenesis ; Cell cycle control, cell division, chromosome partitioning ; Signal transduction mechanisms ;	IPR003959 [ATPase, AAA-type, core] ; IPR025753 [AAA-type ATPase, N-terminal domain]
XP_021763166.1	wall-associated receptor kinase 2-like	LOC110727893	438.1	467.9	431.7	335.3	330.9	298.8	1.38622	0.00149115	0.471154	up	4	Molecular Function:protein kinase activity (GO:0004672),Molecular Function:calcium ion binding (GO:0005509),Biological Process:protein phosphorylation (GO:0006468),Molecular Function:polysaccharide binding (GO:0030247)	--	--	--	Ankyrin repeat	T	Signal transduction mechanisms ;	IPR001245 [Serine-threonine/tyrosine-protein kinase catalytic domain] ; IPR001881 [EGF-like calcium-binding domain] ; IPR025287 [Wall-associated receptor kinase, galacturonan-binding domain]
XP_021747831.1	beta-glucosidase 24-like	LOC110713681	515.1	541.4	498.3	666.9	641.4	640.4	0.797865	0.000999711	-0.325783	down	1	Biological Process:carbohydrate metabolic process (GO:0005975)	beta-glucosidase	3.2.1.21	ko00460 Cyanoamino acid metabolism ko00500 Starch and sucrose metabolism ko00940 Phenylpropanoid biosynthesis ko01100 Metabolic pathways ko01110 Biosynthesis of secondary metabolites	Beta-glucosidase/6-phospho-beta-glucosidase/beta-galactosidase	G	Carbohydrate transport and metabolism ;	IPR001360 [Glycoside hydrolase family 1]
XP_021768405.1	lipid transfer-like protein VAS	LOC110732726	1218	1258.1	1115.5	1389.2	1571.2	1402.2	0.823271	0.0237849	-0.280562	down	--	--	--	--	--	--	--	--	IPR016140 [Bifunctional inhibitor/plant lipid transfer protein/seed storage helical domain]
XP_021762500.1	putative cysteine-rich receptor-like protein kinase 9	LOC110727240	839.2	906.8	857.7	645.3	607.4	634.3	1.37981	0.000493217	0.464469	up	--	--	--	--	--	--	--	--	IPR002902 [Gnk2-homologous domain]
XP_021745936.1	interactor of constitutive active ROPs 3-like	LOC110711816	528	506.3	493.1	676.4	657.8	642.8	0.772585	0.000439882	-0.372235	down	--	--	--	--	--	--	--	--	--
XP_021722279.1	major allergen Pru ar 1-like	LOC110689782	247.8	308.9	280.2	83.4	182.9	200.5	1.79284	0.0381828	0.842251	up	2	Biological Process:defense response (GO:0006952),Biological Process:response to biotic stimulus (GO:0009607)	--	--	--	--	--	--	IPR000916 [Bet v I/Major latex protein]
XP_021716514.1	uncharacterized protein At5g01610-like	LOC110684365	652.8	692.3	654.2	943.1	935.6	864.8	0.728741	0.000908809	-0.456523	down	--	--	--	--	--	--	--	--	IPR007493 [Protein of unknown function DUF538]
XP_021732818.1	O-acyltransferase WSD1-like	LOC110699619	717.8	894.5	810.6	501.8	425.8	468.9	1.73498	0.0035322	0.794919	up	2	Molecular Function:diacylglycerol O-acyltransferase activity (GO:0004144),Biological Process:glycerolipid biosynthetic process (GO:0045017)	--	--	--	Non-ribosomal peptide synthetase component F	Q	Secondary metabolites biosynthesis, transport and catabolism ;	IPR004255 [O-acyltransferase, WSD1, N-terminal] ; IPR009721 [O-acyltransferase WSD1, C-terminal]
XP_021762037.1	GDSL esterase/lipase At3g48460-like	LOC110726823	496.7	426.6	401.8	550.9	571.8	502.9	0.815145	0.0457605	-0.294871	down	--	--	--	--	--	Phospholipase/lecithinase/hemolysin	IR	Lipid transport and metabolism ; General function prediction only ;	IPR001087 [GDSL lipase/esterase]
XP_021748230.1	beta-1	LOC110714073	903.1	966.6	886.2	842.8	706	745.3	1.2013	0.0315746	0.264595	up	3	Biological Process:protein glycosylation (GO:0006486),Molecular Function:galactosyltransferase activity (GO:0008378),Cellular Component:membrane (GO:0016020)	beta-1,3-galactosyltransferase 1/2/3/4/5/7/8	2.4.1.-	--	--	--	--	IPR002659 [Glycosyl transferase, family 31] ; IPR025298 [Domain of unknown function DUF4094]
XP_021749332.1	fatty alcohol:caffeoyl-CoA acyltransferase	LOC110715064	1071.5	1010.9	1049	774.6	905.4	879.4	1.22349	0.0120471	0.291002	up	--	--	--	--	--	--	--	--	IPR003480 [Transferase]
XP_021732666.1	chitinase-like protein 1	LOC110699484	859.2	841.3	774.2	1024.6	1004.5	947.2	0.831469	0.00856878	-0.266266	down	3	Molecular Function:chitinase activity (GO:0004568),Biological Process:chitin catabolic process (GO:0006032),Biological Process:cell wall macromolecule catabolic process (GO:0016998)	--	--	--	Chitodextrinase	G	Carbohydrate transport and metabolism ;	IPR000726 [Glycoside hydrolase, family 19, catalytic]
XP_021726388.1	caffeoylshikimate esterase-like	LOC110693566	267.6	260.2	244.1	291.3	334.2	358.7	0.784292	0.0275617	-0.350538	down	--	--	--	--	--	Lysophospholipase, alpha-beta hydrolase superfamily	I	Lipid transport and metabolism ;	IPR022742 [Serine aminopeptidase, S33]
XP_021765022.1	heavy metal-associated isoprenylated plant protein 39-like	LOC110729584	477.7	405.9	486.7	267.9	266.6	281.3	1.6797	0.00206687	0.748204	up	2	Biological Process:metal ion transport (GO:0030001),Molecular Function:metal ion binding (GO:0046872)	--	--	--	--	--	--	IPR006121 [Heavy metal-associated domain, HMA]
XP_021718952.1	uncharacterized protein LOC110686657	LOC110686657	1145.6	1209.6	932.5	1443.5	1452.4	1500.9	0.747748	0.0124782	-0.419375	down	--	--	--	--	--	--	--	--	--
XP_021767915.1	uncharacterized protein LOC110732302	LOC110732302	213.4	244.3	219.6	325.4	250.7	315.7	0.759475	0.0474204	-0.396925	down	--	--	--	--	--	--	--	--	IPR007493 [Protein of unknown function DUF538]
XP_021724106.1	isoflavone 2\\-hydroxylase-like	LOC110691472	131	117.7	122.5	62.1	87.4	96.9	1.50649	0.0199243	0.591194	up	3	Molecular Function:iron ion binding (GO:0005506),Molecular Function:heme binding (GO:0020037),Biological Process:oxidation-reduction process (GO:0055114)	--	--	--	Cytochrome P450	QV	Secondary metabolites biosynthesis, transport and catabolism ; Defense mechanisms ;	IPR001128 [Cytochrome P450]
XP_021744088.1	uncharacterized protein LOC110710142	LOC110710142	1147.8	1376.7	1087.3	1864.1	1654.6	1572.5	0.70942	0.0163159	-0.495288	down	--	--	--	--	--	--	--	--	--
XP_021740508.1	cytochrome P450 76AD1-like	LOC110706846	625.8	659.9	661.8	566.6	505.7	546.2	1.20327	0.00684098	0.266966	up	3	Molecular Function:iron ion binding (GO:0005506),Molecular Function:heme binding (GO:0020037),Biological Process:oxidation-reduction process (GO:0055114)	cytochrome P450 family 76 subfamily C	--	--	Cytochrome P450	QV	Secondary metabolites biosynthesis, transport and catabolism ; Defense mechanisms ;	IPR001128 [Cytochrome P450]
XP_021727178.1	uncharacterized protein LOC110694312	LOC110694312	515.2	469.5	513.9	365	431.8	401.8	1.25029	0.0150164	0.322265	up	--	--	--	--	--	--	--	--	--
XP_021776305.1	cytokinin riboside 5\\-monophosphate phosphoribohydrolase LOG5-like	LOC110740114	480.4	430.4	449.6	348.5	354.1	356.2	1.28485	0.0183328	0.361601	up	--	--				Predicted Rossmann fold nucleotide-binding protein	R	General function prediction only ;	IPR031100 [LOG family]
XP_021728730.1	secoisolariciresinol dehydrogenase-like	LOC110695810	125.1	135.4	127.5	113.4	90.1	111.7	1.23096	0.0403867	0.299789	up	--	--	xanthoxin dehydrogenase	1.1.1.288	ko00906 Carotenoid biosynthesis ko01100 Metabolic pathways ko01110 Biosynthesis of secondary metabolites	NAD(P)-dependent dehydrogenase, short-chain alcohol dehydrogenase family	IQR	Lipid transport and metabolism ; Secondary metabolites biosynthesis, transport and catabolism ; General function prediction only ;	--
XP_021728320.1	peroxidase 27-like	LOC110695391	315	347.6	289.6	479.8	423.5	410.2	0.724933	0.0113622	-0.46408	down	4	Molecular Function:peroxidase activity (GO:0004601),Biological Process:response to oxidative stress (GO:0006979),Molecular Function:heme binding (GO:0020037),Biological Process:oxidation-reduction process (GO:0055114)	peroxidase	1.11.1.7	ko00940 Phenylpropanoid biosynthesis ko01100 Metabolic pathways ko01110 Biosynthesis of secondary metabolites	--	--	--	IPR002016 [Haem peroxidase, plant/fungal/bacterial]
XP_021715940.1	protein NRT1/ PTR FAMILY 6.4-like	LOC110683835	500.3	439.7	536.8	330	387	408.7	1.31189	0.0334649	0.391652	up	3	Molecular Function:transporter activity (GO:0005215),Biological Process:transport (GO:0006810),Cellular Component:membrane (GO:0016020)	--	--	--	Dipeptide/tripeptide permease	E	Amino acid transport and metabolism ;	IPR000109 [Proton-dependent oligopeptide transporter family]
XP_021762730.1	myosin-binding protein 2-like	LOC110727484	259.5	244.6	297.8	320.7	339.8	311.4	0.825085	0.0340826	-0.277386	down	--	--	--	--	--	--	--	--	IPR007656 [Zein-binding domain]
XP_021729091.1	putative zinc finger protein CONSTANS-LIKE 11	LOC110696115	413.1	412.6	414.4	525.7	560.9	483.3	0.789923	0.0391404	-0.340216	down	1	Molecular Function:protein binding (GO:0005515)	--	--	--	--	--	--	IPR010402 [CCT domain]
XP_021745251.1	clathrin interactor EPSIN 2-like	LOC110711180	181.1	201.6	182.8	170.6	124.2	138.2	1.306	0.0441212	0.38516	up	--	--	epsin	--	ko04144 Endocytosis	--	--	--	IPR013809 [ENTH domain]
XP_021722953.1	probable LRR receptor-like serine/threonine-protein kinase At1g14390	LOC110690431	538.3	467.5	492.4	795.9	1194.8	931.7	0.512661	0.016234	-0.963923	down	2	Molecular Function:protein kinase activity (GO:0004672),Biological Process:protein phosphorylation (GO:0006468)	--	--	--	Leucine-rich repeat (LRR) protein	K	Transcription ;	IPR001245 [Serine-threonine/tyrosine-protein kinase catalytic domain]
XP_021740082.1	uncharacterized protein LOC110706472	LOC110706472	597.2	666.2	555.2	775.1	722	708.9	0.824388	0.0276967	-0.278605	down	2	Molecular Function:cytochrome-c oxidase activity (GO:0004129),Cellular Component:mitochondrion (GO:0005739)	--	--	--	--	--	--	IPR003213 [Cytochrome c oxidase, subunit VIb]
XP_021724190.1	auxin-binding protein ABP19a-like	LOC110691560	345.7	471.1	386.4	673.2	566.7	827	0.582128	0.0266984	-0.780592	down	1	Molecular Function:nutrient reservoir activity (GO:0045735)	--	--	--	--	--	--	IPR006045 [Cupin 1]
XP_021728851.1	dirigent protein 22	LOC110695925	587.5	563	600	705.6	726.5	671.8	0.832026	0.00363806	-0.265299	down	--	--	--	--	--	--	--	--	IPR004265 [Plant disease resistance response protein]
XP_021772717.1	uncharacterized protein LOC110736728	LOC110736728	546	673.3	548.7	918.7	743.7	740.1	0.7359	0.0431365	-0.442418	down	--	--	--	--	--	Predicted enzyme of the cupin superfamily	R	General function prediction only ;	IPR008579 [Domain of unknown function DUF861, cupin-3]
XP_021748572.1	trypsin inhibitor BvTI-like	LOC110714369	331	290.4	297	461.8	487.2	523.9	0.623532	0.00109468	-0.681465	down	1	Molecular Function:endopeptidase inhibitor activity (GO:0004866)	--	--	--	--	--	--	IPR002160 [Proteinase inhibitor I3, Kunitz legume]
XP_021725701.1	uncharacterized protein LOC110692928	LOC110692928	107.8	114.7	120.2	95.8	97.3	83.4	1.23942	0.017772	0.309667	up	--	--	--	--	--	--	--	--	--
XP_021764642.1	9-cis-epoxycarotenoid dioxygenase NCED1	LOC110729235	538.2	478.3	556.9	343.3	346.1	371.9	1.48252	0.00255045	0.568053	up	1	Biological Process:oxidation-reduction process (GO:0055114)	9-cis-epoxycarotenoid dioxygenase	1.13.11.51	ko00906 Carotenoid biosynthesis ko01100 Metabolic pathways ko01110 Biosynthesis of secondary metabolites	Carotenoid cleavage dioxygenase or a related enzyme	Q	Secondary metabolites biosynthesis, transport and catabolism ;	IPR004294 [Carotenoid oxygenase]
XP_021730855.1	caffeic acid 3-O-methyltransferase-like	LOC110697782	706.3	590.6	756.9	379.9	513.6	501.1	1.47268	0.0279287	0.558444	up	2	Molecular Function:O-methyltransferase activity (GO:0008171),Molecular Function:protein dimerization activity (GO:0046983)	--	--	--	Ubiquinone/menaquinone biosynthesis C-methylase UbiE	H	Coenzyme transport and metabolism ;	IPR001077 [O-methyltransferase, family 2] ; IPR012967 [Plant methyltransferase dimerisation]
XP_021748587.1	factor Xa inhibitor BuXI-like	LOC110714386	480.8	543.5	458.4	703.5	637.3	646.2	0.7462	0.00689689	-0.422365	down	1	Molecular Function:endopeptidase inhibitor activity (GO:0004866)	--	--	--	--	--	--	IPR002160 [Proteinase inhibitor I3, Kunitz legume]
XP_021740505.1	caffeoylshikimate esterase-like	LOC110706843	589.3	615.2	572.5	496.5	478.2	398.3	1.29425	0.0144947	0.372112	up	--	--	--	--	--	Lysophospholipase, alpha-beta hydrolase superfamily	I	Lipid transport and metabolism ;	IPR022742 [Serine aminopeptidase, S33]
XP_021769194.1	probable 2-oxoglutarate-dependent dioxygenase At5g05600	LOC110733449	288.7	266.3	270.5	246.2	219.8	208.9	1.22314	0.0182774	0.290594	up	2	Molecular Function:oxidoreductase activity (GO:0016491),Biological Process:oxidation-reduction process (GO:0055114)	--	--	--	Isopenicillin N synthase and related dioxygenases	Q	Secondary metabolites biosynthesis, transport and catabolism ;	IPR005123 [Oxoglutarate/iron-dependent dioxygenase] ; IPR026992 [Non-haem dioxygenase N-terminal domain]
XP_021744133.1	thermospermine synthase ACAULIS5-like	LOC110710176	50	58.6	54.6	76	80.1	94.8	0.650458	0.00933405	-0.620471	down	--	--	thermospermine synthase	2.5.1.79	--	Spermidine synthase	E	Amino acid transport and metabolism ;	--
XP_021740642.1	ethylene-responsive transcription factor 4-like	LOC110706946	476.3	503.4	495.6	375.5	400.4	437.7	1.21564	0.0116143	0.281715	up	--	--	EREBP-like factor	--	--	--	--	--	IPR001471 [AP2/ERF domain]
XP_021721743.1	uncharacterized Rho GTPase-activating protein At5g61530-like	LOC110689303	219.4	225.5	233.8	155	166.2	201.8	1.29771	0.0242853	0.375963	up	1	Biological Process:signal transduction (GO:0007165)	--	--	--	--	--	--	IPR000198 [Rho GTPase-activating protein domain]
XP_021721722.1	uncharacterized protein LOC110689279	LOC110689279	307.4	328.4	348.3	222	221.1	235.6	1.44998	0.00131629	0.536031	up	--	--	--	--	--	--	--	--	IPR012881 [Protein of unknown function DUF1685]
XP_021774335.1	probable inactive purple acid phosphatase 29	LOC110738266	297	356.2	301.5	527.1	403.1	474.5	0.679647	0.0210342	-0.557143	down	1	Molecular Function:hydrolase activity (GO:0016787)	--	--	--	3',5'-cyclic AMP phosphodiesterase CpdA	T	Signal transduction mechanisms ;	IPR004843 [Calcineurin-like phosphoesterase domain, ApaH type]
XP_021763250.1	uncharacterized protein LOC110727968	LOC110727968	104.2	101.5	109.7	70.9	89.2	88.9	1.26667	0.0273313	0.341037	up	--	--	--	--	--	--	--	--	--
XP_021745789.1	protein ECERIFERUM 26-like	LOC110711679	425.4	379.6	408.3	490.7	597.2	568.4	0.732536	0.0128439	-0.449028	down	--	--	--	--	--	--	--	--	IPR003480 [Transferase]
XP_021714054.1	peroxidase 64-like	LOC110682117	292.7	260.6	274.3	691	778.7	661.9	0.388253	0.000279183	-1.36493	down	4	Molecular Function:peroxidase activity (GO:0004601),Biological Process:response to oxidative stress (GO:0006979),Molecular Function:heme binding (GO:0020037),Biological Process:oxidation-reduction process (GO:0055114)	peroxidase	1.11.1.7	ko00940 Phenylpropanoid biosynthesis ko01100 Metabolic pathways ko01110 Biosynthesis of secondary metabolites	--	--	--	IPR002016 [Haem peroxidase, plant/fungal/bacterial]
XP_021769308.1	5-amino-6-(5-phospho-D-ribitylamino)uracil phosphatase	LOC110733553	439.3	455.6	438.8	553.7	510.1	539.5	0.831847	0.00300704	-0.26561	down	--	--	--	--	--	Beta-phosphoglucomutase or related phosphatase, HAD superfamily	GR	Carbohydrate transport and metabolism ; General function prediction only ;	IPR023214 [HAD-like domain]
XP_021773683.1	germin-like protein 5-1 isoform X1	LOC110737658	169.5	202.9	150.3	285.9	232	230.4	0.698517	0.0344142	-0.517634	down	1	Molecular Function:nutrient reservoir activity (GO:0045735)	--	--	--	Oxalate decarboxylase/archaeal phosphoglucose isomerase, cupin superfamily	G	Carbohydrate transport and metabolism ;	IPR006045 [Cupin 1]
XP_021731673.1	extra-large guanine nucleotide-binding protein 1-like	LOC110698536	194.6	184.7	186.8	137	172.2	159.1	1.20884	0.0381915	0.273624	up	5	Molecular Function:GTPase activity (GO:0003924),Molecular Function:signal transducer activity (GO:0004871),Biological Process:G-protein coupled receptor signaling pathway (GO:0007186),Molecular Function:guanyl nucleotide binding (GO:0019001),Molecular Function:G-protein beta/gamma-subunit complex binding (GO:0031683)	--	--	--	--	--	--	IPR001019 [Guanine nucleotide binding protein (G-protein), alpha subunit]
XP_021735487.1	probable protein arginine N-methyltransferase 6	LOC110702127	330.4	295.6	354.2	524	380	452.7	0.722488	0.0491105	-0.468954	down	--	--	type I protein arginine methyltransferase	2.1.1.319	--	Predicted RNA methylase	R	General function prediction only ;	--
XP_021716339.1	peroxidase 57-like	LOC110684229	466.5	546.2	416.3	667.3	660.9	639.5	0.726229	0.00977159	-0.461504	down	4	Molecular Function:peroxidase activity (GO:0004601),Biological Process:response to oxidative stress (GO:0006979),Molecular Function:heme binding (GO:0020037),Biological Process:oxidation-reduction process (GO:0055114)	peroxidase	1.11.1.7	ko00940 Phenylpropanoid biosynthesis ko01100 Metabolic pathways ko01110 Biosynthesis of secondary metabolites	--	--	--	IPR002016 [Haem peroxidase, plant/fungal/bacterial]
XP_021759031.1	protein HOMOLOG OF MAMMALIAN LYST-INTERACTING PROTEIN 5-like	LOC110723926	691.7	688.9	679	564.4	459.8	524.7	1.32972	0.0289649	0.41112	up	--	--	vacuolar protein sorting-associated protein VTA1	--	ko04144 Endocytosis	--	--	--	--
XP_021729496.1	uncharacterized protein LOC110696503	LOC110696503	243.5	293.5	234.7	472	391.3	343.8	0.639301	0.0252641	-0.645433	down	--	--	--	--	--	--	--	--	IPR007650 [Zf-FLZ domain]
XP_021765621.1	uncharacterized acetyltransferase At3g50280-like	LOC110730155	156.8	252.6	161.1	117	80.8	93.6	1.95779	0.0478262	0.969226	up	--	--	--	--	--	--	--	--	IPR003480 [Transferase]
XP_021714525.1	epoxide hydrolase 4-like	LOC110682494	487	505.6	486.8	669.1	768.8	720.3	0.685479	0.00154376	-0.544816	down	--	--	--	--	--	Pimeloyl-ACP methyl ester carboxylesterase	HR	Coenzyme transport and metabolism ; General function prediction only ;	IPR000073 [Alpha/beta hydrolase fold-1]
XP_021733797.1	uncharacterized protein LOC110700553	LOC110700553	183.9	212.5	149.6	352.9	278.1	236.8	0.629177	0.0496393	-0.668462	down	--	--	--	--	--	--	--	--	--
XP_021743289.1	uncharacterized protein LOC110709383 isoform X1	LOC110709383	526.2	472	527	376.8	431.5	453.8	1.20846	0.0399384	0.273172	up	3	Molecular Function:beta-1,4-mannosylglycoprotein 4-beta-N-acetylglucosaminyltransferase activity (GO:0003830),Biological Process:protein N-linked glycosylation (GO:0006487),Cellular Component:membrane (GO:0016020)	beta-1,4-mannosyl-glycoprotein beta-1,4-N-acetylglucosaminyltransferase	2.4.1.144	ko00510 N-Glycan biosynthesis ko01100 Metabolic pathways	Tetratricopeptide (TPR) repeat	R	General function prediction only ;	IPR006813 [Glycosyl transferase, family 17]
XP_021713613.1	LOW QUALITY PROTEIN: protein EXORDIUM-like 5	LOC110681794	344.9	347.8	353.9	509.9	538.3	508.4	0.672363	7.24991e-05	-0.572688	down	--	--	--	--	--	--	--	--	IPR006766 [Phosphate-induced protein 1]
XP_021751951.1	uncharacterized protein LOC110717532 isoform X2	LOC110717532	313	316.2	302.5	413.7	366.5	344.9	0.828104	0.0358838	-0.272116	down	--	--	--	--	--	NAD(P)-dependent dehydrogenase, short-chain alcohol dehydrogenase family	IQR	Lipid transport and metabolism ; Secondary metabolites biosynthesis, transport and catabolism ; General function prediction only ;	IPR002347 [Short-chain dehydrogenase/reductase SDR]
XP_021740275.1	blue copper protein-like	LOC110706637	96.7	108.9	100	182.6	186.4	174.6	0.562178	9.49102e-05	-0.830901	down	1	Molecular Function:electron carrier activity (GO:0009055)	--	--	--	--	--	--	IPR003245 [Phytocyanin domain]
XP_021732786.1	inorganic pyrophosphatase 1-like	LOC110699592	174.8	209.3	196.2	89.8	97.3	71.7	2.24227	0.00104903	1.16496	up	1	Molecular Function:phosphatase activity (GO:0016791)	pyridoxal phosphate phosphatase PHOSPHO2	3.1.3.74	ko00750 Vitamin B6 metabolism ko01100 Metabolic pathways	--	--	--	IPR016965 [Phosphatase PHOSPHO-type]
XP_021774395.1	uncharacterized protein LOC110738338 isoform X1	LOC110738338	93.8	132.9	104.8	78.4	54.2	50.3	1.81247	0.0273833	0.857954	up	--	--	--	--	--	--	--	--	IPR016140 [Bifunctional inhibitor/plant lipid transfer protein/seed storage helical domain]
XP_021728528.1	cytochrome P450 CYP82D47-like	LOC110695625	345.8	373.1	360.9	483.1	445.4	395.8	0.815374	0.0370261	-0.294466	down	3	Molecular Function:iron ion binding (GO:0005506),Molecular Function:heme binding (GO:0020037),Biological Process:oxidation-reduction process (GO:0055114)	--	--	--	Cytochrome P450	QV	Secondary metabolites biosynthesis, transport and catabolism ; Defense mechanisms ;	IPR001128 [Cytochrome P450]
XP_021724122.1	leucine-rich repeat receptor-like tyrosine-protein kinase PXC3	LOC110691494	399.6	407.7	414.8	351	332.9	329.5	1.20594	0.000957214	0.270159	up	3	Molecular Function:protein kinase activity (GO:0004672),Molecular Function:protein binding (GO:0005515),Biological Process:protein phosphorylation (GO:0006468)	--	--	--	Leucine-rich repeat (LRR) protein	K	Transcription ;	IPR001245 [Serine-threonine/tyrosine-protein kinase catalytic domain] ; IPR001611 [Leucine-rich repeat]
XP_021770207.1	uncharacterized protein LOC110734379	LOC110734379	305	313.2	326.4	368.6	375.5	406.7	0.82082	0.00661715	-0.284862	down	1	Biological Process:lipid metabolic process (GO:0006629)	--	--	--	--	--	--	IPR002921 [Fungal lipase-like domain]
XP_021722126.1	LOW QUALITY PROTEIN: glutathione transferase GST 23-like	LOC110689665	219	226.2	209.7	169.6	183	188.4	1.21054	0.00667659	0.275646	up	1	Molecular Function:protein binding (GO:0005515)	glutathione S-transferase	2.5.1.18	ko00480 Glutathione metabolism	Glutathione S-transferase	O	Posttranslational modification, protein turnover, chaperones ;	IPR004045 [Glutathione S-transferase, N-terminal] ; IPR004046 [Glutathione S-transferase, C-terminal]
XP_021738496.1	CCG-binding protein 1-like	LOC110704993	130.9	131.5	129.8	102.1	113.2	108.1	1.21274	0.0171338	0.27827	up	--	--	--	--	--	--	--	--	--
XP_021715008.1	auxin-binding protein ABP19a-like	LOC110682978	148	162.8	133.1	216.9	219.6	216.9	0.679369	0.0139736	-0.557732	down	1	Molecular Function:nutrient reservoir activity (GO:0045735)	--	--	--	--	--	--	IPR006045 [Cupin 1]
XP_021762349.1	cytosolic sulfotransferase 13-like	LOC110727114	555.2	488.3	539.1	225.7	288.2	222.3	2.14969	0.000660492	1.10413	up	1	Molecular Function:sulfotransferase activity (GO:0008146)	hydroxyjasmonate sulfotransferase	2.8.2.39	--	--	--	--	IPR000863 [Sulfotransferase domain]
