# Supplementary material for: Genome-Wide Transcriptomic and Proteomic Exploration of Molecular Regulations in Quinoa Responses to Ethylene and Salt Stress
Source: Plants (Basel). 2021 Oct 25;10(11):2281. doi: 10.3390/plants10112281 (PMC8625574; doi:10.3390/plants10112281)
Supplement: Supplementary file 1 [file plants-10-02281-s001.zip › plants-1403961/SUPPLEMENTARY MATERIALS/SUPPLEMENTARY MATERIAL EXCEL S4-QIAN MA.xls]

Protein	Description	Gene	H2Op_1	H2Op_3	H2Op_2	SALTp_2	SALTp_1	ACCp_1	SALTp_3	ACCp_3	ACCp_2	GO_NUM	GO_Description	KEGG_Description	KEGG_EC	KEGG_ko	COG_Function_Description	COG_Function_Class	COG_Class_Description	IPR_Term
XP_021748514.1	kunitz-type trypsin inhibitor alpha chain-like	LOC110714315	13137	13944.6	15489.9	7636.3	8699.2	9189.7	7900.4	9653.3	11001	1	Molecular Function:endopeptidase inhibitor activity (GO:0004866)	--	--	--	--	--	--	IPR002160 [Proteinase inhibitor I3, Kunitz legume]
XP_021776183.1	pathogenesis-related protein PRB1-3-like	LOC110740007	2773.5	3058	2696.9	5534.7	5393.2	3714	6090.2	3303.5	3492.7	--	--	pathogenesis-related protein 1	--	ko04016 MAPK signaling pathway - plant ko04075 Plant hormone signal transduction ko04626 Plant-pathogen interaction	Uncharacterized conserved protein YkwD, contains CAP (CSP/antigen 5/PR1) domain	S	Function unknown ;	IPR014044 [CAP domain]
XP_021730094.1	uncharacterized protein LOC110697064 isoform X1	LOC110697064	2697.9	2463.3	2372.9	3388.8	3192	4237.8	3318.3	4210.4	4186.7	--	--	--	--	--	--	--	--	IPR012418 [CAP160]
XP_021730744.1	probable aquaporin PIP2-5	LOC110697673	3018	2486.7	2572.1	3637	3477.2	4552.5	3481.4	4372.3	3924.3	3	Molecular Function:transporter activity (GO:0005215),Biological Process:transport (GO:0006810),Cellular Component:membrane (GO:0016020)	aquaporin PIP	--	--	Glycerol uptake facilitator and related aquaporins (Major Intrinsic Protein Family)	G	Carbohydrate transport and metabolism ;	IPR000425 [Major intrinsic protein]
XP_021764282.1	bark storage protein A-like	LOC110728925	3816.8	2812.2	3562	1064.9	1264.8	2067.9	1164.6	2482.8	2219.6	2	Molecular Function:catalytic activity (GO:0003824),Biological Process:nucleoside metabolic process (GO:0009116)	--	--	--	Nucleoside phosphorylase	F	Nucleotide transport and metabolism ;	IPR000845 [Nucleoside phosphorylase domain]
XP_021736732.1	desmethylxanthohumol 6\\-O-methyltransferase-like	LOC110703261	3275	3367.3	3130.3	2541.1	2524.8	1870.9	2510.4	2044.1	1913.6	2	Molecular Function:O-methyltransferase activity (GO:0008171),Molecular Function:protein dimerization activity (GO:0046983)	caffeic acid 3-O-methyltransferase	2.1.1.68	ko00940 Phenylpropanoid biosynthesis ko01100 Metabolic pathways ko01110 Biosynthesis of secondary metabolites	DNA-binding transcriptional regulator, IclR family	K	Transcription ;	IPR001077 [O-methyltransferase, family 2] ; IPR012967 [Plant methyltransferase dimerisation]
XP_021750232.1	12-oxophytodienoate reductase 3-like	LOC110715921	91	60.5	56.4	141.6	139.1	182.9	149.6	170.2	165.7	3	Molecular Function:FMN binding (GO:0010181),Molecular Function:oxidoreductase activity (GO:0016491),Biological Process:oxidation-reduction process (GO:0055114)	12-oxophytodienoic acid reductase	1.3.1.42	ko00592 alpha-Linolenic acid metabolism ko01100 Metabolic pathways ko01110 Biosynthesis of secondary metabolites	2,4-dienoyl-CoA reductase or related NADH-dependent reductase, Old Yellow Enzyme (OYE) family	C	Energy production and conversion ;	IPR001155 [NADH:flavin oxidoreductase/NADH oxidase, N-terminal]
XP_021714054.1	peroxidase 64-like	LOC110682117	691	661.9	778.7	260.6	292.7	236.1	274.3	221.7	209	4	Molecular Function:peroxidase activity (GO:0004601),Biological Process:response to oxidative stress (GO:0006979),Molecular Function:heme binding (GO:0020037),Biological Process:oxidation-reduction process (GO:0055114)	peroxidase	1.11.1.7	ko00940 Phenylpropanoid biosynthesis ko01100 Metabolic pathways ko01110 Biosynthesis of secondary metabolites	--	--	--	IPR002016 [Haem peroxidase, plant/fungal/bacterial]
XP_021732786.1	inorganic pyrophosphatase 1-like	LOC110699592	89.8	71.7	97.3	209.3	174.8	226.4	196.2	281.5	259.1	1	Molecular Function:phosphatase activity (GO:0016791)	pyridoxal phosphate phosphatase PHOSPHO2	3.1.3.74	ko00750 Vitamin B6 metabolism ko01100 Metabolic pathways	--	--	--	IPR016965 [Phosphatase PHOSPHO-type]
