# Supplementary material for: Genome-Wide Transcriptomic and Proteomic Exploration of Molecular Regulations in Quinoa Responses to Ethylene and Salt Stress
Source: Plants (Basel). 2021 Oct 25;10(11):2281. doi: 10.3390/plants10112281 (PMC8625574; doi:10.3390/plants10112281)
Supplement: Supplementary file 1 [file plants-10-02281-s001.zip › plants-1403961/SUPPLEMENTARY MATERIALS/SUPPLEMENTARY MATERIAL EXCEL S5-QIAN MA.xls]

## Sheet: ACC_VS_H2O_prot_tran_diff
Gene_id	Tran_id	Prot_id	GO_fun	kegg	Protein(log2fc)	Protein(pval)	Tran(log2fc)	Tran(pval)
LOC110726460	110726460	XP_021761631.1	protein binding	Glutathione metabolism(map00480)	0.443355	0.0113578	2.21765	2.57366e-08
LOC110735786	110735786	XP_021771663.1	metabolic process	Biosynthesis of secondary metabolites(map01110)	-0.648209	0.0292586	-2.50816	0.000874986
LOC110685204	110685204	XP_021717380.1	-	-	-0.593354	0.0251571	-5.17446	6.79596e-19
LOC110704239	110704239	XP_021737720.1	response to stimulus	Biosynthesis of secondary metabolites(map01110)	-0.860715	0.0475784	-3.7712	1.90618e-05
LOC110717404	110717404	XP_021751780.1	response to stimulus	-	-0.860776	0.0161087	-14.4464	2.48229e-16
LOC110740007	110740007	XP_021776183.1	-	Plant-pathogen interaction(map04626)	0.301443	0.0150237	8.60933	4.54064e-31
LOC110707774	110707774	XP_021741515.1	response to stimulus	-	-0.963955	0.00113985	-11.9062	1.11649e-19
LOC110719473	110719473	XP_021754120.1	-	-	1.0873	0.0258869	6.00128	2.9959e-27
LOC110715959	110715959	XP_021750266.1	nutrient reservoir activity	-	-0.835845	0.00663691	-7.54341	3.21995e-06
LOC110724275	110724275	XP_021759390.1	metabolic process	Biosynthesis of secondary metabolites(map01110)	-0.441794	0.0294118	-10.0019	5.25833e-09
LOC110739278	110739278	XP_021775434.1	protein binding	Glutathione metabolism(map00480)	-0.710549	0.0200804	-1.91088	7.95222e-09
LOC110729500	110729500	XP_021764927.1	-	Nitrogen metabolism(map00910)	-0.471133	0.00114128	-1.14628	0.000276686
LOC110738812	110738812	XP_021774943.1	response to stimulus	-	-0.765325	0.00381271	-12.4819	1.86851e-19
LOC110702521	110702521	XP_021735932.1	metabolic process	Biosynthesis of secondary metabolites(map01110)	0.337316	0.00324324	1.0147	0.00880101
LOC110690635	110690635	XP_021723175.1	response to stimulus	Biosynthesis of secondary metabolites(map01110)	-0.699285	0.0175208	-10.6626	4.04244e-08
LOC110718167	110718167	XP_021752665.1	metabolic process	-	0.685862	0.0417644	4.3921	1.34206e-12
LOC110738046	110738046	XP_021774103.1	-	Protein processing in endoplasmic reticulum(map04141)	0.276739	0.00519198	0.828653	2.91439e-09
LOC110714725	110714725	XP_021748953.1	metabolic process	-	-0.505454	0.0261103	-6.05893	6.94719e-85
LOC110688521	110688521	XP_021720980.1	-	Metabolic pathways(map01100)	-0.658639	0.0290884	-1.79061	4.73321e-05
LOC110699619	110699619	XP_021732818.1	metabolic process	-	1.03949	0.0122518	8.0956	2.65103e-06
LOC110739265	110739265	XP_021775423.1	protein binding	Glutathione metabolism(map00480)	0.343908	0.0135375	2.37713	9.67039e-08
LOC110721133	110721133	XP_021755954.1	response to stimulus	Plant-pathogen interaction(map04626)	0.40464	0.0175899	0.759579	0.0051981
LOC110702479	110702479	XP_021735882.1	-	-	0.358333	0.00631811	6.34914	6.89361e-37
LOC110683835	110683835	XP_021715940.1	-	-	0.487275	0.00451796	1.29588	0.000914482
LOC110719693	110719693	XP_021754363.1	-	Metabolic pathways(map01100)	0.32032	0.0150093	2.54224	3.31805e-06
LOC110690728	110690728	XP_021723297.1	metabolic process	-	-0.404691	0.00489024	-3.63626	8.11268e-11
LOC110695391	110695391	XP_021728320.1	response to stimulus	Biosynthesis of secondary metabolites(map01110)	-0.428463	0.0137818	-7.72067	4.67893e-06
LOC110714527	110714527	XP_021748751.1	-	Plant hormone signal transduction(map04075)	-0.46561	0.00307695	-0.809808	0.00112996
LOC110705914	110705914	XP_021739525.1	response to stimulus	Biosynthesis of secondary metabolites(map01110)	-0.415391	0.00467322	-7.42382	4.4724e-06
LOC110685209	110685209	XP_021717383.1	nutrient reservoir activity	-	0.623601	0.0110064	-10.8842	2.01876e-14
LOC110705596	110705596	XP_021739185.1	metabolic process	-	-0.516048	0.015553	-1.21688	0.0105332
LOC110694450	110694450	XP_021727313.1	electron carrier activity	-	-1.41162	0.0011867	-2.97671	0.00284155
LOC110702477	110702477	XP_021735880.1	-	-	0.45574	0.0103692	5.08687	7.18349e-31
LOC110718300	110718300	XP_021752834.1	metabolic process	Terpenoid backbone biosynthesis(map00900)	0.423143	0.00220054	0.496371	0.00799063
LOC110714606	110714606	XP_021748844.1	-	-	0.644755	0.0265923	0.89357	9.45988e-06
LOC110712416	110712416	XP_021746570.1	metabolic process	Biosynthesis of secondary metabolites(map01110)	-0.799355	0.00578121	-6.70593	2.75166e-10
LOC110702926	110702926	XP_021736382.1	response to stimulus	-	0.678964	0.00160979	2.4769	1.3201e-06
LOC110731025	110731025	XP_021766573.1	-	-	-0.368863	0.00120322	-6.84543	2.48169e-18
LOC110700578	110700578	XP_021733828.1	metabolic process	-	-0.587475	0.000181528	-5.21541	3.93891e-15
LOC110694862	110694862	XP_021727719.1	catalytic activity	-	-0.647778	0.00570675	-12.6719	3.17571e-10
LOC110684308	110684308	XP_021716438.1	metabolic process	Biosynthesis of secondary metabolites(map01110)	-0.569037	0.0235239	-2.55897	2.24071e-07
LOC110707569	110707569	XP_021741284.1	response to stimulus	Biosynthesis of secondary metabolites(map01110)	-0.278824	0.00593538	-1.40595	2.51439e-05
LOC110682117	110682117	XP_021714054.1	response to stimulus	Biosynthesis of secondary metabolites(map01110)	-1.67661	0.000170421	-3.42943	2.80036e-07
LOC110711362	110711362	XP_021745424.1	metabolic process	-	-0.297879	0.00986188	-11.2134	5.50889e-19
LOC110722584	110722584	XP_021757542.1	-	-	-0.470198	0.000301513	0.78807	0.000626406
LOC110727893	110727893	XP_021763166.1	carbohydrate binding	-	0.609961	0.00721549	3.228	1.4544e-06
LOC110686849	110686849	XP_021719138.1	-	Protein processing in endoplasmic reticulum(map04141)	0.440656	0.0389032	-1.02575	0.00620201
LOC110681694	110681694	XP_021713522.1	-	-	-0.65103	0.0431754	-9.01912	8.45613e-19
LOC110720444	110720444	XP_021755169.1	catalytic activity	-	0.353474	0.023258	2.37468	1.28248e-16
LOC110698536	110698536	XP_021731673.1	response to stimulus	-	0.444087	0.0292156	2.33173	2.49206e-05
LOC110697673	110697673	XP_021730744.1	-	-	0.669812	0.00308216	2.29625	0.00536063
LOC110718475	110718475	XP_021752992.1	metabolic process	-	0.403628	0.0222105	-7.20464	4.35424e-11
LOC110689221	110689221	XP_021721640.1	catalytic activity	-	0.573931	5.40043e-06	5.51847	2.20638e-17
LOC110681794	110681794	XP_021713613.1	-	-	-0.667986	0.000595936	-2.71056	3.44861e-09
LOC110702126	110702126	XP_021735486.1	metabolic process	-	-0.74026	0.0161238	-10.7131	5.23925e-14
LOC110692918	110692918	XP_021725688.1	metabolic process	-	1.14402	0.000194696	5.73688	1.458e-17
LOC110700846	110700846	XP_021734122.1	-	-	0.26897	0.021689	3.97446	6.08601e-11
LOC110683223	110683223	XP_021715259.1	metabolic process	Glycerophospholipid metabolism(map00564)	0.708599	0.0205062	4.09728	5.42312e-27
LOC110702476	110702476	XP_021735878.1	-	-	0.611573	0.00259085	6.07916	2.56269e-16
LOC110738641	110738641	XP_021774726.1	-	-	0.383808	0.00506166	1.5507	2.19771e-17
LOC110730799	110730799	XP_021766315.1	response to stimulus	Biosynthesis of secondary metabolites(map01110)	-0.577192	0.000658864	-3.03044	0.000357316
LOC110714611	110714611	XP_021748848.1	protein binding	-	0.740185	0.0123097	4.02923	9.40072e-32
LOC110701227	110701227	XP_021734528.1	metabolic process	Biosynthesis of secondary metabolites(map01110)	0.280547	0.0150888	1.50834	3.71068e-10
LOC110683032	110683032	XP_021715062.1	metabolic process	MAPK signaling pathway - plant(map04016)	0.287009	0.0111668	2.20712	3.74431e-07
LOC110687384	110687384	XP_021719721.1	metabolic process	Sulfur metabolism(map00920)	-0.436898	0.00747221	-1.76846	1.13439e-05
LOC110715081	110715081	XP_021749349.1	-	-	-0.939278	0.0119441	-9.91993	8.1511e-06
LOC110685174	110685174	XP_021717330.1	-	-	-0.361806	0.00499368	-1.04814	0.000117695
LOC110722769	110722769	XP_021757755.1	ion binding	Cysteine and methionine metabolism(map00270)	0.467779	0.0160288	4.22346	2.41364e-13
LOC110681958	110681958	XP_021713839.1	-	-	0.263377	0.0151224	1.84362	1.6045e-07
LOC110695976	110695976	XP_021728917.1	metabolic process	Biosynthesis of secondary metabolites(map01110)	0.410166	0.0455588	2.43474	5.42647e-07
LOC110722310	110722310	XP_021757275.1	-	-	-0.35714	0.0408029	-1.82674	0.00477263
LOC110713681	110713681	XP_021747831.1	metabolic process	Biosynthesis of secondary metabolites(map01110)	-0.40925	6.36405e-05	-7.05898	6.54723e-10
LOC110714146	110714146	XP_021748311.1	protein binding	-	0.578874	0.0068553	2.15664	2.11987e-07
LOC110703249	110703249	XP_021736716.1	catalytic activity	Biosynthesis of secondary metabolites(map01110)	0.333899	0.00208707	2.24746	5.938e-12
LOC110734520	110734520	XP_021770377.1	single-organism process	-	1.52069	0.0208551	7.46765	4.62148e-08
LOC110695766	110695766	XP_021728692.1	-	-	-0.816871	0.00794982	-2.37353	0.000718695
LOC110736163	110736163	XP_021772005.1	metabolic process	Biosynthesis of secondary metabolites(map01110)	0.869646	0.0200749	-2.98218	0.000150947
LOC110695127	110695127	XP_021728039.1	catalytic activity	-	-0.594579	0.00127229	-1.35007	0.00622344
LOC110723224	110723224	XP_021758258.1	-	-	0.311834	0.0165265	3.22187	4.01938e-19
LOC110706860	110706860	XP_021740528.1	metabolic process	-	-0.723496	0.00171455	-9.50559	1.29461e-10
LOC110692928	110692928	XP_021725701.1	-	-	0.525851	0.00817406	1.12112	1.44639e-15
LOC110727607	110727607	XP_021762883.1	metabolic process	-	0.6114	0.0166721	3.78578	4.58728e-12
LOC110729757	110729757	XP_021765232.1	metabolic process	-	-0.539981	0.00837976	-5.29177	1.03687e-06
LOC110686978	110686978	XP_021719300.1	catalytic activity	-	0.558341	0.00705766	3.09009	9.12266e-11
LOC110709920	110709920	XP_021743871.1	-	-	-0.325995	0.000859453	-3.27665	0.000121448
LOC110708680	110708680	XP_021742565.1	-	-	0.668731	0.00525139	0.722116	4.4207e-07
LOC110738697	110738697	XP_021774794.1	carbohydrate binding	-	0.538468	0.0181454	2.88251	0.000344205
LOC110719130	110719130	XP_021753728.1	response to stimulus	Biosynthesis of secondary metabolites(map01110)	-1.37068	0.00245428	-3.9681	0.000282558
LOC110688078	110688078	XP_021720450.1	metabolic process	Biosynthesis of secondary metabolites(map01110)	0.317372	0.0127517	1.8197	0.00278741
LOC110725133	110725133	XP_021760291.1	-	-	-0.413835	0.00854687	-3.09908	1.10621e-09
LOC110689279	110689279	XP_021721722.1	-	-	0.536031	0.000648788	3.39976	5.43188e-14
LOC110687446	110687446	XP_021719789.1	-	-	0.76787	0.0361532	-0.907812	0.00452466
LOC110734008	110734008	XP_021769754.1	nutrient reservoir activity	-	-0.539494	0.0200483	-5.52463	0.00122838
LOC110707892	110707892	XP_021741661.1	nutrient reservoir activity	-	0.391628	0.0466941	-5.31233	5.53989e-06
LOC110739676	110739676	XP_021775822.1	-	Cutin, suberine and wax biosynthesis(map00073)	-0.656773	0.0129235	-6.39769	1.90397e-19
LOC110725847	110725847	XP_021761001.1	metabolic process	Biosynthesis of secondary metabolites(map01110)	0.752272	0.00216959	3.37325	1.2461e-26
LOC110729339	110729339	XP_021764764.1	-	-	-0.860954	0.0152013	-2.33687	0.00455107
LOC110712937	110712937	XP_021747094.1	-	Metabolic pathways(map01100)	-0.269487	0.0332008	-1.12266	3.05891e-05
LOC110729235	110729235	XP_021764642.1	metabolic process	Biosynthesis of secondary metabolites(map01110)	0.793873	0.00135381	2.73599	6.47012e-11
LOC110715787	110715787	XP_021750092.1	-	-	0.264167	0.0128432	1.02895	3.5415e-08
LOC110687786	110687786	XP_021720110.1	metabolic process	Diterpenoid biosynthesis(map00904)	0.71812	0.000592829	3.33505	0.000156714
LOC110716842	110716842	XP_021751180.1	response to stimulus	-	-0.854006	0.000450104	-8.43961	2.58984e-26
LOC110735567	110735567	XP_021771450.1	electron carrier activity	-	-1.50205	0.00603887	-8.26958	7.56322e-09
LOC110740114	110740114	XP_021776305.1	-	-	0.400212	0.000458782	0.820902	0.00687006
LOC110706637	110706637	XP_021740275.1	electron carrier activity	-	-0.906493	0.0010634	-5.8381	3.36776e-13
LOC110715921	110715921	XP_021750232.1	metabolic process	Biosynthesis of secondary metabolites(map01110)	1.31929	0.00101033	4.4504	6.13536e-09
LOC110694698	110694698	XP_021727559.1	metabolic process	Plant-pathogen interaction(map04626)	0.371965	0.0206965	1.65157	0.000983238
LOC110684313	110684313	XP_021716442.1	metabolic process	Cutin, suberine and wax biosynthesis(map00073)	-0.391031	0.0230095	3.67208	4.34733e-05
LOC110710176	110710176	XP_021744133.1	-	-	-0.754708	0.00456937	-1.99069	0.00171052
LOC110726377	110726377	XP_021761544.1	-	-	0.436513	0.0313235	1.68951	0.000838526
LOC110739366	110739366	XP_021775516.1	metabolic process	-	-0.703228	0.00200773	-1.43705	1.14316e-05
LOC110711614	110711614	XP_021745715.1	single-organism process	-	0.381113	0.0416654	0.741046	0.00797405
LOC110731374	110731374	XP_021766923.1	-	Biosynthesis of secondary metabolites(map01110)	0.519489	0.0354266	4.39253	0.00111984
LOC110691800	110691800	XP_021724450.1	protein binding	-	-0.376242	0.0157187	-2.23376	0.00440216
LOC110721964	110721964	XP_021756889.1	-	-	0.874838	0.01452	-7.00405	5.03984e-05
LOC110691494	110691494	XP_021724122.1	metabolic process	-	0.328689	0.000502685	-3.58781	1.8798e-06
LOC110716548	110716548	XP_021750874.1	-	-	-0.394253	0.0462528	2.04005	0.00746379
LOC110731662	110731662	XP_021767233.1	catalytic activity	Biosynthesis of secondary metabolites(map01110)	0.264068	0.0473824	2.71851	3.24491e-05
LOC110728073	110728073	XP_021763382.1	protein binding	-	0.264617	0.0357769	-0.690087	0.00116841
LOC110703261	110703261	XP_021736732.1	catalytic activity	Biosynthesis of secondary metabolites(map01110)	-0.745593	0.000108952	-3.51797	3.12149e-06
LOC110720578	110720578	XP_021755311.1	catalytic activity	ABC transporters(map02010)	-0.628876	0.0397816	-1.47629	1.84323e-08
LOC110693173	110693173	XP_021725990.1	metabolic process	Biosynthesis of secondary metabolites(map01110)	-0.346959	0.00573101	-6.24657	1.24058e-13
LOC110705199	110705199	XP_021738745.1	sequence-specific DNA binding	-	0.322786	0.043709	1.05511	1.25735e-08
LOC110684391	110684391	XP_021716538.1	metabolic process	Biosynthesis of secondary metabolites(map01110)	0.41996	0.00024239	1.57065	0.00987761
LOC110727951	110727951	XP_021763234.1	response to stimulus	-	-0.336683	0.00249034	-5.73082	3.29274e-14
LOC110725791	110725791	XP_021760951.1	metabolic process	Biosynthesis of secondary metabolites(map01110)	-0.558368	0.0100745	-1.49809	0.00515659
LOC110698063	110698063	XP_021731158.1	-	-	0.552196	0.00834531	1.91777	5.29234e-09
LOC110727484	110727484	XP_021762730.1	-	-	-0.303711	0.0256418	-0.770992	0.00523794
LOC110682269	110682269	XP_021714262.1	-	Biosynthesis of secondary metabolites(map01110)	0.377287	0.00763729	2.80993	5.39038e-05
LOC110695281	110695281	XP_021728227.1	-	-	-0.439879	0.0118996	1.19724	0.00155757
LOC110730155	110730155	XP_021765621.1	-	-	1.39604	0.00231805	3.51252	1.02852e-17
LOC110736259	110736259	XP_021772122.1	metabolic process	-	0.70237	0.00955727	6.89031	1.22671e-11
LOC110720567	110720567	XP_021755293.1	response to stimulus	Plant-pathogen interaction(map04626)	0.449003	0.00214106	0.884607	0.00544351
LOC110705183	110705183	XP_021738730.1	-	Metabolic pathways(map01100)	0.269619	0.00424255	0.578365	0.00475028
LOC110730558	110730558	XP_021766066.1	-	-	-0.68012	0.00446443	-9.22719	6.98456e-10
LOC110735143	110735143	XP_021770993.1	metabolic process	-	-0.2703	0.00243177	-1.95348	0.00064626
LOC110682494	110682494	XP_021714525.1	-	-	-0.495543	0.00237577	-6.2548	2.78061e-14
LOC110682809	110682809	XP_021714846.1	metabolic process	Biosynthesis of secondary metabolites(map01110)	0.793344	0.000257113	9.15447	1.39287e-31
LOC110701071	110701071	XP_021734354.1	ion binding	Protein processing in endoplasmic reticulum(map04141)	0.280782	0.00232286	1.85688	0.000654871
LOC110738811	110738811	XP_021774942.1	response to stimulus	-	-0.912296	0.0109364	-10.8417	1.95064e-11
LOC110682113	110682113	XP_021714049.1	-	-	-0.290497	0.00146425	1.1553	0.00175186
LOC110695268	110695268	XP_021728212.1	-	-	-0.701032	0.00601012	-4.32122	1.27707e-13
LOC110709817	110709817	XP_021743765.1	metabolic process	-	-0.420897	0.00318427	-4.1361	2.1866e-16
LOC110699060	110699060	XP_021732246.1	response to stimulus	-	0.40572	0.0286984	1.80058	4.97345e-08
LOC110711884	110711884	XP_021746016.1	response to stimulus	Biosynthesis of secondary metabolites(map01110)	-0.348001	0.00838047	-7.4358	3.78588e-05
LOC110715224	110715224	XP_021749487.1	response to stimulus	-	-0.376172	0.037409	-5.21049	0.0100742
LOC110721030	110721030	XP_021755846.1	-	Metabolic pathways(map01100)	-0.742915	0.000284863	-2.22949	6.90967e-05
LOC110739843	110739843	XP_021776016.1	metabolic process	-	0.344846	0.0360673	0.526732	0.000105543
LOC110697177	110697177	XP_021730216.1	response to stimulus	-	-0.849747	0.00932043	-10.9098	2.1166e-15
LOC110691394	110691394	XP_021724011.1	-	-	-1.24053	0.00461159	-8.39622	1.02402e-09
LOC110716012	110716012	XP_021750338.1	-	-	0.917623	0.0162898	3.77719	3.57239e-16
LOC110704238	110704238	XP_021737719.1	response to stimulus	Biosynthesis of secondary metabolites(map01110)	-0.305752	0.0246766	-3.94109	7.1525e-09
LOC110717532	110717532	XP_021751951.1	-	-	-0.404688	0.0320159	-3.4527	4.21863e-16
LOC110730301	110730301	XP_021765784.1	-	-	0.361894	0.000778705	2.32776	0.000132297
LOC110727240	110727240	XP_021762500.1	-	-	0.532595	0.00205595	2.12538	0.000217566
LOC110682016	110682016	XP_021713912.1	enzyme inhibitor activity	-	-0.44736	0.011476	-3.24126	1.23543e-05
LOC110718093	110718093	XP_021752586.1	metabolic process	Metabolic pathways(map01100)	0.860646	0.00652154	5.77799	1.07304e-22
LOC110736258	110736258	XP_021772121.1	metabolic process	-	-0.264201	0.0183733	-11.4492	9.47472e-09
LOC110718858	110718858	XP_021753472.1	-	-	0.460343	0.0227684	2.52625	0.000104851
LOC110700589	110700589	XP_021733838.1	protein binding	Glutathione metabolism(map00480)	0.497901	0.0486753	2.2645	4.47731e-08
LOC110719427	110719427	XP_021754060.1	-	Biosynthesis of secondary metabolites(map01110)	0.717623	0.0331759	2.17162	1.83972e-25
LOC110698132	110698132	XP_021731234.1	catalytic activity	Biosynthesis of secondary metabolites(map01110)	0.381003	0.00793303	2.6636	1.17212e-20
LOC110705660	110705660	XP_021739254.1	metabolic process	Metabolic pathways(map01100)	0.674664	0.037695	1.6769	0.00354501
LOC110719475	110719475	XP_021754122.1	-	-	0.339943	0.0365767	2.27202	0.0102112
LOC110739769	110739769	XP_021775935.1	metabolic process	Biosynthesis of secondary metabolites(map01110)	-0.707815	0.000129038	-11.7459	5.9094e-21
LOC110723244	110723244	XP_021758277.1	-	Metabolic pathways(map01100)	0.296925	0.00809331	1.41415	3.88977e-07
LOC110716857	110716857	XP_021751196.1	-	-	-0.409589	0.00173508	-2.76322	3.16785e-10
LOC110681695	110681695	XP_021713524.1	-	-	-0.648754	0.0178717	-9.58083	2.73166e-12
LOC110681964	110681964	XP_021713845.1	catalytic activity	-	-0.404878	1.39952e-05	-1.26701	0.0085435
LOC110719843	110719843	XP_021754518.1	metabolic process	Biosynthesis of secondary metabolites(map01110)	-0.864323	0.000295552	-1.54728	4.01656e-08
LOC110726823	110726823	XP_021762037.1	-	-	-0.294	0.0250665	-5.80769	2.09698e-10
LOC110698469	110698469	XP_021731598.1	metabolic process	-	0.359929	0.00851824	2.6305	7.55979e-20
LOC110717177	110717177	XP_021751514.1	metabolic process	-	-0.459327	0.000281536	-12.5723	2.65461e-19
LOC110729652	110729652	XP_021765115.1	-	-	0.8456	0.0110412	5.41101	3.02681e-39
LOC110718117	110718117	XP_021752607.1	metabolic process	Metabolic pathways(map01100)	0.398419	0.0248961	6.11914	8.2452e-21
LOC110690879	110690879	XP_021723469.1	cell periphery	-	-0.647921	0.00600672	-1.79516	0.00296933
LOC110717414	110717414	XP_021751794.1	metabolic process	Metabolic pathways(map01100)	0.653559	2.69773e-05	0.783393	0.000662748
LOC110730497	110730497	XP_021765990.1	nutrient reservoir activity	-	-0.658761	0.00296563	-7.49343	5.32744e-06
LOC110723282	110723282	XP_021758318.1	-	-	-0.392546	0.0155327	1.12139	6.47614e-09
LOC110691988	110691988	XP_021724666.1	-	Biosynthesis of secondary metabolites(map01110)	-1.07985	9.00056e-05	-9.98199	3.74561e-13
LOC110727953	110727953	XP_021763237.1	response to stimulus	-	-0.734239	0.0119043	-4.61536	4.55586e-08
LOC110736857	110736857	XP_021772877.1	-	-	0.325876	0.0146946	0.923713	0.00130955
LOC110697064	110697064	XP_021730094.1	-	-	0.745907	0.002695	4.35932	4.557e-15
LOC110723049	110723049	XP_021758018.1	-	-	0.296048	0.0167548	0.496593	0.00477857
LOC110732304	110732304	XP_021767917.1	ion binding	Cysteine and methionine metabolism(map00270)	0.683846	0.00135911	2.7931	2.55652e-19
LOC110707499	110707499	XP_021741203.1	metabolic process	Biosynthesis of secondary metabolites(map01110)	0.351561	0.0350648	1.25661	1.74652e-16
LOC110686656	110686656	XP_021718951.1	metabolic process	Metabolic pathways(map01100)	-0.374404	0.0137435	-9.20135	1.73416e-10
LOC110724752	110724752	XP_021759898.1	carbohydrate binding	-	-0.731388	0.00380105	1.48368	1.37055e-07
LOC110714396	110714396	XP_021748596.1	enzyme inhibitor activity	-	0.789251	0.00961494	3.31031	1.26289e-06

## Sheet: ACC_VS_SALT_prot_tran_diff
Gene_id	Tran_id	Prot_id	GO_fun	kegg	Protein(log2fc)	Protein(pval)	Tran(log2fc)	Tran(pval)
LOC110681646	110681646	XP_021713488.1	-	-	0.300433	0.0205466	1.09859	0.000697035
LOC110727188	110727188	XP_021762437.1	protein binding	Glutathione metabolism(map00480)	-0.32477	0.0482015	-5.62252	2.96105e-14
LOC110715492	110715492	XP_021749763.1	-	-	0.432779	0.00677501	1.52167	1.51465e-06
LOC110739278	110739278	XP_021775436.1	protein binding	Glutathione metabolism(map00480)	-0.66279	0.00325157	-0.986825	0.00180814
LOC110718793	110718793	XP_021753390.1	-	-	0.274345	0.00433545	0.693308	0.0015167
LOC110708338	110708338	XP_021742144.1	-	-	-0.38317	0.000243056	1.30735	3.12986e-05
LOC110718386	110718386	XP_021752914.1	catalytic activity	-	-0.30303	0.0112765	-2.70474	1.57798e-05
LOC110701979	110701979	XP_021735295.1	-	-	0.468335	0.0158604	-1.4765	3.11348e-05
LOC110717177	110717177	XP_021751514.1	metabolic process	-	-0.356198	0.000925479	-9.27179	3.52825e-12
LOC110740010	110740010	XP_021776184.1	-	Plant-pathogen interaction(map04626)	-0.650676	0.003508	1.73546	0.000430142
LOC110725780	110725780	XP_021760940.1	-	-	-0.318849	0.0228141	-1.21691	1.97921e-10
LOC110690670	110690670	XP_021723218.1	-	-	0.273286	0.021475	-4.70837	8.97251e-14
LOC110738110	110738110	XP_021774170.1	protein binding	-	-0.605403	0.00634372	1.58163	3.49272e-05
LOC110713641	110713641	XP_021747823.1	single-organism process	-	-0.343318	0.00686416	-4.2745	2.96916e-18
LOC110691013	110691013	XP_021723641.1	response to stress	-	0.393828	0.036446	-3.07104	0.000102178
LOC110695976	110695976	XP_021728917.1	single-organism process	Metabolic pathways(map01100)	0.318817	0.0231452	2.37003	1.09086e-08
LOC110700553	110700553	XP_021733797.1	-	-	0.610281	0.0243762	-2.0517	8.74632e-05

## Sheet: SALT_VS_H2O_prot_tran_diff
Gene_id	Tran_id	Prot_id	GO_fun	kegg	Protein(log2fc)	Protein(pval)	Tran(log2fc)	Tran(pval)
LOC110694120	110694120	XP_021726975.1	-	-	0.354171	0.0115528	2.70693	2.71709e-09
LOC110695625	110695625	XP_021728528.1	ion binding	-	-0.294466	0.0370261	-1.22703	0.000891068
LOC110684365	110684365	XP_021716514.1	-	-	-0.456523	0.000908809	-0.446223	0.00521304
LOC110715921	110715921	XP_021750232.1	cofactor binding	Biosynthesis of secondary metabolites(map01110)	1.04945	0.00285195	4.32993	2.24642e-22
LOC110723292	110723292	XP_021758331.1	carbohydrate binding	-	-0.627602	0.0235574	0.82789	0.00362213
LOC110727926	110727926	XP_021763212.1	metabolic process	-	-0.911539	0.011605	-6.71007	1.88742e-21
LOC110702455	110702455	XP_021735853.1	catalytic activity	Phagosome(map04145)	-0.279502	0.0441448	-1.09524	0.00316111
LOC110695975	110695975	XP_021728916.1	ion binding	Biosynthesis of secondary metabolites(map01110)	0.298037	0.0300616	1.90827	7.99041e-07
LOC110692918	110692918	XP_021725688.1	metabolic process	-	1.1335	7.03558e-05	3.92023	3.83476e-15
LOC110729339	110729339	XP_021764764.1	-	-	-0.777058	0.0180536	-1.66848	0.00348941
LOC110725133	110725133	XP_021760291.1	-	-	-0.482629	0.00464446	-1.90517	7.97239e-06
LOC110736857	110736857	XP_021772877.1	-	-	0.309523	0.00852015	1.79458	7.93205e-22
LOC110714073	110714073	XP_021748230.1	metabolic process	-	0.264595	0.0315746	1.38139	3.28388e-06
LOC110726706	110726706	XP_021761871.1	ion binding	Metabolic pathways(map01100)	0.275823	0.00577811	2.39527	1.2257e-24
LOC110715064	110715064	XP_021749332.1	-	-	0.291002	0.0120471	1.8127	1.54437e-09
LOC110739769	110739769	XP_021775935.1	metabolic process	Biosynthesis of secondary metabolites(map01110)	-0.529879	0.000917959	-4.83728	1.12114e-07
LOC110736259	110736259	XP_021772122.1	metabolic process	-	0.756045	0.00140521	6.73306	2.2362e-18
LOC110701308	110701308	XP_021734633.1	DNA binding	-	0.625868	0.00739572	1.49296	4.60021e-14
LOC110696115	110696115	XP_021729091.1	protein binding	-	-0.340216	0.0391404	-1.47635	3.14483e-07
LOC110717404	110717404	XP_021751780.1	response to stimulus	-	-0.652189	0.0343021	-2.9766	0.00120446
LOC110708322	110708322	XP_021742119.1	-	-	0.477614	0.0336864	7.77681	1.49727e-31
LOC110684141	110684141	XP_021716240.1	-	-	0.306644	0.0250556	0.444856	0.00322973
LOC110694862	110694862	XP_021727719.1	ion binding	-	-0.434926	0.0171844	-3.83484	0.000654484
LOC110729757	110729757	XP_021765232.1	metabolic process	-	-0.503613	0.00438267	-1.9003	0.0121503
LOC110702476	110702476	XP_021735878.1	-	-	0.411422	0.00260877	3.758	1.09471e-08
LOC110738641	110738641	XP_021774726.1	-	-	0.268413	0.00497855	1.31809	3.94372e-11
LOC110739278	110739278	XP_021775436.1	protein binding	Glutathione metabolism(map00480)	0.411184	0.0442368	-0.894394	0.00057714
LOC110716842	110716842	XP_021751180.1	response to stimulus	-	-0.520148	0.00958326	-3.46797	0.000319152
LOC110739265	110739265	XP_021775423.1	protein binding	Glutathione metabolism(map00480)	0.266229	0.0496404	2.03201	4.77802e-13
LOC110724752	110724752	XP_021759898.1	carbohydrate binding	-	-0.645627	0.00252451	1.63526	3.30067e-19
LOC110696584	110696584	XP_021729609.1	metabolic process	-	0.505777	0.0272027	7.52906	1.97328e-69
LOC110697673	110697673	XP_021730744.1	-	-	0.39161	0.00830513	2.66434	4.35803e-26
LOC110688521	110688521	XP_021720980.1	-	Metabolic pathways(map01100)	-0.644696	0.00319279	-1.28705	0.000715037
LOC110682188	110682188	XP_021714147.1	metabolic process	Biosynthesis of secondary metabolites(map01110)	0.362675	0.0217921	1.80668	5.69641e-17
LOC110733389	110733389	XP_021769121.1	metabolic process	DNA replication(map03030)	-0.305709	0.0103135	-2.50934	0.000518079
LOC110714527	110714527	XP_021748751.1	-	Plant hormone signal transduction(map04075)	-0.387001	0.0093862	-1.17943	1.95453e-11
LOC110716012	110716012	XP_021750338.1	-	-	0.783828	0.000874647	4.25985	3.1509e-114
LOC110720567	110720567	XP_021755293.1	response to stimulus	Plant-pathogen interaction(map04626)	0.406153	0.000322754	0.751699	0.000628328
LOC110705148	110705148	XP_021738687.1	-	-	-0.467019	0.00779113	-1.25591	0.00393471
LOC110710869	110710869	XP_021744902.1	ion binding	-	0.280696	0.0118077	1.78764	3.51818e-14
LOC110684439	110684439	XP_021716592.1	metabolic process	-	-0.716225	0.0137463	-1.30885	0.00700029
LOC110707317	110707317	XP_021741028.1	metabolic process	Biosynthesis of secondary metabolites(map01110)	0.313816	0.014459	1.01365	0.0104896
LOC110698132	110698132	XP_021731234.1	ion binding	Biosynthesis of secondary metabolites(map01110)	0.347211	0.0126127	2.62493	6.56998e-27
LOC110713967	110713967	XP_021748111.1	-	-	0.381885	7.97797e-05	0.842048	0.000119419
LOC110726460	110726460	XP_021761631.1	protein binding	Glutathione metabolism(map00480)	0.455345	0.0246124	2.90783	1.56138e-23
LOC110721964	110721964	XP_021756889.1	-	-	0.776964	0.00349031	-3.38692	0.00225118
LOC110705183	110705183	XP_021738730.1	-	Metabolic pathways(map01100)	0.357789	0.00134266	0.909394	3.01199e-10
LOC110735799	110735799	XP_021771675.1	-	-	0.482042	0.00267112	4.71561	2.6087e-15
LOC110685169	110685169	XP_021717319.1	-	Biosynthesis of secondary metabolites(map01110)	-0.308952	0.0342328	-0.851852	0.00884905
LOC110703905	110703905	XP_021737394.1	-	-	0.395944	0.00158994	2.93827	4.18264e-38
LOC110683835	110683835	XP_021715940.1	-	-	0.391652	0.0334649	1.62582	6.18099e-06
LOC110682111	110682111	XP_021714044.1	metabolic process	Biosynthesis of secondary metabolites(map01110)	0.948345	0.00571334	1.69475	0.000524996
LOC110682016	110682016	XP_021713912.1	enzyme inhibitor activity	-	-0.456481	0.0105924	-2.15835	0.00119173
LOC110740007	110740007	XP_021776183.1	-	Plant-pathogen interaction(map04626)	0.996723	0.000293166	8.06491	2.63934e-23
LOC110718858	110718858	XP_021753472.1	-	-	0.346218	0.0467896	2.27055	2.01017e-11
LOC110722769	110722769	XP_021757755.1	ion binding	Cysteine and methionine metabolism(map00270)	0.307391	0.0101557	3.30156	6.58442e-92
LOC110695281	110695281	XP_021728227.1	-	-	-0.334372	0.00749563	1.92479	1.05133e-23
LOC110711124	110711124	XP_021745194.1	response to stimulus	-	0.292131	0.0118664	1.02226	4.88002e-08
LOC110717532	110717532	XP_021751951.1	-	-	-0.272116	0.0358838	-1.78838	8.14162e-06
LOC110739366	110739366	XP_021775516.1	metabolic process	-	-0.68857	0.00197924	-1.4004	2.88367e-10
LOC110697782	110697782	XP_021730855.1	catalytic activity	-	0.558444	0.0279287	2.12573	3.68969e-07
LOC110739960	110739960	XP_021776133.1	-	-	0.357058	0.0224062	1.10321	1.89791e-09
LOC110713681	110713681	XP_021747831.1	metabolic process	Biosynthesis of secondary metabolites(map01110)	-0.325783	0.000999711	-5.77794	4.96956e-11
LOC110710142	110710142	XP_021744088.1	-	-	-0.495288	0.0163159	-1.84731	0.00989759
LOC110738046	110738046	XP_021774103.1	-	Protein processing in endoplasmic reticulum(map04141)	0.3045	0.00378017	0.855995	9.09553e-08
LOC110712007	110712007	XP_021746144.1	-	-	0.341082	0.00187577	3.02211	4.44943e-23
LOC110706879	110706879	XP_021740551.1	cell periphery	-	0.315707	0.0385123	0.70442	3.30344e-06
LOC110730155	110730155	XP_021765621.1	-	-	0.969226	0.0478262	2.33864	2.39148e-08
LOC110730558	110730558	XP_021766066.1	-	-	-0.384425	0.0459646	-7.42495	2.09358e-08
LOC110730081	110730081	XP_021765540.1	metabolic process	Metabolic pathways(map01100)	-0.54398	0.00174186	-1.3233	0.000536658
LOC110705914	110705914	XP_021739525.1	response to stimulus	Biosynthesis of secondary metabolites(map01110)	-0.413403	0.020971	-5.62881	8.59931e-05
LOC110690431	110690431	XP_021722953.1	metabolic process	-	-0.963923	0.016234	-1.54562	4.71123e-06
LOC110729654	110729654	XP_021765117.1	catalytic activity	Biosynthesis of secondary metabolites(map01110)	-0.478242	0.0397047	-4.33184	3.28138e-10
LOC110698283	110698283	XP_021731374.1	-	-	0.901027	0.0135407	4.24431	1.23455e-07
LOC110727607	110727607	XP_021762883.1	metabolic process	-	0.623931	0.011261	3.07038	1.2763e-25
LOC110736163	110736163	XP_021772005.1	ion binding	Biosynthesis of secondary metabolites(map01110)	0.339955	0.00401969	-5.99245	1.7074e-05
LOC110721030	110721030	XP_021755846.1	-	Metabolic pathways(map01100)	-0.610138	0.000479389	-2.57214	1.64546e-09
LOC110723224	110723224	XP_021758258.1	-	-	0.384487	0.0147026	2.66481	3.20499e-13
LOC110709817	110709817	XP_021743765.1	metabolic process	-	-0.38988	0.00431084	-2.43467	2.23553e-07
LOC110714146	110714146	XP_021748311.1	protein binding	-	0.416285	0.022779	2.47202	1.87627e-21
LOC110709383	110709383	XP_021743289.1	metabolic process	Metabolic pathways(map01100)	0.273172	0.0399384	1.66383	4.47377e-09
LOC110732304	110732304	XP_021767917.1	ion binding	Cysteine and methionine metabolism(map00270)	0.484029	0.00936145	3.32144	2.88301e-27
LOC110718093	110718093	XP_021752586.1	metabolic process	Metabolic pathways(map01100)	0.63414	0.00620817	3.95369	6.30634e-17
LOC110717414	110717414	XP_021751794.1	metabolic process	Metabolic pathways(map01100)	0.740621	0.000181163	1.315	1.50043e-05
LOC110740114	110740114	XP_021776305.1	-	-	0.361601	0.0183328	1.05899	3.97339e-08
LOC110724275	110724275	XP_021759390.1	metabolic process	Biosynthesis of secondary metabolites(map01110)	-0.392087	0.0205453	-5.70438	1.39197e-14
LOC110704635	110704635	XP_021738143.1	metabolic process	Biosynthesis of secondary metabolites(map01110)	0.27851	0.0252092	1.81577	1.94518e-08
LOC110735567	110735567	XP_021771450.1	electron carrier activity	-	-1.37729	0.00816309	-4.87258	5.08106e-08
LOC110716857	110716857	XP_021751196.1	-	-	-0.513636	0.000363449	-2.21656	2.15213e-10
LOC110711816	110711816	XP_021745936.1	-	-	-0.372235	0.000439882	-2.71096	3.65276e-13
LOC110692928	110692928	XP_021725701.1	-	-	0.309667	0.017772	0.945573	1.86855e-09
LOC110718167	110718167	XP_021752665.1	metabolic process	-	0.580112	0.0469243	4.20896	6.30457e-26
LOC110705596	110705596	XP_021739185.1	metabolic process	-	-0.419893	0.0225587	-1.6039	4.61748e-05
LOC110702127	110702127	XP_021735487.1	-	-	-0.468954	0.0491105	-0.827447	3.29649e-05
LOC110708668	110708668	XP_021742550.1	cofactor binding	-	-0.275782	0.0115029	-5.06032	4.5961e-14
LOC110732726	110732726	XP_021768405.1	-	-	-0.280562	0.0237849	-0.774079	0.00843288
LOC110702479	110702479	XP_021735882.1	-	-	0.46998	0.00212473	6.35231	7.74578e-54
LOC110729652	110729652	XP_021765115.1	-	-	0.454772	0.0121385	4.31836	4.46879e-32
LOC110706637	110706637	XP_021740275.1	electron carrier activity	-	-0.830901	9.49102e-05	-4.30732	1.3653e-07
LOC110707774	110707774	XP_021741515.1	response to stimulus	-	-0.662094	0.00965851	-2.88119	0.0022957
LOC110689279	110689279	XP_021721722.1	-	-	0.536031	0.00131629	4.19358	1.04818e-120
LOC110706860	110706860	XP_021740528.1	metabolic process	-	-0.5524	0.0247859	-2.91562	0.000319422
LOC110714611	110714611	XP_021748848.1	protein binding	-	0.74878	0.0034415	4.1356	6.71173e-30
LOC110691394	110691394	XP_021724011.1	-	-	-1.27184	0.0039577	-3.35392	0.000119145
LOC110689221	110689221	XP_021721640.1	catalytic activity	-	0.476906	0.00139851	4.66172	2.03294e-38
LOC110714606	110714606	XP_021748844.1	-	-	0.459673	0.0223671	0.596411	0.00187543
LOC110732043	110732043	XP_021767647.1	metabolic process	-	0.516761	0.0123677	4.87049	1.09682e-15
LOC110738266	110738266	XP_021774335.1	catalytic activity	-	-0.557143	0.0210342	-5.06156	0.00228354
LOC110733449	110733449	XP_021769194.1	metabolic process	-	0.290594	0.0182774	1.92051	0.00157915
LOC110686129	110686129	XP_021718401.1	-	-	0.51012	0.0365334	0.560116	0.0110486
LOC110729584	110729584	XP_021765022.1	ion binding	-	0.748204	0.00206687	1.71785	0.00191996
LOC110699619	110699619	XP_021732818.1	metabolic process	-	0.794919	0.0035322	6.7677	8.70164e-07
LOC110683389	110683389	XP_021715439.1	catalytic activity	Phagosome(map04145)	-0.266865	0.00768041	-0.937378	2.02338e-06
LOC110718755	110718755	XP_021753346.1	metabolic process	-	0.466996	0.0123592	2.50169	4.22667e-20
LOC110715959	110715959	XP_021750266.1	nutrient reservoir activity	-	-0.448875	0.0465399	-3.90943	0.00032539
LOC110702477	110702477	XP_021735880.1	-	-	0.270136	0.0141778	3.86642	2.05602e-19
LOC110740010	110740010	XP_021776184.1	-	Plant-pathogen interaction(map04626)	0.910663	0.00151219	6.82487	1.38537e-41
LOC110681794	110681794	XP_021713613.1	-	-	-0.572688	7.24991e-05	-1.55788	0.000313329
LOC110702126	110702126	XP_021735486.1	metabolic process	-	-0.427633	0.0210216	-2.58592	0.0006544
LOC110682809	110682809	XP_021714846.1	ion binding	Biosynthesis of secondary metabolites(map01110)	0.888276	0.00164287	6.41418	1.36169e-07
LOC110695127	110695127	XP_021728039.1	ion binding	-	-0.385084	0.00470912	-1.07832	0.00132825
LOC110727484	110727484	XP_021762730.1	-	-	-0.277386	0.0340826	-1.22017	5.07663e-07
LOC110703249	110703249	XP_021736716.1	catalytic activity	Biosynthesis of secondary metabolites(map01110)	0.297042	0.000957929	2.41602	1.43983e-28
LOC110708680	110708680	XP_021742565.1	-	-	0.576049	0.00829971	0.626119	2.3074e-06
LOC110688533	110688533	XP_021720998.1	ion binding	Glycine, serine and threonine metabolism(map00260)	0.31495	0.0493984	4.67084	2.48128e-28
LOC110730497	110730497	XP_021765990.1	nutrient reservoir activity	-	-0.536057	0.00153098	-4.38911	0.000303809
LOC110687304	110687304	XP_021719629.1	metabolic process	-	-0.311612	0.00719941	2.79869	3.77686e-10
LOC110736360	110736360	XP_021772257.1	DNA binding	-	-0.314572	0.0207269	-2.75275	1.84453e-05
LOC110727968	110727968	XP_021763250.1	-	-	0.341037	0.0273313	2.6567	2.86369e-15
LOC110697064	110697064	XP_021730094.1	-	-	0.393862	0.00219558	4.99778	2.66334e-24
LOC110689684	110689684	XP_021722155.1	metabolic process	Biosynthesis of secondary metabolites(map01110)	0.301844	0.033981	0.941339	1.04677e-16
LOC110733051	110733051	XP_021768765.1	metabolic process	DNA replication(map03030)	-0.285941	0.00422609	-1.63854	3.15749e-05
LOC110683032	110683032	XP_021715062.1	metabolic process	MAPK signaling pathway - plant(map04016)	0.287963	0.0154232	1.9262	1.49574e-16
LOC110695918	110695918	XP_021728842.1	-	-	-0.319944	0.00386235	1.09292	0.000243598
LOC110739752	110739752	XP_021775918.1	-	-	-0.270533	0.00557346	-1.29761	0.000258514
LOC110688491	110688491	XP_021720939.1	ion binding	-	0.36596	0.0301912	0.744923	2.11942e-07
LOC110718475	110718475	XP_021752992.1	ion binding	-	0.28131	0.0107391	-4.12468	2.34359e-07
LOC110727893	110727893	XP_021763166.1	carbohydrate binding	-	0.471154	0.00149115	2.05217	0.000239027
LOC110713965	110713965	XP_021748110.1	-	-	-0.33445	0.00967155	-1.31542	1.46353e-06
LOC110692669	110692669	XP_021725393.1	-	-	0.791206	0.0176673	2.22304	4.0556e-13
LOC110692935	110692935	XP_021725711.1	DNA binding	-	0.30227	0.0204015	1.61806	2.17474e-08
LOC110739676	110739676	XP_021775822.1	-	Cutin, suberine and wax biosynthesis(map00073)	-0.524776	0.0236362	-2.31506	0.000364805
LOC110688078	110688078	XP_021720450.1	ion binding	Biosynthesis of secondary metabolites(map01110)	0.342366	0.0121949	1.63473	2.55158e-05
LOC110681964	110681964	XP_021713845.1	ion binding	-	-0.280599	0.00924198	-1.17657	0.00043863
LOC110695391	110695391	XP_021728320.1	response to stimulus	Biosynthesis of secondary metabolites(map01110)	-0.46408	0.0113622	-5.90932	4.19237e-05
LOC110724657	110724657	XP_021759784.1	ion binding	Plant-pathogen interaction(map04626)	0.567276	0.0151733	1.48929	1.64463e-06
LOC110727687	110727687	XP_021762962.1	metabolic process	Metabolic pathways(map01100)	0.487176	0.0359665	5.2293	2.82192e-51
LOC110703261	110703261	XP_021736732.1	catalytic activity	Biosynthesis of secondary metabolites(map01110)	-0.367249	0.00795315	-3.30745	1.13756e-07
LOC110725847	110725847	XP_021761001.1	ion binding	Biosynthesis of secondary metabolites(map01110)	0.512618	0.0142944	3.45948	1.9445e-71
LOC110707200	110707200	XP_021740897.1	-	-	0.310447	0.00854655	-2.92652	0.0170074
LOC110719693	110719693	XP_021754363.1	-	Metabolic pathways(map01100)	0.363422	0.00386385	3.52301	3.44286e-17
LOC110685204	110685204	XP_021717380.1	-	-	-0.610986	0.0211786	-3.79114	6.76671e-09
LOC110694698	110694698	XP_021727559.1	ion binding	Plant-pathogen interaction(map04626)	0.383571	0.0121506	2.08876	9.79112e-11
LOC110711180	110711180	XP_021745251.1	-	Endocytosis(map04144)	0.38516	0.0441212	1.0213	8.73855e-15
LOC110695989	110695989	XP_021728938.1	DNA binding	-	-0.526701	0.0217595	-2.5305	3.22736e-05
LOC110722237	110722237	XP_021757199.1	-	Amino sugar and nucleotide sugar metabolism(map00520)	0.446162	0.000232892	1.02635	7.54891e-07
LOC110681695	110681695	XP_021713524.1	-	-	-0.699494	0.0187437	-1.5368	0.0130915
LOC110723926	110723926	XP_021759031.1	-	Endocytosis(map04144)	0.41112	0.0289649	1.10219	9.11393e-09
LOC110683223	110683223	XP_021715259.1	metabolic process	Glycerophospholipid metabolism(map00564)	0.43489	0.0244857	4.01713	4.87018e-44
LOC110689782	110689782	XP_021722279.1	response to stimulus	-	0.842251	0.0381828	3.45754	0.00386168
LOC110704421	110704421	XP_021737892.1	-	-	0.284631	0.0289161	3.33208	5.38456e-12
LOC110682494	110682494	XP_021714525.1	-	-	-0.544816	0.00154376	-2.80977	0.000343523
LOC110719473	110719473	XP_021754120.1	-	-	0.845731	0.0117846	3.42655	6.12098e-12
LOC110700553	110700553	XP_021733797.1	-	-	-0.668462	0.0496393	-2.75703	1.9164e-07
LOC110690635	110690635	XP_021723175.1	response to stimulus	Biosynthesis of secondary metabolites(map01110)	-0.557743	0.0466788	-4.12749	0.000876914
LOC110684391	110684391	XP_021716538.1	ion binding	Biosynthesis of secondary metabolites(map01110)	0.323593	0.00205509	1.55754	1.97523e-06
LOC110738812	110738812	XP_021774943.1	response to stimulus	-	-0.558987	0.0108789	-3.24365	2.2724e-07
LOC110728603	110728603	XP_021763935.1	-	-	-0.313613	0.049423	-1.80025	0.00241821
LOC110702926	110702926	XP_021736382.1	response to stimulus	-	0.536937	0.00899871	3.06097	3.58659e-17
LOC110684313	110684313	XP_021716442.1	cofactor binding	Cutin, suberine and wax biosynthesis(map00073)	-0.586401	0.0060569	2.15844	0.000115745
LOC110698536	110698536	XP_021731673.1	response to stimulus	-	0.273624	0.0381915	2.75626	1.48855e-16
LOC110698035	110698035	XP_021731133.1	catalytic activity	Biosynthesis of secondary metabolites(map01110)	0.266992	0.00839411	0.835128	1.72515e-08
LOC110729235	110729235	XP_021764642.1	metabolic process	Biosynthesis of secondary metabolites(map01110)	0.568053	0.00255045	2.84264	9.0759e-12
LOC110714725	110714725	XP_021748953.1	metabolic process	-	-0.48668	0.0368366	-3.15958	1.5622e-18
LOC110700578	110700578	XP_021733828.1	cofactor binding	-	-0.475856	3.06395e-06	-1.91864	0.000232895
LOC110691494	110691494	XP_021724122.1	metabolic process	-	0.270159	0.000957214	-2.72709	0.00439714
LOC110734585	110734585	XP_021770443.1	-	-	-0.304493	0.0372501	-4.15994	9.5582e-11
LOC110695810	110695810	XP_021728730.1	-	Biosynthesis of secondary metabolites(map01110)	0.299789	0.0403867	-1.2508	0.000122923
LOC110684152	110684152	XP_021716254.1	metabolic process	-	-0.307352	0.00084128	-0.847057	0.00698415
LOC110682117	110682117	XP_021714054.1	response to stimulus	Biosynthesis of secondary metabolites(map01110)	-1.36493	0.000279183	-2.65173	5.47886e-06
LOC110738697	110738697	XP_021774794.1	carbohydrate binding	-	0.565206	0.000830663	2.95441	3.32944e-07
LOC110720444	110720444	XP_021755169.1	catalytic activity	-	0.315568	0.0137721	2.57519	1.56698e-31
LOC110701071	110701071	XP_021734354.1	ion binding	Phagosome(map04145)	0.460599	0.000236174	1.26267	0.000567531
LOC110706846	110706846	XP_021740508.1	ion binding	-	0.266966	0.00684098	3.2979	0.00940368

## Sheet: ACC_VS_H2O_diffprot_nodifftran
Gene_id	Tran_id	Prot_id	GO_fun	kegg	Protein(log2fc)	Protein(pval)	Tran(log2fc)	Tran(pval)
LOC110728832	110728832	XP_021764193.1	metabolic process	-	-0.462275	0.00146814	0.168729	0.736385
LOC110708631	110708631	XP_021742500.1	metabolic process	Linoleic acid metabolism(map00591)	-0.374121	0.0414776	0.74644	0.0307698
LOC110733449	110733449	XP_021769194.1	metabolic process	-	0.530136	0.0030422	1.53261	0.0655585
LOC110718564	110718564	XP_021753113.1	-	-	-0.290704	0.0473842	-1.36773	0.020837
LOC110711537	110711537	XP_021745642.1	catalytic activity	-	0.311027	0.046726	0.103332	0.884573
LOC110729148	110729148	XP_021764562.1	metabolic process	-	-0.300284	0.0494404	-0.936615	0.0326088
LOC110707668	110707668	XP_021741381.1	metabolic process	Metabolic pathways(map01100)	-0.785555	0.0253093	-4.01126	0.190717
LOC110682555	110682555	XP_021714602.1	metabolic process	-	-0.361231	0.039802	0.158665	0.510209
LOC110719842	110719842	XP_021754517.1	carbohydrate binding	-	-0.927752	0.0326882	0.138934	0.73799
LOC110682542	110682542	XP_021714587.1	-	Inositol phosphate metabolism(map00562)	0.318122	0.0159485	-0.00874866	0.954728
LOC110718641	110718641	XP_021753217.1	metabolic process	-	0.461874	0.0304369	-2.37811	0.0417124
LOC110720955	110720955	XP_021755752.1	metabolic process	-	0.282142	0.00127592	0.743094	0.0204228
LOC110704240	110704240	XP_021737722.1	response to stimulus	Biosynthesis of secondary metabolites(map01110)	-0.376185	0.0117966	-2.07651	0.0859828
LOC110695925	110695925	XP_021728851.1	-	-	-0.344231	0.00110518	-0.16325	0.735622
LOC110684152	110684152	XP_021716254.1	metabolic process	-	-0.33546	0.00831947	-0.150799	0.549434
LOC110727524	110727524	XP_021762779.1	-	-	0.305748	0.00907563	-0.807628	0.0264982
LOC110703356	110703356	XP_021736846.1	-	Vitamin B6 metabolism(map00750)	0.412423	0.002797	0.144515	0.640021
LOC110721166	110721166	XP_021755987.1	metabolic process	-	-0.277241	0.0137791	-0.122116	0.771675
LOC110706662	110706662	XP_021740307.1	-	SNARE interactions in vesicular transport(map04130)	0.27546	0.0196866	0.46689	0.12393
LOC110729552	110729552	XP_021764986.1	-	-	0.316034	0.00414167	0.267288	0.343062
LOC110690541	110690541	XP_021723092.1	endoplasmic reticulum	-	0.412195	0.0243364	0.9508	0.0387949
LOC110713965	110713965	XP_021748110.1	-	-	-0.411514	0.0290428	-0.67862	0.0454202
LOC110714315	110714315	XP_021748514.1	enzyme inhibitor activity	-	-0.512447	0.00846225	3.09141	NA
LOC110684439	110684439	XP_021716592.1	metabolic process	-	-0.658154	0.035794	-1.25053	0.0227838
LOC110688491	110688491	XP_021720939.1	ion binding	-	0.330315	0.0345755	0.435535	0.0301679
LOC110690832	110690832	XP_021723405.1	metabolic process	-	0.289208	0.000100792	0.383685	0.0594487
LOC110686405	110686405	XP_021718709.1	metabolic process	Biosynthesis of secondary metabolites(map01110)	0.287651	0.0334497	-0.400898	0.462445
LOC110718651	110718651	XP_021753225.1	catalytic activity	-	0.329742	0.0121693	3.12423	0.122608
LOC110705395	110705395	XP_021738936.1	-	Protein processing in endoplasmic reticulum(map04141)	1.05615	0.00465859	-0.771469	0.403487
LOC110696115	110696115	XP_021729091.1	protein binding	-	-0.325632	0.0133527	-0.0128315	0.978993
LOC110699575	110699575	XP_021732768.1	-	-	-0.459629	0.0381583	-0.115926	0.428074
LOC110683785	110683785	XP_021715890.1	protein binding	-	-0.860857	0.000427535	-0.0343029	0.85484
LOC110705212	110705212	XP_021738761.1	-	-	0.386848	0.0122873	0.494712	0.225489
LOC110736340	110736340	XP_021772232.1	-	-	0.806456	0.0213897	3.61729	NA
LOC110727841	110727841	XP_021763107.1	protein binding	-	0.394742	0.032238	-0.481074	0.32327
LOC110706564	110706564	XP_021740185.1	cell periphery	-	0.614477	0.0409127	2.22064	0.0224328
LOC110684229	110684229	XP_021716339.1	response to stimulus	Biosynthesis of secondary metabolites(map01110)	-0.532798	0.000554346	-5.45522	0.0320296
LOC110684970	110684970	XP_021717108.1	catalytic activity	Biosynthesis of secondary metabolites(map01110)	-0.349085	0.0341446	0.232448	0.660891
LOC110709613	110709613	XP_021743517.1	-	-	-0.378791	0.0412319	-0.321762	0.838504
LOC110714081	110714081	XP_021748242.1	-	-	-0.265759	0.00628504	-0.811276	0.0592423
LOC110693549	110693549	XP_021726365.1	-	-	0.349391	0.036552	0.464196	0.03674
LOC110690431	110690431	XP_021722953.1	metabolic process	-	-1.01469	0.0143442	-0.32409	0.597603
LOC110714289	110714289	XP_021748487.1	enzyme inhibitor activity	-	-0.459292	0.0158236	0.991942	0.406869
LOC110685475	110685475	XP_021717696.1	-	Metabolic pathways(map01100)	0.318201	0.0131222	0.24469	0.243193
LOC110692935	110692935	XP_021725711.1	-	-	0.384448	0.00605289	0.851776	0.0429173
LOC110694312	110694312	XP_021727178.1	-	-	0.350766	0.00639012	0.0296722	0.903748
LOC110723733	110723733	XP_021758796.1	protein binding	-	-0.294252	0.0481406	-0.279354	0.204915
LOC110721403	110721403	XP_021756231.1	-	-	-0.425846	0.0385344	-1.12653	0.100852
LOC110695772	110695772	XP_021728698.1	-	-	0.54368	0.00131988	0.421308	0.463133
LOC110685846	110685846	XP_021718073.1	response to stimulus	Biosynthesis of secondary metabolites(map01110)	-0.291954	0.035283	-1.71068	0.13043
LOC110691473	110691473	XP_021724107.1	metabolic process	-	0.279488	0.0186205	0.220376	0.377877
LOC110686657	110686657	XP_021718952.1	-	-	-0.516806	0.00687817	-1.25075	0.561804
LOC110713519	110713519	XP_021747657.1	-	-	0.289407	0.000519175	-0.650395	0.0195491
LOC110739032	110739032	XP_021775180.1	catalytic activity	-	-0.302534	0.0414228	0.14769	0.601954
LOC110700708	110700708	XP_021733992.1	cell periphery	-	0.274422	0.000991237	0.652738	0.0327436
LOC110714322	110714322	XP_021748519.1	enzyme inhibitor activity	-	-0.882054	0.000104461	2.63767	NA
LOC110693492	110693492	XP_021726296.1	metabolic process	-	0.310957	0.00203831	0.870221	0.0259135
LOC110711073	110711073	XP_021745135.1	-	-	0.441092	0.0131293	-1.34278	0.366641
LOC110711687	110711687	XP_021745795.1	cell periphery	-	-0.478541	0.0282307	-2.9008	0.0151072
LOC110729584	110729584	XP_021765022.1	ion binding	-	0.76464	0.000923293	1.41757	0.0601938
LOC110727551	110727551	XP_021762810.1	metabolic process	-	0.272483	0.0141326	-0.204741	0.149372
LOC110718755	110718755	XP_021753346.1	metabolic process	-	0.480525	0.0277978	0.790647	0.132984
LOC110736339	110736339	XP_021772230.1	-	-	0.51747	0.0461088	-0.35248	0.298074
LOC110691415	110691415	XP_021724032.1	protein binding	-	0.32094	0.0457842	1.84772	0.0946006
LOC110696805	110696805	XP_021729836.1	metabolic process	-	0.327575	0.0447709	-0.471941	0.174941
LOC110687861	110687861	XP_021720197.1	metabolic process	-	0.5564	0.00313228	1.33006	0.0463529
LOC110721994	110721994	XP_021756913.1	-	-	-0.639499	0.0101755	-0.0805975	0.575649
LOC110692669	110692669	XP_021725393.1	-	-	0.802833	0.0307637	1.04051	0.0373897
LOC110690557	110690557	XP_021723113.1	enzyme inhibitor activity	-	-0.452398	0.0115419	-0.68032	0.58095
LOC110738058	110738058	XP_021774115.1	-	-	0.276364	0.0381922	0.364396	0.035053
LOC110704554	110704554	XP_021738048.1	carbohydrate binding	Metabolic pathways(map01100)	-0.376047	0.044294	-0.62997	0.0671282
LOC110696629	110696629	XP_021729660.1	catalytic activity	-	-0.371671	0.00185598	0.455016	0.152585
LOC110730081	110730081	XP_021765540.1	metabolic process	Metabolic pathways(map01100)	-0.462281	0.0399797	-1.20994	0.0642267
LOC110705513	110705513	XP_021739091.1	-	-	-0.303236	0.039514	0.13327	0.59971
LOC110725453	110725453	XP_021760623.1	electron carrier activity	-	-0.838229	0.0156371	-2.39485	0.193618
LOC110702127	110702127	XP_021735487.1	-	-	-0.526303	0.0469727	-0.3864	0.12767
LOC110682978	110682978	XP_021715008.1	nutrient reservoir activity	-	-0.538683	0.000137946	-3.36065	0.327429
LOC110732979	110732979	XP_021768666.1	-	-	0.271966	0.0446538	-0.808014	0.630759
LOC110739752	110739752	XP_021775918.1	-	-	-0.334027	0.000573138	-0.955873	0.0204985
LOC110730834	110730834	XP_021766350.1	-	-	-0.335563	0.00398237	-1.48603	0.0325916
LOC110730700	110730700	XP_021766214.1	-	-	-0.286963	0.0245392	-0.236126	0.536869
LOC110732682	110732682	XP_021768348.1	metabolic process	-	0.5458	0.00545894	-0.212202	0.3632
LOC110717628	110717628	XP_021752067.1	metabolic process	-	0.305007	0.035032	0.841987	0.036973
LOC110706946	110706946	XP_021740642.1	-	-	0.340261	0.0114075	-0.367909	0.371383
LOC110714369	110714369	XP_021748572.1	enzyme inhibitor activity	-	-0.861597	0.002132	-0.589782	0.884126
LOC110687240	110687240	XP_021719551.1	catalytic activity	Biosynthesis of secondary metabolites(map01110)	-0.610266	0.0264599	-0.887968	0.0260965
LOC110727333	110727333	XP_021762591.1	-	-	0.474443	0.00899693	0.340724	0.0812053
LOC110736235	110736235	XP_021772100.1	-	-	0.31408	0.0479853	0.0253538	0.879513
LOC110705967	110705967	XP_021739586.1	metabolic process	-	-0.285789	0.0253921	-0.140788	0.405493
LOC110691481	110691481	XP_021724112.1	-	-	-0.365299	0.0336528	-0.274953	0.505613
LOC110713460	110713460	XP_021747595.1	metabolic process	Biosynthesis of secondary metabolites(map01110)	-0.396757	0.00336092	0.0772766	0.708774
LOC110684365	110684365	XP_021716514.1	-	-	-0.6033	0.000276496	-0.208771	0.371623
LOC110711124	110711124	XP_021745194.1	response to stimulus	-	0.270037	0.0110297	0.539398	0.0496195
LOC110701957	110701957	XP_021735270.1	metabolic process	Biosynthesis of secondary metabolites(map01110)	0.267545	0.00820794	0.376657	0.470413
LOC110733553	110733553	XP_021769308.1	-	-	-0.280506	0.017632	-0.209368	0.279912
LOC110698040	110698040	XP_021731139.1	-	-	0.413166	0.00120102	0.909985	0.0207012
LOC110722814	110722814	XP_021757803.1	metabolic process	Biosynthesis of secondary metabolites(map01110)	0.45731	0.0132954	0.330131	0.33492
LOC110732393	110732393	XP_021768019.1	-	-	0.272133	0.0362233	-0.396825	0.139977
LOC110728925	110728925	XP_021764282.1	metabolic process	-	-0.590004	0.0246976	-2.10875	0.395964
LOC110682111	110682111	XP_021714044.1	metabolic process	Biosynthesis of secondary metabolites(map01110)	0.850236	0.0233587	-1.3002	0.139711
LOC110683813	110683813	XP_021715923.1	metabolic process	-	0.334977	0.0232944	-0.480825	0.0240069
LOC110699592	110699592	XP_021732786.1	catalytic activity	Metabolic pathways(map01100)	1.56739	0.000667534	0.610768	0.0651717
LOC110701308	110701308	XP_021734633.1	-	-	0.929698	0.00185769	0.658775	0.0897692
LOC110710922	110710922	XP_021744953.1	-	-	-0.449945	0.0495231	-0.6414	0.156231
LOC110717959	110717959	XP_021752451.1	catalytic activity	-	-0.780113	0.0135708	-0.110907	0.635393
LOC110736369	110736369	XP_021772266.1	metabolic process	-	-0.472167	0.0350941	0.704485	0.0985574
LOC110707197	110707197	XP_021740894.1	protein binding	-	0.632097	0.0318202	0.332858	0.542148
LOC110740144	110740144	XP_021776332.1	metabolic process	-	0.603904	0.0081071	0.633351	0.0962471
LOC110724657	110724657	XP_021759784.1	ion binding	Plant-pathogen interaction(map04626)	0.688531	0.00208722	0.243623	0.705259
LOC110738338	110738338	XP_021774395.1	-	-	1.12642	0.00425975	1.68356	0.0434218
LOC110715492	110715492	XP_021749763.1	-	-	0.401812	0.0324848	-0.486295	0.32374
LOC110714620	110714620	XP_021748862.1	metabolic process	-	0.305352	0.000333583	-0.355986	0.531494
LOC110706995	110706995	XP_021740703.1	-	-	-0.914368	0.0149059	-0.891416	0.0836657

## Sheet: ACC_VS_H2O_difftran_nodiffprot
Gene_id	Tran_id	Prot_id	Protein(log2fc)	Protein(pval)	Tran(log2fc)	Tran(pval)	GO_fun	kegg
LOC110698509	110698509	XP_021731642.1	0.299848	0.233917	3.8916	4.85166e-69	-	-
LOC110699037	110699037	XP_021732219.1	0.415846	0.187289	5.79808	1.67945e-58	hydrolase activity, hydrolyzing O-glycosyl compounds	-
LOC110724460	110724460	XP_021759572.1	-0.262506	0.223009	-4.14107	5.87264e-54	-	Glutathione metabolism(ath00480)
LOC110717159	110717159	XP_021751491.1	0.209184	0.62695	6.62352	1.02685e-53	hydrolase activity, hydrolyzing O-glycosyl compounds	-
LOC110740010	110740010	XP_021776184.1	0.259987	0.101511	8.53189	5.48225e-53	-	Plant hormone signal transduction(ath04075)
LOC110715157	110715157	XP_021749418.1	0.2178	0.170154	4.49852	1.45511e-51	-	-
LOC110715969	110715969	XP_021750280.1	0.16132	0.257495	2.65049	2.90203e-51	-	Lysine degradation(ath00310)
LOC110702553	110702553	XP_021735970.1	0.347073	0.194203	7.48989	1.92371e-48	pigment metabolic process	Porphyrin and chlorophyll metabolism(ath00860)
LOC110727687	110727687	XP_021762962.1	0.28062	0.41303	5.19646	1.54579e-42	hydrolase activity, hydrolyzing O-glycosyl compounds	Amino sugar and nucleotide sugar metabolism(ath00520)
LOC110713345	110713345	XP_021747494.1	0.370582	0.180204	3.13731	2.00335e-42	defense response	-
LOC110705613	110705613	XP_021739206.1	-0.660089	0.269066	-3.17541	3.91746e-40	defense response	-
LOC110716293	110716293	XP_021750597.1	-0.121742	0.750511	3.83342	4.40173e-39	regulation of protein metabolic process	-
LOC110720402	110720402	XP_021755119.1	-0.130221	0.0481103	-4.76387	7.75373e-39	-	Glyoxylate and dicarboxylate metabolism(ath00630)
LOC110711523	110711523	XP_021745624.1	0.226814	0.143164	1.90507	5.27793e-35	peptidase activity	-
LOC110695206	110695206	XP_021728121.1	0.108614	0.856692	1.77602	2.309e-33	-	-
LOC110710124	110710124	XP_021744069.1	0.489524	0.0909962	5.25517	1.28065e-32	dioxygenase activity	Glycine, serine and threonine metabolism(ath00260)
LOC110696526	110696526	XP_021729534.1	-0.00133943	0.994688	-3.17943	2.54713e-32	coenzyme binding	alpha-Linolenic acid metabolism(ath00592)
LOC110690549	110690549	XP_021723103.1	0.151713	0.00938304	2.40411	2.32279e-31	-	-
LOC110705213	110705213	XP_021738762.1	0.148313	0.229544	3.5216	3.28594e-31	transferase activity, transferring acyl groups	-
LOC110694117	110694117	XP_021726973.1	0.124682	0.166654	5.82613	1.58902e-30	-	-
LOC110694120	110694120	XP_021726975.1	0.14735	0.0420379	4.14535	2.38834e-30	-	-
LOC110696392	110696392	XP_021729369.1	0.0752935	0.267585	-2.81752	3.61757e-29	-	Glutathione metabolism(ath00480)
LOC110725199	110725199	XP_021760373.1	-0.126238	0.662093	-2.10883	2.14508e-28	-	-
LOC110734052	110734052	XP_021769805.1	0.0348785	0.827122	1.2987	7.72525e-28	lipid metabolic process	-
LOC110690503	110690503	XP_021723043.1	-0.256671	0.805693	-3.60862	2.04701e-27	-	-
LOC110716504	110716504	XP_021750830.1	0.0505489	0.66302	1.92251	4.32215e-27	-	Cysteine and methionine metabolism(ath00270)
LOC110716101	110716101	XP_021750429.1	0.562787	0.299282	4.03834	5.33907e-26	-	-
LOC110735801	110735801	XP_021771676.1	-0.905691	0.070276	-7.33184	6.0602e-26	electron transfer activity	-
LOC110690403	110690403	XP_021722916.1	0.173942	0.0245277	2.99798	6.82321e-26	-	-
LOC110732537	110732537	XP_021768183.1	0.138842	0.504504	-2.49174	1.61827e-25	-	-
LOC110721679	110721679	XP_021756570.1	0.548866	0.203578	2.60579	1.93029e-25	-	-
LOC110687402	110687402	XP_021719740.1	-0.148572	0.58859	1.28721	2.32107e-25	-	-
LOC110722638	110722638	XP_021757602.1	-0.347445	0.56122	1.39259	3.6964e-25	nucleoside-triphosphatase activity	-
LOC110688533	110688533	XP_021720998.1	0.300763	0.102403	5.0718	1.63439e-24	dioxygenase activity	Glycine, serine and threonine metabolism(ath00260)
LOC110729540	110729540	XP_021764963.1	-0.241131	0.499074	-1.79136	2.61336e-24	nucleobase-containing small molecule metabolic process	Glycolysis / Gluconeogenesis(ath00010)
LOC110715705	110715705	XP_021749993.1	0.148751	0.0329165	4.58803	4.94343e-24	peptidase activity	-
LOC110691374	110691374	XP_021723984.1	0.0859656	0.77329	-3.00519	5.70967e-24	defense response	-
LOC110737112	110737112	XP_021773174.1	-0.339114	0.60554	-2.77602	6.36999e-24	nucleobase-containing small molecule metabolic process	Carbon fixation in photosynthetic organisms(ath00710)
LOC110738751	110738751	XP_021774868.1	0.100441	0.654764	4.27647	8.26815e-24	hydrolase activity, hydrolyzing O-glycosyl compounds	Amino sugar and nucleotide sugar metabolism(ath00520)
LOC110685022	110685022	XP_021717171.1	-0.0588939	0.375686	6.577	1.81833e-23	-	Plant hormone signal transduction(ath04075)
LOC110726729	110726729	XP_021761902.1	-0.0242776	0.879371	2.04656	1.89133e-23	-	Tyrosine metabolism(ath00350)
LOC110727845	110727845	XP_021763111.1	-0.0298126	0.875778	-2.5639	4.27598e-22	-	Glutathione metabolism(ath00480)
LOC110711044	110711044	XP_021745111.1	-0.0806712	0.458313	-4.11583	7.19094e-22	nucleobase-containing small molecule metabolic process	Carbon fixation in photosynthetic organisms(ath00710)
LOC110725633	110725633	XP_021760799.1	0.234703	0.145846	1.47246	1.41849e-21	-	Glycerophospholipid metabolism(ath00564)
LOC110732689	110732689	XP_021768357.1	0.0435782	0.708317	1.85104	1.61259e-21	hydrolase activity, hydrolyzing O-glycosyl compounds	-
LOC110718484	110718484	XP_021753002.1	-0.261797	0.0915463	-13.1222	1.74435e-21	transferase activity, transferring one-carbon groups	Tryptophan metabolism(ath00380)
LOC110690446	110690446	XP_021722970.1	0.0928339	0.0608426	2.86195	1.96412e-21	-	-
LOC110719477	110719477	XP_021754123.1	0.56162	0.0626069	6.05995	1.9901e-21	-	-
LOC110688038	110688038	XP_021720400.1	-0.0432328	0.903291	1.35531	2.00954e-21	-	-
LOC110709730	110709730	XP_021743650.1	0.0178358	0.872112	-2.56642	2.0981e-21	nucleobase-containing small molecule metabolic process	Starch and sucrose metabolism(ath00500)
LOC110690890	110690890	XP_021723480.1	0.143696	0.176939	1.82587	4.1806e-21	-	-
LOC110712007	110712007	XP_021746144.1	0.170838	0.0304827	2.79904	4.5435e-21	-	-
LOC110706996	110706996	XP_021740704.1	-0.0236914	0.94472	2.52037	6.17601e-21	-	-
LOC110688258	110688258	XP_021720670.1	-0.0138712	0.898108	-2.71565	6.66182e-21	drug metabolic process	Vitamin B6 metabolism(ath00750)
LOC110703032	110703032	XP_021736483.1	0.0330178	0.925329	1.281	7.46259e-21	-	-
LOC110714577	110714577	XP_021748808.1	0.261218	0.00972159	1.73575	1.25173e-20	-	Protein processing in endoplasmic reticulum(ath04141)
LOC110694523	110694523	XP_021727399.1	0.0598345	0.734683	-5.05691	1.58118e-20	defense response	-
LOC110712380	110712380	XP_021746528.1	0.320673	0.0509056	2.97634	2.79673e-20	-	-
LOC110698011	110698011	XP_021731102.1	0.113801	0.383596	2.06346	3.14798e-20	-	-
LOC110713926	110713926	XP_021748067.1	-0.381809	0.167236	-3.19189	3.70577e-20	-	-
LOC110685948	110685948	XP_021718196.1	0.0337573	0.371489	1.52578	3.80372e-20	-	-
LOC110706679	110706679	XP_021740326.1	0.0688533	0.54325	-1.79213	6.37022e-20	nucleobase-containing small molecule metabolic process	Starch and sucrose metabolism(ath00500)
LOC110696584	110696584	XP_021729609.1	0.383578	0.101182	6.23154	6.474e-20	lipid metabolic process	-
LOC110724461	110724461	XP_021759573.1	-0.0655949	0.751957	-2.16774	8.01003e-20	-	Glutathione metabolism(ath00480)
LOC110713646	110713646	XP_021747798.1	0.102739	0.635647	2.64086	8.25744e-20	-	Glutathione metabolism(ath00480)
LOC110701243	110701243	XP_021734549.1	0.191081	0.130523	1.19503	1.09978e-19	lipid metabolic process	-
LOC110683465	110683465	XP_021715535.1	-0.0396356	0.668279	-2.38926	1.43237e-19	drug metabolic process	Vitamin B6 metabolism(ath00750)
LOC110735751	110735751	XP_021771623.1	-0.0842402	0.486592	1.13678	1.54208e-19	carbohydrate binding	-
LOC110707501	110707501	XP_021741204.1	0.214441	0.52154	1.42765	1.71057e-19	transferase activity, transferring acyl groups	Propanoate metabolism(ath00640)
LOC110682546	110682546	XP_021714590.1	-0.59529	0.0536522	-7.16693	1.94756e-19	antioxidant activity	Phenylpropanoid biosynthesis(ath00940)
LOC110714662	110714662	XP_021748908.1	-0.192609	0.355302	1.6121	4.17412e-19	ubiquitin-like protein transferase activity	-
LOC110701759	110701759	XP_021735084.1	-0.267432	0.377526	-3.84017	6.6088e-19	peptidase activity	-
LOC110729660	110729660	XP_021765122.1	0.244639	0.140087	1.82184	7.22757e-19	-	-
LOC110732768	110732768	XP_021768459.1	0.0895888	0.263394	1.30087	7.43061e-19	-	Autophagy - other(ath04136)
LOC110729150	110729150	XP_021764564.1	-0.394878	0.201955	1.34297	8.81359e-19	-	Amino sugar and nucleotide sugar metabolism(ath00520)
LOC110710869	110710869	XP_021744902.1	0.00854649	0.906038	1.80293	9.18177e-19	iron ion binding	-
LOC110690676	110690676	XP_021723225.1	-1.00801	0.0666029	-10.1891	1.08994e-18	-	-
LOC110727927	110727927	XP_021763213.1	0.0429314	0.849085	2.46895	2.67207e-18	transferase activity, transferring hexosyl groups	Starch and sucrose metabolism(ath00500)
LOC110738001	110738001	XP_021774053.1	-0.186301	0.696238	2.28037	3.20853e-18	-	-
LOC110734220	110734220	XP_021769969.1	0.0731471	0.656518	-3.72708	3.29505e-18	-	-
LOC110689796	110689796	XP_021722294.1	0.107907	0.38028	2.045	3.70239e-18	transferase activity, transferring hexosyl groups	Starch and sucrose metabolism(ath00500)
LOC110717403	110717403	XP_021751779.1	-0.146968	0.501553	-9.01384	3.82403e-18	defense response	-
LOC110730188	110730188	XP_021765658.1	0.101303	0.447054	-2.48208	4.03273e-18	-	-
LOC110736571	110736571	XP_021772513.1	0.0962236	0.300404	1.61359	4.13036e-18	lipid metabolic process	-
LOC110725174	110725174	XP_021760344.1	0.0440425	0.384247	-3.55561	6.95827e-18	transferase activity, transferring hexosyl groups	-
LOC110706830	110706830	XP_021740487.1	-0.192991	0.450614	-2.63572	7.93158e-18	-	-
LOC110688274	110688274	XP_021720690.1	-0.0752954	0.81319	-4.10272	1.01922e-17	ion transport	-
LOC110726833	110726833	XP_021762049.1	0.224683	0.0805481	1.48333	1.17659e-17	-	-
LOC110715158	110715158	XP_021749421.1	-0.0435196	0.41824	1.5961	1.3166e-17	-	-
LOC110692461	110692461	XP_021725153.1	-0.0747653	0.47997	-5.03895	1.39426e-17	-	Pentose and glucuronate interconversions(ath00040)
LOC110724863	110724863	XP_021760047.1	-0.0884402	0.597295	2.05705	1.48842e-17	-	-
LOC110708311	110708311	XP_021742107.1	-0.139453	0.183638	-4.30082	1.96119e-17	-	-
LOC110706320	110706320	XP_021739913.1	-0.0535183	0.725036	-4.07728	2.73259e-17	nuclease activity	-
LOC110710528	110710528	XP_021744541.1	0.0261431	0.792723	1.12788	2.83196e-17	-	-
LOC110724845	110724845	XP_021760023.1	-0.0278101	0.804294	1.32951	2.90893e-17	lyase activity	Biosynthesis of amino acids(ath01230)
LOC110734046	110734046	XP_021769800.1	0.0505643	0.3159	1.68801	3.21814e-17	-	-
LOC110699667	110699667	XP_021732877.1	-0.0377794	0.855729	1.10608	3.66779e-17	transferase activity, transferring acyl groups	Glyoxylate and dicarboxylate metabolism(ath00630)
LOC110727926	110727926	XP_021763212.1	-0.604022	0.0568774	-6.46556	5.94634e-17	hydrolase activity, hydrolyzing O-glycosyl compounds	-
LOC110710870	110710870	XP_021744903.1	-0.012897	0.953228	1.86462	7.39035e-17	coenzyme binding	alpha-Linolenic acid metabolism(ath00592)
LOC110685850	110685850	XP_021718077.1	-0.767632	0.202796	-8.27478	1.29755e-16	antioxidant activity	Phenylpropanoid biosynthesis(ath00940)
LOC110689005	110689005	XP_021721448.1	0.0589922	0.733052	-2.5617	1.30105e-16	electron transfer activity	-
LOC110711609	110711609	XP_021745709.1	-0.22566	0.498903	-6.06632	1.42902e-16	transferase activity, transferring hexosyl groups	-
LOC110708668	110708668	XP_021742550.1	-0.109942	0.385067	-8.28247	1.54427e-16	coenzyme binding	-
LOC110730498	110730498	XP_021765991.1	-1.05347	0.30959	-11.5584	1.65279e-16	nutrient reservoir activity	-
LOC110693559	110693559	XP_021726380.1	-0.168264	0.753584	-1.74164	1.66429e-16	-	-
LOC110711816	110711816	XP_021745936.1	-0.216845	0.00583013	-2.95312	2.16614e-16	-	-
LOC110726839	110726839	XP_021762059.1	-0.0966854	0.516341	-5.06883	3.42613e-16	-	Pentose and glucuronate interconversions(ath00040)
LOC110686150	110686150	XP_021718430.1	0.179643	0.342424	1.43287	3.60429e-16	-	-
LOC110682463	110682463	XP_021714494.1	-0.336327	0.518719	-6.0125	3.91617e-16	-	-
LOC110691437	110691437	XP_021724057.1	0.14842	0.555539	1.81587	4.31438e-16	hydrolase activity, hydrolyzing O-glycosyl compounds	-
LOC110695367	110695367	XP_021728303.1	-0.367619	0.270479	-10.6696	5.53102e-16	-	-
LOC110714220	110714220	XP_021748405.1	0.0833627	0.705599	-1.8417	6.44764e-16	-	-
LOC110722593	110722593	XP_021757550.1	-0.218468	0.245202	-2.56277	6.70696e-16	hydrolase activity, hydrolyzing O-glycosyl compounds	-
LOC110700140	110700140	XP_021733323.1	-0.0264116	0.856711	-4.49017	6.75325e-16	-	-
LOC110722818	110722818	XP_021757808.1	-0.0893918	0.353659	-2.73839	7.04512e-16	-	2-Oxocarboxylic acid metabolism(ath01210)
LOC110702644	110702644	XP_021736084.1	0.00230212	0.976951	-4.73262	7.56304e-16	-	Glutathione metabolism(ath00480)
LOC110735157	110735157	XP_021771015.1	-0.0725384	0.663676	1.42516	7.99183e-16	oxidoreductase activity, acting on CH-OH group of donors	Glutathione metabolism(ath00480)
LOC110739510	110739510	XP_021775650.1	-0.557054	0.0660227	-5.28777	8.88547e-16	transferase activity, transferring one-carbon groups	Tryptophan metabolism(ath00380)
LOC110720438	110720438	XP_021755162.1	0.129947	0.0501704	1.44409	9.33978e-16	-	Purine metabolism(ath00230)
LOC110703146	110703146	XP_021736583.1	-0.207244	0.701187	3.45188	9.70716e-16	-	-
LOC110728982	110728982	XP_021764363.1	-0.040341	0.744154	1.33117	1.01355e-15	-	-
LOC110682554	110682554	XP_021714601.1	-0.134469	0.306291	1.22548	1.2373e-15	coenzyme binding	-
LOC110724264	110724264	XP_021759378.1	0.106503	0.521723	-2.00136	1.44514e-15	-	Fatty acid metabolism(ath01212)
LOC110720128	110720128	XP_021754823.1	-0.489969	0.0836172	-2.59811	1.58533e-15	-	Porphyrin and chlorophyll metabolism(ath00860)
LOC110709557	110709557	XP_021743469.1	0.0815901	0.311579	1.97398	2.03914e-15	-	-
LOC110692926	110692926	XP_021725698.1	0.0797988	0.421273	-11.0732	2.09677e-15	antioxidant activity	Phenylpropanoid biosynthesis(ath00940)
LOC110708322	110708322	XP_021742119.1	0.0425745	0.824709	6.2656	2.22614e-15	-	-
LOC110726308	110726308	XP_021761450.1	-0.0969734	0.127544	-2.17975	2.23599e-15	nucleoside-triphosphatase activity	-
LOC110733866	110733866	XP_021769632.1	-0.261049	0.0888279	-7.48335	2.42191e-15	-	-
LOC110733409	110733409	XP_021769149.1	-0.138873	0.110619	-1.64662	4.11629e-15	nucleoside-triphosphatase activity	Phagosome(ath04145)
LOC110686667	110686667	XP_021718967.1	0.13302	0.240208	3.0861	4.22563e-15	carbohydrate biosynthetic process	Starch and sucrose metabolism(ath00500)
LOC110720613	110720613	XP_021755346.1	-0.297123	0.646736	5.84184	5.07208e-15	-	-
LOC110730868	110730868	XP_021766392.1	0.154054	0.0339941	2.18711	5.17131e-15	oxidoreductase activity, acting on single donors with incorporation of molecular oxygen	Porphyrin and chlorophyll metabolism(ath00860)
LOC110725229	110725229	XP_021760410.1	0.032229	0.859108	-1.18616	6.44525e-15	-	-
LOC110707335	110707335	XP_021741048.1	-0.131013	0.424776	-2.23439	7.21619e-15	-	Fatty acid metabolism(ath01212)
LOC110684430	110684430	XP_021716583.1	-0.14757	0.798597	1.48578	7.76712e-15	-	-
LOC110693627	110693627	XP_021726461.1	-0.351823	0.154096	-4.77067	8.14179e-15	-	-
LOC110709667	110709667	XP_021743577.1	0.0464713	0.825957	-1.57415	8.56969e-15	-	-
LOC110732686	110732686	XP_021768354.1	0.0128945	0.900968	-1.98525	9.60546e-15	-	-
LOC110687516	110687516	XP_021719867.1	0.0132964	0.938145	1.02131	9.7144e-15	oxidoreductase activity, acting on the CH-CH group of donors	Oxidative phosphorylation(ath00190)
LOC110693814	110693814	XP_021726654.1	-0.0759528	0.0472877	1.32926	9.78386e-15	-	-
LOC110738604	110738604	XP_021774691.1	-0.142071	0.38984	-5.05139	1.03943e-14	-	-
LOC110686060	110686060	XP_021718333.1	0.108044	0.408609	1.50615	1.05958e-14	transferase activity, transferring hexosyl groups	-
LOC110714494	110714494	XP_021748714.1	-0.178127	0.168869	-4.50475	1.07897e-14	transferase activity, transferring acyl groups	Glycerophospholipid metabolism(ath00564)
LOC110738710	110738710	XP_021774815.1	-0.309511	0.558684	-5.60554	1.10638e-14	copper ion binding	-
LOC110736249	110736249	XP_021772113.1	0.336374	0.155607	4.31594	1.18173e-14	hydrolase activity, hydrolyzing O-glycosyl compounds	Starch and sucrose metabolism(ath00500)
LOC110697737	110697737	XP_021730806.1	-0.0999973	0.485261	-1.76704	1.21787e-14	-	-
LOC110724228	110724228	XP_021759328.1	0.148802	0.118505	3.77983	1.34078e-14	-	-
LOC110695758	110695758	XP_021728681.1	-0.219615	0.277456	-4.5966	1.90392e-14	phosphoric ester hydrolase activity	-
LOC110724987	110724987	XP_021760159.1	0.175041	0.353494	4.39808	1.92504e-14	-	-
LOC110682043	110682043	XP_021713946.1	0.25195	0.834733	1.5967	1.98983e-14	-	-
LOC110686648	110686648	XP_021718943.1	-0.194615	0.0303209	-1.98776	2.11405e-14	-	-
LOC110717551	110717551	XP_021751974.1	0.146035	0.649121	3.9877	2.26474e-14	hydrolase activity, hydrolyzing O-glycosyl compounds	Amino sugar and nucleotide sugar metabolism(ath00520)
LOC110727905	110727905	XP_021763198.1	0.159027	0.344898	1.18837	2.41952e-14	-	-
LOC110698222	110698222	XP_021731314.1	0.154662	0.653056	1.2998	2.55455e-14	-	-
LOC110714966	110714966	XP_021749213.1	0.135327	0.46924	-2.11081	2.89369e-14	-	-
LOC110726050	110726050	XP_021761211.1	1.17857	0.163037	5.89538	3.2825e-14	hydrolase activity, hydrolyzing O-glycosyl compounds	-
LOC110725775	110725775	XP_021760938.1	0.0433884	0.943043	-4.21912	3.75374e-14	electron transfer activity	-
LOC110731660	110731660	XP_021767231.1	0.0468289	0.442742	1.76922	4.23297e-14	transferase activity, transferring one-carbon groups	Phenylpropanoid biosynthesis(ath00940)
LOC110700469	110700469	XP_021733703.1	0.170182	0.498829	2.10703	4.48003e-14	hydrolase activity, hydrolyzing O-glycosyl compounds	Amino sugar and nucleotide sugar metabolism(ath00520)
LOC110714562	110714562	XP_021748793.1	0.234835	0.146643	3.0957	4.61333e-14	-	-
LOC110717626	110717626	XP_021752065.1	-0.14022	0.662495	-5.05692	4.70222e-14	copper ion binding	-
LOC110710786	110710786	XP_021744820.1	0.622718	0.0763783	3.7253	5.74123e-14	-	-
LOC110721963	110721963	XP_021756888.1	0.187779	0.103088	1.4455	5.83815e-14	-	-
LOC110700553	110700553	XP_021733797.1	-0.0581804	0.786843	-4.83919	6.15702e-14	-	-
LOC110734467	110734467	XP_021770317.1	-5.44074e-05	0.999857	1.89696	7.0799e-14	-	Cysteine and methionine metabolism(ath00270)
LOC110729554	110729554	XP_021764987.1	0.149359	0.863517	1.69346	7.20054e-14	-	-
LOC110733456	110733456	XP_021769202.1	-0.119084	0.544799	-2.13083	7.72248e-14	-	-
LOC110738256	110738256	XP_021774322.1	0.0851542	0.393994	1.49247	7.82554e-14	lipid binding	-
LOC110713862	110713862	XP_021747993.1	0.0838504	0.413746	1.70531	9.17244e-14	-	-
LOC110713630	110713630	XP_021747778.1	-0.0571121	0.621519	-6.421	1.0849e-13	transferase activity, transferring hexosyl groups	-
LOC110711352	110711352	XP_021745419.1	-0.741739	0.134704	-4.73566	1.13045e-13	-	-
LOC110687991	110687991	XP_021720344.1	0.243457	0.0372111	1.76341	1.1758e-13	-	Cysteine and methionine metabolism(ath00270)
LOC110728204	110728204	XP_021763559.1	-0.245793	0.480071	-4.39627	1.41976e-13	-	Glyoxylate and dicarboxylate metabolism(ath00630)
LOC110734463	110734463	XP_021770313.1	0.0821167	0.377888	1.37693	1.52624e-13	-	Valine, leucine and isoleucine degradation(ath00280)
LOC110737965	110737965	XP_021774006.1	-0.0977851	0.264674	1.76318	1.57258e-13	-	-
LOC110682763	110682763	XP_021714784.1	0.0615226	0.796831	-1.56989	1.89086e-13	coenzyme binding	alpha-Linolenic acid metabolism(ath00592)
LOC110715494	110715494	XP_021749767.1	-0.180799	0.365943	-2.5968	2.10424e-13	transferase activity, transferring one-carbon groups	-
LOC110734533	110734533	XP_021770396.1	0.149739	0.018083	1.65842	2.14788e-13	coenzyme binding	Glyoxylate and dicarboxylate metabolism(ath00630)
LOC110732512	110732512	XP_021768154.1	0.0563886	0.731913	-3.12465	2.15904e-13	-	Glyoxylate and dicarboxylate metabolism(ath00630)
LOC110698313	110698313	XP_021731414.1	-0.25719	0.0273939	-4.9986	2.77327e-13	-	-
LOC110695762	110695762	XP_021728687.1	0.177058	0.151276	0.982265	2.83913e-13	-	Nicotinate and nicotinamide metabolism(ath00760)
LOC110714036	110714036	XP_021748190.1	-0.00438287	0.989764	-2.489	2.92728e-13	-	-
LOC110719674	110719674	XP_021754345.1	-0.73455	0.0794765	-2.58714	3.57048e-13	hydrolase activity, hydrolyzing O-glycosyl compounds	Starch and sucrose metabolism(ath00500)
LOC110685102	110685102	XP_021717258.1	0.161256	0.694384	2.63596	3.81431e-13	-	-
LOC110699378	110699378	XP_021732594.1	-0.247592	0.0430608	-6.71172	3.90991e-13	antioxidant activity	Phenylpropanoid biosynthesis(ath00940)
LOC110731544	110731544	XP_021767091.1	0.0939476	0.331508	-2.77056	3.93401e-13	-	-
LOC110724764	110724764	XP_021759913.1	-0.301426	0.443842	-10.2779	4.5628e-13	antioxidant activity	Phenylpropanoid biosynthesis(ath00940)
LOC110738485	110738485	XP_021774590.1	0.232477	0.0152478	5.77792	5.35249e-13	-	Nitrogen metabolism(ath00910)
LOC110707699	110707699	XP_021741425.1	0.0840117	0.609351	2.44803	5.55004e-13	coenzyme binding	Carbon fixation in photosynthetic organisms(ath00710)
LOC110693172	110693172	XP_021725989.1	-0.303499	0.308981	-10.0679	5.73262e-13	lyase activity	Sesquiterpenoid and triterpenoid biosynthesis(ath00909)
LOC110685553	110685553	XP_021717793.1	-0.253694	0.409581	-4.81485	5.94512e-13	-	-
LOC110709461	110709461	XP_021743366.1	-0.261275	0.407157	-3.5027	7.1172e-13	active transmembrane transporter activity	-
LOC110686137	110686137	XP_021718410.1	0.0652353	0.373693	1.14392	7.43497e-13	-	-
LOC110735639	110735639	XP_021771518.1	-0.00412602	0.990459	1.57961	7.9558e-13	nucleobase-containing small molecule metabolic process	Purine metabolism(ath00230)
LOC110711695	110711695	XP_021745803.1	-0.451026	0.480442	-3.35586	8.58425e-13	-	-
LOC110701343	110701343	XP_021734683.1	0.0941473	0.00909785	1.72688	8.81081e-13	ion transport	-
LOC110728206	110728206	XP_021763560.1	0.0480854	0.812217	-4.00059	9.07914e-13	-	Glyoxylate and dicarboxylate metabolism(ath00630)
LOC110737045	110737045	XP_021773095.1	-0.109062	0.83156	1.45138	9.13776e-13	-	Sulfur metabolism(ath00920)
LOC110681646	110681646	XP_021713488.1	0.15884	0.222944	2.22347	1.00018e-12	-	-
LOC110733875	110733875	XP_021769640.1	-0.120985	0.2916	-5.71193	1.00802e-12	-	-
LOC110729906	110729906	XP_021765388.1	-0.143967	0.721765	-4.66566	1.11361e-12	-	-
LOC110700929	110700929	XP_021734187.1	-0.145589	0.520489	0.989206	1.15966e-12	-	-
LOC110687936	110687936	XP_021720275.1	-0.692513	0.0876336	-12.8302	1.17056e-12	oxidoreductase activity, acting on paired donors, with incorporation or reduction of molecular oxygen	-
LOC110693367	110693367	XP_021726192.1	0.0784472	0.514458	1.30059	1.28904e-12	multi-organism process	-
LOC110738216	110738216	XP_021774280.1	0.251578	0.0495838	-3.39493	1.3904e-12	calcium ion binding	-
LOC110729654	110729654	XP_021765117.1	-0.655542	0.0516145	-12.6862	1.40024e-12	transferase activity, transferring one-carbon groups	Phenylpropanoid biosynthesis(ath00940)
LOC110715799	110715799	XP_021750105.1	-0.125271	0.494046	-9.5815	1.41399e-12	nutrient reservoir activity	-
LOC110687985	110687985	XP_021720337.1	-0.00879891	0.953419	2.5277	1.4624e-12	-	Tyrosine metabolism(ath00350)
LOC110734728	110734728	XP_021770559.1	0.179634	0.259299	2.17851	1.52235e-12	-	-
LOC110686122	110686122	XP_021718395.1	0.410492	0.205272	-1.478	1.55923e-12	-	-
LOC110739071	110739071	XP_021775213.1	0.310356	0.0754579	1.90552	1.7061e-12	-	-
LOC110729100	110729100	XP_021764496.1	-0.323777	0.320723	-5.01325	1.77347e-12	nucleoside-triphosphatase activity	-
LOC110700549	110700549	XP_021733794.1	-0.002963	0.961274	1.64343	2.31506e-12	-	Alanine, aspartate and glutamate metabolism(ath00250)
LOC110691778	110691778	XP_021724418.1	0.111467	0.543594	2.08013	2.32005e-12	oxidoreductase activity, acting on single donors with incorporation of molecular oxygen	Porphyrin and chlorophyll metabolism(ath00860)
LOC110696502	110696502	XP_021729494.1	0.148327	0.100889	0.933506	2.4707e-12	lipid metabolic process	Propanoate metabolism(ath00640)
LOC110717601	110717601	XP_021752035.1	0.200316	0.348625	1.39422	2.6922e-12	-	-
LOC110688361	110688361	XP_021720797.1	0.185319	0.00111581	-1.7967	2.92998e-12	-	-
LOC110701918	110701918	XP_021735214.1	0.555293	0.314907	-5.07148	3.28852e-12	-	-
LOC110712168	110712168	XP_021746302.1	-0.256557	0.517912	-5.03652	3.34197e-12	electron transfer activity	-
LOC110728242	110728242	XP_021763610.1	0.161042	0.0272936	1.46883	3.76619e-12	-	-
LOC110714097	110714097	XP_021748264.1	-0.0220358	0.930735	1.22403	4.14262e-12	coenzyme binding	Glyoxylate and dicarboxylate metabolism(ath00630)
LOC110717872	110717872	XP_021752347.1	0.0893494	0.136376	2.15136	4.3368e-12	peptidase activity	-
LOC110687958	110687958	XP_021720304.1	0.0229567	0.764243	1.61351	4.39378e-12	-	Steroid biosynthesis(ath00100)
LOC110715507	110715507	XP_021749779.1	-0.223783	0.782863	-8.69699	5.1677e-12	-	-
LOC110737912	110737912	XP_021773950.1	0.275151	0.335439	1.75363	5.27642e-12	-	-
LOC110731143	110731143	XP_021766670.1	-0.810294	0.0763715	-13.065	6.44683e-12	-	-
LOC110702014	110702014	XP_021735344.1	0.113923	0.610145	2.37154	6.45698e-12	multi-organism process	-
LOC110687878	110687878	XP_021720212.1	0.223743	0.219122	1.37974	7.59948e-12	-	-
LOC110706818	110706818	XP_021740467.1	-0.408328	0.128954	-6.64593	7.81124e-12	antioxidant activity	Phenylpropanoid biosynthesis(ath00940)
LOC110689684	110689684	XP_021722155.1	0.15518	0.164365	1.0161	8.93039e-12	-	Fatty acid degradation(ath00071)
LOC110704963	110704963	XP_021738463.1	0.169364	0.343781	0.961485	9.61403e-12	-	-
LOC110711479	110711479	XP_021745559.1	0.0716922	0.783537	-4.04975	9.88931e-12	-	-
LOC110712774	110712774	XP_021746927.1	-0.550774	0.400741	-1.88301	1.01317e-11	-	-
LOC110735134	110735134	XP_021770984.1	0.368138	0.620256	-3.90368	1.10103e-11	-	-
LOC110693103	110693103	XP_021725920.1	-0.433002	0.101603	-2.44859	1.20599e-11	nucleobase-containing small molecule metabolic process	-
LOC110692720	110692720	XP_021725455.1	0.125804	0.761871	-8.47539	1.24759e-11	transferase activity, transferring hexosyl groups	-
LOC110686448	110686448	XP_021718763.1	0.0787054	0.714913	-1.65576	1.28142e-11	-	-
LOC110682958	110682958	XP_021714988.1	-0.249077	0.379604	-4.22787	1.30721e-11	peptidase activity	-
LOC110684050	110684050	XP_021716136.1	-0.157393	0.620766	-3.54016	1.33889e-11	-	-
LOC110718240	110718240	XP_021752759.1	0.219262	0.257451	-1.46251	1.36741e-11	-	Sulfur metabolism(ath00920)
LOC110701291	110701291	XP_021734609.1	0.0233676	0.767487	-6.55232	1.41068e-11	-	Protein processing in endoplasmic reticulum(ath04141)
LOC110709038	110709038	XP_021742945.1	-0.136503	0.769575	1.57863	1.41643e-11	-	-
LOC110701288	110701288	XP_021734605.1	-0.291297	0.324309	-9.33137	1.42967e-11	-	Protein processing in endoplasmic reticulum(ath04141)
LOC110734267	110734267	XP_021770039.1	0.0433576	0.874291	2.52449	1.51009e-11	-	Galactose metabolism(ath00052)
LOC110682979	110682979	XP_021715009.1	-0.378151	0.607499	-6.35968	1.58221e-11	nutrient reservoir activity	-
LOC110727188	110727188	XP_021762437.1	-0.284276	0.273695	-6.48463	1.63149e-11	-	Glutathione metabolism(ath00480)
LOC110681943	110681943	XP_021713818.1	-0.120993	0.832391	1.25718	1.66845e-11	coenzyme binding	Alanine, aspartate and glutamate metabolism(ath00250)
LOC110684104	110684104	XP_021716203.1	-0.282255	0.471263	-3.41333	1.76778e-11	protein heterodimerization activity	-
LOC110695738	110695738	XP_021728657.1	0.0481504	0.880378	-1.8271	1.89026e-11	nucleoside-triphosphatase activity	-
LOC110711936	110711936	XP_021746066.1	0.135078	0.265792	1.58307	1.97664e-11	-	Pentose phosphate pathway(ath00030)
LOC110715814	110715814	XP_021750120.1	-0.150132	0.799648	-5.70167	1.99517e-11	nutrient reservoir activity	-
LOC110726979	110726979	XP_021762214.1	-0.25884	0.245312	-5.95714	2.05538e-11	-	-
LOC110713641	110713641	XP_021747823.1	-0.0363462	0.764699	-3.16582	2.08804e-11	-	-
LOC110736214	110736214	XP_021772068.1	0.0521475	0.880357	-1.43554	2.09107e-11	ion transport	-
LOC110725269	110725269	XP_021760446.1	0.133403	0.237151	-1.79135	2.28054e-11	transferase activity, transferring acyl groups	Citrate cycle (TCA cycle)(ath00020)
LOC110718816	110718816	XP_021753419.1	-0.120653	0.44666	-10.0741	2.29844e-11	-	-
LOC110701349	110701349	XP_021734692.1	-0.162681	0.633646	-2.68963	2.52949e-11	-	-
LOC110735799	110735799	XP_021771675.1	0.154762	0.19284	4.51756	2.5515e-11	-	-
LOC110722493	110722493	XP_021757454.1	-0.0376441	0.592877	1.1089	2.59335e-11	peptidase activity	-
LOC110725638	110725638	XP_021760804.1	-0.0853954	0.704062	-4.10734	2.83676e-11	antioxidant activity	Phenylpropanoid biosynthesis(ath00940)
LOC110686530	110686530	XP_021718843.1	0.529478	0.0982671	4.26155	3.21853e-11	-	-
LOC110735668	110735668	XP_021771548.1	-0.255918	0.017745	-4.80625	3.3806e-11	antioxidant activity	Phenylpropanoid biosynthesis(ath00940)
LOC110730575	110730575	XP_021766092.1	-0.0813483	0.320005	-1.11789	3.41455e-11	oxidoreductase activity, acting on paired donors, with incorporation or reduction of molecular oxygen	-
LOC110690711	110690711	XP_021723277.1	0.033328	0.585249	1.22343	3.55327e-11	-	-
LOC110715496	110715496	XP_021749770.1	-0.0654782	0.633767	3.14652	3.66699e-11	peptidase activity	-
LOC110737044	110737044	XP_021773093.1	-0.0414041	0.93551	1.11256	4.02311e-11	-	Sulfur metabolism(ath00920)
LOC110693841	110693841	XP_021726693.1	0.0680179	0.616266	-3.13234	4.29829e-11	transferase activity, transferring acyl groups	-
LOC110709258	110709258	XP_021743165.1	0.177639	0.461385	2.02008	4.38727e-11	-	Pentose phosphate pathway(ath00030)
LOC110682814	110682814	XP_021714851.1	-0.0427688	0.544782	-2.51382	4.77051e-11	-	-
LOC110702478	110702478	XP_021735881.1	0.0753466	0.637861	3.33598	5.13751e-11	-	-
LOC110682410	110682410	XP_021714435.1	-0.0118276	0.92705	2.43621	5.17342e-11	antioxidant activity	Phenylpropanoid biosynthesis(ath00940)
LOC110693575	110693575	XP_021726399.1	-0.20325	0.0405433	-9.57901	5.32449e-11	oxidoreductase activity, acting on diphenols and related substances as donors	-
LOC110710226	110710226	XP_021744192.1	-0.0288044	0.79889	-1.50543	5.36318e-11	-	-
LOC110723409	110723409	XP_021758457.1	0.0997563	0.294899	0.860563	6.03345e-11	-	Phagosome(ath04145)
LOC110702412	110702412	XP_021735806.1	-0.125074	0.188067	-6.05984	6.99424e-11	oxidoreductase activity, acting on paired donors, with incorporation or reduction of molecular oxygen	Cutin, suberine and wax biosynthesis(ath00073)
LOC110734321	110734321	XP_021770119.1	0.157084	0.00652148	1.1215	7.03081e-11	-	-
LOC110723067	110723067	XP_021758039.1	-0.767277	0.355517	-5.74496	7.17346e-11	electron transfer activity	-
LOC110716542	110716542	XP_021750864.1	-0.214037	0.585256	1.24345	7.32543e-11	-	-
LOC110697435	110697435	XP_021730501.1	-0.01586	0.936866	1.93178	7.46733e-11	transferase activity, transferring acyl groups	-
LOC110692660	110692660	XP_021725382.1	-0.112349	0.00239105	0.79303	7.76048e-11	multicellular organismal process	-
LOC110714576	110714576	XP_021748807.1	0.0459115	0.094833	-1.47551	8.76064e-11	transferase activity, transferring acyl groups	Citrate cycle (TCA cycle)(ath00020)
LOC110689825	110689825	XP_021722344.1	0.0291824	0.853711	4.33429	9.16434e-11	-	-
LOC110717204	110717204	XP_021751541.1	0.0587174	0.752398	3.54003	9.78606e-11	-	-
LOC110738136	110738136	XP_021774194.1	-0.220356	0.702649	2.99099	1.03595e-10	phosphoric ester hydrolase activity	Vitamin B6 metabolism(ath00750)
LOC110706851	110706851	XP_021740519.1	-0.0209895	0.954769	-1.69926	1.07505e-10	-	-
LOC110727307	110727307	XP_021762561.1	0.108669	0.406889	1.08637	1.08969e-10	organic acid metabolic process	-
LOC110692797	110692797	XP_021725564.1	0.0211262	0.773653	0.865547	1.09759e-10	hydrolase activity, hydrolyzing O-glycosyl compounds	-
LOC110718382	110718382	XP_021752910.1	-0.266291	0.573239	-5.68611	1.1535e-10	-	-
LOC110717475	110717475	XP_021751880.1	-0.02703	0.963452	2.86935	1.20899e-10	-	-
LOC110693677	110693677	XP_021726529.1	-0.547474	0.368391	-9.36952	1.35096e-10	nutrient reservoir activity	-
LOC110728969	110728969	XP_021764343.1	0.202905	0.149092	0.969221	1.41571e-10	-	-
LOC110718092	110718092	XP_021752584.1	0.0698161	0.490663	3.08542	1.4466e-10	electron transfer activity	-
LOC110698660	110698660	XP_021731843.1	0.2572	0.467836	1.8867	1.46248e-10	-	Glycerophospholipid metabolism(ath00564)
LOC110691484	110691484	XP_021724115.1	0.185055	0.217949	1.97897	1.55608e-10	-	Galactose metabolism(ath00052)
LOC110698623	110698623	XP_021731782.1	0.108123	0.79194	-3.51379	1.56268e-10	active transmembrane transporter activity	-
LOC110688328	110688328	XP_021720758.1	-0.212101	0.188768	-4.53063	1.57383e-10	-	-
LOC110715028	110715028	XP_021749289.1	0.0479213	0.963158	-1.68118	1.62129e-10	structural molecule activity	-
LOC110725867	110725867	XP_021761022.1	-0.0421355	0.612953	-2.35951	1.69606e-10	phosphoric ester hydrolase activity	Carbon fixation in photosynthetic organisms(ath00710)
LOC110724305	110724305	XP_021759419.1	-0.291664	0.423484	-9.30029	1.9942e-10	phosphoric ester hydrolase activity	-
LOC110704621	110704621	XP_021738122.1	0.122518	0.683584	-4.77662	2.08274e-10	nucleobase-containing small molecule metabolic process	Purine metabolism(ath00230)
LOC110716446	110716446	XP_021750757.1	0.16677	0.226405	1.32502	2.2635e-10	transferase activity, transferring hexosyl groups	-
LOC110718815	110718815	XP_021753418.1	-0.197798	0.48144	-5.33417	2.3109e-10	-	-
LOC110711788	110711788	XP_021745905.1	-0.149105	0.322322	1.36604	2.3174e-10	-	-
LOC110688425	110688425	XP_021720865.1	-0.239749	0.329145	-2.23598	2.3595e-10	-	-
LOC110691840	110691840	XP_021724487.1	0.149089	0.186482	-2.88808	2.5211e-10	-	Photosynthesis - antenna proteins(ath00196)
LOC110715590	110715590	XP_021749874.1	-0.133363	0.461264	-4.58583	2.5824e-10	-	-
LOC110710764	110710764	XP_021744791.1	-0.264694	0.411133	-3.07389	2.83834e-10	-	-
LOC110700563	110700563	XP_021733809.1	-0.212971	0.0336543	-1.79206	2.9675e-10	nucleoside-triphosphatase activity	Phagosome(ath04145)
LOC110726431	110726431	XP_021761602.1	0.0880113	0.668266	1.14845	3.05152e-10	-	-
LOC110726750	110726750	XP_021761937.1	0.126528	0.363813	1.93633	3.16074e-10	-	Steroid biosynthesis(ath00100)
LOC110720570	110720570	XP_021755298.1	-0.0166787	0.732938	3.60707	3.38508e-10	-	Protein export(ath03060)
LOC110690725	110690725	XP_021723298.1	-0.0475437	0.802764	-2.03536	3.53367e-10	-	-
LOC110698810	110698810	XP_021732021.1	0.160088	0.219788	1.33708	3.69789e-10	-	-
LOC110699174	110699174	XP_021732359.1	-0.329421	0.129437	-3.05657	3.7806e-10	hydrolase activity, hydrolyzing O-glycosyl compounds	-
LOC110682315	110682315	XP_021714320.1	-0.0697184	0.192742	2.11419	3.96383e-10	lipid metabolic process	-
LOC110691946	110691946	XP_021724618.1	-0.170217	0.233264	-1.66244	4.088e-10	-	-
LOC110714529	110714529	XP_021748755.1	0.0453002	0.826315	-4.79419	4.12015e-10	-	Flavonoid biosynthesis(ath00941)
LOC110699175	110699175	XP_021732360.1	0.0986306	0.159251	0.776741	4.29755e-10	-	-
LOC110708200	110708200	XP_021741981.1	0.0930283	0.451206	1.49094	4.3027e-10	-	mRNA surveillance pathway(ath03015)
LOC110703604	110703604	XP_021737076.1	0.232847	0.679448	2.02375	4.31295e-10	-	-
LOC110686159	110686159	XP_021718441.1	-0.133296	0.0212139	-1.1287	4.35675e-10	nucleoside-triphosphatase activity	Phagosome(ath04145)
LOC110695106	110695106	XP_021728012.1	-0.0793156	0.799995	1.19263	4.67215e-10	coenzyme binding	Alanine, aspartate and glutamate metabolism(ath00250)
LOC110684388	110684388	XP_021716536.1	0.516701	0.139428	3.46679	4.68298e-10	oxidoreductase activity, acting on paired donors, with incorporation or reduction of molecular oxygen	Flavone and flavonol biosynthesis(ath00944)
LOC110697782	110697782	XP_021730855.1	0.280838	0.247399	2.92658	4.74855e-10	transferase activity, transferring one-carbon groups	Phenylpropanoid biosynthesis(ath00940)
LOC110718810	110718810	XP_021753415.1	0.282863	0.671666	1.42018	4.89735e-10	transferase activity, transferring hexosyl groups	-
LOC110738041	110738041	XP_021774097.1	-0.320353	0.411459	-3.55095	5.03292e-10	-	-
LOC110691497	110691497	XP_021724126.1	0.10719	0.5145	0.853272	5.20389e-10	-	-
LOC110729591	110729591	XP_021765032.1	-0.261903	0.0533281	-4.08345	5.64857e-10	hydrolase activity, hydrolyzing O-glycosyl compounds	-
LOC110694513	110694513	XP_021727393.1	0.0173748	0.901363	0.772033	5.8092e-10	hydrolase activity, hydrolyzing O-glycosyl compounds	Sphingolipid metabolism(ath00600)
LOC110713990	110713990	XP_021748137.1	0.0822628	0.637854	1.82019	6.03526e-10	transferase activity, transferring one-carbon groups	Phenylpropanoid biosynthesis(ath00940)
LOC110697861	110697861	XP_021730962.1	-0.181344	0.637395	-3.20392	6.38715e-10	-	-
LOC110696259	110696259	XP_021729234.1	0.172129	0.365287	1.22133	6.56802e-10	-	Propanoate metabolism(ath00640)
LOC110723183	110723183	XP_021758206.1	0.202644	0.132339	0.704297	6.76809e-10	antioxidant activity	Peroxisome(ath04146)
LOC110700982	110700982	XP_021734239.1	-0.437255	0.193265	-5.55432	7.39814e-10	hydrolase activity, hydrolyzing O-glycosyl compounds	Starch and sucrose metabolism(ath00500)
LOC110700251	110700251	XP_021733451.1	0.0496332	0.839029	1.14998	7.42747e-10	nuclease activity	-
LOC110688446	110688446	XP_021720890.1	-0.222962	0.672477	2.08416	7.71633e-10	-	Protein processing in endoplasmic reticulum(ath04141)
LOC110730559	110730559	XP_021766067.1	-0.354785	0.161091	-11.6554	7.85113e-10	-	-
LOC110695934	110695934	XP_021728860.1	0.0540201	0.79956	-8.84537	8.77281e-10	antioxidant activity	Phenylpropanoid biosynthesis(ath00940)
LOC110703431	110703431	XP_021736933.1	0.079334	0.669884	1.41099	8.91413e-10	regulation of biological quality	-
LOC110705634	110705634	XP_021739227.1	-0.0739716	0.636584	2.24981	9.40445e-10	-	-
LOC110725941	110725941	XP_021761101.1	0.0652811	0.572333	-2.18086	9.86065e-10	nucleotidyltransferase activity	Starch and sucrose metabolism(ath00500)
LOC110722618	110722618	XP_021757578.1	0.0528922	0.694738	1.02565	1.07973e-09	-	-
LOC110697072	110697072	XP_021730105.1	-0.780109	0.29304	0.744972	1.09667e-09	membrane protein complex	Phagosome(ath04145)
LOC110713053	110713053	XP_021747209.1	0.0119908	0.924999	-1.57923	1.10617e-09	-	-
LOC110695160	110695160	XP_021728070.1	-0.0335687	0.824869	1.67395	1.11084e-09	oxidoreductase activity, acting on the aldehyde or oxo group of donors	Propanoate metabolism(ath00640)
LOC110690013	110690013	XP_021722529.1	-0.194865	0.482741	-3.24835	1.1965e-09	-	-
LOC110732433	110732433	XP_021768069.1	-0.04349	0.955631	-3.84246	1.22451e-09	-	Photosynthesis - antenna proteins(ath00196)
LOC110701996	110701996	XP_021735319.1	-0.252419	0.0951649	-1.82534	1.22762e-09	-	-
LOC110697747	110697747	XP_021730844.1	0.0436658	0.66704	-2.5046	1.28278e-09	-	-
LOC110736370	110736370	XP_021772267.1	-0.0984362	0.348697	-1.75057	1.28961e-09	organic acid binding	Butanoate metabolism(ath00650)
LOC110705616	110705616	XP_021739210.1	0.347537	0.0878161	1.99482	1.28983e-09	coenzyme binding	Carbon fixation in photosynthetic organisms(ath00710)
LOC110694158	110694158	XP_021727022.1	-0.387621	0.260747	-2.42537	1.30491e-09	-	-
LOC110721664	110721664	XP_021756554.1	0.218305	0.260376	0.912678	1.36145e-09	lipid metabolic process	Steroid biosynthesis(ath00100)
LOC110689390	110689390	XP_021721863.1	0.167737	0.404152	1.84831	1.45867e-09	organic acid metabolic process	Nitrogen metabolism(ath00910)
LOC110686970	110686970	XP_021719290.1	-0.0382177	0.802302	-1.10607	1.47062e-09	-	-
LOC110726087	110726087	XP_021761234.1	0.0437356	0.42903	1.22545	1.49626e-09	-	-
LOC110739783	110739783	XP_021775946.1	0.0390524	0.70313	1.40666	1.49896e-09	-	Phenylpropanoid biosynthesis(ath00940)
LOC110730212	110730212	XP_021765685.1	-0.0764692	0.695159	-3.66156	1.61117e-09	-	Glyoxylate and dicarboxylate metabolism(ath00630)
LOC110703206	110703206	XP_021736653.1	0.134502	0.357723	-1.79713	1.68128e-09	-	-
LOC110697208	110697208	XP_021730249.1	0.219757	0.544623	-1.40273	1.70599e-09	coenzyme binding	Propanoate metabolism(ath00640)
LOC110696086	110696086	XP_021729057.1	-0.169017	0.46263	1.60375	1.73023e-09	-	Glutathione metabolism(ath00480)
LOC110704261	110704261	XP_021737749.1	0.425864	0.279096	2.03038	1.76292e-09	-	-
LOC110691883	110691883	XP_021724547.1	-0.0395888	0.856265	-1.839	1.77557e-09	-	RNA transport(ath03013)
LOC110722218	110722218	XP_021757179.1	0.140618	0.0258428	-1.9268	1.82425e-09	thylakoid part	Photosynthesis(ath00195)
LOC110696134	110696134	XP_021729114.1	0.00491046	0.946343	-1.24683	1.83709e-09	-	Starch and sucrose metabolism(ath00500)
LOC110720650	110720650	XP_021755396.1	-0.256829	0.214846	1.57136	1.89867e-09	chromosome	-
LOC110705198	110705198	XP_021738744.1	0.35845	0.057824	2.70743	2.05079e-09	transferase activity, transferring acyl groups	-
LOC110737077	110737077	XP_021773139.1	0.598063	0.222335	4.1141	2.13723e-09	defense response	-
LOC110694463	110694463	XP_021727328.1	0.104128	0.748026	-1.90408	2.13901e-09	transferase activity, transferring pentosyl groups	Biosynthesis of amino acids(ath01230)
LOC110705671	110705671	XP_021739265.1	0.231864	0.0390499	0.863455	2.14572e-09	nucleoside-triphosphatase activity	Oxidative phosphorylation(ath00190)
LOC110690313	110690313	XP_021722826.1	0.0828426	0.0690517	1.00009	2.26053e-09	-	-
LOC110735670	110735670	XP_021771549.1	-0.526637	0.116486	-8.76742	2.31447e-09	antioxidant activity	Phenylpropanoid biosynthesis(ath00940)
LOC110683403	110683403	XP_021715456.1	-0.0847532	0.088319	-1.19287	2.42548e-09	-	Glutathione metabolism(ath00480)
LOC110730256	110730256	XP_021765737.1	-0.0293143	0.850587	-5.13257	2.47378e-09	-	-
LOC110693870	110693870	XP_021726732.1	-0.2967	0.0500684	-2.11946	2.49417e-09	hydrolase activity, hydrolyzing O-glycosyl compounds	-
LOC110706342	110706342	XP_021739940.1	0.0406105	0.903868	0.843405	2.52589e-09	-	-
LOC110726829	110726829	XP_021762045.1	0.151	0.387715	-1.49392	2.52975e-09	-	-
LOC110738258	110738258	XP_021774326.1	-0.691955	0.245135	-2.89776	2.55484e-09	-	-
LOC110716332	110716332	XP_021750644.1	0.20932	0.0458275	1.49261	2.67862e-09	-	-
LOC110691389	110691389	XP_021724008.1	0.0553422	0.004468	1.36175	2.72378e-09	-	-
LOC110730557	110730557	XP_021766065.1	-0.378535	0.161109	-8.8123	2.87151e-09	-	-
LOC110718464	110718464	XP_021752980.1	0.201786	0.169776	-7.42586	2.92789e-09	-	-
LOC110737771	110737771	XP_021773810.1	0.154142	0.570632	0.932752	2.99634e-09	-	-
LOC110708056	110708056	XP_021741849.1	0.128659	0.89118	1.64786	3.05342e-09	-	-
LOC110705145	110705145	XP_021738681.1	0.0948148	0.774967	1.1258	3.13511e-09	membrane protein complex	Phagosome(ath04145)
LOC110712357	110712357	XP_021746500.1	0.178459	0.403324	1.00824	3.13952e-09	copper ion binding	beta-Alanine metabolism(ath00410)
LOC110683464	110683464	XP_021715534.1	-0.0389289	0.891347	-3.27243	3.51757e-09	-	-
LOC110704422	110704422	XP_021737893.1	0.0326373	0.942548	2.74352	3.68791e-09	-	-
LOC110715085	110715085	XP_021749356.1	-0.387329	0.0674168	-11.2574	3.76395e-09	-	-
LOC110737812	110737812	XP_021773850.1	0.0335085	0.689551	-2.17382	3.79998e-09	transferase activity, transferring sulfur-containing groups	-
LOC110689717	110689717	XP_021722190.1	-0.367706	0.295541	-3.27097	3.89424e-09	transferase activity, transferring hexosyl groups	-
LOC110688532	110688532	XP_021720993.1	0.139159	0.509714	2.69105	4.05768e-09	-	-
LOC110725590	110725590	XP_021760746.1	-0.153981	0.770769	-3.16575	4.08756e-09	-	-
LOC110721911	110721911	XP_021756837.1	0.185599	0.00613451	1.06046	4.17881e-09	-	-
LOC110707566	110707566	XP_021741281.1	-0.0543791	0.888676	-5.29526	4.18377e-09	-	-
LOC110724681	110724681	XP_021759815.1	-0.00910589	0.983959	-1.62095	4.20676e-09	-	Glyoxylate and dicarboxylate metabolism(ath00630)
LOC110682389	110682389	XP_021714412.1	-0.237763	0.607636	-2.07683	4.2347e-09	peptidase activity	-
LOC110689619	110689619	XP_021722078.1	-0.017107	0.868871	0.743035	4.25558e-09	-	Endocytosis(ath04144)
LOC110722666	110722666	XP_021757633.1	-0.0816034	0.813266	-8.54041	4.34272e-09	transferase activity, transferring hexosyl groups	-
LOC110711393	110711393	XP_021745461.1	1.09431	0.387548	-5.26323	4.46191e-09	-	-
LOC110730341	110730341	XP_021765836.1	-0.1065	0.40141	1.05124	4.55264e-09	-	Fatty acid metabolism(ath01212)
LOC110737740	110737740	XP_021773768.1	0.00936245	0.939072	1.58063	4.62802e-09	drug metabolic process	Tyrosine metabolism(ath00350)
LOC110714366	110714366	XP_021748566.1	0.131941	0.242923	-2.42456	4.76051e-09	-	-
LOC110730133	110730133	XP_021765600.1	0.37562	0.130828	3.20266	5.11629e-09	-	-
LOC110725606	110725606	XP_021760766.1	0.0294421	0.271478	0.794891	5.297e-09	-	-
LOC110727082	110727082	XP_021762312.1	0.00154444	0.988937	1.21481	5.32399e-09	-	Pyruvate metabolism(ath00620)
LOC110735007	110735007	XP_021770818.1	0.2012	0.029794	1.98452	5.44877e-09	-	-
LOC110693890	110693890	XP_021726757.1	-0.0729225	0.336552	2.54602	5.50083e-09	hydrolase activity, hydrolyzing O-glycosyl compounds	Starch and sucrose metabolism(ath00500)
LOC110733653	110733653	XP_021769422.1	-0.135838	0.28011	0.943049	5.54735e-09	cell communication	Plant hormone signal transduction(ath04075)
LOC110687265	110687265	XP_021719586.1	0.0116992	0.965134	1.04783	5.81105e-09	hydrolase activity, hydrolyzing O-glycosyl compounds	Starch and sucrose metabolism(ath00500)
LOC110725629	110725629	XP_021760793.1	0.0171186	0.943213	1.0519	5.89797e-09	cell communication	-
LOC110736379	110736379	XP_021772279.1	0.0927409	0.682758	0.920631	6.38852e-09	membrane protein complex	Phagosome(ath04145)
LOC110699329	110699329	XP_021732533.1	0.111705	0.614531	-3.73777	6.9462e-09	chromosome	-
LOC110698739	110698739	XP_021731941.1	-0.00783412	0.9359	-4.00963	7.16666e-09	-	-
LOC110739047	110739047	XP_021775193.1	0.135267	0.581481	1.03932	7.43765e-09	calcium ion binding	-
LOC110717847	110717847	XP_021752323.1	0.213737	0.0922435	1.16585	7.52796e-09	-	-
LOC110727040	110727040	XP_021762265.1	0.388753	0.0835485	2.37429	8.80292e-09	carbohydrate binding	Glycolysis / Gluconeogenesis(ath00010)
LOC110707994	110707994	XP_021741779.1	-0.213756	0.0396345	-2.55836	8.90156e-09	-	-
LOC110704768	110704768	XP_021738270.1	-0.0176905	0.962546	2.73907	9.30229e-09	organic acid metabolic process	Nitrogen metabolism(ath00910)
LOC110717692	110717692	XP_021752149.1	-0.140386	0.484566	1.46594	9.44829e-09	lipid metabolic process	-
LOC110735311	110735311	XP_021771178.1	-0.024506	0.561237	0.765957	9.52898e-09	-	-
LOC110711378	110711378	XP_021745443.1	-0.0678207	0.710173	-8.88351	9.58357e-09	coenzyme binding	-
LOC110738610	110738610	XP_021774696.1	0.0409778	0.753529	2.33392	9.63371e-09	lipid metabolic process	-
LOC110707065	110707065	XP_021740789.1	0.0543601	0.612741	-3.7309	1.0022e-08	nucleobase-containing small molecule metabolic process	Carbon fixation in photosynthetic organisms(ath00710)
LOC110740074	110740074	XP_021776260.1	-0.0540034	0.745281	1.53773	1.00934e-08	-	-
LOC110708053	110708053	XP_021741845.1	-0.105899	0.542839	0.900596	1.02125e-08	-	-
LOC110700404	110700404	XP_021733639.1	0.0100284	0.935307	-2.31255	1.10034e-08	-	-
LOC110730262	110730262	XP_021765743.1	0.0114819	0.916934	0.998061	1.19314e-08	-	-
LOC110700603	110700603	XP_021733854.1	0.13661	0.403253	-1.45636	1.20743e-08	-	Porphyrin and chlorophyll metabolism(ath00860)
LOC110732310	110732310	XP_021767922.1	0.468939	0.181149	3.57209	1.23969e-08	-	-
LOC110718644	110718644	XP_021753220.1	0.0962308	0.51568	-3.49251	1.24197e-08	transferase activity, transferring hexosyl groups	Zeatin biosynthesis(ath00908)
LOC110702583	110702583	XP_021736003.1	-0.402933	0.572954	1.10316	1.25523e-08	cell communication	-
LOC110682548	110682548	XP_021714592.1	0.196961	0.436994	3.40288	1.28577e-08	-	-
LOC110724716	110724716	XP_021759858.1	-0.101041	0.537279	-1.46692	1.33226e-08	-	-
LOC110692544	110692544	XP_021725274.1	-0.180962	0.0643001	-8.77069	1.38949e-08	defense response	-
LOC110717449	110717449	XP_021751842.1	0.187916	0.0294804	1.09311	1.40339e-08	-	-
LOC110701979	110701979	XP_021735295.1	0.00722656	0.962892	-1.9905	1.41631e-08	-	-
LOC110684394	110684394	XP_021716541.1	0.0120872	0.965301	1.57454	1.41958e-08	-	beta-Alanine metabolism(ath00410)
LOC110719773	110719773	XP_021754444.1	-0.514429	0.207433	-8.42989	1.46497e-08	nutrient reservoir activity	-
LOC110694190	110694190	XP_021727057.1	-0.0801147	0.866086	1.40296	1.50374e-08	-	-
LOC110736374	110736374	XP_021772273.1	-0.111038	0.560289	1.35427	1.52074e-08	-	-
LOC110735739	110735739	XP_021771610.1	0.267867	0.0578032	2.02875	1.53752e-08	coenzyme binding	Histidine metabolism(ath00340)
LOC110702261	110702261	XP_021735661.1	-1.17104	0.282168	-10.2969	1.57161e-08	-	-
LOC110687821	110687821	XP_021720155.1	-0.123601	0.838917	-2.36978	1.60681e-08	-	-
LOC110682420	110682420	XP_021714443.1	-0.173577	0.00338998	0.87743	1.64497e-08	-	-
LOC110736242	110736242	XP_021772105.1	0.0728087	0.560628	-1.77001	1.64567e-08	coenzyme binding	-
LOC110726121	110726121	XP_021761277.1	-0.0479024	0.773978	1.47982	1.66282e-08	-	-
LOC110687067	110687067	XP_021719386.1	0.113505	0.560087	-3.05021	1.68732e-08	-	-
LOC110697067	110697067	XP_021730102.1	-0.0236818	0.898738	0.894084	1.71537e-08	-	-
LOC110705076	110705076	XP_021738603.1	0.0351861	0.786654	1.61733	1.72488e-08	hydrolase activity, hydrolyzing O-glycosyl compounds	-
LOC110685540	110685540	XP_021717772.1	0.0390963	0.501398	-1.33727	1.78797e-08	peptidase activity	-
LOC110684434	110684434	XP_021716588.1	0.24034	0.291384	1.59004	1.84491e-08	sequence-specific DNA binding	Plant hormone signal transduction(ath04075)
LOC110722857	110722857	XP_021757852.1	-0.0741868	0.796976	0.847571	1.85343e-08	-	Protein processing in endoplasmic reticulum(ath04141)
LOC110722428	110722428	XP_021757390.1	0.0799987	0.713108	1.63037	2.02404e-08	organic acid metabolic process	Nitrogen metabolism(ath00910)
LOC110707701	110707701	XP_021741428.1	-0.0499892	0.56396	0.79924	2.08065e-08	-	-
LOC110704432	110704432	XP_021737905.1	-0.300145	0.16689	-1.98139	2.13793e-08	-	-
LOC110695521	110695521	XP_021728439.1	-0.268469	0.586164	0.740122	2.13964e-08	nucleobase-containing small molecule metabolic process	Purine metabolism(ath00230)
LOC110738624	110738624	XP_021774708.1	-0.493288	0.0926487	1.22223	2.28421e-08	-	-
LOC110688495	110688495	XP_021720945.1	-0.0621381	0.640806	0.776597	2.31002e-08	-	-
LOC110737068	110737068	XP_021773127.1	-0.0252013	0.855211	-2.96811	2.3524e-08	-	Tryptophan metabolism(ath00380)
LOC110683449	110683449	XP_021715516.1	-0.102353	0.736846	-3.87275	2.50298e-08	-	-
LOC110739447	110739447	XP_021775595.1	-0.133277	0.474913	1.09195	2.54584e-08	molecular function regulator	-
LOC110731863	110731863	XP_021767457.1	-0.908826	0.399223	-2.98878	2.57773e-08	-	-
LOC110722851	110722851	XP_021757845.1	-0.0427578	0.584949	0.74943	2.68388e-08	-	-
LOC110715064	110715064	XP_021749332.1	0.218296	0.0597992	2.52174	3.00497e-08	transferase activity, transferring acyl groups	-
LOC110715657	110715657	XP_021749932.1	0.0425285	0.776789	-0.863759	3.00853e-08	RNA binding	-
LOC110687315	110687315	XP_021719638.1	0.0706826	0.145002	1.05275	3.01746e-08	-	-
LOC110683392	110683392	XP_021715443.1	0.039088	0.855446	1.84438	3.1708e-08	-	Sphingolipid metabolism(ath00600)
LOC110711831	110711831	XP_021745957.1	0.0583219	0.449862	0.952591	3.33827e-08	-	-
LOC110701122	110701122	XP_021734404.1	-0.0295795	0.884946	-1.4951	3.33931e-08	calcium ion binding	-
LOC110733638	110733638	XP_021769405.1	-0.0674202	0.0950556	1.07458	3.37405e-08	-	-
LOC110684309	110684309	XP_021716439.1	0.0882328	0.531362	-1.41101	3.55648e-08	-	-
LOC110723721	110723721	XP_021758779.1	0.0995894	0.853757	2.08377	3.93703e-08	-	-
LOC110721020	110721020	XP_021755836.1	-0.137127	0.717067	1.29141	3.99897e-08	-	-
LOC110717935	110717935	XP_021752425.1	-0.186326	0.696779	-8.00521	4.04387e-08	-	-
LOC110708338	110708338	XP_021742144.1	-0.191218	0.0105724	1.60004	4.05623e-08	-	-
LOC110695786	110695786	XP_021728711.1	0.0922566	0.55442	1.97824	4.0671e-08	-	-
LOC110683508	110683508	XP_021715590.1	-0.0542971	0.809479	-3.56293	4.0764e-08	-	-
LOC110694682	110694682	XP_021727536.1	-0.0604259	0.769669	1.06107	4.426e-08	transferase activity, transferring acyl groups	-
LOC110708693	110708693	XP_021742579.1	-0.220623	0.071419	1.00388	4.45443e-08	-	Spliceosome(ath03040)
LOC110729863	110729863	XP_021765344.1	0.0080133	0.961502	1.05094	4.73398e-08	coenzyme binding	Carbon fixation in photosynthetic organisms(ath00710)
LOC110692421	110692421	XP_021725109.1	-0.0586036	0.0833856	-1.10049	4.85125e-08	nuclease activity	RNA degradation(ath03018)
LOC110739780	110739780	XP_021775944.1	0.111554	0.540637	-0.90423	4.85263e-08	-	Fatty acid metabolism(ath01212)
LOC110697075	110697075	XP_021730108.1	0.122817	0.464167	0.970083	4.93604e-08	-	-
LOC110722291	110722291	XP_021757252.1	0.0332569	0.428712	1.1672	5.09626e-08	-	mRNA surveillance pathway(ath03015)
LOC110696884	110696884	XP_021729908.1	0.133413	0.0478083	2.31068	5.12119e-08	oxidoreductase activity, acting on paired donors, with incorporation or reduction of molecular oxygen	Tryptophan metabolism(ath00380)
LOC110734442	110734442	XP_021770287.1	-0.269046	0.575776	0.881994	5.20587e-08	-	-
LOC110734418	110734418	XP_021770259.1	0.191463	0.174871	-1.66514	5.27689e-08	single-stranded DNA binding	-
LOC110711834	110711834	XP_021745959.1	0.102246	0.47514	1.03455	5.29449e-08	electron transfer activity	Oxidative phosphorylation(ath00190)
LOC110727950	110727950	XP_021763233.1	-0.59089	0.132018	-7.70114	5.31444e-08	defense response	-
LOC110686911	110686911	XP_021719218.1	-0.10801	0.35154	1.11594	5.33743e-08	-	-
LOC110692486	110692486	XP_021725188.1	-0.0688068	0.0906633	-1.29825	5.83776e-08	-	-
LOC110722086	110722086	XP_021757019.1	0.0675109	0.798454	1.36732	6.04532e-08	-	-
LOC110692800	110692800	XP_021725567.1	-0.329396	0.34416	-1.40936	6.09031e-08	oxidoreductase activity, acting on diphenols and related substances as donors	-
LOC110687776	110687776	XP_021720102.1	0.0581662	0.876411	0.852174	6.28242e-08	regulation of biological quality	-
LOC110682239	110682239	XP_021714214.1	-0.0542438	0.340615	-0.770125	6.44023e-08	-	-
LOC110696308	110696308	XP_021729294.1	0.0880223	0.411141	-2.46977	6.50468e-08	-	-
LOC110687394	110687394	XP_021719732.1	-0.156556	0.0835337	-1.1382	6.67683e-08	lipid metabolic process	-
LOC110724406	110724406	XP_021759516.1	-0.374544	0.0913563	-2.79523	6.96303e-08	peptidase activity	-
LOC110708566	110708566	XP_021742426.1	0.199566	0.134352	0.843841	7.07739e-08	protein heterodimerization activity	-
LOC110729675	110729675	XP_021765139.1	-0.453153	0.618336	0.701502	7.15131e-08	membrane protein complex	Phagosome(ath04145)
LOC110728921	110728921	XP_021764276.1	0.049352	0.313471	1.63058	7.19336e-08	oxidoreductase activity, acting on paired donors, with incorporation or reduction of molecular oxygen	-
LOC110690908	110690908	XP_021723506.1	0.0537788	0.321499	2.7418	7.22698e-08	-	-
LOC110707325	110707325	XP_021741034.1	-0.173623	0.649267	-4.90769	7.23018e-08	-	-
LOC110708665	110708665	XP_021742547.1	-0.564165	0.620555	-4.88052	7.95182e-08	protein heterodimerization activity	-
LOC110691267	110691267	XP_021723883.1	0.00317407	0.992626	-1.17098	7.95335e-08	-	-
LOC110687422	110687422	XP_021719762.1	0.00190402	0.980944	1.13509	8.03342e-08	oxidoreductase activity, acting on diphenols and related substances as donors	-
LOC110710568	110710568	XP_021744587.1	-0.0229427	0.89146	0.902974	8.12666e-08	peptidase activity	-
LOC110693624	110693624	XP_021726458.1	-0.0888829	0.515311	0.951872	8.65123e-08	-	-
LOC110686021	110686021	XP_021718283.1	0.0947427	0.551026	-4.36575	8.79088e-08	transferase activity, transferring hexosyl groups	-
LOC110733634	110733634	XP_021769396.1	0.0194295	0.89031	5.1622	8.82066e-08	-	-
LOC110708294	110708294	XP_021742083.1	-0.205633	0.508243	-1.04419	9.11479e-08	-	-
LOC110709821	110709821	XP_021743769.1	-0.203284	0.079702	-1.78519	9.20549e-08	-	-
LOC110716578	110716578	XP_021750895.1	-0.244787	0.446001	1.58051	9.40289e-08	hydrolase activity, hydrolyzing O-glycosyl compounds	Amino sugar and nucleotide sugar metabolism(ath00520)
LOC110733038	110733038	XP_021768746.1	0.0952383	0.391456	-7.2577	9.52062e-08	-	-
LOC110702216	110702216	XP_021735609.1	-0.0698398	0.766078	0.749599	9.54281e-08	membrane protein complex	-
LOC110685814	110685814	XP_021718031.1	-0.221356	0.514082	-1.75273	9.75055e-08	-	-
LOC110708041	110708041	XP_021741828.1	0.108746	0.615838	-1.38307	9.96915e-08	-	-
LOC110688024	110688024	XP_021720380.1	0.189394	0.00734849	1.95533	1.00436e-07	coenzyme binding	Carbon fixation in photosynthetic organisms(ath00710)
LOC110722648	110722648	XP_021757610.1	-0.281353	0.455841	0.692234	1.02487e-07	-	Protein processing in endoplasmic reticulum(ath04141)
LOC110688324	110688324	XP_021720754.1	-0.407381	0.427191	-2.45222	1.04098e-07	-	Glutathione metabolism(ath00480)
LOC110729559	110729559	XP_021764993.1	0.026777	0.845455	-3.04516	1.06167e-07	transferase activity, transferring hexosyl groups	-
LOC110689006	110689006	XP_021721449.1	-0.0924267	0.862033	1.29192	1.08448e-07	organic acid metabolic process	Biosynthesis of amino acids(ath01230)
LOC110711500	110711500	XP_021745595.1	0.0578412	0.301496	1.21211	1.08471e-07	-	Sulfur metabolism(ath00920)
LOC110701030	110701030	XP_021734303.1	-0.0272215	0.859265	-3.32444	1.09415e-07	chromosome	-
LOC110710965	110710965	XP_021744997.1	-0.770496	0.114259	-3.8596	1.15626e-07	electron transfer activity	-
LOC110740313	110740313	XP_021776494.1	-0.0530995	0.573582	-2.48401	1.15756e-07	nucleotidyltransferase activity	Starch and sucrose metabolism(ath00500)
LOC110712448	110712448	XP_021746607.1	-0.0994402	0.228293	1.65345	1.16468e-07	-	-
LOC110687202	110687202	XP_021719506.1	-0.0578742	0.539139	1.94717	1.17351e-07	-	-
LOC110708481	110708481	XP_021742307.1	0.03921	0.88418	1.13134	1.18507e-07	-	Sulfur metabolism(ath00920)
LOC110732670	110732670	XP_021768332.1	-0.161197	0.194337	-2.56068	1.18848e-07	-	-
LOC110695989	110695989	XP_021728938.1	-0.377019	0.0889194	-4.66252	1.23593e-07	protein heterodimerization activity	-
LOC110729893	110729893	XP_021765370.1	-0.220163	0.331638	-8.85817	1.2512e-07	-	-
LOC110689438	110689438	XP_021721921.1	-0.484319	0.123875	-8.07717	1.26443e-07	-	-
LOC110732740	110732740	XP_021768419.1	-0.0903377	0.319192	-2.6187	1.27551e-07	copper ion binding	-
LOC110687224	110687224	XP_021719533.1	-0.0582585	0.473663	1.07493	1.30243e-07	-	-
LOC110693896	110693896	XP_021726761.1	-0.084996	0.558859	-2.65471	1.31074e-07	transferase activity, transferring hexosyl groups	-
LOC110699972	110699972	XP_021733159.1	0.226558	0.626276	-2.48503	1.32769e-07	-	-
LOC110729357	110729357	XP_021764780.1	0.0322851	0.797836	-1.45087	1.36018e-07	-	-
LOC110730690	110730690	XP_021766201.1	-0.021944	0.933426	-2.47368	1.38406e-07	protein heterodimerization activity	-
LOC110727867	110727867	XP_021763138.1	-0.0223796	0.89114	1.07924	1.39282e-07	-	-
LOC110687869	110687869	XP_021720203.1	-0.0163798	0.955423	1.46222	1.44443e-07	oxidoreductase activity, acting on a sulfur group of donors	-
LOC110692771	110692771	XP_021725526.1	-0.531891	0.188942	-7.90441	1.49056e-07	copper ion binding	beta-Alanine metabolism(ath00410)
LOC110725833	110725833	XP_021760991.1	0.0181628	0.602776	1.34995	1.49473e-07	coenzyme binding	-
LOC110689165	110689165	XP_021721585.1	-0.144421	0.541821	0.901821	1.51993e-07	nucleoside-triphosphatase activity	Phagosome(ath04145)
LOC110693275	110693275	XP_021726130.1	-0.163644	0.329125	-1.44837	1.59917e-07	metal cluster binding	Nitrogen metabolism(ath00910)
LOC110724462	110724462	XP_021759574.1	-0.193407	0.368223	-3.90865	1.61322e-07	-	Flavonoid biosynthesis(ath00941)
LOC110718156	110718156	XP_021752650.1	-0.0298924	0.901591	-1.33185	1.65149e-07	-	-
LOC110723233	110723233	XP_021758264.1	-0.466377	0.391372	-5.56499	1.67474e-07	nutrient reservoir activity	-
LOC110689361	110689361	XP_021721831.1	0.124287	0.659817	1.01572	1.69081e-07	-	Protein processing in endoplasmic reticulum(ath04141)
LOC110705464	110705464	XP_021739038.1	0.046826	0.738238	-0.933076	1.73138e-07	RNA binding	-
LOC110692822	110692822	XP_021725594.1	-1.0166	0.297413	-3.19286	1.74278e-07	-	-
LOC110733340	110733340	XP_021769061.1	0.287311	0.0970783	2.06524	1.75043e-07	-	Arginine and proline metabolism(ath00330)
LOC110701098	110701098	XP_021734381.1	-0.0688643	0.706198	-1.99617	1.75561e-07	thylakoid part	Photosynthesis(ath00195)
LOC110735188	110735188	XP_021771051.1	-0.140114	0.195475	-2.36697	1.7589e-07	-	-
LOC110733915	110733915	XP_021769685.1	-0.142884	0.67464	1.13975	1.82081e-07	coenzyme binding	alpha-Linolenic acid metabolism(ath00592)
LOC110737811	110737811	XP_021773848.1	0.177474	0.239207	1.0116	1.82584e-07	-	-
LOC110724642	110724642	XP_021759762.1	0.125086	0.0173581	0.90413	1.84362e-07	coenzyme binding	-
LOC110731548	110731548	XP_021767097.1	0.188249	0.472911	0.945127	1.85184e-07	-	-
LOC110708345	110708345	XP_021742151.1	0.132307	0.170556	1.7237	1.88159e-07	lyase activity	Glycine, serine and threonine metabolism(ath00260)
LOC110708196	110708196	XP_021741973.1	0.0258924	0.844429	-1.86647	1.90998e-07	-	-
LOC110706243	110706243	XP_021739827.1	0.0334895	0.808946	-0.875919	2.00958e-07	-	-
LOC110716817	110716817	XP_021751150.1	0.156606	0.218777	0.676516	2.09317e-07	nucleoside-triphosphatase activity	Oxidative phosphorylation(ath00190)
LOC110701081	110701081	XP_021734364.1	-0.127463	0.435765	-2.50274	2.11644e-07	-	-
LOC110705562	110705562	XP_021739144.1	0.128428	0.0925524	0.963853	2.20705e-07	-	Sphingolipid metabolism(ath00600)
LOC110686354	110686354	XP_021718638.1	-0.0266637	0.751498	1.39314	2.27686e-07	-	-
LOC110684027	110684027	XP_021716110.1	0.0438194	0.407308	-1.13638	2.29958e-07	-	-
LOC110715515	110715515	XP_021749787.1	-0.133428	0.533231	-1.78818	2.33466e-07	cell communication	-
LOC110689431	110689431	XP_021721912.1	0.0633508	0.301155	0.601382	2.37219e-07	oxidoreductase activity, acting on CH-OH group of donors	Glyoxylate and dicarboxylate metabolism(ath00630)
LOC110734452	110734452	XP_021770299.1	-0.0466506	0.766563	-1.45254	2.39574e-07	-	-
LOC110682508	110682508	XP_021714541.1	-0.531761	0.195751	-1.41088	2.49574e-07	-	-
LOC110728603	110728603	XP_021763935.1	-0.286883	0.0707346	-3.70071	2.52365e-07	-	-
LOC110719631	110719631	XP_021754297.1	0.0191535	0.846991	-0.816915	2.5456e-07	oxidoreductase activity, acting on CH-OH group of donors	Glutathione metabolism(ath00480)
LOC110722746	110722746	XP_021757725.1	0.0662917	0.780025	2.45073	2.56247e-07	endomembrane system	-
LOC110712220	110712220	XP_021746371.1	-0.0325581	0.824609	-3.14322	2.60819e-07	electron transfer activity	-
LOC110685928	110685928	XP_021718177.1	-0.281413	0.0547879	0.878967	2.6805e-07	nucleotidyltransferase activity	Amino sugar and nucleotide sugar metabolism(ath00520)
LOC110685830	110685830	XP_021718051.1	-0.543929	0.112194	-2.00993	2.70383e-07	hydrolase activity, hydrolyzing O-glycosyl compounds	Fructose and mannose metabolism(ath00051)
LOC110722574	110722574	XP_021757531.1	-0.258644	0.387042	-7.71551	2.70517e-07	electron transfer activity	-
LOC110732056	110732056	XP_021767661.1	0.129772	0.445898	2.71072	2.76307e-07	-	Valine, leucine and isoleucine degradation(ath00280)
LOC110682123	110682123	XP_021714061.1	-0.00525416	0.876938	0.62217	2.78476e-07	catabolic process	Protein processing in endoplasmic reticulum(ath04141)
LOC110729103	110729103	XP_021764502.1	-0.0326503	0.925406	-1.97406	2.79424e-07	-	-
LOC110717458	110717458	XP_021751853.1	-0.0592341	0.568111	1.77064	2.80025e-07	-	Starch and sucrose metabolism(ath00500)
LOC110700590	110700590	XP_021733839.1	0.0450883	0.816765	2.88129	2.8278e-07	-	Glutathione metabolism(ath00480)
LOC110683543	110683543	XP_021715634.1	0.139754	0.541922	0.770792	3.08353e-07	-	-
LOC110695992	110695992	XP_021728941.1	0.12087	0.352221	1.79856	3.11364e-07	-	-
LOC110722263	110722263	XP_021757233.1	0.0866385	0.561524	-2.04347	3.12254e-07	-	-
LOC110699577	110699577	XP_021732771.1	0.138317	0.107091	0.84256	3.19569e-07	cell communication	-
LOC110733578	110733578	XP_021769333.1	0.481667	0.0955599	-4.42796	3.33561e-07	-	-
LOC110736124	110736124	XP_021771965.1	0.0175781	0.939979	-4.18795	3.47546e-07	chromatin binding	Cysteine and methionine metabolism(ath00270)
LOC110737684	110737684	XP_021773711.1	-0.0924817	0.753648	-1.33301	3.55873e-07	-	-
LOC110720612	110720612	XP_021755345.1	0.878919	0.165153	2.80176	3.58562e-07	-	-
LOC110717185	110717185	XP_021751522.1	0.0389028	0.863415	3.47284	3.59382e-07	hydrolase activity, hydrolyzing O-glycosyl compounds	-
LOC110709064	110709064	XP_021742965.1	0.0821153	0.426771	0.861875	3.61569e-07	-	Glycerophospholipid metabolism(ath00564)
LOC110705015	110705015	XP_021738526.1	0.110758	0.537294	2.95256	3.6229e-07	oxidoreductase activity, acting on paired donors, with incorporation or reduction of molecular oxygen	alpha-Linolenic acid metabolism(ath00592)
LOC110713992	110713992	XP_021748138.1	0.395524	0.0766108	3.18032	3.6767e-07	transferase activity, transferring one-carbon groups	Phenylpropanoid biosynthesis(ath00940)
LOC110708405	110708405	XP_021742228.1	-0.318292	0.522741	-1.40436	3.68631e-07	nucleobase-containing small molecule metabolic process	Carbon fixation in photosynthetic organisms(ath00710)
LOC110720398	110720398	XP_021755115.1	0.0684069	0.587009	0.989099	3.71262e-07	-	-
LOC110718910	110718910	XP_021753540.1	0.189935	0.564609	1.06545	3.80299e-07	membrane protein complex	Phagosome(ath04145)
LOC110731010	110731010	XP_021766559.1	0.00574559	0.974367	-0.870149	3.81609e-07	-	-
LOC110711803	110711803	XP_021745923.1	0.115327	0.376293	-2.75493	3.88053e-07	-	-
LOC110711843	110711843	XP_021745974.1	0.0742849	0.102464	-0.602914	3.92531e-07	antioxidant activity	Glutathione metabolism(ath00480)
LOC110682481	110682481	XP_021714510.1	0.100473	0.303948	-2.11582	3.93631e-07	nutrient reservoir activity	-
LOC110723309	110723309	XP_021758351.1	0.0468857	0.943972	-2.71936	3.95417e-07	-	-
LOC110690870	110690870	XP_021723449.1	-0.0930066	0.706525	-3.53686	4.07075e-07	-	alpha-Linolenic acid metabolism(ath00592)
LOC110719041	110719041	XP_021753648.1	0.422707	0.136576	-3.03871	4.08175e-07	-	-
LOC110684446	110684446	XP_021716599.1	0.747577	0.072334	7.78755	4.08942e-07	-	-
LOC110724819	110724819	XP_021759984.1	-0.218148	0.441466	-1.69947	4.13917e-07	structural molecule activity	-
LOC110692168	110692168	XP_021724861.1	-0.303206	0.062255	1.22685	4.19645e-07	hydrolase activity, hydrolyzing O-glycosyl compounds	Amino sugar and nucleotide sugar metabolism(ath00520)
LOC110700358	110700358	XP_021733576.1	-0.0255577	0.914965	2.10257	4.20134e-07	multi-organism process	-
LOC110730276	110730276	XP_021765757.1	-0.140898	0.469288	-2.98056	4.20726e-07	-	Photosynthesis - antenna proteins(ath00196)
LOC110701533	110701533	XP_021734859.1	0.0869929	0.612865	-3.62848	4.24481e-07	-	-
LOC110705505	110705505	XP_021739081.1	-0.0520748	0.341885	1.24868	4.40865e-07	nuclease activity	-
LOC110735075	110735075	XP_021770901.1	-0.175002	0.235832	-4.2465	4.51534e-07	-	Glyoxylate and dicarboxylate metabolism(ath00630)
LOC110707944	110707944	XP_021741723.1	0.117295	0.497415	-3.48579	4.51577e-07	lyase activity	Nitrogen metabolism(ath00910)
LOC110707670	110707670	XP_021741383.1	-0.0624712	0.324167	-1.77159	4.56185e-07	-	-
LOC110688955	110688955	XP_021721397.1	0.149121	0.535453	0.994498	4.58915e-07	-	-
LOC110720850	110720850	XP_021755615.1	-0.185052	0.183244	-4.74626	4.61498e-07	transferase activity, transferring hexosyl groups	-
LOC110713386	110713386	XP_021747528.1	-0.533607	0.355547	-6.19917	4.6181e-07	-	-
LOC110712524	110712524	XP_021746681.1	0.0475099	0.569463	0.866341	4.90415e-07	oxidoreductase activity, acting on single donors with incorporation of molecular oxygen	alpha-Linolenic acid metabolism(ath00592)
LOC110685228	110685228	XP_021717408.1	-0.372563	0.126786	1.35317	4.92038e-07	-	-
LOC110688075	110688075	XP_021720447.1	-0.0346154	0.881838	1.1455	5.04082e-07	-	beta-Alanine metabolism(ath00410)
LOC110704430	110704430	XP_021737903.1	-0.0198739	0.621542	-1.67147	5.0971e-07	transferase activity, transferring acyl groups	-
LOC110707529	110707529	XP_021741242.1	-0.0594198	0.849696	0.720525	5.13036e-07	organic acid metabolic process	Nitrogen metabolism(ath00910)
LOC110723283	110723283	XP_021758322.1	-0.382498	0.650768	1.06768	5.38839e-07	-	-
LOC110711374	110711374	XP_021745437.1	0.115964	0.14413	0.785839	5.39246e-07	-	-
LOC110728133	110728133	XP_021763471.1	0.178583	0.12119	1.00259	5.54468e-07	-	Glutathione metabolism(ath00480)
LOC110731683	110731683	XP_021767253.1	-0.5483	0.534994	0.769946	5.75642e-07	regulation of biological quality	Protein processing in endoplasmic reticulum(ath04141)
LOC110737825	110737825	XP_021773861.1	-0.784936	0.399476	-2.27893	5.7955e-07	-	-
LOC110698306	110698306	XP_021731407.1	0.198821	0.0141084	1.61829	5.82827e-07	-	-
LOC110709243	110709243	XP_021743149.1	0.0900895	0.475926	-1.29388	5.82929e-07	-	-
LOC110690035	110690035	XP_021722562.1	0.221453	0.0941953	0.811135	5.87561e-07	-	-
LOC110703656	110703656	XP_021737141.1	0.00176716	0.981525	-3.92549	5.92929e-07	copper ion binding	-
LOC110703221	110703221	XP_021736676.1	0.070481	0.685502	-0.975886	5.9489e-07	-	-
LOC110712103	110712103	XP_021746219.1	0.196825	0.299805	1.01721	5.9774e-07	-	-
LOC110739483	110739483	XP_021775620.1	-0.0725196	0.67617	-2.96899	6.05103e-07	-	-
LOC110737394	110737394	XP_021773442.1	-0.375665	0.118148	-1.35125	6.18978e-07	hydrolase activity, hydrolyzing O-glycosyl compounds	Phenylpropanoid biosynthesis(ath00940)
LOC110700604	110700604	XP_021733855.1	-0.800011	0.203111	-7.6441	6.48806e-07	-	-
LOC110699328	110699328	XP_021732532.1	-0.353612	0.722347	-2.72599	6.49755e-07	-	Glyoxylate and dicarboxylate metabolism(ath00630)
LOC110684312	110684312	XP_021716441.1	-0.272738	0.152755	-1.91777	6.52921e-07	thylakoid part	Photosynthesis(ath00195)
LOC110718597	110718597	XP_021753150.1	0.149801	0.187729	0.946581	6.57839e-07	nucleobase-containing small molecule metabolic process	Cysteine and methionine metabolism(ath00270)
LOC110732344	110732344	XP_021767969.1	-1.44842	0.205882	-7.62975	6.65579e-07	-	-
LOC110707751	110707751	XP_021741486.1	0.206199	0.459159	1.47362	6.69372e-07	oxidoreductase activity, acting on CH-OH group of donors	alpha-Linolenic acid metabolism(ath00592)
LOC110707988	110707988	XP_021741776.1	0.0571985	0.817988	1.8251	6.87807e-07	-	Galactose metabolism(ath00052)
LOC110722304	110722304	XP_021757269.1	0.014352	0.948371	1.03234	6.89321e-07	-	Tropane, piperidine and pyridine alkaloid biosynthesis(ath00960)
LOC110712021	110712021	XP_021746142.1	-0.0685147	0.675068	-2.40071	6.89574e-07	-	Starch and sucrose metabolism(ath00500)
LOC110687490	110687490	XP_021719839.1	0.138655	0.572127	2.69412	6.96774e-07	-	-
LOC110718813	110718813	XP_021753416.1	-0.0842241	0.517574	0.95433	6.99956e-07	lipid metabolic process	Steroid biosynthesis(ath00100)
LOC110708476	110708476	XP_021742301.1	0.257197	0.309378	1.37566	7.00204e-07	-	-
LOC110700494	110700494	XP_021733735.1	0.0324026	0.908972	-4.34847	7.07524e-07	-	-
LOC110730098	110730098	XP_021765563.1	-0.00886219	0.928103	0.830515	7.13072e-07	-	Endocytosis(ath04144)
LOC110702784	110702784	XP_021736222.1	0.107632	0.212713	-1.17542	7.16964e-07	hydrolase activity, hydrolyzing O-glycosyl compounds	Glycosphingolipid biosynthesis - globo and isoglobo series(ath00603)
LOC110735423	110735423	XP_021771310.1	0.176083	0.600407	8.84696	7.28011e-07	coenzyme binding	alpha-Linolenic acid metabolism(ath00592)
LOC110699663	110699663	XP_021732873.1	0.134876	0.320618	1.98709	7.4977e-07	lipid binding	-
LOC110714968	110714968	XP_021749215.1	-0.0167216	0.649498	-1.61457	7.96088e-07	-	-
LOC110734293	110734293	XP_021770073.1	0.0440089	0.790372	-3.73036	8.05408e-07	-	-
LOC110704793	110704793	XP_021738296.1	-0.0506013	0.807426	-1.56519	8.42889e-07	nucleoside-triphosphatase activity	Phagosome(ath04145)
LOC110735749	110735749	XP_021771620.1	-0.254665	0.112618	1.23523	8.58796e-07	coenzyme binding	-
LOC110686705	110686705	XP_021719001.1	-0.416106	0.512734	-2.6579	8.64647e-07	-	-
LOC110695212	110695212	XP_021728130.1	-0.455349	0.502455	-0.891245	9.15604e-07	DNA metabolic process	Glutathione metabolism(ath00480)
LOC110684346	110684346	XP_021716486.1	0.15174	0.781999	1.27431	9.25719e-07	-	-
LOC110690953	110690953	XP_021723571.1	-0.172458	0.00995442	1.88742	9.56884e-07	-	-
LOC110730925	110730925	XP_021766448.1	0.215883	0.0233376	0.912133	9.79251e-07	nucleoside-triphosphatase activity	-
LOC110700718	110700718	XP_021734002.1	0.0791145	0.712816	-2.45514	9.80109e-07	-	-
LOC110730190	110730190	XP_021765660.1	-0.0447867	0.840685	0.653776	9.86619e-07	-	Arginine biosynthesis(ath00220)
LOC110711513	110711513	XP_021745612.1	-0.379857	0.121609	-0.879788	9.935e-07	lipid metabolic process	-
LOC110701403	110701403	XP_021734750.1	-0.383191	0.595229	-1.9733	1.03071e-06	ion transport	-
LOC110698126	110698126	XP_021731229.1	0.0602987	0.76493	0.584878	1.08685e-06	nitrogen compound transport	-
LOC110701245	110701245	XP_021734551.1	-0.00807481	0.889094	1.3972	1.1127e-06	lipid metabolic process	-
LOC110738375	110738375	XP_021774448.1	-0.285938	0.660568	-2.52335	1.12134e-06	-	-
LOC110701163	110701163	XP_021734442.1	0.122497	0.265436	-1.5229	1.14559e-06	-	-
LOC110699380	110699380	XP_021732596.1	-0.115185	0.46155	-3.21331	1.1682e-06	antioxidant activity	Phenylpropanoid biosynthesis(ath00940)
LOC110721619	110721619	XP_021756498.1	0.189068	0.606717	2.09102	1.17908e-06	-	alpha-Linolenic acid metabolism(ath00592)
LOC110736246	110736246	XP_021772110.1	0.0938031	0.0102224	-1.27622	1.18946e-06	nucleobase-containing small molecule metabolic process	Nicotinate and nicotinamide metabolism(ath00760)
LOC110689730	110689730	XP_021722204.1	-0.00559993	0.956941	0.902872	1.21048e-06	coenzyme binding	-
LOC110737095	110737095	XP_021773157.1	-0.0637193	0.461527	1.14939	1.2286e-06	-	-
LOC110716843	110716843	XP_021751181.1	0.158644	0.336834	-3.0889	1.23106e-06	hydrolase activity, hydrolyzing O-glycosyl compounds	Amino sugar and nucleotide sugar metabolism(ath00520)
LOC110735411	110735411	XP_021771295.1	-0.116228	0.00157142	-1.71645	1.26222e-06	-	-
LOC110709992	110709992	XP_021743941.1	-0.188068	0.763509	-2.73997	1.2644e-06	protein heterodimerization activity	-
LOC110703197	110703197	XP_021736640.1	0.146027	0.132689	-1.11935	1.30552e-06	-	-
LOC110686451	110686451	XP_021718767.1	0.10115	0.376741	-2.78257	1.31209e-06	-	Glutathione metabolism(ath00480)
LOC110724740	110724740	XP_021759886.1	0.121954	0.416483	2.13571	1.31737e-06	peptidase activity	-
LOC110683273	110683273	XP_021715312.1	-0.211709	0.615949	0.928675	1.33042e-06	-	-
LOC110711794	110711794	XP_021745911.1	-0.168575	0.815469	-2.09462	1.33854e-06	thylakoid part	Photosynthesis(ath00195)
LOC110690303	110690303	XP_021722816.1	0.194495	0.167635	1.99589	1.35984e-06	electron transfer activity	-
LOC110684291	110684291	XP_021716422.1	-0.0890412	0.0564613	-2.4582	1.36373e-06	-	-
LOC110730111	110730111	XP_021765577.1	0.151945	0.504083	0.736063	1.38854e-06	-	Protein processing in endoplasmic reticulum(ath04141)
LOC110726229	110726229	XP_021761383.1	-0.299096	0.654509	7.22221	1.39587e-06	hydrolase activity, hydrolyzing O-glycosyl compounds	Amino sugar and nucleotide sugar metabolism(ath00520)
LOC110729523	110729523	XP_021764950.1	0.0947462	0.0711501	-1.54116	1.3972e-06	nucleoside-triphosphatase activity	-
LOC110738739	110738739	XP_021774854.1	-0.346763	0.61957	0.867492	1.41648e-06	-	-
LOC110695544	110695544	XP_021728454.1	-0.228015	0.129643	-2.71661	1.42725e-06	peptidase activity	-
LOC110730405	110730405	XP_021765890.1	-0.0727575	0.328922	1.22154	1.42864e-06	nucleobase-containing small molecule metabolic process	Glycolysis / Gluconeogenesis(ath00010)
LOC110709837	110709837	XP_021743786.1	-0.170869	0.214264	-2.42653	1.43052e-06	-	Glyoxylate and dicarboxylate metabolism(ath00630)
LOC110720862	110720862	XP_021755633.1	-0.126128	0.3326	-1.39524	1.48649e-06	nucleoside-triphosphatase activity	-
LOC110729398	110729398	XP_021764833.1	0.111412	0.219395	-0.883567	1.51602e-06	-	-
LOC110690470	110690470	XP_021723002.1	-0.131255	0.514409	-5.26782	1.52108e-06	peptidase activity	-
LOC110711131	110711131	XP_021745205.1	0.341991	0.186577	4.05939	1.54665e-06	-	-
LOC110712428	110712428	XP_021746583.1	-0.178177	0.506195	0.73038	1.56114e-06	-	Protein processing in endoplasmic reticulum(ath04141)
LOC110722303	110722303	XP_021757268.1	0.679152	0.235181	1.33631	1.56177e-06	-	Plant hormone signal transduction(ath04075)
LOC110696123	110696123	XP_021729101.1	-0.171486	0.665194	-5.43175	1.56704e-06	cell wall organization or biogenesis	-
LOC110697210	110697210	XP_021730252.1	-0.0148213	0.983573	0.772635	1.59665e-06	-	-
LOC110682898	110682898	XP_021714939.1	-0.251474	0.023874	-1.99531	1.65851e-06	-	-
LOC110731577	110731577	XP_021767135.1	0.00833643	0.930088	-2.31199	1.67024e-06	-	-
LOC110692291	110692291	XP_021724985.1	-0.0850134	0.182255	-2.31891	1.68334e-06	hydrolase activity, hydrolyzing O-glycosyl compounds	Starch and sucrose metabolism(ath00500)
LOC110737753	110737753	XP_021773789.1	-0.00456902	0.969591	1.20136	1.68656e-06	-	-
LOC110730685	110730685	XP_021766195.1	-0.123536	0.658012	-0.964807	1.71413e-06	nucleoside-triphosphatase activity	RNA degradation(ath03018)
LOC110689686	110689686	XP_021722157.1	-0.0463695	0.507745	0.845116	1.7161e-06	ion transport	-
LOC110686696	110686696	XP_021718992.1	0.21132	0.678423	-1.68072	1.73685e-06	-	-
LOC110715012	110715012	XP_021749277.1	-0.245642	0.282247	1.07779	1.76205e-06	hydrolase activity, hydrolyzing O-glycosyl compounds	Amino sugar and nucleotide sugar metabolism(ath00520)
LOC110693046	110693046	XP_021725864.1	0.144449	0.7503	-2.13584	1.785e-06	-	-
LOC110721428	110721428	XP_021756263.1	0.0393425	0.885308	0.860115	1.78517e-06	-	-
LOC110730869	110730869	XP_021766393.1	-0.00329314	0.973661	-2.13652	1.83112e-06	-	-
LOC110732043	110732043	XP_021767647.1	0.279982	0.0747275	3.79208	1.83479e-06	lipid metabolic process	-
LOC110720333	110720333	XP_021755034.1	0.0314802	0.861112	1.09219	1.8483e-06	-	Vitamin B6 metabolism(ath00750)
LOC110687731	110687731	XP_021720044.1	0.205584	0.247425	0.987029	1.85185e-06	-	Glutathione metabolism(ath00480)
LOC110721656	110721656	XP_021756546.1	-0.166635	0.59627	-1.4671	1.92146e-06	unfolded protein binding	-
LOC110707231	110707231	XP_021740936.1	-0.134782	0.833717	-1.16524	1.96204e-06	peptidase activity	-
LOC110693197	110693197	XP_021726019.1	-0.264352	0.736862	-2.07446	1.97023e-06	-	Photosynthesis - antenna proteins(ath00196)
LOC110705876	110705876	XP_021739495.1	0.128948	0.0314234	0.656946	1.9902e-06	membrane protein complex	Protein export(ath03060)
LOC110723301	110723301	XP_021758344.1	0.0170509	0.854051	0.991803	2.00069e-06	peptidase activity	-
LOC110729228	110729228	XP_021764628.1	-0.170131	0.00241595	-1.71938	2.00296e-06	-	Glutathione metabolism(ath00480)
LOC110683554	110683554	XP_021715650.1	0.0368123	0.730106	0.610343	2.0032e-06	-	-
LOC110728584	110728584	XP_021763917.1	-0.144982	0.387919	-1.14755	2.00324e-06	-	Starch and sucrose metabolism(ath00500)
LOC110720864	110720864	XP_021755635.1	-0.182626	0.271582	0.845471	2.02863e-06	-	SNARE interactions in vesicular transport(ath04130)
LOC110723222	110723222	XP_021758255.1	0.110852	0.320792	4.09852	2.03204e-06	-	-
LOC110682080	110682080	XP_021714007.1	0.57748	0.0945277	1.64558	2.03327e-06	-	-
LOC110721587	110721587	XP_021756460.1	-0.0451498	0.424044	0.565415	2.04664e-06	nucleoside-triphosphatase activity	-
LOC110706869	110706869	XP_021740540.1	0.0731347	0.833311	-1.23619	2.08171e-06	transferase activity, transferring pentosyl groups	Biosynthesis of amino acids(ath01230)
LOC110695912	110695912	XP_021728835.1	0.123643	0.570099	2.05147	2.08545e-06	-	Carotenoid biosynthesis(ath00906)
LOC110682659	110682659	XP_021714685.1	0.0771666	0.683959	2.32793	2.094e-06	-	-
LOC110717917	110717917	XP_021752406.1	0.0221695	0.889596	0.744416	2.14142e-06	-	Autophagy - other(ath04136)
LOC110716832	110716832	XP_021751169.1	0.184619	0.493997	1.56129	2.14522e-06	nucleobase-containing small molecule metabolic process	Pyrimidine metabolism(ath00240)
LOC110682455	110682455	XP_021714487.1	0.1121	0.18657	0.630254	2.14897e-06	-	-
LOC110726328	110726328	XP_021761480.1	-0.0182731	0.837632	0.840024	2.16028e-06	lipid metabolic process	Glycerophospholipid metabolism(ath00564)
LOC110688713	110688713	XP_021721165.1	-0.0779645	0.605894	-1.78076	2.16478e-06	-	-
LOC110728577	110728577	XP_021763908.1	0.0238724	0.767242	0.793523	2.17734e-06	-	-
LOC110701319	110701319	XP_021734649.1	-0.00845234	0.895482	0.909867	2.20458e-06	calcium ion binding	Plant-pathogen interaction(ath04626)
LOC110718277	110718277	XP_021752807.1	0.0746612	0.510304	0.94867	2.21173e-06	-	-
LOC110699058	110699058	XP_021732244.1	0.0602373	0.301311	-1.15264	2.23948e-06	-	Fatty acid degradation(ath00071)
LOC110698240	110698240	XP_021731330.1	0.0120681	0.910771	-1.96671	2.25324e-06	-	-
LOC110681975	110681975	XP_021713861.1	-0.0862295	0.69834	-1.31167	2.27926e-06	nucleoside-triphosphatase activity	-
LOC110681929	110681929	XP_021713796.1	-0.786927	0.313918	-3.38141	2.32471e-06	nucleobase-containing small molecule metabolic process	Glutathione metabolism(ath00480)
LOC110723888	110723888	XP_021758985.1	-0.110233	0.792793	-3.04332	2.3329e-06	chromosome segregation	-
LOC110709231	110709231	XP_021743135.1	0.188341	0.00986813	1.2336	2.39457e-06	-	-
LOC110728805	110728805	XP_021764155.1	-0.117876	0.636084	0.715909	2.47611e-06	-	-
LOC110706251	110706251	XP_021739840.1	-0.211504	0.177928	-1.13002	2.48865e-06	-	Plant hormone signal transduction(ath04075)
LOC110726670	110726670	XP_021761834.1	0.0599844	0.687997	0.724678	2.5539e-06	-	Cysteine and methionine metabolism(ath00270)
LOC110710857	110710857	XP_021744887.1	-0.00820351	0.972536	0.679561	2.56903e-06	deaminase activity	Purine metabolism(ath00230)
LOC110721510	110721510	XP_021756371.1	-0.0504383	0.511182	0.535726	2.70987e-06	unfolded protein binding	Protein processing in endoplasmic reticulum(ath04141)
LOC110703617	110703617	XP_021737090.1	0.330544	0.15208	0.706973	2.76894e-06	lipid metabolic process	Steroid biosynthesis(ath00100)
LOC110685762	110685762	XP_021717974.1	-0.0093485	0.950478	-2.56295	2.79704e-06	-	-
LOC110682384	110682384	XP_021714408.1	-0.000383339	0.995332	0.729915	2.93314e-06	-	-
LOC110723946	110723946	XP_021759052.1	-0.0406092	0.911737	-1.56377	2.93941e-06	nucleoside-triphosphatase activity	-
LOC110729161	110729161	XP_021764578.1	0.317366	0.0506773	1.43766	2.94533e-06	-	Glycerophospholipid metabolism(ath00564)
LOC110735017	110735017	XP_021770832.1	-0.359025	0.377961	-3.20033	2.96852e-06	-	-
LOC110691532	110691532	XP_021724163.1	-0.173504	0.594792	-1.483	3.02608e-06	-	-
LOC110708357	110708357	XP_021742166.1	-0.0216808	0.813669	-1.36491	3.04092e-06	isomerase activity	-
LOC110701202	110701202	XP_021734494.1	-0.0427465	0.603463	0.906836	3.04113e-06	-	-
LOC110700375	110700375	XP_021733599.1	-0.24865	0.361287	1.0393	3.08651e-06	-	Biosynthesis of amino acids(ath01230)
LOC110692773	110692773	XP_021725529.1	-0.206898	0.400975	1.21698	3.25038e-06	-	-
LOC110707497	110707497	XP_021741201.1	-0.156907	0.515386	-2.88351	3.30868e-06	-	-
LOC110736360	110736360	XP_021772257.1	-0.0831777	0.433739	-4.57304	3.31684e-06	chromosome	-
LOC110688688	110688688	XP_021721119.1	0.0188373	0.785231	-1.2081	3.33961e-06	-	-
LOC110707942	110707942	XP_021741720.1	-0.133255	0.168361	-2.08809	3.38293e-06	unfolded protein binding	-
LOC110705070	110705070	XP_021738597.1	0.0545879	0.578626	1.46614	3.43625e-06	oxidoreductase activity, acting on the aldehyde or oxo group of donors	Citrate cycle (TCA cycle)(ath00020)
LOC110718509	110718509	XP_021753040.1	0.0529925	0.599735	1.74365	3.44769e-06	coenzyme binding	-
LOC110704421	110704421	XP_021737892.1	0.187352	0.0950643	2.98977	3.4557e-06	-	-
LOC110718570	110718570	XP_021753119.1	-0.403338	0.110609	-4.9348	3.47676e-06	-	-
LOC110727918	110727918	XP_021763206.1	0.0898595	0.172595	1.32784	3.48562e-06	-	-
LOC110721655	110721655	XP_021756545.1	0.00869528	0.966244	-2.34382	3.48892e-06	copper ion binding	Photosynthesis(ath00195)
LOC110721912	110721912	XP_021756840.1	0.201892	0.0352242	0.77274	3.49502e-06	-	-
LOC110725594	110725594	XP_021760750.1	0.0759647	0.784053	1.94511	3.59175e-06	-	Galactose metabolism(ath00052)
LOC110699364	110699364	XP_021732580.1	-0.029406	0.71602	-2.03326	3.61746e-06	carbohydrate derivative metabolic process	-
LOC110696029	110696029	XP_021728983.1	0.113313	0.670282	-1.3444	3.67291e-06	ion transport	-
LOC110692804	110692804	XP_021725570.1	0.0274111	0.722101	-1.21543	3.67413e-06	-	-
LOC110725639	110725639	XP_021760806.1	0.12934	0.524847	-3.84728	3.71049e-06	lyase activity	Nitrogen metabolism(ath00910)
LOC110694406	110694406	XP_021727295.1	-0.0672019	0.423954	-5.45831	3.71473e-06	-	-
LOC110703905	110703905	XP_021737394.1	0.241044	0.0116286	2.0319	3.73979e-06	-	-
LOC110690222	110690222	XP_021722749.1	-0.057746	0.882609	-5.16136	3.75594e-06	-	-
LOC110706627	110706627	XP_021740264.1	0.0764288	0.868942	-1.56791	3.76076e-06	antioxidant activity	Glutathione metabolism(ath00480)
LOC110714167	110714167	XP_021748334.1	0.0999391	0.506914	-2.06405	3.82482e-06	-	-
LOC110683034	110683034	XP_021715064.1	-0.391801	0.328722	0.863295	3.86701e-06	-	Plant hormone signal transduction(ath04075)
LOC110739397	110739397	XP_021775552.1	-0.0448507	0.576006	0.930362	3.94471e-06	-	Circadian rhythm - plant(ath04712)
LOC110681752	110681752	XP_021713572.1	0.0307499	0.954538	-1.50004	3.97532e-06	ion transport	-
LOC110712904	110712904	XP_021747058.1	0.0640689	0.448886	-1.81257	3.97645e-06	-	beta-Alanine metabolism(ath00410)
LOC110693524	110693524	XP_021726335.1	0.125158	0.0651566	1.52539	4.01722e-06	-	-
LOC110685507	110685507	XP_021717733.1	-0.100857	0.860507	-0.824228	4.11431e-06	-	-
LOC110687880	110687880	XP_021720215.1	-0.189291	0.0934152	-2.86425	4.12503e-06	-	-
LOC110729678	110729678	XP_021765144.1	0.302641	0.497529	0.919824	4.13673e-06	-	-
LOC110738368	110738368	XP_021774439.1	-0.00044373	0.993455	-0.849025	4.17248e-06	nucleobase-containing small molecule metabolic process	Pyrimidine metabolism(ath00240)
LOC110724958	110724958	XP_021760134.1	-0.229283	0.819851	-2.23649	4.1998e-06	-	-
LOC110686377	110686377	XP_021718670.1	-0.0637477	0.759909	-1.16177	4.22713e-06	nucleotidyltransferase activity	Sulfur metabolism(ath00920)
LOC110704308	110704308	XP_021737787.1	0.0639562	0.752874	0.895204	4.25391e-06	-	Pentose phosphate pathway(ath00030)
LOC110727473	110727473	XP_021762724.1	0.136193	0.0286457	1.48833	4.26173e-06	nucleoside-triphosphatase activity	-
LOC110682398	110682398	XP_021714424.1	0.0043592	0.836075	0.690431	4.31129e-06	transferase activity, transferring acyl groups	-
LOC110700526	110700526	XP_021733769.1	-0.403499	0.383338	0.814372	4.31587e-06	-	Oxidative phosphorylation(ath00190)
LOC110692710	110692710	XP_021725440.1	-0.0895109	0.77899	-0.917958	4.339e-06	electron transfer activity	-
LOC110717753	110717753	XP_021752209.1	-0.110197	0.0289315	-2.63666	4.38339e-06	-	-
LOC110709238	110709238	XP_021743143.1	-0.0053674	0.992032	0.962128	4.40585e-06	-	-
LOC110733018	110733018	XP_021768717.1	0.071797	0.166355	0.930351	4.49169e-06	isomerase activity	-
LOC110739767	110739767	XP_021775934.1	-0.561605	0.268333	-7.79978	4.53765e-06	hydrolase activity, hydrolyzing O-glycosyl compounds	Phenylpropanoid biosynthesis(ath00940)
LOC110732444	110732444	XP_021768079.1	-0.184914	0.754085	-1.98251	4.54561e-06	-	-
LOC110694095	110694095	XP_021726946.1	0.0463641	0.613663	1.61433	4.58803e-06	isomerase activity	Protein processing in endoplasmic reticulum(ath04141)
LOC110692455	110692455	XP_021725140.1	-0.116634	0.593042	-2.16882	4.62473e-06	hydrolase activity, hydrolyzing O-glycosyl compounds	-
LOC110709783	110709783	XP_021743721.1	0.0786077	0.83891	1.2374	4.64066e-06	-	-
LOC110689700	110689700	XP_021722171.1	0.0753679	0.60269	0.633854	4.69711e-06	coenzyme binding	Oxidative phosphorylation(ath00190)
LOC110723330	110723330	XP_021758373.1	-0.110763	0.357282	-1.24193	4.76444e-06	-	-
LOC110708378	110708378	XP_021742196.1	0.591423	0.263225	0.936505	4.78493e-06	-	-
LOC110720422	110720422	XP_021755146.1	-0.359898	0.185586	-1.42006	4.82892e-06	-	Glycerolipid metabolism(ath00561)
LOC110698775	110698775	XP_021731990.1	0.0438821	0.712646	-4.25979	4.89741e-06	-	-
LOC110715545	110715545	XP_021749824.1	-0.0608133	0.275392	-1.53135	4.94029e-06	-	-
LOC110707565	110707565	XP_021741280.1	-0.0493945	0.832081	-1.92203	5.01295e-06	-	-
LOC110703899	110703899	XP_021737385.1	0.0122097	0.959555	0.812491	5.04278e-06	phosphoric ester hydrolase activity	-
LOC110713954	110713954	XP_021748098.1	0.0734107	0.859886	-0.940464	5.14252e-06	-	-
LOC110710526	110710526	XP_021744539.1	0.0590009	0.697408	0.792794	5.16978e-06	-	-
LOC110689437	110689437	XP_021721920.1	0.175649	0.39171	1.30616	5.19312e-06	-	-
LOC110715286	110715286	XP_021749542.1	-0.0360101	0.938907	-1.64173	5.23324e-06	-	-
LOC110721892	110721892	XP_021756811.1	-0.0247679	0.900729	-2.10323	5.35971e-06	-	-
LOC110723401	110723401	XP_021758447.1	0.221681	0.138724	1.41066	5.3987e-06	carbohydrate binding	Glycolysis / Gluconeogenesis(ath00010)
LOC110702646	110702646	XP_021736086.1	-0.114514	0.109705	-2.00497	5.41887e-06	-	-
LOC110693820	110693820	XP_021726663.1	0.146443	0.703412	0.798508	5.48141e-06	-	-
LOC110732712	110732712	XP_021768388.1	0.203593	0.43276	1.62343	5.64432e-06	-	-
LOC110729666	110729666	XP_021765129.1	0.519617	0.141325	2.9279	5.7041e-06	-	-
LOC110731628	110731628	XP_021767190.1	0.0606003	0.0372233	0.794906	5.70682e-06	-	-
LOC110718679	110718679	XP_021753254.1	0.0918005	0.740287	-2.16435	5.74607e-06	peptidase activity	-
LOC110684213	110684213	XP_021716322.1	-0.0336057	0.743797	0.844514	5.75649e-06	cell communication	-
LOC110722726	110722726	XP_021757707.1	0.374783	0.128817	-1.82136	5.80434e-06	structural molecule activity	-
LOC110721128	110721128	XP_021755948.1	-0.0615332	0.0301177	-1.95728	5.85403e-06	nucleoside-triphosphatase activity	ABC transporters(ath02010)
LOC110693647	110693647	XP_021726487.1	0.122918	0.256103	1.91858	5.96801e-06	-	-
LOC110708691	110708691	XP_021742577.1	-0.194021	0.713798	0.718248	6.03013e-06	-	-
LOC110730666	110730666	XP_021766178.1	0.177175	0.138663	0.720065	6.07612e-06	nitrogen compound transport	-
LOC110684238	110684238	XP_021716347.1	-0.355694	0.539415	0.666008	6.17665e-06	membrane protein complex	-
LOC110727922	110727922	XP_021763209.1	-0.0575987	0.85998	1.66757	6.18769e-06	-	-
LOC110697078	110697078	XP_021730111.1	0.012326	0.901958	1.00593	6.21215e-06	regulation of protein metabolic process	-
LOC110704253	110704253	XP_021737736.1	-0.682239	0.378271	-1.15454	6.31267e-06	inorganic diphosphatase activity	Oxidative phosphorylation(ath00190)
LOC110688623	110688623	XP_021721080.1	-0.0479037	0.866542	-2.55487	6.31401e-06	-	-
LOC110718625	110718625	XP_021753196.1	0.176119	0.232094	1.21569	6.34283e-06	-	-
LOC110720566	110720566	XP_021755292.1	-0.298364	0.721943	1.4883	6.36748e-06	-	Glutathione metabolism(ath00480)
LOC110687208	110687208	XP_021719513.1	0.0408417	0.853172	-1.78321	6.48194e-06	lipid metabolic process	Sulfur metabolism(ath00920)
LOC110692289	110692289	XP_021724982.1	0.00999542	0.94575	-3.18221	6.48913e-06	-	alpha-Linolenic acid metabolism(ath00592)
LOC110700957	110700957	XP_021734208.1	0.0745368	0.6525	0.904016	6.60456e-06	coenzyme binding	Valine, leucine and isoleucine degradation(ath00280)
LOC110701290	110701290	XP_021734608.1	-0.129463	0.192493	-3.15767	6.69217e-06	-	Protein processing in endoplasmic reticulum(ath04141)
LOC110696059	110696059	XP_021729021.1	0.417531	0.0672704	2.00198	6.6949e-06	hydrolase activity, hydrolyzing O-glycosyl compounds	Starch and sucrose metabolism(ath00500)
LOC110691911	110691911	XP_021724583.1	0.146054	0.588384	2.14867	6.74695e-06	lyase activity	Propanoate metabolism(ath00640)
LOC110697486	110697486	XP_021730550.1	-0.0354232	0.933773	1.22459	6.87514e-06	-	-
LOC110688574	110688574	XP_021721034.1	-0.315286	0.434772	1.10453	6.9017e-06	peptidase activity	-
LOC110731582	110731582	XP_021767142.1	-0.0338986	0.63056	-2.13747	6.92934e-06	-	Photosynthesis - antenna proteins(ath00196)
LOC110722395	110722395	XP_021757354.1	0.0997333	0.634894	-1.45117	6.98349e-06	nucleobase-containing small molecule metabolic process	Carbon fixation in photosynthetic organisms(ath00710)
LOC110717605	110717605	XP_021752041.1	-0.0323893	0.835801	1.05081	7.02641e-06	-	-
LOC110699024	110699024	XP_021732199.1	0.0924603	0.454644	1.14575	7.05925e-06	hydrolase activity, hydrolyzing O-glycosyl compounds	Starch and sucrose metabolism(ath00500)
LOC110738757	110738757	XP_021774872.1	-0.443607	0.361889	-6.77847	7.1141e-06	calcium ion binding	-
LOC110703824	110703824	XP_021737303.1	0.109447	0.0815554	0.863904	7.16165e-06	-	-
LOC110692287	110692287	XP_021724980.1	-0.0507668	0.845979	0.622078	7.16703e-06	RNA binding	-
LOC110701948	110701948	XP_021735259.1	0.191397	0.563012	0.846902	7.17676e-06	regulation of biological quality	Protein processing in endoplasmic reticulum(ath04141)
LOC110704783	110704783	XP_021738283.1	-0.315782	0.624309	1.23683	7.21008e-06	-	-
LOC110692701	110692701	XP_021725433.1	0.13922	0.432934	-2.27591	7.39346e-06	-	-
LOC110717769	110717769	XP_021752231.1	-0.0243924	0.890329	-2.26067	7.47053e-06	isomerase activity	-
LOC110700576	110700576	XP_021733829.1	-0.249279	0.0403884	-3.38371	7.49149e-06	-	-
LOC110724868	110724868	XP_021760051.1	0.0564459	0.453447	0.814	7.59346e-06	isomerase activity	-
LOC110692706	110692706	XP_021725437.1	0.198968	0.3401	1.55155	7.594e-06	antioxidant activity	Phenylpropanoid biosynthesis(ath00940)
LOC110714250	110714250	XP_021748439.1	-0.346577	0.167483	-2.34289	7.59852e-06	-	-
LOC110689333	110689333	XP_021721795.1	0.0106398	0.821796	-1.1478	7.63478e-06	-	-
LOC110738094	110738094	XP_021774154.1	0.125773	0.0876028	1.07723	7.94873e-06	oxidoreductase activity, acting on single donors with incorporation of molecular oxygen	Cysteine and methionine metabolism(ath00270)
LOC110721514	110721514	XP_021756375.1	0	1	-1.43777	8.0252e-06	molecular function regulator	-
LOC110706945	110706945	XP_021740641.1	0.0689033	0.348548	0.874153	8.02737e-06	-	-
LOC110703692	110703692	XP_021737178.1	0.103181	0.289488	0.578582	8.04648e-06	-	-
LOC110725251	110725251	XP_021760432.1	-0.145962	0.141741	1.92315	8.05395e-06	-	-
LOC110722686	110722686	XP_021757656.1	0.120491	0.111537	0.633638	8.11018e-06	-	Fatty acid metabolism(ath01212)
LOC110688517	110688517	XP_021720977.1	-0.10527	0.485857	1.15989	8.13908e-06	-	-
LOC110731596	110731596	XP_021767158.1	0.308054	0.256436	0.976807	8.34527e-06	-	-
LOC110724262	110724262	XP_021759377.1	-0.0293685	0.922559	0.79087	8.34546e-06	-	Phenylpropanoid biosynthesis(ath00940)
LOC110715976	110715976	XP_021750289.1	0.173165	0.117251	-2.64145	8.43302e-06	transferase activity, transferring hexosyl groups	-
LOC110722411	110722411	XP_021757369.1	0.105405	0.072057	0.981188	8.70505e-06	-	-
LOC110729068	110729068	XP_021764457.1	0.0226859	0.794907	-2.14478	8.78866e-06	-	-
LOC110692915	110692915	XP_021725683.1	0.29222	0.0974941	2.26138	8.79493e-06	hydrolase activity, hydrolyzing O-glycosyl compounds	Amino sugar and nucleotide sugar metabolism(ath00520)
LOC110702193	110702193	XP_021735570.1	0.176975	0.760522	0.951388	8.94425e-06	-	-
LOC110709726	110709726	XP_021743646.1	-0.0476437	0.866416	-0.856321	8.95764e-06	-	-
LOC110698465	110698465	XP_021731594.1	-0.0459927	0.827978	0.682186	8.98488e-06	-	Oxidative phosphorylation(ath00190)
LOC110705418	110705418	XP_021738974.1	-0.00734198	0.932211	1.14093	9.00303e-06	-	-
LOC110702234	110702234	XP_021735627.1	0.0228383	0.926865	-1.94684	9.01929e-06	structural molecule activity	-
LOC110682761	110682761	XP_021714781.1	-0.0209516	0.907455	-1.53338	9.02358e-06	-	-
LOC110691050	110691050	XP_021723677.1	-0.785835	0.305255	0.939408	9.04974e-06	ion transport	-
LOC110697270	110697270	XP_021730327.1	0.0681497	0.743396	2.52448	9.39963e-06	-	-
LOC110706926	110706926	XP_021740614.1	0.0300687	0.790398	-1.57096	9.47683e-06	structural molecule activity	-
LOC110717766	110717766	XP_021752228.1	0.16119	0.123318	0.990027	9.48186e-06	-	-
LOC110729566	110729566	XP_021764998.1	0.0760973	0.730463	1.05879	9.52526e-06	hydrolase activity, hydrolyzing O-glycosyl compounds	Starch and sucrose metabolism(ath00500)
LOC110720111	110720111	XP_021754802.1	-0.137091	0.240194	-1.28646	9.58871e-06	-	-
LOC110691006	110691006	XP_021723631.1	-0.092284	0.738542	1.13899	9.98369e-06	coenzyme binding	Carbon fixation in photosynthetic organisms(ath00710)
LOC110733329	110733329	XP_021769045.1	0.26074	0.0776584	0.954252	1.00579e-05	-	-
LOC110699516	110699516	XP_021732700.1	0.187092	0.430221	0.888517	1.01106e-05	membrane protein complex	Phagosome(ath04145)
LOC110688824	110688824	XP_021721270.1	0.0626643	0.325227	0.841537	1.01391e-05	ion transport	Plant-pathogen interaction(ath04626)
LOC110723380	110723380	XP_021758415.1	-0.337267	0.0991638	-1.31463	1.03263e-05	ion transport	-
LOC110727557	110727557	XP_021762818.1	-0.213027	0.374007	-2.15606	1.04227e-05	transferase activity, transferring one-carbon groups	Phenylpropanoid biosynthesis(ath00940)
LOC110708505	110708505	XP_021742328.1	0.0579788	0.67423	1.28552	1.04339e-05	transferase activity, transferring acyl groups	-
LOC110722694	110722694	XP_021757669.1	0.27887	0.429572	-1.55782	1.04611e-05	-	-
LOC110736393	110736393	XP_021772296.1	-0.274036	0.625811	1.09756	1.05145e-05	transferase activity, transferring acyl groups	alpha-Linolenic acid metabolism(ath00592)
LOC110706110	110706110	XP_021739741.1	-0.097243	0.348219	-1.3637	1.0662e-05	-	-
LOC110723329	110723329	XP_021758372.1	-0.0448804	0.620126	-1.19059	1.06957e-05	-	-
LOC110702995	110702995	XP_021736468.1	0.036715	0.588788	-1.02009	1.08142e-05	-	-
LOC110725531	110725531	XP_021760686.1	0.00699131	0.980196	-2.65441	1.08274e-05	-	-
LOC110681960	110681960	XP_021713842.1	-0.0165686	0.957033	0.932291	1.08575e-05	-	Propanoate metabolism(ath00640)
LOC110709865	110709865	XP_021743825.1	0.0110729	0.937282	-0.906784	1.08895e-05	-	-
LOC110723711	110723711	XP_021758757.1	-0.418176	0.393744	1.69467	1.09249e-05	ADP binding	-
LOC110700257	110700257	XP_021733459.1	-0.049422	0.864311	1.41358	1.11366e-05	-	-
LOC110734235	110734235	XP_021769988.1	-0.112125	0.68099	-1.00154	1.13563e-05	molecular function regulator	-
LOC110692978	110692978	XP_021725761.1	-0.0302864	0.885858	-3.53351	1.14977e-05	-	-
LOC110722486	110722486	XP_021757446.1	-0.0289905	0.940132	-4.04888	1.15544e-05	-	-
LOC110701174	110701174	XP_021734455.1	-0.0704057	0.623258	0.815981	1.17759e-05	-	-
LOC110694171	110694171	XP_021727036.1	0.200515	0.00579813	2.11103	1.18681e-05	-	-
LOC110701923	110701923	XP_021735221.1	-0.197682	0.301769	-1.64991	1.18941e-05	-	-
LOC110702108	110702108	XP_021735456.1	-0.0669958	0.580671	-1.12994	1.2039e-05	-	Circadian rhythm - plant(ath04712)
LOC110731296	110731296	XP_021766831.1	0.000527076	0.998185	-2.19121	1.20616e-05	-	-
LOC110738476	110738476	XP_021774577.1	-0.931663	0.52756	-3.09372	1.21904e-05	protein heterodimerization activity	-
LOC110731284	110731284	XP_021766818.1	0.511559	0.0938384	2.13007	1.22423e-05	-	Cysteine and methionine metabolism(ath00270)
LOC110688716	110688716	XP_021721170.1	-0.0699588	0.614336	-1.0404	1.22679e-05	nucleotidyltransferase activity	Sulfur metabolism(ath00920)
LOC110727571	110727571	XP_021762833.1	-0.00867472	0.921982	-1.15134	1.24136e-05	-	-
LOC110716695	110716695	XP_021751030.1	0.0895123	0.856847	-5.31104	1.2466e-05	hydrolase activity, hydrolyzing O-glycosyl compounds	Amino sugar and nucleotide sugar metabolism(ath00520)
LOC110688148	110688148	XP_021720544.1	-0.111693	0.708501	1.10293	1.26595e-05	-	-
LOC110715592	110715592	XP_021749875.1	-0.217041	0.212453	1.67554	1.30865e-05	nucleoside-triphosphatase activity	-
LOC110713945	110713945	XP_021748088.1	0.0241621	0.776199	0.721915	1.31185e-05	-	-
LOC110690554	110690554	XP_021723110.1	-0.0969069	0.76474	-5.04206	1.33199e-05	molecular function regulator	-
LOC110705342	110705342	XP_021738868.1	0.0238217	0.849177	-6.80926	1.35192e-05	-	Mismatch repair(ath03430)
LOC110735390	110735390	XP_021771266.1	0.229175	0.0744922	3.1328	1.37082e-05	vesicle-mediated transport	SNARE interactions in vesicular transport(ath04130)
LOC110732481	110732481	XP_021768119.1	0.0842523	0.798005	-0.973531	1.42539e-05	-	-
LOC110693503	110693503	XP_021726311.1	-0.0181945	0.586246	1.1169	1.43303e-05	transferase activity, transferring hexosyl groups	-
LOC110736559	110736559	XP_021772494.1	-0.115906	0.356071	-0.70616	1.4378e-05	-	-
LOC110737786	110737786	XP_021773826.1	0.400925	0.168581	-7.46516	1.44165e-05	-	-
LOC110705743	110705743	XP_021739356.1	0.00398752	0.977699	0.796915	1.44983e-05	-	-
LOC110695254	110695254	XP_021728194.1	-0.079812	0.525309	-2.04162	1.44984e-05	coenzyme binding	alpha-Linolenic acid metabolism(ath00592)
LOC110682219	110682219	XP_021714182.1	0.018742	0.573296	-1.71867	1.46205e-05	structural molecule activity	-
LOC110732849	110732849	XP_021768541.1	-0.0272614	0.445553	-1.14801	1.46264e-05	-	-
LOC110727968	110727968	XP_021763250.1	0.207416	0.207967	1.7011	1.49178e-05	-	-
LOC110719514	110719514	XP_021754159.1	-0.101316	0.426025	-4.53841	1.49661e-05	coenzyme binding	-
LOC110728085	110728085	XP_021763405.1	-0.0383607	0.915702	-0.855384	1.50425e-05	-	-
LOC110705588	110705588	XP_021739169.1	0.00896352	0.973786	-1.84935	1.50823e-05	-	Pyruvate metabolism(ath00620)
LOC110724576	110724576	XP_021759683.1	-0.511175	0.0754975	-1.40918	1.51336e-05	hydrolase activity, hydrolyzing O-glycosyl compounds	Phenylpropanoid biosynthesis(ath00940)
LOC110684791	110684791	XP_021716908.1	0.0828359	0.247053	-2.79367	1.52476e-05	nucleotidyltransferase activity	Starch and sucrose metabolism(ath00500)
LOC110692121	110692121	XP_021724803.1	0.0283043	0.467689	0.853339	1.53237e-05	-	-
LOC110683406	110683406	XP_021715459.1	-0.0534661	0.796215	-1.28962	1.55136e-05	-	-
LOC110714487	110714487	XP_021748696.1	0.0515632	0.8823	0.725387	1.55171e-05	-	-
LOC110728955	110728955	XP_021764322.1	-0.231928	0.69088	0.640764	1.57929e-05	ion transport	Phagosome(ath04145)
LOC110727504	110727504	XP_021762756.1	-0.337946	0.603313	1.07168	1.60345e-05	nuclease activity	-
LOC110709917	110709917	XP_021743868.1	0.00669835	0.937584	0.645419	1.60431e-05	-	-
LOC110729669	110729669	XP_021765132.1	0.0163885	0.901936	1.22134	1.60506e-05	-	-
LOC110716244	110716244	XP_021750548.1	0.190553	0.192044	-1.83978	1.62112e-05	phosphoric ester hydrolase activity	Carbon fixation in photosynthetic organisms(ath00710)
LOC110689426	110689426	XP_021721910.1	-0.045246	0.319808	-2.17526	1.63439e-05	-	-
LOC110719449	110719449	XP_021754089.1	0.278989	0.40358	1.00276	1.65849e-05	-	Glutathione metabolism(ath00480)
LOC110711373	110711373	XP_021745436.1	-0.121838	0.112527	-1.60218	1.65897e-05	-	-
LOC110735163	110735163	XP_021771024.1	0.00789683	0.909283	0.880112	1.65922e-05	transferase activity, transferring hexosyl groups	Various types of N-glycan biosynthesis(ath00513)
LOC110705200	110705200	XP_021738752.1	0.0782521	0.901046	-3.21391	1.66579e-05	-	-
LOC110700727	110700727	XP_021734020.1	-0.0621124	0.676783	-1.7954	1.70624e-05	oxidoreductase activity, acting on the aldehyde or oxo group of donors	Carbon fixation in photosynthetic organisms(ath00710)
LOC110682810	110682810	XP_021714847.1	0.0117397	0.924863	-1.50529	1.76699e-05	-	-
LOC110720846	110720846	XP_021755595.1	-0.355226	0.689842	0.991236	1.87136e-05	oxidoreductase activity, acting on CH-OH group of donors	-
LOC110693342	110693342	XP_021726173.1	0.0988166	0.0626468	-1.63957	1.87674e-05	-	Pyruvate metabolism(ath00620)
LOC110717625	110717625	XP_021752063.1	0.0666252	0.27359	1.43369	1.87822e-05	DNA binding transcription factor activity	-
LOC110684536	110684536	XP_021716668.1	-0.20522	0.00427512	1.77939	1.88013e-05	peptidase activity	-
LOC110700958	110700958	XP_021734210.1	0.277479	0.174738	0.882731	1.88074e-05	-	-
LOC110732785	110732785	XP_021768480.1	0.0509704	0.7785	0.652926	1.88111e-05	-	-
LOC110728608	110728608	XP_021763941.1	0.726618	0.106402	2.60599	1.88851e-05	transferase activity, transferring acyl groups	-
LOC110725780	110725780	XP_021760940.1	-0.034125	0.866934	2.06911	1.91753e-05	-	-
LOC110723926	110723926	XP_021759031.1	0.222113	0.0601953	0.920049	1.95961e-05	-	Endocytosis(ath04144)
LOC110690511	110690511	XP_021723055.1	0.11284	0.488141	-0.988325	1.97781e-05	-	Fatty acid metabolism(ath01212)
LOC110738208	110738208	XP_021774269.1	-0.119416	0.90197	0.606913	2.01874e-05	-	-
LOC110730314	110730314	XP_021765801.1	0.0178398	0.771043	-1.20265	2.06416e-05	structural molecule activity	-
LOC110729267	110729267	XP_021764687.1	0.262131	0.186099	0.737297	2.0832e-05	-	-
LOC110717764	110717764	XP_021752225.1	-0.295767	0.333123	-1.94751	2.10208e-05	-	-
LOC110705090	110705090	XP_021738613.1	-0.30317	0.225376	-0.878806	2.11721e-05	-	-
LOC110710334	110710334	XP_021744309.1	-0.0747293	0.423487	-1.22171	2.20165e-05	peptidase activity	-
LOC110698543	110698543	XP_021731679.1	0.0763524	0.39652	1.22792	2.21969e-05	-	-
LOC110691041	110691041	XP_021723669.1	0.173307	0.365444	1.56775	2.22244e-05	-	-
LOC110698497	110698497	XP_021731630.1	0.0511896	0.434894	0.752065	2.22933e-05	carbohydrate derivative metabolic process	Various types of N-glycan biosynthesis(ath00513)
LOC110739217	110739217	XP_021775363.1	-0.0550463	0.583773	0.720525	2.25841e-05	-	-
LOC110717537	110717537	XP_021751956.1	0.0156704	0.778114	-1.54356	2.26474e-05	-	-
LOC110719380	110719380	XP_021753997.1	-0.249938	0.205906	-1.39152	2.27517e-05	-	-
LOC110723312	110723312	XP_021758356.1	0.0651039	0.748087	0.631153	2.30411e-05	peptidase activity	Plant-pathogen interaction(ath04626)
LOC110686914	110686914	XP_021719220.1	-0.00266098	0.984075	-0.730668	2.31078e-05	RNA binding	RNA transport(ath03013)
LOC110686932	110686932	XP_021719236.1	-0.0353438	0.776612	1.22421	2.32776e-05	drug metabolic process	Tyrosine metabolism(ath00350)
LOC110697324	110697324	XP_021730397.1	-0.108028	0.181247	-0.863926	2.34011e-05	metal cluster binding	Biotin metabolism(ath00780)
LOC110699256	110699256	XP_021732439.1	0.127656	0.310391	-1.05878	2.34139e-05	-	Plant hormone signal transduction(ath04075)
LOC110711888	110711888	XP_021746022.1	0.201048	0.546482	-1.71625	2.34755e-05	structural molecule activity	-
LOC110726089	110726089	XP_021761237.1	0.0567487	0.625355	-2.07527	2.35177e-05	-	-
LOC110739132	110739132	XP_021775281.1	-0.155372	0.765349	-1.06751	2.39264e-05	-	-
LOC110690522	110690522	XP_021723067.1	0.244845	0.272938	1.98889	2.40913e-05	coenzyme binding	Sphingolipid metabolism(ath00600)
LOC110701011	110701011	XP_021734279.1	-0.0375575	0.820815	0.772881	2.41123e-05	-	-
LOC110730131	110730131	XP_021765598.1	0.210158	0.141329	-2.72454	2.41203e-05	-	-
LOC110736366	110736366	XP_021772262.1	-0.00105167	0.995159	1.57754	2.41925e-05	-	-
LOC110730207	110730207	XP_021765680.1	0.0738414	0.810189	-1.77364	2.43674e-05	nucleobase-containing small molecule metabolic process	Glycolysis / Gluconeogenesis(ath00010)
LOC110692177	110692177	XP_021724868.1	0.115502	0.278404	0.709175	2.44007e-05	-	-
LOC110693148	110693148	XP_021725960.1	0.0168033	0.980563	-1.94192	2.50569e-05	-	-
LOC110713256	110713256	XP_021747405.1	0.000986609	0.990921	-0.911211	2.5148e-05	-	Propanoate metabolism(ath00640)
LOC110707536	110707536	XP_021741248.1	-0.112725	0.636985	-3.24735	2.52408e-05	-	-
LOC110687080	110687080	XP_021719400.1	0.136333	0.308549	-1.03601	2.5347e-05	-	-
LOC110683515	110683515	XP_021715599.1	0.145876	0.465151	-1.41178	2.56669e-05	-	-
LOC110683555	110683555	XP_021715651.1	0.287987	0.320224	1.33181	2.58871e-05	unfolded protein binding	Protein processing in endoplasmic reticulum(ath04141)
LOC110721657	110721657	XP_021756547.1	0.0741199	0.631833	2.29561	2.59212e-05	-	-
LOC110699715	110699715	XP_021732934.1	-0.315099	0.336441	-3.66824	2.63968e-05	antioxidant activity	Phenylpropanoid biosynthesis(ath00940)
LOC110690675	110690675	XP_021723224.1	-0.246803	0.138085	-6.62048	2.65294e-05	-	-
LOC110720427	110720427	XP_021755152.1	0.0393822	0.818185	-1.38161	2.65315e-05	structural molecule activity	-
LOC110696282	110696282	XP_021729256.1	0.0147947	0.695955	0.893534	2.65492e-05	-	Amino sugar and nucleotide sugar metabolism(ath00520)
LOC110728162	110728162	XP_021763503.1	-0.0302558	0.657916	0.847723	2.67279e-05	-	-
LOC110734979	110734979	XP_021770794.1	0.361915	0.369689	-1.75675	2.67396e-05	-	-
LOC110707373	110707373	XP_021741092.1	0.0122369	0.875558	0.727615	2.68088e-05	-	Folate biosynthesis(ath00790)
LOC110717179	110717179	XP_021751516.1	-0.23387	0.081662	-3.03469	2.75092e-05	hydrolase activity, hydrolyzing O-glycosyl compounds	-
LOC110695416	110695416	XP_021728345.1	-0.00260908	0.980871	-1.93523	2.77303e-05	-	-
LOC110715841	110715841	XP_021750150.1	0.0674104	0.850326	-3.12922	2.79807e-05	coenzyme binding	-
LOC110707768	110707768	XP_021741506.1	0.117018	0.814851	0.785279	2.83669e-05	coenzyme binding	Carbon fixation in photosynthetic organisms(ath00710)
LOC110699351	110699351	XP_021732565.1	-0.0289397	0.731719	-0.762907	2.85069e-05	-	-
LOC110715193	110715193	XP_021749457.1	-0.111272	0.820168	-0.952566	2.85673e-05	-	-
LOC110726492	110726492	XP_021761662.1	-0.0753258	0.800462	-0.898926	2.86169e-05	-	-
LOC110703628	110703628	XP_021737110.1	0.0911346	0.614866	-2.50201	2.86407e-05	copper ion binding	Photosynthesis(ath00195)
LOC110699681	110699681	XP_021732898.1	-0.165108	0.0936463	-3.33175	2.89328e-05	-	-
LOC110689783	110689783	XP_021722280.1	0.07983	0.0599756	0.824157	2.97448e-05	drug metabolic process	Citrate cycle (TCA cycle)(ath00020)
LOC110720838	110720838	XP_021755586.1	0.00649731	0.867392	0.541009	2.98656e-05	-	-
LOC110720616	110720616	XP_021755350.1	0.13968	0.0696077	1.87693	3.0633e-05	carbohydrate biosynthetic process	Starch and sucrose metabolism(ath00500)
LOC110691567	110691567	XP_021724198.1	-0.0532946	0.706538	-1.14061	3.06337e-05	calcium ion binding	Plant-pathogen interaction(ath04626)
LOC110682196	110682196	XP_021714153.1	-0.0906917	0.291011	-1.75548	3.08112e-05	-	-
LOC110693238	110693238	XP_021726085.1	0.476656	0.145031	1.72804	3.1222e-05	ADP binding	Plant-pathogen interaction(ath04626)
LOC110703357	110703357	XP_021736847.1	-0.025843	0.845794	-0.996565	3.15597e-05	nucleoside-triphosphatase activity	-
LOC110710188	110710188	XP_021744147.1	-0.0435085	0.731462	-6.40117	3.1712e-05	-	Sesquiterpenoid and triterpenoid biosynthesis(ath00909)
LOC110712816	110712816	XP_021746961.1	-0.226212	0.495565	-1.33818	3.19884e-05	pigment metabolic process	Carotenoid biosynthesis(ath00906)
LOC110684236	110684236	XP_021716345.1	-0.0877868	0.112362	0.580747	3.20288e-05	hydrolase activity, acting on carbon-nitrogen (but not peptide) bonds	Arginine and proline metabolism(ath00330)
LOC110695887	110695887	XP_021728807.1	-0.0219165	0.892911	1.20431	3.23052e-05	oxidoreductase activity, acting on single donors with incorporation of molecular oxygen	-
LOC110716358	110716358	XP_021750669.1	-0.202467	0.0958978	-4.42926	3.24757e-05	regulation of protein metabolic process	-
LOC110725744	110725744	XP_021760905.1	0.0704083	0.726176	0.753988	3.2801e-05	nucleotidyltransferase activity	Amino sugar and nucleotide sugar metabolism(ath00520)
LOC110691547	110691547	XP_021724173.1	0.068585	0.72318	0.767241	3.32912e-05	nucleoside-triphosphatase activity	-
LOC110716472	110716472	XP_021750793.1	-0.00886888	0.914622	-1.68978	3.34113e-05	-	-
LOC110721444	110721444	XP_021756286.1	-0.23035	0.272327	-2.37492	3.38666e-05	-	Carbon fixation in photosynthetic organisms(ath00710)
LOC110734202	110734202	XP_021769953.1	-0.0177932	0.952407	0.967439	3.40129e-05	isomerase activity	Carbon fixation in photosynthetic organisms(ath00710)
LOC110721014	110721014	XP_021755832.1	-0.219281	0.631158	-1.62776	3.45227e-05	transferase activity, transferring acyl groups	Tryptophan metabolism(ath00380)
LOC110695977	110695977	XP_021728919.1	0.163971	0.436962	-3.08827	3.48686e-05	oxidoreductase activity, acting on single donors with incorporation of molecular oxygen	alpha-Linolenic acid metabolism(ath00592)
LOC110699049	110699049	XP_021732232.1	0.0671303	0.366322	-1.13168	3.50382e-05	peptidase activity	-
LOC110713444	110713444	XP_021747584.1	-0.143698	0.307654	-1.6857	3.50599e-05	hydrolase activity, hydrolyzing O-glycosyl compounds	-
LOC110721032	110721032	XP_021755847.1	-0.53227	0.287124	-1.2194	3.52546e-05	protein heterodimerization activity	-
LOC110687813	110687813	XP_021720149.1	-0.148241	0.01677	-1.1364	3.52625e-05	nutrient reservoir activity	-
LOC110718594	110718594	XP_021753146.1	-0.265817	0.371165	-5.19901	3.55278e-05	-	-
LOC110721810	110721810	XP_021756702.1	0.114064	0.382275	-1.35679	3.56162e-05	protein folding	-
LOC110692321	110692321	XP_021725019.1	0.0411279	0.922111	0.796297	3.60082e-05	-	-
LOC110712549	110712549	XP_021746710.1	-0.22172	0.539315	-2.93309	3.60586e-05	oxidoreductase activity, acting on paired donors, with incorporation or reduction of molecular oxygen	Cutin, suberine and wax biosynthesis(ath00073)
LOC110727113	110727113	XP_021762348.1	0.396348	0.317614	3.1026	3.6121e-05	-	-
LOC110724595	110724595	XP_021759700.1	0.0220127	0.925639	-1.07638	3.62007e-05	nucleoside-triphosphatase activity	-
LOC110702528	110702528	XP_021735941.1	0.0549574	0.0965143	0.927581	3.63738e-05	-	Plant-pathogen interaction(ath04626)
LOC110723459	110723459	XP_021758514.1	-0.0144451	0.871131	-2.72601	3.65219e-05	-	-
LOC110690998	110690998	XP_021723619.1	0.256402	0.154469	1.4779	3.68085e-05	oxidoreductase activity, acting on CH-OH group of donors	alpha-Linolenic acid metabolism(ath00592)
LOC110682254	110682254	XP_021714237.1	-0.433674	0.410958	-2.85362	3.72386e-05	copper ion binding	-
LOC110706636	110706636	XP_021740273.1	-0.116907	0.887571	1.56606	3.75847e-05	hydrolase activity, hydrolyzing O-glycosyl compounds	Starch and sucrose metabolism(ath00500)
LOC110717484	110717484	XP_021751891.1	0.0472795	0.716504	0.682244	3.79892e-05	-	Oxidative phosphorylation(ath00190)
LOC110683095	110683095	XP_021715143.1	-0.0181667	0.92908	-1.0333	3.84272e-05	transferase activity, transferring one-carbon groups	-
LOC110706357	110706357	XP_021739956.1	0.136784	0.0255455	1.0165	3.84386e-05	transferase activity, transferring hexosyl groups	-
LOC110707324	110707324	XP_021741033.1	-0.318767	0.587382	2.92221	3.84784e-05	transferase activity, transferring hexosyl groups	Zeatin biosynthesis(ath00908)
LOC110721029	110721029	XP_021755845.1	-0.268826	0.425188	1.03982	3.89307e-05	RNA binding	RNA transport(ath03013)
LOC110733210	110733210	XP_021768913.1	0.027185	0.449234	0.507748	3.91909e-05	-	-
LOC110697308	110697308	XP_021730374.1	0.0628141	0.717976	0.650523	3.92714e-05	-	-
LOC110692452	110692452	XP_021725141.1	0.000938815	0.980364	-0.764432	3.95078e-05	-	mRNA surveillance pathway(ath03015)
LOC110686188	110686188	XP_021718472.1	0.0483186	0.598754	0.807427	3.98489e-05	peptidase activity	-
LOC110699219	110699219	XP_021732402.1	0.264821	0.74634	-4.36843	3.9953e-05	DNA metabolic process	Mismatch repair(ath03430)
LOC110722777	110722777	XP_021757763.1	0.00126386	0.992225	-4.06556	3.99553e-05	hydrolase activity, hydrolyzing O-glycosyl compounds	-
LOC110719567	110719567	XP_021754221.1	0.177146	0.112496	1.45793	4.03119e-05	-	Plant-pathogen interaction(ath04626)
LOC110730726	110730726	XP_021766242.1	0.0731469	0.644876	-2.21096	4.07123e-05	transferase activity, transferring acyl groups	Fatty acid elongation(ath00062)
LOC110711669	110711669	XP_021745778.1	0.00265173	0.95764	0.661546	4.08879e-05	cellular component organization or biogenesis	-
LOC110697264	110697264	XP_021730320.1	0.0871961	0.518092	0.925857	4.16312e-05	-	-
LOC110703282	110703282	XP_021736753.1	0.0523518	0.591303	1.01785	4.19173e-05	ion transmembrane transporter activity	Oxidative phosphorylation(ath00190)
LOC110714653	110714653	XP_021748899.1	0.137079	0.706263	2.11735	4.21046e-05	oxidoreductase activity, acting on paired donors, with incorporation or reduction of molecular oxygen	-
LOC110723885	110723885	XP_021758982.1	-0.0767305	0.235658	-1.27584	4.26585e-05	-	-
LOC110700461	110700461	XP_021733695.1	0.157205	0.249669	1.37267	4.28179e-05	-	Glycine, serine and threonine metabolism(ath00260)
LOC110687897	110687897	XP_021720232.1	0.117039	0.404039	-2.5351	4.32576e-05	-	RNA degradation(ath03018)
LOC110714610	110714610	XP_021748847.1	0.0278194	0.796017	-1.95145	4.36334e-05	-	Photosynthesis - antenna proteins(ath00196)
LOC110684014	110684014	XP_021716098.1	0.0289197	0.904997	-1.32185	4.39557e-05	pigment metabolic process	Porphyrin and chlorophyll metabolism(ath00860)
LOC110704472	110704472	XP_021737948.1	0.175042	0.139803	0.518132	4.40988e-05	antioxidant activity	Peroxisome(ath04146)
LOC110735684	110735684	XP_021771563.1	-0.616072	0.445145	-1.39121	4.41472e-05	inorganic diphosphatase activity	Oxidative phosphorylation(ath00190)
LOC110687378	110687378	XP_021719715.1	-0.0752594	0.516705	0.837068	4.46047e-05	-	Autophagy - other(ath04136)
LOC110696010	110696010	XP_021728964.1	-0.0386683	0.845617	-1.92463	4.57784e-05	organic acid metabolic process	Nitrogen metabolism(ath00910)
LOC110721534	110721534	XP_021756399.1	-0.0553946	0.800126	0.74269	4.62416e-05	transferase activity, transferring one-carbon groups	-
LOC110724429	110724429	XP_021759538.1	0.0767067	0.323055	0.700199	4.63254e-05	oxidoreductase activity, acting on CH-OH group of donors	Glutathione metabolism(ath00480)
LOC110686043	110686043	XP_021718304.1	0.0975344	0.268661	0.788324	4.67148e-05	protein maturation	-
LOC110706353	110706353	XP_021739951.1	-0.0362772	0.708739	0.736009	4.69542e-05	-	-
LOC110708004	110708004	XP_021741792.1	-0.0285825	0.940838	0.798916	4.69657e-05	lipid metabolic process	Steroid biosynthesis(ath00100)
LOC110717334	110717334	XP_021751685.1	-0.259471	0.128454	-2.29296	4.71015e-05	calcium ion binding	-
LOC110737919	110737919	XP_021773957.1	-0.00177223	0.988135	0.807385	4.71089e-05	-	-
LOC110682052	110682052	XP_021713959.1	-0.185421	0.408344	-1.00966	4.71644e-05	DNA metabolic process	Glutathione metabolism(ath00480)
LOC110693856	110693856	XP_021726715.1	0.030385	0.854713	-6.72153	4.73146e-05	nutrient reservoir activity	-
LOC110683733	110683733	XP_021715822.1	-0.0304841	0.656339	0.648342	4.83475e-05	vesicle-mediated transport	-
LOC110685377	110685377	XP_021717598.1	-0.0639319	0.843267	0.683766	4.90647e-05	peptidase activity	-
LOC110727896	110727896	XP_021763173.1	-0.0111511	0.932188	0.753693	4.90992e-05	-	-
LOC110699359	110699359	XP_021732850.1	0.131176	0.3926	0.965378	5.01559e-05	coenzyme binding	Arginine and proline metabolism(ath00330)
LOC110702184	110702184	XP_021735554.1	0.0928617	0.682484	0.661288	5.01681e-05	membrane protein complex	Protein processing in endoplasmic reticulum(ath04141)
LOC110689777	110689777	XP_021722272.1	-0.471689	0.0787861	-2.52555	5.04314e-05	defense response	-
LOC110734228	110734228	XP_021769982.1	-0.225695	0.401332	-2.40297	5.12949e-05	-	Glyoxylate and dicarboxylate metabolism(ath00630)
LOC110698436	110698436	XP_021731551.1	-0.381727	0.33364	-2.63557	5.153e-05	-	-
LOC110715049	110715049	XP_021749311.1	-0.174154	0.621654	0.808403	5.18808e-05	-	-
LOC110708482	110708482	XP_021742308.1	-0.097762	0.773542	0.649119	5.19526e-05	-	Sulfur metabolism(ath00920)
LOC110708441	110708441	XP_021742261.1	0.192562	0.639118	2.29957	5.20428e-05	defense response	-
LOC110728039	110728039	XP_021763344.1	0.303004	0.196749	0.65765	5.23364e-05	-	Fatty acid degradation(ath00071)
LOC110726715	110726715	XP_021761884.1	0.113304	0.0918376	1.00375	5.27989e-05	ADP binding	-
LOC110704767	110704767	XP_021738269.1	0.188791	0.158451	-0.929744	5.30039e-05	RNA modification	Ribosome biogenesis in eukaryotes(ath03008)
LOC110738070	110738070	XP_021774130.1	-0.191833	0.533688	-1.07464	5.3591e-05	-	-
LOC110732271	110732271	XP_021767878.1	0.0295493	0.73343	1.20285	5.36092e-05	hydrolase activity, hydrolyzing O-glycosyl compounds	Starch and sucrose metabolism(ath00500)
LOC110702591	110702591	XP_021736017.1	0.031494	0.77361	-1.60769	5.41099e-05	-	-
LOC110694729	110694729	XP_021727597.1	0.0686765	0.400899	-3.60874	5.42462e-05	antioxidant activity	Glutathione metabolism(ath00480)
LOC110737025	110737025	XP_021773066.1	0.0312984	0.882768	1.15249	5.49399e-05	-	-
LOC110684119	110684119	XP_021716221.1	-0.691653	0.29781	-2.80069	5.49698e-05	-	-
LOC110710682	110710682	XP_021744705.1	-0.131311	0.260026	-1.26015	5.56007e-05	calcium ion binding	Plant-pathogen interaction(ath04626)
LOC110705708	110705708	XP_021739313.1	0.257433	0.166923	-2.49632	5.64263e-05	-	-
LOC110693501	110693501	XP_021726308.1	-0.0750888	0.794928	-0.895502	5.6564e-05	-	-
LOC110691200	110691200	XP_021723805.1	0.0655211	0.793918	-1.87948	5.7085e-05	-	-
LOC110714855	110714855	XP_021749095.1	-0.0619295	0.515882	-1.73598	5.79668e-05	-	Porphyrin and chlorophyll metabolism(ath00860)
LOC110729887	110729887	XP_021765365.1	-0.180653	0.651778	-2.76322	5.8288e-05	transferase activity, transferring acyl groups	-
LOC110688862	110688862	XP_021721312.1	0.474062	0.0524857	0.677808	5.94225e-05	nucleoside-triphosphatase activity	-
LOC110688806	110688806	XP_021721252.1	0.130186	0.635968	1.12487	5.9438e-05	transferase activity, transferring one-carbon groups	Cysteine and methionine metabolism(ath00270)
LOC110697058	110697058	XP_021730088.1	-0.138851	0.657387	1.18956	5.97273e-05	-	-
LOC110719870	110719870	XP_021754544.1	0.0886431	0.554414	-2.11462	6.09586e-05	coenzyme binding	Glyoxylate and dicarboxylate metabolism(ath00630)
LOC110688838	110688838	XP_021721289.1	-0.0665076	0.87827	0.585212	6.10825e-05	lyase activity	Propanoate metabolism(ath00640)
LOC110705382	110705382	XP_021738924.1	0.0400387	0.609503	-2.82664	6.15422e-05	-	-
LOC110705444	110705444	XP_021739004.1	-0.0174161	0.743722	-2.00257	6.20957e-05	drug metabolic process	Glyoxylate and dicarboxylate metabolism(ath00630)
LOC110686130	110686130	XP_021718404.1	0.143435	0.338095	-0.816319	6.21638e-05	transferase activity, transferring one-carbon groups	-
LOC110704478	110704478	XP_021737953.1	0.138366	0.11417	1.40266	6.25342e-05	hydrolase activity, hydrolyzing O-glycosyl compounds	Glycosphingolipid biosynthesis - globo and isoglobo series(ath00603)
LOC110710335	110710335	XP_021744328.1	0.0309513	0.871985	-1.68416	6.2742e-05	peptidase activity	-
LOC110715001	110715001	XP_021749258.1	0.105839	0.08411	1.27952	6.27644e-05	-	Sulfur metabolism(ath00920)
LOC110718614	110718614	XP_021753174.1	0.0794793	0.749814	1.98865	6.29082e-05	coenzyme binding	beta-Alanine metabolism(ath00410)
LOC110703828	110703828	XP_021737304.1	0.0413781	0.86362	-7.55038	6.45254e-05	transferase activity, transferring one-carbon groups	Phenylpropanoid biosynthesis(ath00940)
LOC110698724	110698724	XP_021731924.1	0.0782254	0.33946	1.32977	6.49465e-05	coenzyme binding	Tryptophan metabolism(ath00380)
LOC110725574	110725574	XP_021760727.1	0.158799	0.0871118	1.43817	6.57827e-05	-	-
LOC110700376	110700376	XP_021733601.1	0.104115	0.698901	0.725325	6.61549e-05	electron transfer activity	-
LOC110696233	110696233	XP_021729205.1	0.0538114	0.384149	0.553037	6.61773e-05	-	-
LOC110700303	110700303	XP_021733514.1	-0.107282	0.730073	1.22809	6.6213e-05	-	-
LOC110694233	110694233	XP_021727103.1	0.0299823	0.749453	0.795958	6.649e-05	membrane protein complex	Oxidative phosphorylation(ath00190)
LOC110738063	110738063	XP_021774123.1	0.144581	0.700152	0.855663	6.69288e-05	-	-
LOC110698484	110698484	XP_021731615.1	-0.162718	0.02074	-2.40814	6.74639e-05	nucleoside-triphosphatase activity	ABC transporters(ath02010)
LOC110728846	110728846	XP_021764211.1	0.0241271	0.723173	0.85572	6.80174e-05	-	-
LOC110681919	110681919	XP_021713785.1	-0.220693	0.135458	-1.27516	6.85662e-05	-	-
LOC110685087	110685087	XP_021717243.1	-0.153197	0.485272	-1.41523	6.86379e-05	-	-
LOC110732566	110732566	XP_021768214.1	-0.0839457	0.172909	-1.21187	6.87204e-05	nucleoside-triphosphatase activity	ABC transporters(ath02010)
LOC110681827	110681827	XP_021713649.1	0.0151027	0.97313	-2.45807	6.91244e-05	peptidase activity	-
LOC110686854	110686854	XP_021719144.1	0.0973288	0.0635245	0.644533	6.91453e-05	hydrolase activity, hydrolyzing O-glycosyl compounds	Sphingolipid metabolism(ath00600)
LOC110721092	110721092	XP_021755908.1	0.0714532	0.785003	0.936994	6.93524e-05	-	-
LOC110686066	110686066	XP_021718341.1	0.089142	0.845494	-1.21691	7.00347e-05	thylakoid part	Photosynthesis(ath00195)
LOC110709736	110709736	XP_021743656.1	-0.00985736	0.948865	-2.21394	7.0055e-05	-	-
LOC110728613	110728613	XP_021763948.1	-0.393321	0.375994	-1.7711	7.01211e-05	-	Photosynthesis - antenna proteins(ath00196)
LOC110698043	110698043	XP_021731141.1	0.145989	0.245358	1.81225	7.033e-05	-	-
LOC110717759	110717759	XP_021752214.1	0.121569	0.185419	0.971046	7.09152e-05	-	-
LOC110696477	110696477	XP_021729460.1	0.112092	0.626453	0.668843	7.16754e-05	lyase activity	Propanoate metabolism(ath00640)
LOC110686506	110686506	XP_021718820.1	-0.263658	0.622702	-1.67709	7.22554e-05	-	-
LOC110704635	110704635	XP_021738143.1	0.230915	0.0821461	1.74902	7.23106e-05	oxidoreductase activity, acting on CH-OH group of donors	Propanoate metabolism(ath00640)
LOC110735116	110735116	XP_021770956.1	0.100347	0.34083	0.653312	7.42146e-05	-	-
LOC110739243	110739243	XP_021775397.1	-0.00996258	0.958445	0.6651	7.48273e-05	-	-
LOC110740154	110740154	XP_021776340.1	0.0265625	0.783114	0.682274	7.51369e-05	-	-
LOC110711621	110711621	XP_021745723.1	-0.762848	0.409904	-1.12564	7.53107e-05	-	Peroxisome(ath04146)
LOC110691500	110691500	XP_021724129.1	-0.0726532	0.525474	-2.25939	7.53435e-05	ligase activity	Porphyrin and chlorophyll metabolism(ath00860)
LOC110703675	110703675	XP_021737159.1	0.0537164	0.692927	-0.928158	7.67122e-05	-	-
LOC110735052	110735052	XP_021770871.1	0.053947	0.564516	1.4204	7.70991e-05	organic acid metabolic process	Biosynthesis of amino acids(ath01230)
LOC110704874	110704874	XP_021738383.1	-0.153707	0.0614932	-2.02018	7.75954e-05	-	-
LOC110690715	110690715	XP_021723281.1	-0.108528	0.653949	0.585925	7.78614e-05	-	-
LOC110708586	110708586	XP_021742450.1	-0.102195	0.0210171	-2.76294	7.8903e-05	-	-
LOC110715043	110715043	XP_021749306.1	0.118933	0.372198	-2.37644	7.91173e-05	oxidoreductase activity, acting on paired donors, with incorporation or reduction of molecular oxygen	-
LOC110686653	110686653	XP_021718949.1	0.0512429	0.507974	-2.05392	7.94283e-05	-	beta-Alanine metabolism(ath00410)
LOC110716794	110716794	XP_021751115.1	0.00478903	0.972473	1.18307	8.0242e-05	ion transport	Plant-pathogen interaction(ath04626)
LOC110718222	110718222	XP_021752724.1	0.283022	0.085824	2.3097	8.03812e-05	-	Glycolysis / Gluconeogenesis(ath00010)
LOC110687814	110687814	XP_021720150.1	-0.290348	0.112122	-0.999945	8.05201e-05	ubiquitin-like protein transferase activity	-
LOC110693196	110693196	XP_021726018.1	-0.0327774	0.640614	-0.81281	8.16012e-05	nucleoside-triphosphatase activity	-
LOC110709757	110709757	XP_021743682.1	-0.0695461	0.65581	0.634887	8.21193e-05	-	-
LOC110709682	110709682	XP_021743595.1	0.127887	0.0604954	1.35112	8.21924e-05	hydrolase activity, hydrolyzing O-glycosyl compounds	Starch and sucrose metabolism(ath00500)
LOC110686103	110686103	XP_021718377.1	-0.0368162	0.941172	0.558574	8.29599e-05	-	-
LOC110699325	110699325	XP_021732528.1	-0.00525455	0.983789	1.20791	8.38799e-05	phosphoric ester hydrolase activity	Glycolysis / Gluconeogenesis(ath00010)
LOC110715336	110715336	XP_021749592.1	-0.00419889	0.974189	-1.77569	8.48106e-05	-	-
LOC110709975	110709975	XP_021743958.1	-0.025396	0.639032	-0.770882	8.69016e-05	-	-
LOC110707281	110707281	XP_021740986.1	0.218502	0.357685	0.593758	8.72916e-05	-	-
LOC110683528	110683528	XP_021715610.1	0.149677	0.349758	0.927563	8.73984e-05	coenzyme binding	Tryptophan metabolism(ath00380)
LOC110729658	110729658	XP_021765123.1	-0.0470683	0.771289	-3.1814	8.75272e-05	nucleoside-triphosphatase activity	-
LOC110738570	110738570	XP_021774662.1	0.117802	0.199241	0.836066	8.76197e-05	-	Plant hormone signal transduction(ath04075)
LOC110692324	110692324	XP_021725029.1	-0.0642969	0.852896	-2.52055	8.76643e-05	-	-
LOC110714433	110714433	XP_021748636.1	-0.0170546	0.943998	-0.636264	8.76727e-05	-	-
LOC110682208	110682208	XP_021714170.1	0.104066	0.643397	-0.629272	8.85957e-05	organic acid metabolic process	Alanine, aspartate and glutamate metabolism(ath00250)
LOC110731977	110731977	XP_021767579.1	0.0417439	0.88096	0.824613	8.8614e-05	organic acid metabolic process	Nitrogen metabolism(ath00910)
LOC110734190	110734190	XP_021769934.1	-0.384036	0.503526	0.76196	8.96378e-05	-	-
LOC110718869	110718869	XP_021753484.1	0.151526	0.177627	0.553119	9.03991e-05	-	Oxidative phosphorylation(ath00190)
LOC110690716	110690716	XP_021723285.1	0.132792	0.268586	-1.66727	9.04085e-05	-	-
LOC110720582	110720582	XP_021755316.1	-0.223407	0.52993	-2.63382	9.0752e-05	cell wall organization or biogenesis	-
LOC110711959	110711959	XP_021746088.1	-0.131449	0.696398	1.00845	9.15586e-05	catalytic activity, acting on DNA	-
LOC110726497	110726497	XP_021761666.1	-0.000853041	0.994672	0.776104	9.23007e-05	-	Alanine, aspartate and glutamate metabolism(ath00250)
LOC110700529	110700529	XP_021733773.1	-0.08512	0.440845	-0.638339	9.27535e-05	-	-
LOC110687388	110687388	XP_021719727.1	0.736231	0.370597	0.828433	9.29004e-05	transferase activity, transferring acyl groups	Citrate cycle (TCA cycle)(ath00020)
LOC110722825	110722825	XP_021757818.1	0.152568	0.380796	0.882086	9.35715e-05	oxidoreductase activity, acting on the CH-CH group of donors	alpha-Linolenic acid metabolism(ath00592)
LOC110682552	110682552	XP_021714597.1	0.249985	0.288589	0.632135	9.36116e-05	-	Ubiquitin mediated proteolysis(ath04120)
LOC110690489	110690489	XP_021723030.1	0.00731754	0.983447	0.610882	9.44206e-05	-	Citrate cycle (TCA cycle)(ath00020)
LOC110724630	110724630	XP_021759747.1	0.0750022	0.690139	-0.851376	9.50425e-05	-	Fatty acid metabolism(ath01212)
LOC110715361	110715361	XP_021749617.1	0.0630798	0.786903	0.523692	9.50986e-05	-	-
LOC110718578	110718578	XP_021753130.1	-0.28147	0.581474	-7.4029	9.53787e-05	-	-
LOC110727478	110727478	XP_021762726.1	0.138216	0.316211	2.07936	9.58351e-05	-	-
LOC110703213	110703213	XP_021736664.1	-0.156103	0.0501246	0.713316	9.70823e-05	-	-
LOC110695395	110695395	XP_021728324.1	0.0741237	0.640064	0.61908	9.75157e-05	-	-
LOC110720633	110720633	XP_021755373.1	0.197022	0.00556766	1.0543	9.77199e-05	-	Fructose and mannose metabolism(ath00051)
LOC110715031	110715031	XP_021749295.1	0.0142199	0.979199	1.5509	9.80597e-05	-	-
LOC110710557	110710557	XP_021744576.1	0.0229253	0.800853	-1.43983	9.91421e-05	transferase activity, transferring one-carbon groups	-
LOC110690712	110690712	XP_021723278.1	0.259935	0.270316	0.684706	9.93315e-05	-	-
LOC110734332	110734332	XP_021770137.1	-0.0603165	0.932948	0.551227	9.94648e-05	transcription factor complex	Basal transcription factors(ath03022)
LOC110688204	110688204	XP_021720611.1	-0.165706	0.228704	-2.91042	0.000100032	hydrolase activity, hydrolyzing O-glycosyl compounds	Phenylpropanoid biosynthesis(ath00940)
LOC110731316	110731316	XP_021766859.1	0.270685	0.323749	0.847921	0.000100955	transferase activity, transferring acyl groups	Citrate cycle (TCA cycle)(ath00020)
LOC110688748	110688748	XP_021721198.1	0.0631743	0.0115015	0.733607	0.000102329	-	Pentose and glucuronate interconversions(ath00040)
LOC110701292	110701292	XP_021734610.1	-0.182907	0.205755	-3.59132	0.000103943	-	Protein processing in endoplasmic reticulum(ath04141)
LOC110700137	110700137	XP_021733320.1	0.0509745	0.381941	0.569599	0.000105582	-	Plant hormone signal transduction(ath04075)
LOC110714360	110714360	XP_021748560.1	-0.00315682	0.989478	-1.4206	0.000106109	structural molecule activity	-
LOC110692511	110692511	XP_021725234.1	-0.00167431	0.996074	-1.45978	0.00010611	-	-
LOC110720127	110720127	XP_021754822.1	0.043526	0.372653	1.06856	0.000106811	-	-
LOC110720454	110720454	XP_021755180.1	-0.167328	0.71895	0.628918	0.000107113	coenzyme binding	Carbon fixation in photosynthetic organisms(ath00710)
LOC110708608	110708608	XP_021742472.1	0.08898	0.532845	-2.49467	0.000108268	-	Terpenoid backbone biosynthesis(ath00900)
LOC110720293	110720293	XP_021754986.1	-0.0911707	0.540221	-1.34849	0.000108937	calcium ion binding	Plant-pathogen interaction(ath04626)
LOC110693882	110693882	XP_021726748.1	0.245054	0.258649	1.18062	0.000110057	-	-
LOC110704521	110704521	XP_021738011.1	0.234667	0.24475	0.550872	0.000110317	membrane protein complex	Oxidative phosphorylation(ath00190)
LOC110695742	110695742	XP_021728661.1	0.168463	0.0443759	0.588269	0.000110911	-	-
LOC110693885	110693885	XP_021726751.1	0.0498782	0.464945	0.690481	0.000110924	-	Protein processing in endoplasmic reticulum(ath04141)
LOC110702874	110702874	XP_021736315.1	-0.112071	0.897658	-2.28468	0.000110986	-	-
LOC110738215	110738215	XP_021774279.1	0.160766	0.585688	-1.7676	0.000111214	-	-
LOC110726127	110726127	XP_021761285.1	0.0197831	0.848213	-1.45914	0.000111827	peptidase activity	-
LOC110711751	110711751	XP_021745859.1	0.106015	0.237182	-1.92547	0.000111831	thylakoid part	-
LOC110709782	110709782	XP_021743720.1	-0.46064	0.546084	-1.34197	0.00011199	-	Photosynthesis(ath00195)
LOC110726534	110726534	XP_021761707.1	-0.0955173	0.5346	0.669616	0.00011246	-	mRNA surveillance pathway(ath03015)
LOC110710992	110710992	XP_021745042.1	0.0710537	0.793128	0.722999	0.000112639	RNA processing	Spliceosome(ath03040)
LOC110692829	110692829	XP_021725604.1	0.237845	0.380789	0.71615	0.000113838	-	-
LOC110722627	110722627	XP_021757591.1	-0.121445	0.177933	0.804859	0.000114128	active transmembrane transporter activity	-
LOC110718638	110718638	XP_021753210.1	0.0749036	0.737353	0.617651	0.000114596	nucleotidyltransferase activity	RNA polymerase(ath03020)
LOC110727239	110727239	XP_021762497.1	0.0807525	0.477315	0.811221	0.000116684	oxidoreductase activity, acting on CH-OH group of donors	Citrate cycle (TCA cycle)(ath00020)
LOC110735392	110735392	XP_021771270.1	-0.146093	0.812032	1.70285	0.0001168	vesicle-mediated transport	SNARE interactions in vesicular transport(ath04130)
LOC110681893	110681893	XP_021713733.1	-0.130766	0.31334	-1.9993	0.000118354	coenzyme binding	beta-Alanine metabolism(ath00410)
LOC110713953	110713953	XP_021748097.1	-0.120024	0.731012	-0.894571	0.000118494	-	-
LOC110684083	110684083	XP_021716175.1	-0.379824	0.612678	1.81684	0.000119395	-	Protein processing in endoplasmic reticulum(ath04141)
LOC110721828	110721828	XP_021756719.1	-0.0670278	0.705324	0.650645	0.000120395	-	-
LOC110711820	110711820	XP_021745951.1	0.223663	0.277877	1.31391	0.000121117	-	Cysteine and methionine metabolism(ath00270)
LOC110740072	110740072	XP_021776254.1	0.131704	0.182929	0.871262	0.000121874	-	-
LOC110715459	110715459	XP_021749735.1	-0.174712	0.623328	0.722586	0.000123153	phosphoric ester hydrolase activity	Inositol phosphate metabolism(ath00562)
LOC110730688	110730688	XP_021766199.1	0.220978	0.0146974	1.89649	0.000123559	-	-
LOC110735177	110735177	XP_021771044.1	0.00861667	0.930958	-1.53523	0.000123928	-	Photosynthesis - antenna proteins(ath00196)
LOC110713798	110713798	XP_021747932.1	-0.0208665	0.718425	0.521887	0.00012409	-	-
LOC110735008	110735008	XP_021770820.1	-0.11398	0.571012	0.603457	0.000128413	-	Tyrosine metabolism(ath00350)
LOC110692947	110692947	XP_021725725.1	-0.100899	0.731166	0.743663	0.000130005	double-stranded DNA binding	-
LOC110685375	110685375	XP_021717595.1	-0.158129	0.134017	-6.8267	0.000130359	peptidase activity	-
LOC110718626	110718626	XP_021753198.1	0.0513942	0.347899	0.63898	0.00013175	peptidase activity	-
LOC110727060	110727060	XP_021762290.1	-0.115986	0.422554	2.36981	0.000133767	-	-
LOC110689198	110689198	XP_021721616.1	-0.104628	0.659369	-2.72797	0.000133779	-	-
LOC110694434	110694434	XP_021727296.1	-0.153339	0.597822	-1.65401	0.000135283	oxidoreductase activity, acting on NAD(P)H	-
LOC110730222	110730222	XP_021765695.1	-0.15205	0.351115	-2.17394	0.000137752	-	-
LOC110728500	110728500	XP_021763830.1	0.124395	0.12915	1.31776	0.000138054	-	-
LOC110706003	110706003	XP_021739613.1	-0.0200641	0.746305	-0.951874	0.0001401	hydrolase activity, hydrolyzing O-glycosyl compounds	Glycosphingolipid biosynthesis - globo and isoglobo series(ath00603)
LOC110698780	110698780	XP_021731994.1	-0.0713539	0.68091	-1.2439	0.000141252	hydrolase activity, hydrolyzing O-glycosyl compounds	Starch and sucrose metabolism(ath00500)
LOC110686965	110686965	XP_021719284.1	0.0298288	0.89493	-1.81027	0.000141428	structural molecule activity	-
LOC110736680	110736680	XP_021772666.1	-0.0882179	0.00181377	-1.41877	0.000142133	-	-
LOC110690504	110690504	XP_021723045.1	0.119982	0.226192	-2.06748	0.00014238	nucleoside-triphosphatase activity	Oxidative phosphorylation(ath00190)
LOC110724616	110724616	XP_021759730.1	0.203635	0.145241	1.60664	0.000142736	-	-
LOC110736109	110736109	XP_021771953.1	0.143171	0.384786	0.861979	0.000143026	-	-
LOC110706850	110706850	XP_021740522.1	-0.418255	0.0723278	0.973483	0.000144667	-	-
LOC110735699	110735699	XP_021771578.1	0.00444317	0.989775	0.80128	0.000144887	transferase activity, transferring hexosyl groups	-
LOC110705578	110705578	XP_021739160.1	-0.0088581	0.91485	1.46414	0.000145135	-	-
LOC110710658	110710658	XP_021744680.1	0.0248741	0.537955	0.657068	0.000145337	nucleotidyltransferase activity	mRNA surveillance pathway(ath03015)
LOC110698592	110698592	XP_021731744.1	0.090954	0.0970597	1.07552	0.000145863	transferase activity, transferring hexosyl groups	Various types of N-glycan biosynthesis(ath00513)
LOC110722237	110722237	XP_021757199.1	0.219284	0.00880451	0.773253	0.000146283	-	Amino sugar and nucleotide sugar metabolism(ath00520)
LOC110698101	110698101	XP_021731199.1	0.203024	0.336439	0.520144	0.000146514	-	-
LOC110693019	110693019	XP_021725824.1	0.022814	0.939269	0.745097	0.00014662	nitrogen compound transport	-
LOC110691913	110691913	XP_021724586.1	-0.112119	0.285203	-0.998535	0.000146944	-	-
LOC110690893	110690893	XP_021723486.1	0.0599228	0.754377	0.556564	0.000147227	-	-
LOC110690974	110690974	XP_021723589.1	0.48118	0.24354	0.962979	0.000147999	-	-
LOC110699622	110699622	XP_021732822.1	-0.328923	0.182906	-2.84803	0.000151543	-	-
LOC110704160	110704160	XP_021737637.1	-0.0178511	0.909331	-1.86187	0.000151659	-	Glycerophospholipid metabolism(ath00564)
LOC110738047	110738047	XP_021774104.1	-0.0483664	0.861447	1.41386	0.000152108	-	-
LOC110729648	110729648	XP_021765110.1	0.0332884	0.744518	0.524245	0.000153305	peptidase activity	-
LOC110736842	110736842	XP_021772858.1	0.265564	0.404725	2.09551	0.000153702	-	-
LOC110710142	110710142	XP_021744088.1	-0.325176	0.0546681	-5.13042	0.000155693	-	-
LOC110735370	110735370	XP_021771236.1	0.167692	0.606544	1.13707	0.000155832	-	-
LOC110729105	110729105	XP_021764505.1	0.277804	0.142082	-1.01708	0.000156095	-	-
LOC110699363	110699363	XP_021732577.1	0.129649	0.216449	-1.52746	0.000157488	-	Glyoxylate and dicarboxylate metabolism(ath00630)
LOC110703425	110703425	XP_021736926.1	0.0153161	0.942843	-2.37085	0.00015759	transferase activity, transferring hexosyl groups	-
LOC110693903	110693903	XP_021726768.1	0.686891	0.163137	1.26579	0.000158785	-	-
LOC110716435	110716435	XP_021750742.1	0.361719	0.553738	-2.17604	0.000160628	-	-
LOC110714188	110714188	XP_021748360.1	0.24549	0.0464598	0.780082	0.000160927	-	-
LOC110729861	110729861	XP_021765340.1	-0.0407137	0.790671	1.04071	0.000161398	nucleoside-triphosphatase activity	-
LOC110711874	110711874	XP_021746009.1	0.0388547	0.884995	1.50126	0.000161957	-	MAPK signaling pathway - plant(ath04016)
LOC110719799	110719799	XP_021754471.1	-0.0255327	0.953212	-0.62717	0.000162959	-	-
LOC110707929	110707929	XP_021741705.1	0.550789	0.242136	0.648463	0.00016297	-	Glycerophospholipid metabolism(ath00564)
LOC110698842	110698842	XP_021732055.1	0.0580043	0.682882	0.547428	0.000164066	cytoskeletal protein binding	-
LOC110686952	110686952	XP_021719267.1	-0.00419404	0.984119	-2.47717	0.000164881	transferase activity, transferring hexosyl groups	-
LOC110691777	110691777	XP_021724417.1	-0.0211079	0.657941	-2.10016	0.000164888	-	-
LOC110722512	110722512	XP_021757474.1	-0.0630115	0.336218	0.579939	0.000168386	nucleobase-containing small molecule metabolic process	MAPK signaling pathway - plant(ath04016)
LOC110728420	110728420	XP_021763764.1	-0.0645794	0.672309	1.16232	0.00016914	nucleotidyltransferase activity	Sulfur metabolism(ath00920)
LOC110727105	110727105	XP_021762341.1	0.29017	0.0644656	0.794176	0.000169712	-	-
LOC110718589	110718589	XP_021753142.1	0.0456799	0.767706	1.40655	0.000169716	hydrolase activity, hydrolyzing O-glycosyl compounds	-
LOC110712262	110712262	XP_021746415.1	0.131237	0.251335	1.06057	0.000170048	-	-
LOC110716576	110716576	XP_021750894.1	0.124753	0.579378	-1.79828	0.000170309	-	Photosynthesis - antenna proteins(ath00196)
LOC110728394	110728394	XP_021763741.1	0.275201	0.257965	1.28502	0.000170949	-	Protein processing in endoplasmic reticulum(ath04141)
LOC110740245	110740245	XP_021776423.1	0.083143	0.594656	-0.963187	0.000171732	structural molecule activity	-
LOC110682246	110682246	XP_021714227.1	0.013478	0.888148	-1.04771	0.000171964	-	-
LOC110714225	110714225	XP_021748411.1	-0.0549173	0.847217	-1.46867	0.000172527	nucleoside-triphosphatase activity	-
LOC110690630	110690630	XP_021723170.1	-0.208861	0.00179664	1.99728	0.000172777	antioxidant activity	Phenylpropanoid biosynthesis(ath00940)
LOC110733486	110733486	XP_021769235.1	-0.17669	0.83678	-1.90592	0.000174867	-	Glyoxylate and dicarboxylate metabolism(ath00630)
LOC110704763	110704763	XP_021738266.1	-0.1127	0.811876	-2.66379	0.000176585	-	-
LOC110707320	110707320	XP_021741030.1	0.121734	0.716541	0.766451	0.00017694	-	-
LOC110736243	110736243	XP_021772106.1	-0.0800024	0.688501	-1.87091	0.000176968	coenzyme binding	-
LOC110728026	110728026	XP_021763322.1	0.0638985	0.807118	0.568399	0.000177901	coenzyme binding	Oxidative phosphorylation(ath00190)
LOC110729833	110729833	XP_021765303.1	-0.0472454	0.552231	-0.989457	0.000178281	-	-
LOC110706622	110706622	XP_021740258.1	0.275683	0.814661	0.584661	0.00017923	ion transmembrane transporter activity	Oxidative phosphorylation(ath00190)
LOC110689308	110689308	XP_021721756.1	0.0564193	0.42755	0.660592	0.000180467	oxidoreductase activity, acting on CH-OH group of donors	Glutathione metabolism(ath00480)
LOC110724145	110724145	XP_021759227.1	0.0620307	0.811297	-2.17819	0.000181027	phosphoric ester hydrolase activity	Carbon fixation in photosynthetic organisms(ath00710)
LOC110727329	110727329	XP_021762582.1	0.134743	0.710857	-1.56	0.00018338	-	-
LOC110738110	110738110	XP_021774170.1	-0.0772953	0.602337	1.9975	0.000183782	-	-
LOC110693902	110693902	XP_021726772.1	0.112343	0.318715	-1.80269	0.000185298	thylakoid part	Photosynthesis(ath00195)
LOC110720493	110720493	XP_021755222.1	0.10007	0.00455592	-0.804768	0.000187107	-	-
LOC110700496	110700496	XP_021733737.1	0.0356186	0.928918	-2.37366	0.000187413	-	-
LOC110693716	110693716	XP_021726582.1	0.0771784	0.527016	-1.27694	0.000188138	catabolic process	-
LOC110734434	110734434	XP_021770281.1	0.18216	0.385739	-1.3008	0.000188232	transferase activity, transferring one-carbon groups	Ubiquinone and other terpenoid-quinone biosynthesis(ath00130)
LOC110684333	110684333	XP_021716469.1	0.06869	0.770809	-1.18162	0.000188237	coenzyme binding	Glyoxylate and dicarboxylate metabolism(ath00630)
LOC110691549	110691549	XP_021724178.1	-0.0701209	0.878238	-0.731455	0.000189404	endomembrane system	RNA transport(ath03013)
LOC110736327	110736327	XP_021772218.1	-0.284233	0.180743	-0.740679	0.000189791	nucleoside-triphosphatase activity	Phagosome(ath04145)
LOC110708623	110708623	XP_021742493.1	0.0605397	0.600966	0.902334	0.000190102	-	Oxidative phosphorylation(ath00190)
LOC110718353	110718353	XP_021752876.1	0.0231571	0.575188	-1.55007	0.000194326	-	-
LOC110683425	110683425	XP_021715491.1	-0.144984	0.495736	-2.13573	0.000194763	-	-
LOC110719957	110719957	XP_021754646.1	0.0019722	0.986405	0.976128	0.000195501	-	Pentose and glucuronate interconversions(ath00040)
LOC110730574	110730574	XP_021766091.1	0.0212631	0.350591	0.60536	0.000195506	ligase activity	Autophagy - other(ath04136)
LOC110703549	110703549	XP_021737037.1	0.273016	0.237556	2.23668	0.000195564	carbohydrate biosynthetic process	Amino sugar and nucleotide sugar metabolism(ath00520)
LOC110691735	110691735	XP_021724359.1	-0.103949	0.48621	-1.18837	0.000195747	peptidase activity	-
LOC110714600	110714600	XP_021748836.1	-0.0657229	0.530879	-1.46566	0.000197696	-	-
LOC110689255	110689255	XP_021721688.1	0.00978807	0.968462	-1.89364	0.000198803	-	-
LOC110735024	110735024	XP_021770836.1	0.0133723	0.820738	1.09163	0.000199058	transferase activity, transferring acyl groups	Propanoate metabolism(ath00640)
LOC110725161	110725161	XP_021760330.1	-0.199286	0.506407	-1.38598	0.000199095	-	-
LOC110738634	110738634	XP_021774718.1	-0.189978	0.31858	0.781872	0.000200502	-	Autophagy - other(ath04136)
LOC110714014	110714014	XP_021748162.1	0.0497848	0.23642	0.781081	0.000202257	lipid metabolic process	Phagosome(ath04145)
LOC110707004	110707004	XP_021740712.1	-0.0933086	0.439795	-1.64864	0.000202627	-	-
LOC110728007	110728007	XP_021763301.1	0.0223744	0.896956	0.544346	0.000202881	-	-
LOC110700301	110700301	XP_021733512.1	-0.145369	0.0442627	-0.673796	0.00020337	copper ion binding	-
LOC110702455	110702455	XP_021735853.1	-0.17654	0.114252	-1.38407	0.000204411	nucleoside-triphosphatase activity	Phagosome(ath04145)
LOC110688370	110688370	XP_021720803.1	0.04788	0.75462	-1.43488	0.000204962	-	-
LOC110703373	110703373	XP_021736865.1	0.0634073	0.613175	-1.76707	0.00020635	hydrolase activity, hydrolyzing O-glycosyl compounds	Starch and sucrose metabolism(ath00500)
LOC110706683	110706683	XP_021740330.1	-0.0820283	0.176686	-1.64173	0.000207342	oxidoreductase activity, acting on NAD(P)H	-
LOC110724829	110724829	XP_021760000.1	-0.111702	0.483504	-1.10829	0.00020762	-	-
LOC110687403	110687403	XP_021719741.1	0.00699742	0.803149	-1.70364	0.000210658	-	-
LOC110734981	110734981	XP_021770795.1	0.262104	0.378261	-1.54645	0.000211988	-	-
LOC110683094	110683094	XP_021715141.1	-0.868993	0.230972	-1.52178	0.000213127	oxidoreductase activity, acting on paired donors, with incorporation or reduction of molecular oxygen	Carotenoid biosynthesis(ath00906)
LOC110732413	110732413	XP_021768045.1	-0.137827	0.863258	3.1206	0.000215598	-	-
LOC110700554	110700554	XP_021733798.1	0.155522	0.648462	-0.874543	0.000215749	-	-
LOC110699345	110699345	XP_021732559.1	-0.477089	0.30759	-3.29526	0.000215906	copper ion binding	-
LOC110719442	110719442	XP_021754079.1	0.222718	0.102846	0.642382	0.000216459	antioxidant activity	Glutathione metabolism(ath00480)
LOC110708633	110708633	XP_021742502.1	-0.0642136	0.61025	1.12797	0.000219044	oxidoreductase activity, acting on single donors with incorporation of molecular oxygen	Linoleic acid metabolism(ath00591)
LOC110714709	110714709	XP_021748930.1	0.0182558	0.897234	0.660399	0.000219482	-	-
LOC110690515	110690515	XP_021723058.1	-0.177316	0.614493	-0.93928	0.000219491	organic acid binding	-
LOC110736177	110736177	XP_021772025.1	-0.571866	0.36018	-1.95334	0.000219947	-	-
LOC110702756	110702756	XP_021736194.1	0.00333806	0.878572	0.610535	0.000220662	-	-
LOC110722789	110722789	XP_021757776.1	-0.18337	0.668712	-1.66988	0.000220876	-	Starch and sucrose metabolism(ath00500)
LOC110713121	110713121	XP_021747278.1	-0.12955	0.35288	-0.981358	0.000221986	-	-
LOC110732471	110732471	XP_021768107.1	0.161649	0.430371	2.64983	0.000224427	-	-
LOC110682323	110682323	XP_021714332.1	-0.184234	0.140636	-1.59962	0.000224439	lipid metabolic process	-
LOC110697150	110697150	XP_021730186.1	0.105568	0.381116	-3.22804	0.000225288	-	-
LOC110689703	110689703	XP_021722174.1	0.131957	0.226196	-1.66222	0.000225827	thylakoid part	Photosynthesis(ath00195)
LOC110714499	110714499	XP_021748721.1	-0.0189956	0.762804	-2.03339	0.000226086	-	-
LOC110728964	110728964	XP_021764333.1	0.125844	0.359234	-1.31502	0.000226763	transferase activity, transferring one-carbon groups	Ubiquinone and other terpenoid-quinone biosynthesis(ath00130)
LOC110732274	110732274	XP_021767881.1	-0.0472864	0.894724	-1.07294	0.000227601	-	-
LOC110696302	110696302	XP_021729286.1	-0.17513	0.18246	-3.42315	0.000228251	-	-
LOC110735020	110735020	XP_021770834.1	0.0549706	0.618044	0.795399	0.000232316	oxidoreductase activity, acting on CH-OH group of donors	alpha-Linolenic acid metabolism(ath00592)
LOC110705538	110705538	XP_021739120.1	-0.016698	0.945772	0.771057	0.000233941	coenzyme binding	Carbon fixation in photosynthetic organisms(ath00710)
LOC110710217	110710217	XP_021744182.1	-0.0418876	0.835434	-3.30581	0.000234123	oxidoreductase activity, acting on paired donors, with incorporation or reduction of molecular oxygen	Cutin, suberine and wax biosynthesis(ath00073)
LOC110692653	110692653	XP_021725374.1	-0.099123	0.760791	-2.03115	0.00023448	oxidoreductase activity, acting on paired donors, with incorporation or reduction of molecular oxygen	-
LOC110706373	110706373	XP_021739981.1	0.0267492	0.932026	-2.11809	0.000234688	-	-
LOC110709130	110709130	XP_021743042.1	0.0432545	0.789141	-0.587894	0.000236627	-	-
LOC110702640	110702640	XP_021736077.1	-0.104757	0.52714	-1.46363	0.00023723	-	-
LOC110712033	110712033	XP_021746150.1	0.292201	0.0506087	1.03417	0.000237625	coenzyme binding	Valine, leucine and isoleucine degradation(ath00280)
LOC110710272	110710272	XP_021744235.1	-0.0184794	0.907577	-1.14457	0.000237655	hydrolase activity, hydrolyzing O-glycosyl compounds	Starch and sucrose metabolism(ath00500)
LOC110709379	110709379	XP_021743279.1	-0.150623	0.629112	-1.5286	0.000237664	-	-
LOC110733085	110733085	XP_021768793.1	0.0801463	0.880581	0.586692	0.000239641	transcription factor complex	Basal transcription factors(ath03022)
LOC110702117	110702117	XP_021735509.1	-0.0581946	0.772405	-0.750426	0.000240083	coenzyme binding	Propanoate metabolism(ath00640)
LOC110707823	110707823	XP_021741565.1	-0.128099	0.197425	-2.85706	0.000243173	-	-
LOC110731645	110731645	XP_021767208.1	-0.142339	0.461924	-4.21455	0.000243533	coenzyme binding	Ascorbate and aldarate metabolism(ath00053)
LOC110721861	110721861	XP_021756770.1	0.0570558	0.645701	0.940621	0.000245264	phosphoric ester hydrolase activity	-
LOC110731862	110731862	XP_021767456.1	0.190141	0.442227	-0.837623	0.000249066	-	-
LOC110689131	110689131	XP_021721549.1	-0.0419922	0.846622	0.874455	0.000250343	coenzyme binding	Fatty acid metabolism(ath01212)
LOC110731620	110731620	XP_021767185.1	0.0438079	0.717847	0.566611	0.000250459	-	-
LOC110734246	110734246	XP_021770006.1	0.317026	0.237036	1.03541	0.000250997	-	-
LOC110736624	110736624	XP_021772583.1	0.126628	0.316221	-1.05021	0.000252282	thylakoid part	-
LOC110688210	110688210	XP_021720619.1	-0.157591	0.74022	-0.856198	0.000252411	transferase activity, transferring one-carbon groups	Cysteine and methionine metabolism(ath00270)
LOC110734218	110734218	XP_021769967.1	-0.0416937	0.858541	0.519456	0.000253873	-	-
LOC110690845	110690845	XP_021723421.1	-0.0602947	0.767486	-0.992568	0.000255983	chromatin binding	Cysteine and methionine metabolism(ath00270)
LOC110682514	110682514	XP_021714548.1	0.0108734	0.916753	0.768041	0.00025654	-	-
LOC110725957	110725957	XP_021761125.1	-0.469273	0.239492	-1.46977	0.000256601	electron transfer activity	-
LOC110707749	110707749	XP_021741482.1	0.0532167	0.856556	-0.648166	0.000256946	-	-
LOC110723670	110723670	XP_021758708.1	-0.0350893	0.973303	-5.48628	0.000257656	oxidoreductase activity, acting on paired donors, with incorporation or reduction of molecular oxygen	Flavone and flavonol biosynthesis(ath00944)
LOC110716299	110716299	XP_021750602.1	-0.405361	0.42831	-6.04841	0.00025906	-	-
LOC110712365	110712365	XP_021746509.1	-0.179503	0.177248	-1.01469	0.000259199	-	Fatty acid metabolism(ath01212)
LOC110705161	110705161	XP_021738705.1	0.0111671	0.922313	-1.14419	0.000259253	-	Steroid biosynthesis(ath00100)
LOC110706707	110706707	XP_021740362.1	-0.0351821	0.807105	-1.29103	0.000260562	-	-
LOC110702561	110702561	XP_021735977.1	-0.124969	0.418368	-1.9203	0.000261656	-	-
LOC110692823	110692823	XP_021725595.1	0.00478337	0.95978	0.788615	0.000261768	lipid binding	-
LOC110732729	110732729	XP_021768409.1	-0.128299	0.62182	-1.64839	0.000261827	-	-
LOC110684583	110684583	XP_021716713.1	-0.459386	0.563031	-1.64432	0.000262392	-	-
LOC110693545	110693545	XP_021726361.1	-0.00855814	0.971367	0.701343	0.000264863	-	-
LOC110703946	110703946	XP_021737444.1	0.0934492	0.192672	-0.560041	0.000266471	coenzyme binding	Peroxisome(ath04146)
LOC110689021	110689021	XP_021721463.1	0.0653966	0.555949	0.491416	0.00026911	ubiquitin-like protein transferase activity	Protein processing in endoplasmic reticulum(ath04141)
LOC110724575	110724575	XP_021759682.1	0.153977	0.531872	-0.996716	0.000271851	protein folding	-
LOC110719970	110719970	XP_021754667.1	0.129408	0.703011	2.31235	0.000272825	isomerase activity	alpha-Linolenic acid metabolism(ath00592)
LOC110708094	110708094	XP_021741896.1	0.122447	0.658616	1.22587	0.000273526	-	-
LOC110683753	110683753	XP_021715845.1	-0.0607569	0.736241	-1.04252	0.000273607	hydrolase activity, hydrolyzing O-glycosyl compounds	Starch and sucrose metabolism(ath00500)
LOC110697206	110697206	XP_021730247.1	0.105703	0.428104	0.583353	0.000277287	-	-
LOC110711486	110711486	XP_021745570.1	0.0735014	0.625574	-1.87785	0.000277476	nucleoside-triphosphatase activity	Oxidative phosphorylation(ath00190)
LOC110687992	110687992	XP_021720345.1	0.119355	0.13011	1.23708	0.000278771	-	-
LOC110701631	110701631	XP_021734940.1	0.124146	0.177171	0.787462	0.000278849	antioxidant activity	Glutathione metabolism(ath00480)
LOC110712194	110712194	XP_021746340.1	0.308871	0.457805	0.681145	0.000279966	-	-
LOC110703600	110703600	XP_021737072.1	-0.194557	0.72312	0.935036	0.000280444	-	-
LOC110736333	110736333	XP_021772224.1	0.138829	0.445323	0.849516	0.000281132	cofactor metabolic process	Sulfur relay system(ath04122)
LOC110684141	110684141	XP_021716240.1	0.194112	0.113993	0.652976	0.000282904	-	-
LOC110733491	110733491	XP_021769242.1	-0.094233	0.850485	0.983859	0.000283098	hydrolase activity, hydrolyzing O-glycosyl compounds	Other glycan degradation(ath00511)
LOC110719844	110719844	XP_021754520.1	-0.231078	0.262129	-1.97169	0.000283375	-	-
LOC110714376	110714376	XP_021748575.1	-0.448535	0.343585	-2.54695	0.000286986	peptidase activity	-
LOC110739398	110739398	XP_021775550.1	-0.0314519	0.362334	-1.21031	0.000287994	guanyl nucleotide binding	-
LOC110737366	110737366	XP_021773411.1	-0.249826	0.066128	-0.63251	0.000288454	-	-
LOC110718370	110718370	XP_021752894.1	0.0149989	0.872245	0.50437	0.000288474	sequence-specific DNA binding	Plant hormone signal transduction(ath04075)
LOC110711823	110711823	XP_021745945.1	-0.0818409	0.843204	0.905522	0.000288628	-	-
LOC110716991	110716991	XP_021751327.1	-0.00684782	0.981497	1.29164	0.000289436	oxidoreductase activity, acting on paired donors, with incorporation or reduction of molecular oxygen	alpha-Linolenic acid metabolism(ath00592)
LOC110684566	110684566	XP_021716698.1	0.116291	0.548202	0.569402	0.000291551	cell communication	Endocytosis(ath04144)
LOC110687812	110687812	XP_021720148.1	0.0919542	0.250833	0.873728	0.000293554	nucleoside-triphosphatase activity	Phagosome(ath04145)
LOC110698461	110698461	XP_021731589.1	-0.00121755	0.997403	-0.626186	0.000293586	-	-
LOC110722838	110722838	XP_021757834.1	0.0702238	0.700568	0.844791	0.000295987	-	-
LOC110716003	110716003	XP_021750319.1	0.0443644	0.564981	0.565352	0.000296034	-	-
LOC110737354	110737354	XP_021773396.1	0.0674317	0.149965	-1.15761	0.000296999	nucleoside-triphosphatase activity	-
LOC110733403	110733403	XP_021769140.1	0.121085	0.0380457	0.613237	0.000298424	-	Peroxisome(ath04146)
LOC110704326	110704326	XP_021737806.1	0.0434147	0.832362	-1.07363	0.000298629	protein folding	-
LOC110682207	110682207	XP_021714167.1	-0.315514	0.288099	0.589664	0.000298743	-	-
LOC110715796	110715796	XP_021750102.1	0.0803203	0.424355	-1.53195	0.000300188	-	-
LOC110717688	110717688	XP_021752144.1	-0.078117	0.713252	-1.46684	0.000301597	-	-
LOC110738684	110738684	XP_021774776.1	0.21109	0.338397	-1.52187	0.000302862	isomerase activity	-
LOC110688516	110688516	XP_021720972.1	0.0632966	0.722033	-1.1814	0.000305721	-	Fatty acid metabolism(ath01212)
LOC110717810	110717810	XP_021752282.1	0.0849424	0.700391	-2.00639	0.000306907	structural molecule activity	-
LOC110728994	110728994	XP_021764380.1	0.0247395	0.578217	1.21533	0.000308402	carbohydrate binding	Glycolysis / Gluconeogenesis(ath00010)
LOC110714571	110714571	XP_021748802.1	-0.0308779	0.89062	-1.08804	0.000308888	-	Arginine biosynthesis(ath00220)
LOC110689257	110689257	XP_021721690.1	-0.0611369	0.581155	0.641812	0.000312918	-	-
LOC110683695	110683695	XP_021715774.1	0.057091	0.502124	-0.736032	0.000313327	organic acid metabolic process	Arachidonic acid metabolism(ath00590)
LOC110709676	110709676	XP_021743586.1	0.149571	0.476143	-1.04397	0.000313598	antioxidant activity	Glutathione metabolism(ath00480)
LOC110738093	110738093	XP_021774153.1	0.178446	0.670652	0.67477	0.000315109	-	-
LOC110686976	110686976	XP_021719297.1	0.122814	0.200958	1.3399	0.000317071	-	-
LOC110718659	110718659	XP_021753232.1	-0.025767	0.69253	-1.08708	0.000319006	ADP binding	-
LOC110736133	110736133	XP_021771979.1	-0.000144416	0.999464	0.50763	0.000319985	membrane protein complex	-
LOC110709780	110709780	XP_021743722.1	-0.0139083	0.955596	0.478163	0.000320833	-	-
LOC110721025	110721025	XP_021755840.1	0.0746602	0.75394	0.828109	0.000322378	-	-
LOC110718606	110718606	XP_021753165.1	-0.0796738	0.704775	-1.53318	0.000327251	-	-
LOC110687417	110687417	XP_021719757.1	-0.198713	0.771248	1.34434	0.000327591	-	Cysteine and methionine metabolism(ath00270)
LOC110721743	110721743	XP_021756624.1	-0.0598246	0.806237	0.55767	0.000330631	-	-
LOC110733927	110733927	XP_021769691.1	-0.113527	0.303483	0.58129	0.000332313	deaminase activity	Purine metabolism(ath00230)
LOC110709165	110709165	XP_021743073.1	0.0324815	0.8293	0.509331	0.000333159	peptidase activity	-
LOC110693005	110693005	XP_021725805.1	-0.134511	0.372191	0.709726	0.000334198	-	Protein processing in endoplasmic reticulum(ath04141)
LOC110689833	110689833	XP_021722358.1	0.0213162	0.938821	1.06702	0.000334503	-	-
LOC110690867	110690867	XP_021723445.1	0.154694	0.592105	1.07744	0.000335526	-	-
LOC110708285	110708285	XP_021742069.1	-0.103013	0.0383428	1.63105	0.000336533	ion transport	-
LOC110732515	110732515	XP_021768157.1	0.0128161	0.981936	-1.6373	0.000338177	nucleobase-containing small molecule metabolic process	Glycolysis / Gluconeogenesis(ath00010)
LOC110686969	110686969	XP_021719289.1	-0.110081	0.648481	2.51447	0.000339192	-	-
LOC110729792	110729792	XP_021765263.1	0.0771653	0.409812	0.54832	0.000342605	lipid binding	Endocytosis(ath04144)
LOC110735480	110735480	XP_021771363.1	0.00149052	0.97671	-1.07694	0.0003427	transferase activity, transferring hexosyl groups	-
LOC110712146	110712146	XP_021746275.1	0.163039	0.109415	1.07454	0.000343653	-	-
LOC110737015	110737015	XP_021773054.1	-0.122797	0.722835	-1.33498	0.000345403	-	Plant hormone signal transduction(ath04075)
LOC110697330	110697330	XP_021730406.1	0.13129	0.790895	1.2727	0.000347058	-	-
LOC110726895	110726895	XP_021762108.1	-0.0689926	0.867158	1.12367	0.000350665	oxidoreductase activity, acting on CH-OH group of donors	-
LOC110724385	110724385	XP_021759497.1	0.0138968	0.918116	0.581749	0.00035126	membrane protein complex	Endocytosis(ath04144)
LOC110736655	110736655	XP_021772629.1	-0.123139	0.404266	-3.08758	0.000352557	-	-
LOC110718914	110718914	XP_021753545.1	-0.230355	0.199478	0.888572	0.000354753	phosphoric ester hydrolase activity	-
LOC110692666	110692666	XP_021725387.1	0.0548822	0.305061	-1.52052	0.000359223	-	-
LOC110719809	110719809	XP_021754488.1	-0.386186	0.748401	-0.534353	0.000362481	-	-
LOC110718494	110718494	XP_021753024.1	0.0381793	0.71286	-2.20205	0.000363378	-	-
LOC110717041	110717041	XP_021751370.1	-0.100352	0.577143	-0.586255	0.000363458	-	-
LOC110731204	110731204	XP_021766732.1	0.155815	0.679031	1.41675	0.000365696	-	-
LOC110707535	110707535	XP_021741246.1	-0.0702951	0.320294	-0.475104	0.000368224	-	-
LOC110724266	110724266	XP_021759383.1	0.374056	0.192205	0.715978	0.000369635	transferase activity, transferring acyl groups	Glycerolipid metabolism(ath00561)
LOC110708495	110708495	XP_021742318.1	-0.0449155	0.731103	-0.82829	0.000371331	organic acid metabolic process	Aminoacyl-tRNA biosynthesis(ath00970)
LOC110715593	110715593	XP_021749876.1	0.190321	0.189892	0.994817	0.000372294	-	Protein processing in endoplasmic reticulum(ath04141)
LOC110738743	110738743	XP_021774858.1	-0.367362	0.358672	-3.99878	0.000373762	multi-organism process	-
LOC110701047	110701047	XP_021734323.1	0.0490371	0.498376	0.674841	0.000375803	membrane protein complex	Phagosome(ath04145)
LOC110715788	110715788	XP_021750093.1	0.0543239	0.841061	-1.25782	0.000379353	-	-
LOC110686173	110686173	XP_021718456.1	-0.0354121	0.769689	-0.574679	0.000380616	-	Valine, leucine and isoleucine degradation(ath00280)
LOC110737655	110737655	XP_021773680.1	0.158291	0.418043	0.747784	0.000380876	-	-
LOC110689393	110689393	XP_021721867.1	0.0639971	0.757396	-1.45053	0.000383052	structural molecule activity	-
LOC110738479	110738479	XP_021774583.1	0.0472974	0.0509411	0.681747	0.000384106	-	Glyoxylate and dicarboxylate metabolism(ath00630)
LOC110692605	110692605	XP_021725328.1	0.0143951	0.911569	0.745597	0.000384351	-	-
LOC110701993	110701993	XP_021735314.1	0.202053	0.387264	0.61272	0.000384468	-	-
LOC110690951	110690951	XP_021723565.1	-0.110303	0.161386	1.07645	0.000385877	coenzyme binding	Carbon fixation in photosynthetic organisms(ath00710)
LOC110727509	110727509	XP_021762764.1	-0.0174753	0.904417	-6.76358	0.000388655	antioxidant activity	Phenylpropanoid biosynthesis(ath00940)
LOC110731599	110731599	XP_021767161.1	0.0294489	0.856078	0.680065	0.000389379	-	Nicotinate and nicotinamide metabolism(ath00760)
LOC110691994	110691994	XP_021724671.1	-0.116677	0.560973	0.899716	0.00039139	coenzyme binding	-
LOC110737395	110737395	XP_021773443.1	0.0246072	0.842435	-1.50907	0.000391599	protein folding	-
LOC110702632	110702632	XP_021736061.1	0.0514332	0.735938	0.772216	0.000393859	oxidoreductase activity, acting on diphenols and related substances as donors	Oxidative phosphorylation(ath00190)
LOC110687859	110687859	XP_021720194.1	0.0384028	0.546863	-1.23131	0.000393935	-	-
LOC110688519	110688519	XP_021720974.1	-0.0534823	0.900471	-3.42712	0.000400747	transferase activity, transferring hexosyl groups	-
LOC110686185	110686185	XP_021718468.1	0.168799	0.661993	-1.1965	0.000401476	-	-
LOC110722396	110722396	XP_021757355.1	0.00328923	0.985098	0.791981	0.000401818	nucleobase-containing small molecule metabolic process	Carbon fixation in photosynthetic organisms(ath00710)
LOC110711150	110711150	XP_021745222.1	0.0826948	0.562321	1.30191	0.000405772	-	-
LOC110691850	110691850	XP_021724505.1	0.141051	0.252294	0.527822	0.000413303	-	-
LOC110700053	110700053	XP_021733241.1	0.0461897	0.908549	-0.766479	0.000414831	organic acid metabolic process	Biosynthesis of amino acids(ath01230)
LOC110711083	110711083	XP_021745144.1	-0.0199554	0.880098	-1.00703	0.000417248	peptidase activity	-
LOC110683538	110683538	XP_021715627.1	0.0463955	0.878843	-1.89576	0.000418269	-	-
LOC110694739	110694739	XP_021727605.1	-0.135711	0.755906	0.429289	0.000423231	membrane protein complex	Endocytosis(ath04144)
LOC110697143	110697143	XP_021730181.1	0.290305	0.209987	2.35356	0.000424516	-	Starch and sucrose metabolism(ath00500)
LOC110699467	110699467	XP_021732660.1	0.0155664	0.88525	-2.48576	0.000426623	microbody	-
LOC110735756	110735756	XP_021771629.1	0.0413555	0.950944	-0.841072	0.000426701	-	Spliceosome(ath03040)
LOC110702094	110702094	XP_021735437.1	-0.042541	0.618712	0.815145	0.000427753	-	Propanoate metabolism(ath00640)
LOC110688563	110688563	XP_021721026.1	0.0155114	0.93278	-2.42778	0.000429627	-	-
LOC110701052	110701052	XP_021734329.1	-0.13701	0.303938	-1.83294	0.000432569	transferase activity, transferring acyl groups	-
LOC110738982	110738982	XP_021775115.1	0.0113181	0.952908	-0.805834	0.000432627	-	-
LOC110734754	110734754	XP_021770591.1	0.276753	0.367206	-0.920126	0.000434922	-	-
LOC110731738	110731738	XP_021767325.1	0.0185026	0.810749	-1.17282	0.000436339	lipid binding	-
LOC110722640	110722640	XP_021757604.1	0.0730194	0.809859	0.66522	0.000436506	nucleoside-triphosphatase activity	Phagosome(ath04145)
LOC110738483	110738483	XP_021774586.1	0.00599721	0.982504	-0.890207	0.000437048	oxidoreductase activity, acting on paired donors, with incorporation or reduction of molecular oxygen	Carotenoid biosynthesis(ath00906)
LOC110735368	110735368	XP_021771234.1	-0.265711	0.633591	-0.736408	0.000440105	-	-
LOC110732653	110732653	XP_021768310.1	-0.0567289	0.72374	0.429602	0.00044201	transferase activity, transferring one-carbon groups	-
LOC110718807	110718807	XP_021753411.1	-0.132925	0.259457	-1.93723	0.000444723	-	Phenylpropanoid biosynthesis(ath00940)
LOC110695803	110695803	XP_021728728.1	-0.0996957	0.64484	-1.30127	0.000445195	coenzyme binding	Glyoxylate and dicarboxylate metabolism(ath00630)
LOC110695656	110695656	XP_021728562.1	0.0446268	0.502697	-1.35763	0.000445531	-	-
LOC110699913	110699913	XP_021733102.1	0.130602	0.528689	-1.39607	0.000446171	structural molecule activity	-
LOC110697160	110697160	XP_021730196.1	0.00529867	0.955078	0.54577	0.00044795	nucleoside-triphosphatase activity	-
LOC110689971	110689971	XP_021722480.1	0.122312	0.804607	2.01281	0.000450105	nucleoside-triphosphatase activity	ABC transporters(ath02010)
LOC110735690	110735690	XP_021771569.1	0.465768	0.19693	-1.88065	0.000454901	-	-
LOC110690947	110690947	XP_021723559.1	0.0850274	0.268527	0.688499	0.000455715	vesicle-mediated transport	Phagosome(ath04145)
LOC110706822	110706822	XP_021740471.1	-0.0313004	0.868278	0.541822	0.00045952	-	-
LOC110718766	110718766	XP_021753359.1	-0.0826998	0.268775	0.596789	0.000460733	-	-
LOC110722438	110722438	XP_021757402.1	0.108299	0.781949	0.600414	0.000461548	-	-
LOC110721827	110721827	XP_021756717.1	0.160601	0.468457	-2.09277	0.000468692	antioxidant activity	-
LOC110691979	110691979	XP_021724658.1	0.0260399	0.744641	-1.69795	0.000474019	coenzyme binding	Steroid biosynthesis(ath00100)
LOC110696606	110696606	XP_021729636.1	-0.0376116	0.833603	0.567576	0.000474028	generation of precursor metabolites and energy	Oxidative phosphorylation(ath00190)
LOC110686432	110686432	XP_021718743.1	0.0418261	0.808879	1.10977	0.000474917	-	-
LOC110685060	110685060	XP_021717213.1	-0.0857233	0.633682	0.684545	0.000475923	-	-
LOC110722773	110722773	XP_021757757.1	-0.176097	0.285681	0.680533	0.000479774	transcription by RNA polymerase II	-
LOC110734039	110734039	XP_021769791.1	-0.0432671	0.53627	-0.901235	0.000480685	nucleoside-triphosphatase activity	-
LOC110719412	110719412	XP_021754039.1	-0.103421	0.491459	1.04219	0.000482915	ion transport	-
LOC110700319	110700319	XP_021733533.1	0.00299692	0.952354	-1.69319	0.000490237	guanyl nucleotide binding	Plant-pathogen interaction(ath04626)
LOC110717662	110717662	XP_021752111.1	0.156804	0.606798	-1.45713	0.000490745	-	-
LOC110734010	110734010	XP_021769757.1	-0.222242	0.0532088	-2.78848	0.000491081	-	-
LOC110720894	110720894	XP_021755668.1	-0.287411	0.536839	-2.40618	0.000493473	coenzyme binding	-
LOC110695965	110695965	XP_021728900.1	-0.0274191	0.815154	-0.845079	0.000494526	-	-
LOC110736381	110736381	XP_021772285.1	-0.145008	0.548272	-1.39613	0.00049508	-	-
LOC110696519	110696519	XP_021729519.1	0.0772296	0.825258	0.582382	0.000496641	guanyl nucleotide binding	-
LOC110700687	110700687	XP_021733963.1	-0.0140529	0.918077	1.61207	0.000498229	oxidoreductase activity, acting on paired donors, with incorporation or reduction of molecular oxygen	Flavone and flavonol biosynthesis(ath00944)
LOC110721472	110721472	XP_021756317.1	-0.0848218	0.532271	-1.83545	0.000501026	-	-
LOC110699950	110699950	XP_021733135.1	0.141718	0.617178	0.669802	0.000501187	-	Endocytosis(ath04144)
LOC110697260	110697260	XP_021730318.1	-0.205383	0.532728	-0.845196	0.000503366	-	-
LOC110704454	110704454	XP_021737932.1	-0.230735	0.024407	-1.23184	0.000505222	-	-
LOC110725881	110725881	XP_021761040.1	-0.158906	0.345294	-1.13426	0.000509001	-	-
LOC110716005	110716005	XP_021750322.1	0.0355982	0.856716	0.82001	0.000509479	-	-
LOC110685976	110685976	XP_021718227.1	0.159191	0.104934	0.941974	0.000511799	drug metabolic process	Carbon fixation in photosynthetic organisms(ath00710)
LOC110738865	110738865	XP_021775001.1	0.0642895	0.460237	0.742464	0.000512349	lyase activity	-
LOC110705765	110705765	XP_021739381.1	-0.0143534	0.932662	0.924291	0.000513329	-	-
LOC110740251	110740251	XP_021776429.1	0.292583	0.708422	3.38084	0.000514201	-	-
LOC110702093	110702093	XP_021735436.1	0.168041	0.652889	0.485091	0.000516319	RNA processing	Spliceosome(ath03040)
LOC110730073	110730073	XP_021765533.1	0.0753314	0.143358	0.769422	0.000516762	membrane protein complex	Phagosome(ath04145)
LOC110702947	110702947	XP_021736398.1	-0.33254	0.216856	-0.894946	0.000518343	transferase activity, transferring hexosyl groups	-
LOC110738973	110738973	XP_021775105.1	-0.027714	0.942401	0.702571	0.000519443	-	Porphyrin and chlorophyll metabolism(ath00860)
LOC110701378	110701378	XP_021734729.1	-0.323991	0.367693	-1.74047	0.000519716	transferase activity, transferring hexosyl groups	Zeatin biosynthesis(ath00908)
LOC110696656	110696656	XP_021729704.1	0.00603075	0.970658	-0.727197	0.00052035	ion transport	-
LOC110692270	110692270	XP_021724960.1	0.0619404	0.234993	0.941152	0.00052257	-	Oxidative phosphorylation(ath00190)
LOC110729347	110729347	XP_021764772.1	-0.466862	0.345076	-2.2152	0.000522698	nucleobase-containing small molecule metabolic process	Carbon fixation in photosynthetic organisms(ath00710)
LOC110718903	110718903	XP_021753536.1	0.0581798	0.938966	0.813067	0.000523404	phosphoric ester hydrolase activity	Inositol phosphate metabolism(ath00562)
LOC110702748	110702748	XP_021736181.1	-0.232588	0.300659	-2.49212	0.000525779	-	-
LOC110713696	110713696	XP_021747844.1	0.00729183	0.975353	-2.81916	0.000527509	-	Glutathione metabolism(ath00480)
LOC110719174	110719174	XP_021753771.1	0.159573	0.250654	-1.69678	0.000532429	-	-
LOC110695565	110695565	XP_021728473.1	0.0321273	0.919768	0.971511	0.000532865	-	-
LOC110684289	110684289	XP_021716420.1	0.037578	0.755584	1.04757	0.000535746	hydrolase activity, hydrolyzing O-glycosyl compounds	-
LOC110738839	110738839	XP_021774970.1	0.277153	0.163924	1.3651	0.000537042	-	Protein processing in endoplasmic reticulum(ath04141)
LOC110714728	110714728	XP_021748957.1	-0.0282063	0.791561	0.671616	0.000538533	vesicle-mediated transport	Endocytosis(ath04144)
LOC110698305	110698305	XP_021731406.1	-0.170965	0.658046	0.824933	0.000540519	-	-
LOC110703651	110703651	XP_021737136.1	0.109979	0.113139	0.615092	0.000542682	peptidase activity	-
LOC110690292	110690292	XP_021722807.1	-0.0889394	0.777045	-1.45088	0.000543244	nucleobase-containing small molecule metabolic process	Carbon fixation in photosynthetic organisms(ath00710)
LOC110737899	110737899	XP_021773940.1	-0.431811	0.544697	-0.868791	0.00054436	oxidoreductase activity, acting on paired donors, with incorporation or reduction of molecular oxygen	-
LOC110706886	110706886	XP_021740559.1	-0.0720509	0.435928	-1.03946	0.000546514	-	Spliceosome(ath03040)
LOC110695059	110695059	XP_021727946.1	-0.0821802	0.852386	0.543661	0.000548834	-	-
LOC110697697	110697697	XP_021730770.1	-0.144663	0.0732239	-1.62108	0.000552936	-	-
LOC110735521	110735521	XP_021771405.1	0.17257	0.444468	0.699211	0.000560609	transferase activity, transferring acyl groups	Propanoate metabolism(ath00640)
LOC110694447	110694447	XP_021727308.1	-0.0456226	0.317395	0.844124	0.000561596	transferase activity, transferring one-carbon groups	Ubiquinone and other terpenoid-quinone biosynthesis(ath00130)
LOC110701155	110701155	XP_021734435.1	0.0344363	0.568521	0.561849	0.000561767	carbohydrate biosynthetic process	Amino sugar and nucleotide sugar metabolism(ath00520)
LOC110731591	110731591	XP_021767152.1	0.398391	0.334431	1.91354	0.00056644	-	-
LOC110732363	110732363	XP_021767987.1	-0.194477	0.460221	0.869636	0.000567296	oxidoreductase activity, acting on the CH-CH group of donors	alpha-Linolenic acid metabolism(ath00592)
LOC110711800	110711800	XP_021745919.1	0.130659	0.763883	-1.35419	0.000567573	-	RNA degradation(ath03018)
LOC110700444	110700444	XP_021733677.1	0.080765	0.821778	-0.761387	0.0005714	-	-
LOC110704484	110704484	XP_021737960.1	0.16749	0.189944	-0.705908	0.000574197	-	-
LOC110725663	110725663	XP_021760828.1	-0.00220309	0.993048	-1.14636	0.000575322	-	-
LOC110730481	110730481	XP_021765969.1	0.410716	0.169782	1.76436	0.000575801	-	-
LOC110682388	110682388	XP_021714414.1	0.0134229	0.790853	1.36252	0.000576728	transferase activity, transferring acyl groups	-
LOC110695668	110695668	XP_021728586.1	0.0931897	0.277272	0.959015	0.00058175	-	-
LOC110737147	110737147	XP_021773212.1	0.0822915	0.201066	-1.47377	0.000584457	-	-
LOC110720971	110720971	XP_021755807.1	-0.0322342	0.819084	0.716434	0.000585399	-	-
LOC110692523	110692523	XP_021725249.1	0.118923	0.0193262	0.673949	0.000587975	coenzyme binding	Glutathione metabolism(ath00480)
LOC110691894	110691894	XP_021724558.1	0.454787	0.19107	0.769662	0.000588226	regulation of biological quality	Protein processing in endoplasmic reticulum(ath04141)
LOC110712253	110712253	XP_021746408.1	0.221427	0.0273817	1.27068	0.000588323	-	-
LOC110717902	110717902	XP_021752384.1	-0.29211	0.295497	-0.737323	0.000591407	-	-
LOC110730998	110730998	XP_021766542.1	0.203724	0.0235679	-1.56886	0.000593634	nitrogen compound transport	Protein export(ath03060)
LOC110683389	110683389	XP_021715439.1	-0.237446	0.0148112	-0.821658	0.000596051	nucleoside-triphosphatase activity	Phagosome(ath04145)
LOC110703226	110703226	XP_021736687.1	-0.0492467	0.675484	0.580547	0.000596891	lipid binding	-
LOC110699013	110699013	XP_021732191.1	0.258262	0.290487	-1.90295	0.000597593	-	Photosynthesis - antenna proteins(ath00196)
LOC110730838	110730838	XP_021766356.1	0.147052	0.704758	0.575563	0.000599203	-	-
LOC110725223	110725223	XP_021760402.1	0.092533	0.230392	-1.22784	0.00059934	nucleobase-containing compound kinase activity	Purine metabolism(ath00230)
LOC110732523	110732523	XP_021768167.1	0.00574235	0.965987	-1.0893	0.000605673	electron transfer activity	Photosynthesis(ath00195)
LOC110736906	110736906	XP_021772936.1	0.12526	0.276628	-0.914426	0.00060657	-	-
LOC110708508	110708508	XP_021742334.1	0.0055965	0.988764	1.69011	0.000609323	-	Riboflavin metabolism(ath00740)
LOC110716826	110716826	XP_021751160.1	-0.106547	0.411161	-1.15165	0.00061317	-	beta-Alanine metabolism(ath00410)
LOC110700698	110700698	XP_021733975.1	-0.0449173	0.737355	0.640327	0.000616694	nucleoside-triphosphatase activity	Oxidative phosphorylation(ath00190)
LOC110695126	110695126	XP_021728038.1	0.211677	0.0880572	0.884486	0.000616801	-	-
LOC110718655	110718655	XP_021753230.1	-0.118712	0.748705	-0.68047	0.000618115	ion transport	-
LOC110718386	110718386	XP_021752914.1	0.0900313	0.664671	-2.0917	0.00062188	-	-
LOC110722127	110722127	XP_021757075.1	-0.083893	0.511576	-1.01101	0.000625911	transferase activity, transferring hexosyl groups	Starch and sucrose metabolism(ath00500)
LOC110703403	110703403	XP_021736899.1	-0.0584706	0.832998	-1.15369	0.000626377	-	-
LOC110685109	110685109	XP_021717265.1	-0.45914	0.311415	-1.12559	0.000629125	-	-
LOC110724781	110724781	XP_021759939.1	0.0983996	0.384873	-2.72142	0.000629729	-	Flavonoid biosynthesis(ath00941)
LOC110731305	110731305	XP_021766845.1	0.135258	0.124054	-0.914293	0.000634586	carboxylic ester hydrolase activity	Aminoacyl-tRNA biosynthesis(ath00970)
LOC110723308	110723308	XP_021758354.1	-0.0543849	0.549611	-1.14979	0.00063688	transferase activity, transferring hexosyl groups	-
LOC110726122	110726122	XP_021761281.1	-0.502769	0.184384	1.08853	0.000640206	calcium ion binding	Phagosome(ath04145)
LOC110700597	110700597	XP_021733851.1	0.0712655	0.545819	0.5049	0.000646806	enzyme binding	-
LOC110738648	110738648	XP_021774732.1	0.389325	0.0913657	-1.15108	0.000646953	calcium ion binding	-
LOC110736485	110736485	XP_021772395.1	0.00410853	0.97868	-0.865027	0.000647855	-	-
LOC110738378	110738378	XP_021774451.1	0.0852487	0.549095	-0.767903	0.00065307	-	-
LOC110684196	110684196	XP_021716304.1	0.0431979	0.895848	1.27303	0.000655136	-	-
LOC110738639	110738639	XP_021774724.1	0.051886	0.441009	0.429389	0.000656656	-	-
LOC110733523	110733523	XP_021769275.1	0.138942	0.57773	-1.55034	0.000657596	-	Glyoxylate and dicarboxylate metabolism(ath00630)
LOC110718214	110718214	XP_021752715.1	0.162571	0.111495	0.945234	0.000661631	nucleobase-containing small molecule metabolic process	Nicotinate and nicotinamide metabolism(ath00760)
LOC110714198	110714198	XP_021748371.1	-0.159413	0.472852	1.13945	0.00067049	-	Glycerophospholipid metabolism(ath00564)
LOC110726734	110726734	XP_021761913.1	0.0392462	0.864479	0.890564	0.000670881	hydrolase activity, hydrolyzing O-glycosyl compounds	Various types of N-glycan biosynthesis(ath00513)
LOC110723959	110723959	XP_021759066.1	-0.23277	0.00581445	0.768325	0.000671538	lipid metabolic process	-
LOC110693484	110693484	XP_021726290.1	0.00353704	0.965368	1.14585	0.000674384	multi-organism process	-
LOC110725832	110725832	XP_021760990.1	-0.176254	0.7516	-0.681211	0.000674657	-	Spliceosome(ath03040)
LOC110708531	110708531	XP_021742360.1	0.100115	0.586708	0.99424	0.000674706	reactive oxygen species metabolic process	Peroxisome(ath04146)
LOC110705233	110705233	XP_021738786.1	-0.0960662	0.74025	-1.79374	0.00067919	membrane protein complex	Oxidative phosphorylation(ath00190)
LOC110705652	110705652	XP_021739247.1	0.0891686	0.733798	0.654516	0.000679455	-	Other types of O-glycan biosynthesis(ath00514)
LOC110708768	110708768	XP_021742676.1	-0.0597072	0.826528	0.560446	0.000681638	organic acid metabolic process	Aminoacyl-tRNA biosynthesis(ath00970)
LOC110687363	110687363	XP_021719699.1	-0.0122629	0.811633	1.04868	0.000683017	-	-
LOC110700070	110700070	XP_021733264.1	0.159086	0.598139	0.457601	0.0006851	-	-
LOC110718552	110718552	XP_021753092.1	0.0671832	0.484399	-1.55379	0.000687135	thylakoid part	Photosynthesis(ath00195)
LOC110712374	110712374	XP_021746522.1	0.112233	0.596889	1.29033	0.000688953	transferase activity, transferring one-carbon groups	Phenylpropanoid biosynthesis(ath00940)
LOC110701208	110701208	XP_021734502.1	0.357464	0.301719	0.703992	0.000689188	guanyl nucleotide binding	Endocytosis(ath04144)
LOC110738985	110738985	XP_021775117.1	0.0442616	0.601188	0.754491	0.000690645	-	Other types of O-glycan biosynthesis(ath00514)
LOC110693533	110693533	XP_021726347.1	0.127094	0.0681779	0.727835	0.000690918	-	Sphingolipid metabolism(ath00600)
LOC110687264	110687264	XP_021719585.1	0.179207	0.238894	0.602548	0.000691601	-	-
LOC110714591	110714591	XP_021748825.1	-0.0940859	0.166857	0.68465	0.00069602	-	-
LOC110693660	110693660	XP_021726501.1	0.150555	0.18768	2.10459	0.000697151	-	-
LOC110690627	110690627	XP_021723167.1	0.131321	0.250567	-1.20663	0.000698139	hydrolase activity, hydrolyzing O-glycosyl compounds	-
LOC110711729	110711729	XP_021745837.1	0.117621	0.362456	-1.50132	0.000698321	oxidoreductase activity, acting on paired donors, with incorporation or reduction of molecular oxygen	Phenylpropanoid biosynthesis(ath00940)
LOC110685810	110685810	XP_021718029.1	-0.131329	0.59052	2.10436	0.000701831	antioxidant activity	Phenylpropanoid biosynthesis(ath00940)
LOC110705024	110705024	XP_021738533.1	-0.0197208	0.759465	-2.00003	0.000703975	-	Fatty acid metabolism(ath01212)
LOC110693140	110693140	XP_021725951.1	-0.181397	0.0140018	-2.13453	0.000705531	thylakoid part	Photosynthesis(ath00195)
LOC110704957	110704957	XP_021738457.1	-0.168274	0.617126	-0.644242	0.000706024	structural molecule activity	-
LOC110700724	110700724	XP_021734010.1	-0.129541	0.831614	0.677962	0.000710165	-	-
LOC110684437	110684437	XP_021716591.1	0.0875632	0.651106	1.57015	0.000710341	DNA binding transcription factor activity	-
LOC110721356	110721356	XP_021756188.1	0.0358755	0.921094	-1.26875	0.000716094	thylakoid part	Photosynthesis(ath00195)
LOC110684826	110684826	XP_021716950.1	-0.58746	0.477451	-3.15945	0.000716845	-	-
LOC110688994	110688994	XP_021721431.1	-0.0296455	0.698121	-0.820357	0.000718241	cell wall organization or biogenesis	Pentose and glucuronate interconversions(ath00040)
LOC110687455	110687455	XP_021719801.1	-0.0327654	0.919635	0.696338	0.000718462	-	-
LOC110721422	110721422	XP_021756254.1	0.181607	0.337221	-0.982259	0.000720522	-	-
LOC110693211	110693211	XP_021726041.1	-0.0695915	0.575605	-1.59108	0.000721917	-	-
LOC110697053	110697053	XP_021730080.1	-0.0507025	0.932479	-0.831999	0.000729245	nucleotidyltransferase activity	RNA polymerase(ath03020)
LOC110720997	110720997	XP_021755814.1	-0.186834	0.594435	0.736556	0.000729619	oxidoreductase activity, acting on CH-OH group of donors	Glutathione metabolism(ath00480)
LOC110695080	110695080	XP_021727971.1	0.0555166	0.798466	-0.485149	0.000731829	-	-
LOC110692658	110692658	XP_021725378.1	0.0197504	0.866182	-1.75252	0.000736855	cell communication	Phagosome(ath04145)
LOC110690704	110690704	XP_021723270.1	0.0135501	0.892626	-1.26825	0.000737451	RNA binding	-
LOC110708765	110708765	XP_021742677.1	0.156065	0.00398777	1.42239	0.000737888	nucleobase-containing small molecule metabolic process	Pantothenate and CoA biosynthesis(ath00770)
LOC110729446	110729446	XP_021764874.1	0.0694473	0.274978	0.745412	0.000739298	membrane protein complex	Oxidative phosphorylation(ath00190)
LOC110710766	110710766	XP_021744793.1	-0.189654	0.390948	-1.14285	0.000745428	-	-
LOC110733389	110733389	XP_021769121.1	-0.0300777	0.684966	-2.61379	0.000750462	DNA metabolic process	Mismatch repair(ath03430)
LOC110738731	110738731	XP_021774840.1	0.0239862	0.961222	1.60541	0.000753707	-	-
LOC110690402	110690402	XP_021722915.1	0.0240715	0.83352	0.602245	0.000756789	catabolic process	Ubiquitin mediated proteolysis(ath04120)
LOC110718809	110718809	XP_021753414.1	-0.327993	0.515775	-2.29011	0.000763155	transferase activity, transferring hexosyl groups	-
LOC110728064	110728064	XP_021763371.1	-0.0246827	0.875405	-1.06769	0.000763343	-	-
LOC110683560	110683560	XP_021715656.1	-0.169344	0.0250005	-0.740332	0.000766342	guanyl nucleotide binding	Ribosome biogenesis in eukaryotes(ath03008)
LOC110726706	110726706	XP_021761871.1	0.194104	0.0334897	1.51259	0.000767905	coenzyme binding	Carbon fixation in photosynthetic organisms(ath00710)
LOC110727877	110727877	XP_021763152.1	-0.0854917	0.372235	-0.444214	0.000769409	-	Spliceosome(ath03040)
LOC110701032	110701032	XP_021734307.1	0.0576161	0.801932	0.458612	0.00077013	-	-
LOC110715011	110715011	XP_021749276.1	0.108882	0.685534	-1.29906	0.000774479	-	RNA degradation(ath03018)
LOC110717529	110717529	XP_021751944.1	0.118287	0.0957997	1.29906	0.000779636	transferase activity, transferring one-carbon groups	-
LOC110697293	110697293	XP_021730358.1	-0.00843095	0.950288	0.66621	0.000785269	-	Propanoate metabolism(ath00640)
LOC110697044	110697044	XP_021730069.1	-0.00696281	0.965383	0.466533	0.000787536	-	-
LOC110707853	110707853	XP_021741607.1	0.0282401	0.847054	0.562071	0.000790499	-	-
LOC110685524	110685524	XP_021717755.1	-0.13659	0.25058	-1.89415	0.000790849	oxidoreductase activity, acting on the aldehyde or oxo group of donors	Carbon fixation in photosynthetic organisms(ath00710)
LOC110731561	110731561	XP_021767114.1	-0.00569574	0.983885	0.747003	0.000791616	-	-
LOC110711048	110711048	XP_021745116.1	-0.0693844	0.769418	0.512618	0.000796382	-	-
LOC110708076	110708076	XP_021741874.1	-0.0587934	0.325584	-1.897	0.000799871	isomerase activity	-
LOC110686177	110686177	XP_021718463.1	0.0438066	0.489519	-0.541153	0.000809037	-	Spliceosome(ath03040)
LOC110696170	110696170	XP_021729150.1	0.163823	0.0594755	-0.70419	0.000809357	coenzyme binding	-
LOC110739796	110739796	XP_021775972.1	0.0784732	0.333396	0.76059	0.000811656	-	-
LOC110681938	110681938	XP_021713810.1	-0.0280695	0.819	-1.68717	0.000813599	thylakoid part	Photosynthesis(ath00195)
LOC110711664	110711664	XP_021745772.1	0.0486424	0.683261	-2.02578	0.000813855	hydrolase activity, hydrolyzing O-glycosyl compounds	-
LOC110701359	110701359	XP_021734699.1	-0.256738	0.590799	0.4781	0.00081413	-	-
LOC110691197	110691197	XP_021723803.1	0.00619056	0.976454	0.697178	0.000815965	-	-
LOC110721168	110721168	XP_021755990.1	-0.034764	0.739104	0.467061	0.000815976	catalytic complex	RNA degradation(ath03018)
LOC110713848	110713848	XP_021747976.1	0.01693	0.877156	0.751656	0.000815991	-	-
LOC110699010	110699010	XP_021732185.1	0.108047	0.5541	0.745366	0.000820074	signal transducer activity	-
LOC110697055	110697055	XP_021730083.1	0.552305	0.280987	1.95448	0.000822927	-	Glyoxylate and dicarboxylate metabolism(ath00630)
LOC110692423	110692423	XP_021725111.1	-0.0261487	0.0506365	0.641825	0.000824747	-	-
LOC110692336	110692336	XP_021725040.1	0.151016	0.134037	1.08832	0.000826053	-	Protein processing in endoplasmic reticulum(ath04141)
LOC110721278	110721278	XP_021756113.1	-0.098106	0.404916	0.991379	0.000828251	transferase activity, transferring hexosyl groups	-
LOC110727816	110727816	XP_021763075.1	0.181425	0.196976	-1.73493	0.000830385	cellular component organization or biogenesis	-
LOC110737093	110737093	XP_021773154.1	-0.0276831	0.806452	-0.989011	0.00083085	coenzyme binding	Amino sugar and nucleotide sugar metabolism(ath00520)
LOC110732685	110732685	XP_021768352.1	-0.36089	0.284934	-2.6994	0.000834827	-	-
LOC110691897	110691897	XP_021724561.1	0.188511	0.191421	0.70315	0.000836448	-	-
LOC110696257	110696257	XP_021729231.1	0.00732838	0.904022	0.546931	0.00084113	-	-
LOC110690220	110690220	XP_021722743.1	-0.0811293	0.789584	0.609428	0.000841258	drug metabolic process	-
LOC110728402	110728402	XP_021763751.1	-0.0102626	0.936158	0.418335	0.000849475	peptidase activity	-
LOC110691905	110691905	XP_021724574.1	0.140242	0.0662769	0.572555	0.000855801	-	-
LOC110725868	110725868	XP_021761023.1	0.0306967	0.647316	0.585082	0.000856301	-	-
LOC110736501	110736501	XP_021772411.1	0.139096	0.487317	-0.734501	0.000866029	nucleoside-triphosphatase activity	-
LOC110738889	110738889	XP_021775035.1	0.190116	0.206543	-0.645514	0.000868839	-	-
LOC110696921	110696921	XP_021729943.1	-0.249472	0.417694	-1.60401	0.000873361	-	-
LOC110720615	110720615	XP_021755348.1	-0.0496419	0.314965	-0.839991	0.000875384	-	-
LOC110704082	110704082	XP_021737555.1	-0.453519	0.566168	1.08205	0.000876981	-	-
LOC110683358	110683358	XP_021715402.1	0.194916	0.0124773	-0.749423	0.000882588	RNA processing	mRNA surveillance pathway(ath03015)
LOC110720327	110720327	XP_021755026.1	0.0254149	0.672918	0.449323	0.00088337	-	-
LOC110735310	110735310	XP_021771177.1	0.0147643	0.816229	-1.47098	0.00088744	-	Porphyrin and chlorophyll metabolism(ath00860)
LOC110730978	110730978	XP_021766523.1	-0.0404852	0.577126	-1.69423	0.000889215	-	-
LOC110694974	110694974	XP_021727853.1	0.0884648	0.663436	-1.02357	0.000895459	-	-
LOC110722737	110722737	XP_021757717.1	0.0296174	0.813236	-0.455573	0.000900509	-	-
LOC110695115	110695115	XP_021728023.1	0.163617	0.296585	0.579188	0.000902756	nucleoside-triphosphatase activity	Protein export(ath03060)
LOC110733705	110733705	XP_021769483.1	-0.00283361	0.952314	-0.581173	0.000906562	-	-
LOC110699920	110699920	XP_021733109.1	-0.0187145	0.910878	0.596182	0.000909059	-	Peroxisome(ath04146)
LOC110728553	110728553	XP_021763887.1	-0.164918	0.651443	0.582262	0.000911953	-	-
LOC110720527	110720527	XP_021755258.1	0.431614	0.310819	-1.24345	0.000913622	molecular function regulator	-
LOC110739002	110739002	XP_021775147.1	0.327982	0.282132	0.900398	0.000917003	transferase activity, transferring acyl groups	Citrate cycle (TCA cycle)(ath00020)
LOC110718483	110718483	XP_021753001.1	-0.260138	0.0179702	0.491252	0.000921191	-	-
LOC110724881	110724881	XP_021760068.1	-0.20018	0.227366	0.419861	0.000923361	-	-
LOC110698782	110698782	XP_021731996.1	0.0198185	0.936041	-1.28677	0.000923969	structural molecule activity	-
LOC110728547	110728547	XP_021763881.1	0.0667426	0.452467	0.647987	0.000939588	-	Glutathione metabolism(ath00480)
LOC110690436	110690436	XP_021722960.1	-0.0524103	0.76234	-0.929711	0.000940492	-	-
LOC110705740	110705740	XP_021739353.1	0.127257	0.522725	0.695544	0.000943998	-	-
LOC110682230	110682230	XP_021714195.1	-0.0347678	0.951377	-0.904801	0.000945103	-	-
LOC110738266	110738266	XP_021774335.1	-0.457174	0.0527356	-5.99414	0.000950452	-	-
LOC110685821	110685821	XP_021718041.1	0.0643374	0.479679	0.676001	0.000951877	-	-
LOC110726343	110726343	XP_021761501.1	-0.447882	0.448756	0.553855	0.000952641	nucleoside-triphosphatase activity	Oxidative phosphorylation(ath00190)
LOC110724988	110724988	XP_021760161.1	0.110344	0.306915	1.73214	0.000959961	-	-
LOC110720166	110720166	XP_021754870.1	-0.0751464	0.636722	0.49717	0.000963095	-	-
LOC110713997	110713997	XP_021748145.1	-0.102854	0.53102	-1.88121	0.000963522	-	-
LOC110716020	110716020	XP_021750345.1	0.0640071	0.774129	2.43689	0.000965128	-	-
LOC110738125	110738125	XP_021774182.1	-0.14092	0.502101	-0.732739	0.000971569	-	-
LOC110740195	110740195	XP_021776364.1	-0.175596	0.609545	0.698478	0.000974235	-	Arginine and proline metabolism(ath00330)
LOC110689244	110689244	XP_021721668.1	0.172785	0.398125	-0.746379	0.0009757	oxidoreductase activity, acting on paired donors, with incorporation or reduction of molecular oxygen	Fatty acid metabolism(ath01212)
LOC110696550	110696550	XP_021729567.1	0.0121828	0.928595	-0.644499	0.000981637	-	Citrate cycle (TCA cycle)(ath00020)
LOC110684022	110684022	XP_021716105.1	-0.145654	0.596197	0.48796	0.000982904	vesicle-mediated transport	SNARE interactions in vesicular transport(ath04130)
LOC110691892	110691892	XP_021724555.1	-0.40643	0.162327	-2.86968	0.000983291	-	-
LOC110740290	110740290	XP_021776462.1	0.0388192	0.924607	-1.52052	0.00098677	structural molecule activity	-
LOC110699227	110699227	XP_021732409.1	-0.299937	0.564906	-1.93469	0.000993506	electron transfer activity	Photosynthesis(ath00195)
LOC110734387	110734387	XP_021770218.1	-0.227259	0.713101	0.796523	0.000993964	-	-
LOC110713884	110713884	XP_021748011.1	0.0422386	0.490322	0.610989	0.000995826	-	Arginine and proline metabolism(ath00330)
LOC110739722	110739722	XP_021775882.1	0.0625004	0.463626	1.32689	0.000999241	ligase activity	-
LOC110728615	110728615	XP_021763950.1	-0.046275	0.511354	0.766105	0.0010106	-	-
LOC110710360	110710360	XP_021744339.1	0.013669	0.874683	-1.69644	0.00101075	-	-
LOC110714956	110714956	XP_021749201.1	0.0668459	0.722375	0.875398	0.00101156	-	-
LOC110694125	110694125	XP_021726983.1	-0.0767419	0.109016	0.627408	0.0010129	carbohydrate biosynthetic process	Starch and sucrose metabolism(ath00500)
LOC110697583	110697583	XP_021730653.1	0.0316766	0.781262	-0.835791	0.00101368	-	-
LOC110708804	110708804	XP_021742726.1	-0.147257	0.645845	-4.80906	0.00101662	hydrolase activity, hydrolyzing O-glycosyl compounds	-
LOC110717446	110717446	XP_021751837.1	-0.0982043	0.815	0.787667	0.00101735	-	-
LOC110705375	110705375	XP_021738915.1	-0.245933	0.513477	-0.766154	0.00101744	-	-
LOC110728933	110728933	XP_021764292.1	0.0439256	0.96433	-0.646872	0.00102715	chromosome	-
LOC110735831	110735831	XP_021771705.1	0.0388151	0.599699	-1.03883	0.001028	-	-
LOC110715232	110715232	XP_021749492.1	0.0406709	0.692704	0.91792	0.00103046	-	Glycerophospholipid metabolism(ath00564)
LOC110681934	110681934	XP_021713804.1	-0.0113847	0.909591	-1.05358	0.00103411	structural molecule activity	-
LOC110718056	110718056	XP_021752550.1	0.110826	0.59336	0.630453	0.00104696	-	-
LOC110721632	110721632	XP_021756515.1	-0.0306861	0.81949	0.648281	0.00104851	-	-
LOC110688027	110688027	XP_021720387.1	0.141518	0.315042	0.642968	0.00105154	-	RNA transport(ath03013)
LOC110704773	110704773	XP_021738276.1	-0.431919	0.504753	0.631954	0.00105394	coenzyme binding	-
LOC110708017	110708017	XP_021741807.1	-0.189941	0.326028	-1.95451	0.00105659	phosphoric ester hydrolase activity	-
LOC110697483	110697483	XP_021730546.1	0.00157818	0.994962	0.539211	0.0010576	vesicle-mediated transport	-
LOC110691825	110691825	XP_021724473.1	-0.138433	0.429008	-1.37953	0.00105879	signal transducer activity	Plant hormone signal transduction(ath04075)
LOC110724401	110724401	XP_021759514.1	-0.0484267	0.94553	-2.26942	0.00106144	-	-
LOC110736409	110736409	XP_021772319.1	-0.139459	0.335423	-1.27523	0.0010631	peptidase activity	-
LOC110686397	110686397	XP_021718698.1	-0.323683	0.588669	-1.18686	0.0010647	structural molecule activity	-
LOC110736344	110736344	XP_021772237.1	-0.0308751	0.729604	-1.07292	0.00106659	DNA metabolic process	Mismatch repair(ath03430)
LOC110696585	110696585	XP_021729611.1	-0.0417708	0.753206	-1.32362	0.00107171	pigment metabolic process	-
LOC110707218	110707218	XP_021740915.1	-0.0921439	0.079123	0.886805	0.00108632	-	-
LOC110703926	110703926	XP_021737413.1	-0.179507	0.237695	-1.27043	0.00109065	-	-
LOC110697142	110697142	XP_021730180.1	-0.271204	0.384318	-1.20679	0.00109076	isomerase activity	Starch and sucrose metabolism(ath00500)
LOC110687912	110687912	XP_021720246.1	-0.0141795	0.94345	0.508438	0.00109219	transferase activity, transferring acyl groups	alpha-Linolenic acid metabolism(ath00592)
LOC110695993	110695993	XP_021728942.1	-0.0273976	0.904957	-1.4191	0.00109233	thylakoid part	Photosynthesis(ath00195)
LOC110732726	110732726	XP_021768405.1	-0.12263	0.117018	-0.919101	0.00109899	-	-
LOC110718100	110718100	XP_021752594.1	0.138751	0.722581	0.730831	0.00110001	-	-
LOC110727798	110727798	XP_021763060.1	0.00846645	0.965014	-3.77498	0.00110097	-	-
LOC110708471	110708471	XP_021742295.1	0.0563165	0.74068	-1.12702	0.00110507	-	-
LOC110694433	110694433	XP_021727294.1	0.0691993	0.644635	0.955396	0.00111142	-	-
LOC110734415	110734415	XP_021770256.1	-0.0623246	0.62072	0.855187	0.00111573	-	-
LOC110731251	110731251	XP_021766786.1	0.0444298	0.64726	0.822497	0.00111736	-	-
LOC110702546	110702546	XP_021735964.1	-0.192468	0.245721	0.842574	0.00111852	ion transport	-
LOC110718733	110718733	XP_021753319.1	-0.347535	0.339628	-1.08028	0.00112168	-	-
LOC110695935	110695935	XP_021728861.1	-0.0698073	0.459309	-1.47735	0.00112247	-	-
LOC110732387	110732387	XP_021768014.1	-0.0119668	0.882767	0.459787	0.00112487	catabolic process	-
LOC110711117	110711117	XP_021745182.1	-0.0889637	0.805677	0.519364	0.00112652	-	Pyruvate metabolism(ath00620)
LOC110702759	110702759	XP_021736188.1	-0.076101	0.101065	-0.92358	0.00113909	lipid metabolic process	Terpenoid backbone biosynthesis(ath00900)
LOC110686099	110686099	XP_021718375.1	0.0414599	0.592318	1.18224	0.00114136	-	Pentose phosphate pathway(ath00030)
LOC110687980	110687980	XP_021720333.1	0.0270402	0.881648	-1.71744	0.00114181	-	-
LOC110734055	110734055	XP_021769810.1	0.135798	0.420676	-1.74582	0.00114503	-	-
LOC110699008	110699008	XP_021732184.1	0.147615	0.0953121	-0.870588	0.00114519	tetrapyrrole metabolic process	Porphyrin and chlorophyll metabolism(ath00860)
LOC110718580	110718580	XP_021753132.1	0.0239718	0.29722	0.529443	0.00114704	-	-
LOC110733125	110733125	XP_021768839.1	-0.199258	0.197859	-0.751097	0.00114826	-	-
LOC110736882	110736882	XP_021772910.1	0.105895	0.455406	-1.57013	0.00115455	thylakoid part	-
LOC110704603	110704603	XP_021738105.1	-0.0687199	0.598581	-1.58933	0.00115584	guanyl nucleotide binding	-
LOC110698112	110698112	XP_021731206.1	-0.0217448	0.949692	1.37262	0.00115682	-	-
LOC110735092	110735092	XP_021770928.1	0.0765473	0.393146	-0.527386	0.00115847	oxidoreductase activity, acting on the aldehyde or oxo group of donors	Citrate cycle (TCA cycle)(ath00020)
LOC110726516	110726516	XP_021761683.1	-0.220651	0.571443	0.838658	0.0011636	-	Oxidative phosphorylation(ath00190)
LOC110732988	110732988	XP_021768677.1	-0.0239299	0.939231	-2.22302	0.00116507	-	Galactose metabolism(ath00052)
LOC110706399	110706399	XP_021740016.1	-0.438553	0.451791	-1.18232	0.00116649	-	-
LOC110738676	110738676	XP_021774767.1	0.191926	0.138304	1.17876	0.00116898	-	-
LOC110689261	110689261	XP_021721698.1	-0.114329	0.504617	-1.3053	0.00118137	-	-
LOC110711476	110711476	XP_021745550.1	0.0645353	0.281389	0.770882	0.00118577	carbohydrate binding	-
LOC110707943	110707943	XP_021741721.1	-0.0496795	0.856431	0.735117	0.00119285	-	-
LOC110719685	110719685	XP_021754355.1	-0.395836	0.734385	-0.858186	0.00119491	-	-
LOC110690641	110690641	XP_021723184.1	-0.0518922	0.876845	0.729097	0.001195	lipid metabolic process	-
LOC110696042	110696042	XP_021729000.1	0.0465748	0.813893	-0.805587	0.00120037	metal cluster binding	Sulfur metabolism(ath00920)
LOC110709735	110709735	XP_021743655.1	-0.0309749	0.796488	-2.32442	0.00120232	oxidoreductase activity, acting on NAD(P)H	-
LOC110690014	110690014	XP_021722530.1	0.124846	0.756223	0.767686	0.0012045	-	-
LOC110713821	110713821	XP_021747954.1	0.0966047	0.117308	-2.93201	0.00120682	transferase activity, transferring hexosyl groups	-
LOC110682075	110682075	XP_021714001.1	-0.282179	0.563537	-0.831743	0.00120734	-	Fatty acid metabolism(ath01212)
LOC110705766	110705766	XP_021739382.1	-0.0846352	0.790671	0.66444	0.0012093	-	-
LOC110736543	110736543	XP_021772472.1	-0.000399567	0.992114	0.890904	0.00121805	-	-
LOC110682474	110682474	XP_021714505.1	0.0288308	0.827784	-0.781694	0.00121988	-	-
LOC110690920	110690920	XP_021723518.1	0.0511059	0.270814	-1.4771	0.00122209	hydrolase activity, hydrolyzing O-glycosyl compounds	-
LOC110700962	110700962	XP_021734214.1	0.14599	0.655151	0.864826	0.00122332	peptidase activity	-
LOC110696828	110696828	XP_021729852.1	-0.0694256	0.763843	-1.62631	0.00122535	peptidase activity	-
LOC110718514	110718514	XP_021753045.1	-0.195408	0.623708	0.541322	0.00122585	-	Spliceosome(ath03040)
LOC110699299	110699299	XP_021732495.1	0.0686596	0.787279	0.627992	0.00122761	-	Various types of N-glycan biosynthesis(ath00513)
LOC110681954	110681954	XP_021713834.1	0.144791	0.448981	0.729301	0.00122882	nucleoside-triphosphatase activity	Protein export(ath03060)
LOC110707813	110707813	XP_021741554.1	0.256086	0.0647058	1.74192	0.00123115	ion transport	-
LOC110717421	110717421	XP_021751807.1	0.206139	0.322441	0.743501	0.0012336	-	-
LOC110714364	110714364	XP_021748563.1	-0.304144	0.640645	-2.01863	0.00125143	-	-
LOC110718770	110718770	XP_021753364.1	-0.0985845	0.80491	-3.5741	0.00125284	-	-
LOC110737792	110737792	XP_021773832.1	-0.12233	0.52636	-0.733717	0.00125432	-	-
LOC110707069	110707069	XP_021740791.1	0.153408	0.0623815	0.648498	0.00125493	peptidase activity	-
LOC110693801	110693801	XP_021726642.1	0.0903436	0.150919	1.59108	0.00125655	oxidoreductase activity, acting on paired donors, with incorporation or reduction of molecular oxygen	-
LOC110706365	110706365	XP_021739973.1	-0.0101276	0.918336	0.47801	0.00126126	-	-
LOC110686004	110686004	XP_021718272.1	-0.0367212	0.742293	1.04224	0.00126579	-	-
LOC110710987	110710987	XP_021745036.1	0.0622412	0.79131	0.612011	0.00126622	calcium ion binding	Plant-pathogen interaction(ath04626)
LOC110705453	110705453	XP_021739024.1	-0.169199	0.453486	-0.896295	0.00126693	-	-
LOC110699514	110699514	XP_021732698.1	-0.00117138	0.996093	0.526451	0.00127237	oxidoreductase activity, acting on the CH-CH group of donors	beta-Alanine metabolism(ath00410)
LOC110718749	110718749	XP_021753341.1	-0.208602	0.636599	0.546959	0.00127312	-	Protein processing in endoplasmic reticulum(ath04141)
LOC110727536	110727536	XP_021762789.1	-0.0279793	0.823141	-0.937565	0.00127649	-	-
LOC110690733	110690733	XP_021723308.1	-0.0362377	0.842381	-1.11679	0.00127853	-	-
LOC110715278	110715278	XP_021749534.1	0.118797	0.495055	-0.864705	0.00128585	oxidoreductase activity, acting on the CH-CH group of donors	Fatty acid metabolism(ath01212)
LOC110714912	110714912	XP_021749158.1	0.0715687	0.707484	-0.773267	0.00128979	-	Glyoxylate and dicarboxylate metabolism(ath00630)
LOC110707957	110707957	XP_021741740.1	-0.0532813	0.601467	0.618183	0.00129173	membrane protein complex	Protein processing in endoplasmic reticulum(ath04141)
LOC110700127	110700127	XP_021733308.1	0.0972681	0.781341	-1.14139	0.00129346	-	-
LOC110711518	110711518	XP_021745615.1	-0.217917	0.382468	-0.953704	0.00129415	-	-
LOC110728942	110728942	XP_021764303.1	-0.0908426	0.857447	-1.13939	0.00129463	-	Glutathione metabolism(ath00480)
LOC110734585	110734585	XP_021770443.1	-0.318272	0.0504083	-6.53483	0.00129599	-	-
LOC110737675	110737675	XP_021773700.1	0.262949	0.00468846	0.838471	0.00129809	-	-
LOC110722040	110722040	XP_021756960.1	0.0748834	0.767924	-3.40219	0.00129917	coenzyme binding	-
LOC110709767	110709767	XP_021743700.1	0.097726	0.30717	1.04663	0.00129939	regulation of biological quality	Protein processing in endoplasmic reticulum(ath04141)
LOC110713512	110713512	XP_021747650.1	-0.0686074	0.655349	-0.585204	0.00129964	nucleoside-triphosphatase activity	ABC transporters(ath02010)
LOC110734559	110734559	XP_021770423.1	-0.119514	0.865552	-0.860354	0.00130547	structural molecule activity	-
LOC110711840	110711840	XP_021745966.1	0.0146727	0.851641	-1.54478	0.00130814	thylakoid part	Photosynthesis(ath00195)
LOC110695900	110695900	XP_021728823.1	-0.0401533	0.83696	-1.75955	0.00130897	hydrolase activity, hydrolyzing O-glycosyl compounds	Starch and sucrose metabolism(ath00500)
LOC110740125	110740125	XP_021776317.1	-0.0186384	0.875419	0.697442	0.00130907	guanyl nucleotide binding	-
LOC110730297	110730297	XP_021765781.1	-0.0869853	0.837709	-1.47103	0.00131176	-	-
LOC110730583	110730583	XP_021766098.1	-0.0285006	0.864798	1.90125	0.00131319	peptidase activity	-
LOC110724830	110724830	XP_021760001.1	0.148194	0.381221	1.91677	0.00131815	-	-
LOC110701299	110701299	XP_021734620.1	-0.058223	0.574632	-0.700449	0.00132543	-	-
LOC110689782	110689782	XP_021722279.1	1.02816	0.0630586	4.26349	0.00132558	defense response	-
LOC110717180	110717180	XP_021751517.1	-0.36392	0.190997	2.66267	0.00133198	hydrolase activity, hydrolyzing O-glycosyl compounds	-
LOC110716486	110716486	XP_021750813.1	-0.257948	0.513435	-3.03775	0.00133209	-	-
LOC110700308	110700308	XP_021733518.1	-0.288859	0.389402	0.76176	0.00134813	-	-
LOC110706546	110706546	XP_021740157.1	0.0836475	0.403161	0.618686	0.00135425	-	-
LOC110682188	110682188	XP_021714147.1	0.327282	0.0547579	1.27107	0.00135673	oxidoreductase activity, acting on the CH-CH group of donors	alpha-Linolenic acid metabolism(ath00592)
LOC110732332	110732332	XP_021767947.1	0.0513518	0.525073	-2.45205	0.00136891	structural molecule activity	-
LOC110729855	110729855	XP_021765333.1	0.104707	0.431865	0.629275	0.00137073	-	Phagosome(ath04145)
LOC110728097	110728097	XP_021763426.1	0.170119	0.663846	-0.676554	0.00137093	-	-
LOC110716408	110716408	XP_021750712.1	0.00905641	0.867706	-1.65191	0.00137452	-	Porphyrin and chlorophyll metabolism(ath00860)
LOC110731311	110731311	XP_021766854.1	-0.188984	0.665182	-0.825445	0.00137683	lipid metabolic process	-
LOC110730286	110730286	XP_021765767.1	-0.189935	0.116685	1.3537	0.00138131	-	Plant hormone signal transduction(ath04075)
LOC110704769	110704769	XP_021738271.1	0.0209177	0.881481	-0.977049	0.00138144	sulfur compound metabolic process	Sulfur metabolism(ath00920)
LOC110719632	110719632	XP_021754298.1	-0.102864	0.700439	0.647961	0.00138513	nucleoside-triphosphatase activity	Phagosome(ath04145)
LOC110714010	110714010	XP_021748158.1	0.0326472	0.929264	0.807729	0.00138562	ion transport	-
LOC110732669	110732669	XP_021768331.1	-0.105629	0.806334	-1.05902	0.00138829	-	-
LOC110688721	110688721	XP_021721174.1	0.0395284	0.853245	-1.33368	0.00139537	hydrolase activity, hydrolyzing O-glycosyl compounds	-
LOC110736413	110736413	XP_021772324.1	-0.0687901	0.834927	-1.91676	0.00139626	-	-
LOC110699226	110699226	XP_021732408.1	-0.0460503	0.879	-0.871172	0.00139702	-	-
LOC110736947	110736947	XP_021772977.1	0.0611163	0.447475	-0.480541	0.00141252	cofactor metabolic process	Glutathione metabolism(ath00480)
LOC110729378	110729378	XP_021764805.1	0.108434	0.85056	-0.832049	0.00141261	nucleoside-triphosphatase activity	-
LOC110740192	110740192	XP_021776361.1	0.0227362	0.695333	-0.899807	0.00141664	-	-
LOC110713254	110713254	XP_021747403.1	-0.0300311	0.805917	0.50329	0.00142321	-	-
LOC110714116	110714116	XP_021748281.1	0.246364	0.313761	0.535858	0.0014235	regulation of biological quality	Protein processing in endoplasmic reticulum(ath04141)
LOC110710481	110710481	XP_021744485.1	0.0279291	0.571913	0.564984	0.00142803	RNA binding	-
LOC110729840	110729840	XP_021765311.1	0.231291	0.0109124	0.506744	0.00142806	-	-
LOC110717182	110717182	XP_021751519.1	0.11082	0.214411	0.665176	0.00144664	-	Ubiquitin mediated proteolysis(ath04120)
LOC110688234	110688234	XP_021720646.1	0.075593	0.0575822	0.46836	0.00144749	membrane protein complex	Endocytosis(ath04144)
LOC110698517	110698517	XP_021731653.1	-0.0791663	0.36328	-0.571097	0.00145207	-	-
LOC110704429	110704429	XP_021737901.1	0.0128774	0.895511	0.688606	0.00145485	-	-
LOC110686386	110686386	XP_021718683.1	0.0125256	0.971609	0.624363	0.00145636	transferase activity, transferring acyl groups	Glycerophospholipid metabolism(ath00564)
LOC110734383	110734383	XP_021770211.1	-0.0219203	0.822097	0.653507	0.00145799	-	-
LOC110710348	110710348	XP_021744326.1	-0.0755203	0.573713	-2.22998	0.00146435	-	-
LOC110737857	110737857	XP_021773897.1	-0.0433098	0.832181	0.515912	0.0014684	isomerase activity	Protein processing in endoplasmic reticulum(ath04141)
LOC110690993	110690993	XP_021723611.1	-0.0753433	0.80758	0.686606	0.00147585	-	-
LOC110703366	110703366	XP_021736857.1	-0.0749761	0.583247	-0.766344	0.0014788	regulation of biological quality	Protein processing in endoplasmic reticulum(ath04141)
LOC110701675	110701675	XP_021734981.1	0.158899	0.520873	-0.845438	0.00148181	sequence-specific DNA binding	-
LOC110691968	110691968	XP_021724641.1	0.0539055	0.696386	0.77593	0.00148406	-	-
LOC110737642	110737642	XP_021773665.1	0.268429	0.338666	0.878574	0.00148651	-	Oxidative phosphorylation(ath00190)
LOC110692253	110692253	XP_021724937.1	-0.082441	0.429573	-0.93546	0.00149611	-	-
LOC110709745	110709745	XP_021743704.1	0.146064	0.664345	0.752648	0.00150669	-	-
LOC110724886	110724886	XP_021760076.1	-0.0254847	0.649081	0.702861	0.00150958	-	Phenylpropanoid biosynthesis(ath00940)
LOC110707327	110707327	XP_021741036.1	-0.0764156	0.823756	0.631617	0.00151111	nucleoside-triphosphatase activity	-
LOC110713319	110713319	XP_021747468.1	0.0882796	0.65765	1.24402	0.00151268	coenzyme binding	Cysteine and methionine metabolism(ath00270)
LOC110688186	110688186	XP_021720587.1	-0.0932004	0.907036	-0.560558	0.00151348	-	-
LOC110722805	110722805	XP_021757795.1	-0.0433721	0.855486	0.566763	0.00151391	-	-
LOC110729671	110729671	XP_021765135.1	-0.00845939	0.98849	0.821512	0.0015171	-	-
LOC110724951	110724951	XP_021760125.1	0.0460187	0.706474	-0.697034	0.00151728	-	RNA degradation(ath03018)
LOC110695752	110695752	XP_021728676.1	-0.0246378	0.795053	-1.61814	0.00151877	-	-
LOC110725144	110725144	XP_021760302.1	-0.00821233	0.970014	-1.611	0.00152233	transferase activity, transferring acyl groups	-
LOC110734239	110734239	XP_021769992.1	0.0218901	0.915075	0.773809	0.00153108	-	Protein processing in endoplasmic reticulum(ath04141)
LOC110690480	110690480	XP_021723021.1	0.316046	0.258006	2.83421	0.00153348	-	-
LOC110687978	110687978	XP_021720328.1	-0.123623	0.807692	0.784204	0.00153508	calmodulin binding	-
LOC110709746	110709746	XP_021743665.1	0.13894	0.212465	1.96588	0.00153979	hydrolase activity, hydrolyzing O-glycosyl compounds	Amino sugar and nucleotide sugar metabolism(ath00520)
LOC110698587	110698587	XP_021731741.1	0.0809218	0.849019	-1.94269	0.00153983	-	-
LOC110708261	110708261	XP_021742047.1	-0.140906	0.173244	-2.26973	0.00154224	-	-
LOC110688164	110688164	XP_021720564.1	-0.0247578	0.948261	0.923697	0.00154472	-	-
LOC110681981	110681981	XP_021713870.1	0.0626877	0.721119	1.8237	0.00155548	-	-
LOC110705694	110705694	XP_021739294.1	0.247676	0.0458328	1.04048	0.00155649	lipid metabolic process	Steroid biosynthesis(ath00100)
LOC110686661	110686661	XP_021718956.1	-0.07238	0.934472	-0.566029	0.00156209	-	Homologous recombination(ath03440)
LOC110696509	110696509	XP_021729510.1	0.04731	0.396199	0.607622	0.00156494	-	-
LOC110727982	110727982	XP_021763274.1	0.127836	0.177847	-0.730702	0.00157735	molecular function regulator	-
LOC110699166	110699166	XP_021732344.1	-0.154708	0.32521	-1.57335	0.00158551	-	-
LOC110731974	110731974	XP_021767576.1	-0.40055	0.386969	-1.47585	0.00158586	-	-
LOC110730330	110730330	XP_021765821.1	-0.201359	0.113173	-0.495691	0.00159166	DNA binding transcription factor activity	-
LOC110731348	110731348	XP_021766890.1	0.0296383	0.92251	0.988823	0.00160336	-	-
LOC110692977	110692977	XP_021725759.1	0.0879439	0.359303	-1.37161	0.00160493	-	-
LOC110727347	110727347	XP_021762604.1	0.00419233	0.972009	2.93563	0.00160693	-	Porphyrin and chlorophyll metabolism(ath00860)
LOC110690961	110690961	XP_021723575.1	0.0199803	0.913336	0.5422	0.00161069	transferase activity, transferring hexosyl groups	Various types of N-glycan biosynthesis(ath00513)
LOC110709480	110709480	XP_021743403.1	0.115002	0.16579	-0.769657	0.00161728	-	Terpenoid backbone biosynthesis(ath00900)
LOC110723145	110723145	XP_021758154.1	-0.431788	0.304712	-1.26467	0.00162376	-	-
LOC110729700	110729700	XP_021765167.1	0.0638888	0.693456	-0.85684	0.00162757	oxidoreductase activity, acting on the CH-CH group of donors	Porphyrin and chlorophyll metabolism(ath00860)
LOC110699484	110699484	XP_021732666.1	-0.215067	0.00455419	-1.0631	0.00162976	hydrolase activity, hydrolyzing O-glycosyl compounds	-
LOC110703812	110703812	XP_021737286.1	0.0172624	0.929241	-0.901276	0.00163015	organic acid metabolic process	Alanine, aspartate and glutamate metabolism(ath00250)
LOC110695413	110695413	XP_021728342.1	0.0617201	0.798207	0.929597	0.00163117	nucleoside-triphosphatase activity	-
LOC110718230	110718230	XP_021752742.1	0.13129	0.337716	0.526792	0.00164117	oxidoreductase activity, acting on the CH-CH group of donors	alpha-Linolenic acid metabolism(ath00592)
LOC110694034	110694034	XP_021726887.1	-0.0475252	0.638308	-1.16452	0.00164558	metal cluster binding	-
LOC110720947	110720947	XP_021755739.1	0.111723	0.842866	0.633232	0.00164558	-	Autophagy - other(ath04136)
LOC110732416	110732416	XP_021768049.1	0.00960766	0.983239	-1.52232	0.00164736	-	-
LOC110705467	110705467	XP_021739040.1	0.183235	0.195733	1.195	0.00165572	pigment metabolic process	Porphyrin and chlorophyll metabolism(ath00860)
LOC110711875	110711875	XP_021746011.1	-0.101094	0.662017	-1.79491	0.00165576	-	AGE-RAGE signaling pathway in diabetic complications(ath04933)
LOC110718154	110718154	XP_021752684.1	-0.161782	0.42413	2.12537	0.00165886	nucleoside-triphosphatase activity	-
LOC110728936	110728936	XP_021764296.1	0.143387	0.10323	0.826882	0.00166005	-	-
LOC110732291	110732291	XP_021767901.1	0.0934225	0.565228	-1.25847	0.00166095	-	-
LOC110713977	110713977	XP_021748124.1	0.0919371	0.753237	0.650247	0.00166361	-	-
LOC110730114	110730114	XP_021765581.1	0.17949	0.153839	-0.854104	0.00169898	transferase activity, transferring acyl groups	Glycerophospholipid metabolism(ath00564)
LOC110693682	110693682	XP_021726534.1	0.1668	0.0923371	-0.817169	0.00169964	-	-
LOC110736872	110736872	XP_021772897.1	0.174722	0.354445	-1.17577	0.00170229	-	-
LOC110736184	110736184	XP_021772034.1	0.112117	0.752564	-1.43247	0.00170276	thylakoid part	Photosynthesis(ath00195)
LOC110719296	110719296	XP_021753873.1	-0.0614943	0.632514	0.506323	0.00170981	enzyme binding	-
LOC110734987	110734987	XP_021770798.1	-0.014862	0.955929	0.568843	0.00171013	-	-
LOC110736845	110736845	XP_021772864.1	-0.00282989	0.964423	0.382547	0.00171157	-	-
LOC110686663	110686663	XP_021718958.1	0.0999989	0.684851	0.968451	0.00171632	-	beta-Alanine metabolism(ath00410)
LOC110700609	110700609	XP_021733862.1	0.0926946	0.417049	-1.81941	0.00171715	-	Photosynthesis - antenna proteins(ath00196)
LOC110700588	110700588	XP_021733837.1	0.0777264	0.771565	1.23704	0.00171756	-	Glutathione metabolism(ath00480)
LOC110688153	110688153	XP_021720552.1	-0.0522767	0.779163	0.627916	0.0017194	RNA binding	-
LOC110738360	110738360	XP_021774430.1	0.272951	0.519848	0.888697	0.00172056	calcium ion binding	-
LOC110715809	110715809	XP_021750115.1	-0.28713	0.684694	-2.23921	0.00172127	-	Photosynthesis - antenna proteins(ath00196)
LOC110731873	110731873	XP_021767474.1	0.0250626	0.60939	-0.825487	0.00172544	-	-
LOC110688346	110688346	XP_021720783.1	-0.130062	0.622805	-1.15334	0.00172861	lipid metabolic process	Terpenoid backbone biosynthesis(ath00900)
LOC110690670	110690670	XP_021723218.1	-0.35814	0.149003	-3.53885	0.00173559	-	-
LOC110713964	110713964	XP_021748109.1	-0.0471178	0.433557	0.573165	0.00174073	oxidoreductase activity, acting on paired donors, with incorporation or reduction of molecular oxygen	-
LOC110682516	110682516	XP_021714550.1	0.13485	0.123839	0.631335	0.00175272	inorganic diphosphatase activity	Oxidative phosphorylation(ath00190)
LOC110719867	110719867	XP_021754541.1	-0.103658	0.773353	1.53442	0.00175516	molecular function regulator	-
LOC110712534	110712534	XP_021746693.1	0.236328	0.486036	-2.03553	0.00175653	thylakoid part	-
LOC110703380	110703380	XP_021736872.1	0.0459312	0.770848	-1.37185	0.00177222	-	-
LOC110726102	110726102	XP_021761251.1	0.0524144	0.635637	-1.77526	0.00177472	isomerase activity	-
LOC110723716	110723716	XP_021758764.1	0.185926	0.0397354	-1.36515	0.00178156	isomerase activity	-
LOC110727848	110727848	XP_021763116.1	-0.20087	0.394246	-3.83596	0.00178406	-	Glutathione metabolism(ath00480)
LOC110718882	110718882	XP_021753504.1	0.0157323	0.974626	0.445644	0.00178888	vesicle-mediated transport	-
LOC110721121	110721121	XP_021755942.1	-0.189979	0.406176	-2.48057	0.00179349	-	-
LOC110710363	110710363	XP_021744344.1	0.110607	0.314983	-0.694903	0.00180036	-	Oxidative phosphorylation(ath00190)
LOC110716209	110716209	XP_021750521.1	-0.111207	0.724721	-0.513317	0.00180152	-	-
LOC110712603	110712603	XP_021746767.1	-0.0384184	0.24984	1.06938	0.00180279	-	-
LOC110721522	110721522	XP_021756382.1	-0.114979	0.661677	0.546036	0.00180504	ion transport	-
LOC110720026	110720026	XP_021754722.1	-0.0523867	0.72606	0.690401	0.00180574	coenzyme binding	Sphingolipid metabolism(ath00600)
LOC110704609	110704609	XP_021738109.1	-0.168168	0.32198	0.900406	0.00181101	-	Starch and sucrose metabolism(ath00500)
LOC110689358	110689358	XP_021721829.1	-0.135029	0.758774	0.964832	0.00181874	guanyl nucleotide binding	Ribosome biogenesis in eukaryotes(ath03008)
LOC110737400	110737400	XP_021773448.1	0.126737	0.131426	-0.591517	0.00182051	metal cluster binding	Biotin metabolism(ath00780)
LOC110736590	110736590	XP_021772543.1	-0.071377	0.730698	0.914429	0.00182316	-	-
LOC110702490	110702490	XP_021735901.1	-0.13099	0.0780862	-0.981308	0.00182642	DNA metabolic process	Mismatch repair(ath03430)
LOC110688573	110688573	XP_021721037.1	-0.168871	0.148751	0.559784	0.00182707	hydrolase activity, hydrolyzing O-glycosyl compounds	Starch and sucrose metabolism(ath00500)
LOC110721095	110721095	XP_021755912.1	0.129776	0.40431	-0.809264	0.00182889	coenzyme binding	Biotin metabolism(ath00780)
LOC110691538	110691538	XP_021724166.1	0.248219	0.795725	0.729059	0.00183233	-	-
LOC110691051	110691051	XP_021723678.1	0.304178	0.144419	1.36243	0.00184655	ion transport	-
LOC110712130	110712130	XP_021746253.1	0.0595365	0.86074	0.573978	0.00185308	endomembrane system	Protein processing in endoplasmic reticulum(ath04141)
LOC110717654	110717654	XP_021752100.1	-0.0742687	0.757133	0.810659	0.00185346	-	Purine metabolism(ath00230)
LOC110684163	110684163	XP_021716266.1	-0.268276	0.3141	-0.621328	0.00186794	-	Fatty acid metabolism(ath01212)
LOC110729710	110729710	XP_021765175.1	0.0367182	0.896132	-1.47839	0.00188198	oxidoreductase activity, acting on the CH-CH group of donors	-
LOC110736181	110736181	XP_021772032.1	-0.19536	0.438577	-4.91705	0.00188553	-	-
LOC110698677	110698677	XP_021731867.1	0.0962296	0.654819	0.925588	0.00188761	transferase activity, transferring acyl groups	Glyoxylate and dicarboxylate metabolism(ath00630)
LOC110705916	110705916	XP_021739530.1	-0.0986762	0.582583	-2.26525	0.00188954	antioxidant activity	Phenylpropanoid biosynthesis(ath00940)
LOC110681894	110681894	XP_021713734.1	-0.440238	0.462982	-0.747107	0.00189261	-	-
LOC110701720	110701720	XP_021735041.1	-0.0327648	0.825745	-0.708502	0.00189371	transferase activity, transferring hexosyl groups	-
LOC110686424	110686424	XP_021718729.1	-0.084447	0.8841	0.595824	0.00189434	-	-
LOC110718617	110718617	XP_021753180.1	-0.0441724	0.570724	-0.672979	0.00189546	ADP binding	-
LOC110712543	110712543	XP_021746704.1	-0.0947325	0.761282	-0.902728	0.00189726	-	-
LOC110696232	110696232	XP_021729204.1	0.268766	0.224434	0.871527	0.00189956	coenzyme binding	Carbon fixation in photosynthetic organisms(ath00710)
LOC110723169	110723169	XP_021758187.1	0.0965975	0.632853	-0.671247	0.00189967	-	-
LOC110737036	110737036	XP_021773082.1	-0.00157693	0.98985	-0.733028	0.00190151	organic acid metabolic process	Aminoacyl-tRNA biosynthesis(ath00970)
LOC110695743	110695743	XP_021728662.1	0.227201	0.274322	1.27271	0.00190316	-	-
LOC110716570	110716570	XP_021750888.1	0.0863872	0.888365	1.1454	0.00191598	-	-
LOC110723692	110723692	XP_021758733.1	0.227952	0.518639	0.623243	0.00192428	molecular function regulator	Endocytosis(ath04144)
LOC110684298	110684298	XP_021716430.1	-0.0601235	0.78912	0.589683	0.00192867	-	-
LOC110684257	110684257	XP_021716385.1	-0.130926	0.549864	-2.32441	0.00193043	-	-
LOC110701715	110701715	XP_021735034.1	0.32169	0.365313	-0.949375	0.00194047	-	-
LOC110717634	110717634	XP_021752072.1	-0.0759856	0.660181	-1.11407	0.0019433	-	-
LOC110690949	110690949	XP_021723560.1	-0.131046	0.0332515	0.45319	0.00196072	-	-
LOC110696586	110696586	XP_021729613.1	0.177918	0.215573	0.634592	0.00196427	-	-
LOC110710502	110710502	XP_021744510.1	-0.208317	0.223863	-0.841633	0.00197408	nucleoside-triphosphatase activity	-
LOC110724683	110724683	XP_021759816.1	0.140298	0.0491805	0.584638	0.00197435	cell communication	-
LOC110725315	110725315	XP_021760498.1	0.327562	0.63573	-1.16023	0.00200931	organic acid metabolic process	Nitrogen metabolism(ath00910)
LOC110724732	110724732	XP_021759875.1	-0.190896	0.61113	0.525455	0.0020124	peptidase activity	Plant-pathogen interaction(ath04626)
LOC110699704	110699704	XP_021732923.1	0.139601	0.495551	0.669057	0.00201466	-	-
LOC110692707	110692707	XP_021725438.1	-0.340701	0.530755	0.483881	0.00201542	transferase activity, transferring one-carbon groups	-
LOC110716931	110716931	XP_021751275.1	-0.444689	0.255056	-1.9791	0.00201808	hydrolase activity, hydrolyzing O-glycosyl compounds	Amino sugar and nucleotide sugar metabolism(ath00520)
LOC110731745	110731745	XP_021767334.1	-0.110461	0.109924	0.782495	0.0020205	-	Glycerolipid metabolism(ath00561)
LOC110737009	110737009	XP_021773046.1	-0.0369165	0.651643	0.742336	0.00202053	-	-
[truncated: 792 more rows]

## Sheet: ACC_VS_SALT_diffprot_nodifftran
Gene_id	Tran_id	Prot_id	GO_fun	kegg	Protein(log2fc)	Protein(pval)	Tran(log2fc)	Tran(pval)
LOC110735799	110735799	XP_021771675.1	-	-	-0.327281	0.0304281	-0.162686	0.594069
LOC110714396	110714396	XP_021748596.1	endopeptidase inhibitor activity	-	0.785046	0.00461307	0.421097	0.504
LOC110718641	110718641	XP_021753217.1	metabolic process	-	0.403344	0.0184201	-1.70927	0.156472
LOC110727927	110727927	XP_021763213.1	single-organism process	Metabolic pathways(map01100)	0.313711	0.0453401	0.649855	0.019454
LOC110727114	110727114	XP_021762349.1	catalytic activity	-	-0.987474	0.000721494	0.674901	0.486356
LOC110736339	110736339	XP_021772230.1	-	-	0.433109	0.0376656	-0.0145656	0.920402
LOC110702902	110702902	XP_021736348.1	metabolic process	-	-0.321928	0.0191337	-0.0125547	0.957558
LOC110705373	110705373	XP_021738912.1	-	-	0.482024	0.00640442	-0.087061	0.894881
LOC110712522	110712522	XP_021746683.1	-	-	0.363784	0.00586904	-0.835483	0.0107371
LOC110718117	110718117	XP_021752607.1	catalytic activity	Metabolic pathways(map01100)	0.318801	0.0280135	-0.0232206	0.964756
LOC110713519	110713519	XP_021747657.1	-	-	0.313701	0.0326506	-0.444524	0.0740176
LOC110709812	110709812	XP_021743763.1	metabolic process	-	0.27477	0.0298506	0.829969	0.0279629
LOC110698565	110698565	XP_021731703.1	-	-	-0.283757	0.00386104	0.846918	0.230168
LOC110733051	110733051	XP_021768765.1	metabolic process	DNA replication(map03030)	0.326314	0.000907293	0.968697	0.0210855
LOC110723379	110723379	XP_021758413.1	-	-	0.317844	0.0424676	0.0736035	0.712691
LOC110730583	110730583	XP_021766098.1	catalytic activity	-	-0.453178	0.0453555	-1.31168	0.00592004
LOC110691015	110691015	XP_021723645.1	response to stress	-	0.494754	0.0195479	2.12561	0.00415028
LOC110707499	110707499	XP_021741203.1	single-organism process	Metabolic pathways(map01100)	0.381737	0.0120676	0.363345	0.0123786
LOC110704239	110704239	XP_021737720.1	response to stress	Metabolic pathways(map01100)	-0.340051	0.000365642	-2.28612	0.00590648
LOC110736340	110736340	XP_021772232.1	-	-	0.630624	0.0308809	0.132767	NA
LOC110706638	110706638	XP_021740278.1	nucleic acid binding	-	0.326713	0.0146933	0.741181	0.147835
LOC110715921	110715921	XP_021750232.1	single-organism process	Metabolic pathways(map01100)	0.269836	0.00816292	0.134927	0.830075
LOC110718213	110718213	XP_021752714.1	catalytic activity	DNA replication(map03030)	0.421087	0.0460945	0.786377	0.116539
LOC110740007	110740007	XP_021776183.1	-	Plant-pathogen interaction(map04626)	-0.69528	0.000878171	0.563808	0.212519
LOC110683358	110683358	XP_021715402.1	-	-	0.276401	0.0105208	-0.0113382	0.959209
LOC110686674	110686674	XP_021718974.1	-	Ubiquitin mediated proteolysis(map04120)	0.315698	0.0148899	0.0742619	0.747283
LOC110722814	110722814	XP_021757803.1	single-organism process	Metabolic pathways(map01100)	0.330599	0.0396504	-0.0101331	0.969163
LOC110682117	110682117	XP_021714054.1	response to stress	Metabolic pathways(map01100)	-0.31168	0.0116057	-0.73706	0.145285
LOC110712380	110712380	XP_021746528.1	-	-	0.356376	0.00335177	-0.0164741	0.977628
LOC110689796	110689796	XP_021722294.1	single-organism process	Metabolic pathways(map01100)	0.332456	0.0274003	0.0928056	0.701862
LOC110705395	110705395	XP_021738936.1	-	-	0.951846	0.00918545	-1.90733	0.0459687
LOC110735690	110735690	XP_021771569.1	response to stress	-	0.525088	0.0157797	-0.670818	0.09171
LOC110734979	110734979	XP_021770794.1	endopeptidase inhibitor activity	-	0.718183	0.0203159	0.805844	0.00683148
LOC110734520	110734520	XP_021770377.1	single-organism process	-	0.835023	0.049108	-2.49251	NA
LOC110719301	110719301	XP_021753882.1	catalytic activity	Metabolic pathways(map01100)	-0.2738	0.0346542	-0.413617	0.419166
LOC110697064	110697064	XP_021730094.1	-	-	0.352045	0.00010523	-0.622494	0.0627496
LOC110714960	110714960	XP_021749210.1	-	-	-0.448116	0.00616556	-0.0160211	0.956697
LOC110714315	110714315	XP_021748514.1	endopeptidase inhibitor activity	-	0.300295	0.0413027	-2.52405	NA
LOC110714386	110714386	XP_021748587.1	endopeptidase inhibitor activity	-	0.345113	0.0143453	-4.48934	0.202101
LOC110710712	110710712	XP_021744739.1	catalytic activity	Metabolic pathways(map01100)	-0.558207	0.00099253	0.180129	0.646435
LOC110690525	110690525	XP_021723073.1	catalytic activity	DNA replication(map03030)	0.269939	0.0246747	1.20649	0.180162
LOC110707915	110707915	XP_021741685.1	-	-	0.529946	0.00329403	1.62688	0.208723
LOC110717180	110717180	XP_021751517.1	metabolic process	-	-0.4212	0.0432529	0.394961	0.410502
LOC110712849	110712849	XP_021746994.1	-	-	-0.623529	0.0362581	-2.77988	0.0335101
LOC110729669	110729669	XP_021765132.1	-	-	0.316715	0.00575825	0.609413	0.0168129
LOC110733389	110733389	XP_021769121.1	metabolic process	DNA replication(map03030)	0.275631	0.00395551	-0.0772862	0.936182
LOC110703261	110703261	XP_021736732.1	catalytic activity	Metabolic pathways(map01100)	-0.378344	0.000384892	-0.167176	0.779645
LOC110692795	110692795	XP_021725562.1	single-organism process	Metabolic pathways(map01100)	0.294617	0.000570171	0.518916	0.22139
LOC110725791	110725791	XP_021760951.1	single-organism process	Metabolic pathways(map01100)	-0.284629	0.00123399	-0.611353	0.0307907
LOC110683255	110683255	XP_021715291.1	metabolic process	DNA replication(map03030)	0.314652	0.00231217	0.595989	0.365585
LOC110707755	110707755	XP_021741490.1	-	-	0.299233	0.00387976	-0.213369	0.352575
LOC110727333	110727333	XP_021762591.1	-	-	0.383613	0.0188218	-0.104317	0.542496
LOC110693474	110693474	XP_021726283.1	-	-	-0.304358	0.00358623	-3.88058	0.186427
LOC110728006	110728006	XP_021763300.1	catalytic activity	-	0.588031	0.0342032	0.197365	0.572332
LOC110711073	110711073	XP_021745135.1	-	-	0.536531	0.0102016	2.05174	0.4404
LOC110684736	110684736	XP_021716867.1	-	-	0.478124	0.00527513	-0.789481	0.755428
LOC110729893	110729893	XP_021765370.1	-	-	0.290166	0.00354406	-4.19819	0.108514
LOC110697673	110697673	XP_021730744.1	-	-	0.278202	0.0179686	-0.351255	0.739829
LOC110682165	110682165	XP_021714114.1	nucleic acid binding	-	0.341772	0.00306483	0.346425	0.152489
LOC110699329	110699329	XP_021732533.1	protein binding	-	0.377392	0.0245974	-0.36039	0.602718
LOC110699592	110699592	XP_021732786.1	catalytic activity	Metabolic pathways(map01100)	0.402428	0.0301161	0.0724849	0.773467
LOC110725539	110725539	XP_021760692.1	single-organism process	-	0.390117	0.000398849	0.521698	0.121732
LOC110708322	110708322	XP_021742119.1	-	-	-0.43504	0.00781828	-1.49185	0.0145688
LOC110728925	110728925	XP_021764282.1	single-organism process	-	0.954216	0.0012424	-4.91401	0.0816577
LOC110688397	110688397	XP_021720829.1	-	-	0.375073	0.00130799	-0.988784	0.0939171
LOC110713696	110713696	XP_021747844.1	protein binding	Glutathione metabolism(map00480)	-0.264491	0.00763083	-1.21248	0.180855
LOC110738751	110738751	XP_021774868.1	catalytic activity	Metabolic pathways(map01100)	0.502882	0.0417433	0.436924	0.203091
LOC110710869	110710869	XP_021744902.1	single-organism process	-	-0.272149	0.00141601	0.0439462	0.86847
LOC110703315	110703315	XP_021736795.1	-	-	0.309745	0.000578831	-1.47849	0.262886

## Sheet: ACC_VS_SALT_difftran_nodiffprot
Gene_id	Tran_id	Prot_id	Protein(log2fc)	Protein(pval)	Tran(log2fc)	Tran(pval)	GO_fun	kegg
LOC110707774	110707774	XP_021741515.1	-0.30186	0.146092	-9.00809	1.91398e-30	defense response	-
LOC110683508	110683508	XP_021715590.1	0.0933187	0.563498	-4.27166	2.13842e-30	-	-
LOC110724460	110724460	XP_021759572.1	-0.22747	0.143479	-2.88524	1.01675e-27	-	Glutathione metabolism(ath00480)
LOC110735801	110735801	XP_021771676.1	0.0621468	0.86349	-5.13031	1.30633e-22	electron transfer activity	-
LOC110702608	110702608	XP_021736038.1	-0.0229598	0.858106	-1.6564	3.53305e-22	transferase activity, transferring hexosyl groups	-
LOC110718594	110718594	XP_021753146.1	-0.032785	0.885373	-6.9696	1.11543e-21	-	-
LOC110727951	110727951	XP_021763234.1	-0.170191	0.352361	-5.77891	7.14398e-20	defense response	-
LOC110714725	110714725	XP_021748953.1	-0.0187732	0.837121	-2.87646	2.14388e-19	transferase activity, transferring hexosyl groups	-
LOC110717404	110717404	XP_021751780.1	-0.208587	0.0791599	-11.4287	3.23978e-18	defense response	-
LOC110731115	110731115	XP_021766645.1	0.0947653	0.685251	-2.5753	4.32788e-18	-	-
LOC110738811	110738811	XP_021774942.1	-0.304535	0.226185	-8.74099	7.97267e-18	defense response	-
LOC110729861	110729861	XP_021765340.1	-0.140667	0.110309	1.31189	8.52275e-18	nucleoside-triphosphatase activity	-
LOC110681694	110681694	XP_021713522.1	0.169683	0.669904	-7.73318	1.14559e-16	-	-
LOC110714529	110714529	XP_021748755.1	0.16624	0.420043	-3.88512	5.19595e-16	-	Flavonoid biosynthesis(ath00941)
LOC110716842	110716842	XP_021751180.1	-0.333858	0.126809	-4.93516	1.02274e-15	defense response	-
LOC110712567	110712567	XP_021746726.1	0.0610148	0.157107	-1.14298	2.13253e-15	-	Fatty acid metabolism(ath01212)
LOC110707325	110707325	XP_021741034.1	-0.169221	0.477339	-5.40559	6.3349e-15	-	-
LOC110690676	110690676	XP_021723225.1	-0.0626397	0.8966	-8.00713	1.16222e-14	-	-
LOC110723233	110723233	XP_021758264.1	0.158042	0.592828	-6.48995	1.46152e-14	nutrient reservoir activity	-
LOC110710188	110710188	XP_021744147.1	-0.0422876	0.677232	-6.75625	1.75203e-14	-	Sesquiterpenoid and triterpenoid biosynthesis(ath00909)
LOC110719674	110719674	XP_021754345.1	0.0916739	0.673029	-1.89599	2.34979e-14	hydrolase activity, acting on glycosyl bonds	Starch and sucrose metabolism(ath00500)
LOC110707218	110707218	XP_021740915.1	0.0667504	0.183056	1.43441	2.44074e-14	-	-
LOC110687202	110687202	XP_021719506.1	-0.162514	0.0223852	1.72399	2.93498e-14	-	-
LOC110695210	110695210	XP_021728128.1	0.170981	0.191408	-3.93881	3.20708e-14	-	Phenylpropanoid biosynthesis(ath00940)
LOC110695881	110695881	XP_021728798.1	-0.0390543	0.826413	-1.58373	3.82174e-14	-	-
LOC110702644	110702644	XP_021736084.1	-0.182552	0.063988	-5.46877	1.51264e-13	-	Glutathione metabolism(ath00480)
LOC110720582	110720582	XP_021755316.1	-0.158222	0.525831	-2.80078	1.61742e-13	cell periphery	-
LOC110682979	110682979	XP_021715009.1	-0.0706925	0.898929	-6.27184	1.73317e-13	nutrient reservoir activity	-
LOC110738812	110738812	XP_021774943.1	-0.206339	0.220093	-9.19871	2.48873e-13	defense response	-
LOC110726823	110726823	XP_021762037.1	0.000870733	0.99425	-5.77106	2.5495e-13	-	-
LOC110711803	110711803	XP_021745923.1	-0.0640783	0.366909	-2.6303	2.75756e-13	-	-
LOC110715705	110715705	XP_021749993.1	-0.12121	0.0132494	3.27713	2.76242e-13	proteolysis	-
LOC110737847	110737847	XP_021773884.1	0.359182	0.519586	2.64275	4.41876e-13	-	-
LOC110714250	110714250	XP_021748439.1	-0.281437	0.314477	-3.51002	5.15107e-13	-	-
LOC110695367	110695367	XP_021728303.1	0.0447561	0.92238	-9.2262	5.30325e-13	-	-
LOC110739676	110739676	XP_021775822.1	-0.131997	0.0410551	-4.05231	7.09783e-13	transferase activity, transferring acyl groups	Cutin, suberine and wax biosynthesis(ath00073)
LOC110690547	110690547	XP_021723100.1	0.301718	0.557928	-1.50441	7.88525e-13	-	-
LOC110717170	110717170	XP_021751506.1	-0.373026	0.135125	-4.77609	9.01607e-13	-	-
LOC110735411	110735411	XP_021771295.1	-0.0240724	0.496823	-1.88773	1.14184e-12	-	-
LOC110713630	110713630	XP_021747778.1	0.0881604	0.475564	-5.1358	1.5336e-12	transferase activity, transferring hexosyl groups	-
LOC110711869	110711869	XP_021746005.1	0.0285585	0.777479	-1.40677	2.82153e-12	copper ion binding	-
LOC110731143	110731143	XP_021766670.1	-0.0629556	0.873768	-9.58903	3.11558e-12	-	-
LOC110692720	110692720	XP_021725455.1	0.306835	0.43562	-9.59866	4.09313e-12	transferase activity, transferring hexosyl groups	-
LOC110719130	110719130	XP_021753728.1	-0.040642	0.727806	-4.96929	4.72937e-12	antioxidant activity	Phenylpropanoid biosynthesis(ath00940)
LOC110717626	110717626	XP_021752065.1	-0.143915	0.540374	-3.30329	1.01844e-11	copper ion binding	-
LOC110724462	110724462	XP_021759574.1	0.0367221	0.823238	-3.20139	1.15757e-11	-	Flavonoid biosynthesis(ath00941)
LOC110720867	110720867	XP_021755638.1	0.198771	0.101788	1.75523	1.25176e-11	hydrolase activity, acting on glycosyl bonds	-
LOC110682546	110682546	XP_021714590.1	-0.386583	0.117656	-4.46245	1.26411e-11	antioxidant activity	Phenylpropanoid biosynthesis(ath00940)
LOC110699378	110699378	XP_021732594.1	-0.133399	0.145098	-4.68054	1.42152e-11	antioxidant activity	Phenylpropanoid biosynthesis(ath00940)
LOC110702412	110702412	XP_021735806.1	-0.0264855	0.777238	-5.34537	1.45332e-11	iron ion binding	Cutin, suberine and wax biosynthesis(ath00073)
LOC110729100	110729100	XP_021764496.1	-0.203485	0.418837	-4.66864	1.58892e-11	nucleoside-triphosphatase activity	-
LOC110718484	110718484	XP_021753002.1	0.0741207	0.347279	-8.80345	1.59111e-11	transferase activity, transferring one-carbon groups	Tryptophan metabolism(ath00380)
LOC110712416	110712416	XP_021746570.1	-0.152144	0.39253	-6.74405	1.71056e-11	-	-
LOC110720578	110720578	XP_021755311.1	0.147782	0.669165	-2.09289	2.78591e-11	active transmembrane transporter activity	ABC transporters(ath02010)
LOC110717403	110717403	XP_021751779.1	-0.0763975	0.593668	-6.00501	3.1045e-11	defense response	-
LOC110704238	110704238	XP_021737719.1	-0.198978	0.00324238	-3.23697	3.99695e-11	antioxidant activity	Phenylpropanoid biosynthesis(ath00940)
LOC110702748	110702748	XP_021736181.1	-0.0527876	0.715352	-3.55897	4.15683e-11	-	-
LOC110719968	110719968	XP_021754662.1	-0.180625	0.349404	-2.42766	7.10409e-11	iron ion binding	-
LOC110714577	110714577	XP_021748808.1	0.244227	0.0371343	1.17173	8.23335e-11	-	Protein processing in endoplasmic reticulum(ath04141)
LOC110694862	110694862	XP_021727719.1	-0.212852	0.23487	-8.794	1.18013e-10	phosphoric ester hydrolase activity	-
LOC110719473	110719473	XP_021754120.1	0.241565	0.359328	2.60001	1.28659e-10	-	-
LOC110683403	110683403	XP_021715456.1	-0.127899	0.110418	-1.20307	1.5894e-10	-	Glutathione metabolism(ath00480)
LOC110705154	110705154	XP_021738698.1	0.52044	0.0802253	1.83092	1.6897e-10	-	-
LOC110709557	110709557	XP_021743469.1	0.0310499	0.727312	1.26635	2.74541e-10	-	-
LOC110685209	110685209	XP_021717383.1	0.245994	0.169746	-8.45468	3.06592e-10	nutrient reservoir activity	-
LOC110729654	110729654	XP_021765117.1	-0.1773	0.0744189	-8.31588	3.32098e-10	transferase activity, transferring one-carbon groups	Phenylpropanoid biosynthesis(ath00940)
LOC110713345	110713345	XP_021747494.1	0.054006	0.750333	1.6732	3.95913e-10	defense response	-
LOC110730498	110730498	XP_021765991.1	-0.608859	0.488922	-8.35711	4.31179e-10	nutrient reservoir activity	-
LOC110700469	110700469	XP_021733703.1	0.145854	0.48962	1.68992	4.51087e-10	hydrolase activity, acting on glycosyl bonds	Amino sugar and nucleotide sugar metabolism(ath00520)
LOC110690675	110690675	XP_021723224.1	0.0404962	0.63619	-5.70815	6.46498e-10	-	-
LOC110694117	110694117	XP_021726973.1	-0.120058	0.0934367	2.08783	6.47334e-10	-	-
LOC110695934	110695934	XP_021728860.1	-0.0038744	0.981421	-8.28834	6.64054e-10	antioxidant activity	Phenylpropanoid biosynthesis(ath00940)
LOC110714494	110714494	XP_021748714.1	-0.0336815	0.687329	-3.98792	7.27673e-10	transferase activity, transferring acyl groups	Glycerophospholipid metabolism(ath00564)
LOC110729906	110729906	XP_021765388.1	0.165195	0.554592	-2.85971	9.81149e-10	-	-
LOC110718578	110718578	XP_021753130.1	-0.186897	0.480795	-8.26018	1.1138e-09	-	-
LOC110705213	110705213	XP_021738762.1	-0.111506	0.118229	1.35237	1.12245e-09	transferase activity, transferring acyl groups	-
LOC110686004	110686004	XP_021718272.1	-0.00973403	0.938123	1.89457	1.25592e-09	-	-
LOC110715590	110715590	XP_021749874.1	0.216846	0.268076	-4.08478	1.26708e-09	-	-
LOC110719773	110719773	XP_021754444.1	0.231457	0.534909	-8.42718	1.80116e-09	nutrient reservoir activity	-
LOC110684791	110684791	XP_021716908.1	-0.0636427	0.319912	-3.01587	1.95634e-09	nucleotidyltransferase activity	Amino sugar and nucleotide sugar metabolism(ath00520)
LOC110714499	110714499	XP_021748721.1	0.0543099	0.220998	-2.44051	2.28101e-09	-	-
LOC110681695	110681695	XP_021713524.1	0.0507402	0.870704	-8.01139	2.72055e-09	-	-
LOC110690725	110690725	XP_021723298.1	0.185036	0.228935	-2.3287	3.35584e-09	-	-
LOC110730694	110730694	XP_021766211.1	-0.0475074	0.676765	-8.53247	3.49559e-09	-	-
LOC110686451	110686451	XP_021718767.1	-0.187399	0.168124	-3.76082	3.93875e-09	-	Glutathione metabolism(ath00480)
LOC110740038	110740038	XP_021776216.1	-0.0557638	0.799072	1.46574	5.33462e-09	-	-
LOC110687936	110687936	XP_021720275.1	-0.2089	0.299023	-7.79045	5.46893e-09	iron ion binding	-
LOC110739769	110739769	XP_021775935.1	-0.177936	0.0610761	-6.87058	5.82119e-09	hydrolase activity, acting on glycosyl bonds	Phenylpropanoid biosynthesis(ath00940)
LOC110701315	110701315	XP_021734643.1	0.00144252	0.992236	1.12525	5.87104e-09	regulation of biological quality	Protein processing in endoplasmic reticulum(ath04141)
LOC110697177	110697177	XP_021730216.1	-0.193655	0.581787	-7.82509	6.22187e-09	defense response	-
LOC110698123	110698123	XP_021731227.1	0.00214025	0.988726	-4.28013	8.56225e-09	-	-
LOC110735480	110735480	XP_021771363.1	-0.0247399	0.587068	-2.16245	8.95546e-09	transferase activity, transferring hexosyl groups	-
LOC110706117	110706117	XP_021739722.1	0.0720108	0.381373	-1.53046	9.16988e-09	-	-
LOC110695977	110695977	XP_021728919.1	-0.018359	0.894874	2.31561	9.44112e-09	oxidoreductase activity, acting on single donors with incorporation of molecular oxygen	Linoleic acid metabolism(ath00591)
LOC110724781	110724781	XP_021759939.1	0.130279	0.337044	-2.04673	1.01837e-08	-	Flavonoid biosynthesis(ath00941)
LOC110694950	110694950	XP_021727831.1	-0.0231937	0.80084	-1.02195	1.03667e-08	-	-
LOC110710965	110710965	XP_021744997.1	0.0116356	0.978596	-3.28272	1.07576e-08	electron transfer activity	-
LOC110702126	110702126	XP_021735486.1	-0.312627	0.0906685	-8.08501	1.16723e-08	hydrolase activity, acting on glycosyl bonds	-
LOC110699375	110699375	XP_021732591.1	-0.267742	0.113456	-1.28522	1.28864e-08	antioxidant activity	Phenylpropanoid biosynthesis(ath00940)
LOC110727984	110727984	XP_021763277.1	-0.650359	0.228033	-3.46283	1.39045e-08	-	Glutathione metabolism(ath00480)
LOC110685850	110685850	XP_021718077.1	-0.271338	0.168603	-5.14108	1.47093e-08	antioxidant activity	Phenylpropanoid biosynthesis(ath00940)
LOC110693910	110693910	XP_021726778.1	0.05081	0.451275	-1.37326	1.47641e-08	small molecule biosynthetic process	Biosynthesis of amino acids(ath01230)
LOC110699037	110699037	XP_021732219.1	-0.320224	0.238754	2.08244	1.54801e-08	hydrolase activity, acting on glycosyl bonds	-
LOC110719514	110719514	XP_021754159.1	-0.0897752	0.191012	-4.31599	1.70297e-08	oxidoreductase activity, acting on CH-OH group of donors	-
LOC110724262	110724262	XP_021759377.1	-0.15866	0.499927	0.960017	1.77728e-08	-	Phenylpropanoid biosynthesis(ath00940)
LOC110699715	110699715	XP_021732934.1	-0.0924462	0.231636	-4.02383	1.93458e-08	antioxidant activity	Phenylpropanoid biosynthesis(ath00940)
LOC110727953	110727953	XP_021763237.1	-0.291581	0.189198	-3.96683	1.96989e-08	defense response	-
LOC110695268	110695268	XP_021728212.1	-0.0172872	0.96532	-3.0818	1.97301e-08	-	-
LOC110682884	110682884	XP_021714916.1	-0.0149831	0.943387	-1.28804	2.0115e-08	-	Protein processing in endoplasmic reticulum(ath04141)
LOC110689657	110689657	XP_021722115.1	-0.068198	0.797741	-9.01235	2.08801e-08	-	-
LOC110710764	110710764	XP_021744791.1	-0.21146	0.485226	-2.75473	2.12819e-08	-	-
LOC110696058	110696058	XP_021729019.1	-0.0210188	0.486972	-0.881314	2.18838e-08	nucleoside-triphosphatase activity	-
LOC110698699	110698699	XP_021731892.1	-0.427067	0.30456	-4.29225	2.20129e-08	-	-
LOC110712549	110712549	XP_021746710.1	-0.23141	0.427047	-2.94974	2.24887e-08	iron ion binding	Cutin, suberine and wax biosynthesis(ath00073)
LOC110687864	110687864	XP_021720199.1	-0.0238608	0.878815	0.933895	2.44007e-08	-	-
LOC110725199	110725199	XP_021760373.1	-0.0929126	0.556333	-1.7807	2.59982e-08	-	-
LOC110684308	110684308	XP_021716438.1	-0.0299577	0.831306	-3.35771	2.78175e-08	hydrolase activity, acting on glycosyl bonds	Phenylpropanoid biosynthesis(ath00940)
LOC110701926	110701926	XP_021735226.1	-0.00534854	0.903142	-1.11321	3.13455e-08	-	-
LOC110738341	110738341	XP_021774402.1	-0.114635	0.018713	-3.92634	4.07507e-08	phosphoric ester hydrolase activity	-
LOC110709461	110709461	XP_021743366.1	-0.109784	0.56342	-2.91443	4.52602e-08	active transmembrane transporter activity	-
LOC110700578	110700578	XP_021733828.1	-0.111619	0.154209	-3.2655	4.53773e-08	oxidoreductase activity, acting on CH-OH group of donors	Phenylpropanoid biosynthesis(ath00940)
LOC110730726	110730726	XP_021766242.1	0.242549	0.198037	-2.43195	5.23791e-08	transferase activity, transferring acyl groups	Fatty acid elongation(ath00062)
LOC110682049	110682049	XP_021713957.1	0.305782	0.0545597	-3.19829	5.43855e-08	-	Phenylpropanoid biosynthesis(ath00940)
LOC110727950	110727950	XP_021763233.1	-0.204623	0.487889	-7.07662	6.0206e-08	defense response	-
LOC110724627	110724627	XP_021759743.1	-0.237784	0.629013	-1.43138	6.80688e-08	-	Photosynthesis(ath00195)
LOC110739071	110739071	XP_021775213.1	0.102232	0.409693	1.12982	6.97501e-08	-	-
LOC110689778	110689778	XP_021722273.1	0.207761	0.532626	-5.73742	7.41127e-08	defense response	-
LOC110691775	110691775	XP_021724415.1	-0.14254	0.110643	-1.6946	7.49568e-08	-	-
LOC110723959	110723959	XP_021759066.1	-0.158081	0.000562208	1.21821	8.57777e-08	lipid metabolic process	-
LOC110735671	110735671	XP_021771550.1	-0.35633	0.214781	2.09147	9.36205e-08	antioxidant activity	Phenylpropanoid biosynthesis(ath00940)
LOC110736655	110736655	XP_021772629.1	0.0276412	0.850934	-3.47535	9.4002e-08	-	-
LOC110689777	110689777	XP_021722272.1	-0.131069	0.586643	-2.09898	9.64659e-08	defense response	-
LOC110681958	110681958	XP_021713839.1	0.0820612	0.204498	1.59487	9.81271e-08	-	-
LOC110692325	110692325	XP_021725030.1	-0.162016	0.362193	-2.67049	1.19268e-07	-	Pantothenate and CoA biosynthesis(ath00770)
LOC110720455	110720455	XP_021755181.1	-0.0925498	0.64147	0.79517	1.32921e-07	nucleoside-triphosphatase activity	-
LOC110697213	110697213	XP_021730258.1	0.121697	0.553549	3.26471	1.33877e-07	hydrolase activity, acting on glycosyl bonds	-
LOC110694158	110694158	XP_021727022.1	-0.177598	0.465121	-2.69435	1.36476e-07	-	-
LOC110733625	110733625	XP_021769388.1	0.113868	0.157479	-2.58899	1.71496e-07	-	-
LOC110683530	110683530	XP_021715614.1	-0.0018459	0.98211	1.1195	1.7467e-07	hydrolase activity, acting on glycosyl bonds	Phenylpropanoid biosynthesis(ath00940)
LOC110737897	110737897	XP_021773936.1	-0.00528422	0.954519	1.13161	1.75365e-07	iron ion binding	-
LOC110692926	110692926	XP_021725698.1	-0.0587523	0.619589	-7.10257	1.781e-07	antioxidant activity	Phenylpropanoid biosynthesis(ath00940)
LOC110715085	110715085	XP_021749356.1	-0.0299898	0.662046	-7.01992	1.87026e-07	-	-
LOC110702476	110702476	XP_021735878.1	0.200151	0.0646976	2.35026	1.87184e-07	-	-
LOC110683689	110683689	XP_021715770.1	0.27767	0.183484	-3.82802	2.2944e-07	-	-
LOC110690671	110690671	XP_021723219.1	0.115466	0.740858	-1.22108	2.40148e-07	-	-
LOC110685912	110685912	XP_021718160.1	-0.2176	0.301844	-1.53772	2.48229e-07	-	-
LOC110715012	110715012	XP_021749277.1	-0.0363566	0.788607	1.13	3.11629e-07	hydrolase activity, acting on glycosyl bonds	Amino sugar and nucleotide sugar metabolism(ath00520)
LOC110707776	110707776	XP_021741516.1	0.715665	0.303049	-1.63579	3.34591e-07	defense response	-
LOC110698313	110698313	XP_021731414.1	-0.0277728	0.618433	-2.94222	3.50867e-07	-	-
LOC110712262	110712262	XP_021746415.1	-0.028508	0.768962	-0.770943	3.66021e-07	-	-
LOC110693841	110693841	XP_021726693.1	-0.185658	0.301266	-2.34346	3.76972e-07	transferase activity, transferring acyl groups	-
LOC110693624	110693624	XP_021726458.1	0.0865334	0.396107	0.668842	3.851e-07	-	-
LOC110714762	110714762	XP_021749000.1	-0.055497	0.57232	-0.775174	3.91349e-07	-	Cysteine and methionine metabolism(ath00270)
LOC110733828	110733828	XP_021769590.1	0.0345684	0.736264	0.904412	3.91939e-07	coenzyme binding	Cysteine and methionine metabolism(ath00270)
LOC110690728	110690728	XP_021723297.1	-0.104958	0.211774	-3.21751	3.95513e-07	hydrolase activity, acting on glycosyl bonds	Fructose and mannose metabolism(ath00051)
LOC110689629	110689629	XP_021722090.1	-0.00109327	0.984556	-1.34645	4.17067e-07	-	-
LOC110683465	110683465	XP_021715535.1	-0.0696874	0.379244	-1.13982	4.32122e-07	cellular aldehyde metabolic process	Vitamin B6 metabolism(ath00750)
LOC110694523	110694523	XP_021727399.1	0.156135	0.367054	-3.08195	4.36441e-07	defense response	-
LOC110733542	110733542	XP_021769298.1	-0.120008	0.0838764	-1.33407	4.55695e-07	antioxidant activity	Phenylpropanoid biosynthesis(ath00940)
LOC110702591	110702591	XP_021736017.1	0.0659381	0.521185	-1.69264	4.97987e-07	-	-
LOC110726689	110726689	XP_021761852.1	0.0900315	0.313925	-0.932588	5.80306e-07	-	-
LOC110711048	110711048	XP_021745116.1	-0.195598	0.391514	0.829444	5.97323e-07	-	-
LOC110711362	110711362	XP_021745424.1	-0.0537956	0.138909	-6.21114	6.26784e-07	transferase activity, transferring hexosyl groups	-
LOC110683528	110683528	XP_021715610.1	0.137871	0.251266	0.995948	6.33771e-07	oxidoreductase activity, acting on CH-OH group of donors	Tryptophan metabolism(ath00380)
LOC110738473	110738473	XP_021774576.1	-0.158651	0.375236	-2.48538	6.58583e-07	oxidoreductase activity, acting on paired donors, with incorporation or reduction of molecular oxygen	-
LOC110693243	110693243	XP_021726090.1	0.0835966	0.535046	1.87682	6.88031e-07	-	-
LOC110693575	110693575	XP_021726399.1	-0.0290612	0.791068	-6.96436	6.99169e-07	oxidoreductase activity, acting on diphenols and related substances as donors	-
LOC110723040	110723040	XP_021758006.1	0.0389476	0.651885	-0.921707	7.32598e-07	transferase activity, transferring acyl groups	Fatty acid elongation(ath00062)
LOC110700674	110700674	XP_021733943.1	0.0332613	0.828904	-1.86839	7.32879e-07	oxidoreductase activity, acting on CH-OH group of donors	Amino sugar and nucleotide sugar metabolism(ath00520)
LOC110715157	110715157	XP_021749418.1	0.249825	0.10915	1.58752	8.59698e-07	-	-
LOC110690734	110690734	XP_021723311.1	0.0744787	0.677258	-3.96204	8.72724e-07	-	-
LOC110688721	110688721	XP_021721174.1	0.0899751	0.674645	-1.55776	9.52563e-07	hydrolase activity, acting on glycosyl bonds	-
LOC110707826	110707826	XP_021741568.1	0.0350648	0.677551	-1.44402	9.833e-07	-	-
LOC110731275	110731275	XP_021766810.1	0.0432802	0.217233	1.02107	1.05392e-06	multi-organism process	-
LOC110686448	110686448	XP_021718763.1	-0.0952296	0.63021	-1.50793	1.13541e-06	-	-
LOC110688446	110688446	XP_021720890.1	-0.249126	0.651982	-1.65931	1.20131e-06	-	Protein processing in endoplasmic reticulum(ath04141)
LOC110691892	110691892	XP_021724555.1	-0.113489	0.620219	-2.91343	1.20227e-06	-	-
LOC110696392	110696392	XP_021729369.1	-0.0304044	0.703876	-1.02418	1.2845e-06	-	Glutathione metabolism(ath00480)
LOC110739510	110739510	XP_021775650.1	-0.163594	0.339316	-2.03961	1.35964e-06	transferase activity, transferring one-carbon groups	Tryptophan metabolism(ath00380)
LOC110718570	110718570	XP_021753119.1	-0.0658751	0.701668	-4.58284	1.37289e-06	-	-
LOC110739537	110739537	XP_021775682.1	0.0433043	0.66119	1.06554	1.40543e-06	multi-organism process	-
LOC110691988	110691988	XP_021724666.1	-0.458971	0.287519	-7.24173	1.42651e-06	-	Flavonoid biosynthesis(ath00941)
LOC110687834	110687834	XP_021720167.1	-0.159508	0.386132	1.36888	1.48934e-06	iron ion binding	-
LOC110733653	110733653	XP_021769422.1	-0.188781	0.0974385	0.774844	1.51872e-06	cell communication	Plant hormone signal transduction(ath04075)
LOC110735797	110735797	XP_021771674.1	-0.177467	0.20799	-1.22658	1.57695e-06	-	-
LOC110730872	110730872	XP_021766395.1	-0.105675	0.115704	-1.49668	1.58259e-06	reactive oxygen species metabolic process	Peroxisome(ath04146)
LOC110695766	110695766	XP_021728692.1	-0.364697	0.115418	-1.98439	1.60757e-06	-	-
LOC110736038	110736038	XP_021771887.1	0.177695	0.279133	-4.51956	1.7472e-06	-	-
LOC110732988	110732988	XP_021768677.1	-0.00490974	0.98718	-2.65223	1.85288e-06	-	Galactose metabolism(ath00052)
LOC110708294	110708294	XP_021742083.1	0.00522368	0.98451	-1.22107	1.95514e-06	-	-
LOC110689717	110689717	XP_021722190.1	-0.231857	0.350316	-1.16737	2.15272e-06	transferase activity, transferring hexosyl groups	-
LOC110688258	110688258	XP_021720670.1	-0.0953599	0.21446	-1.07595	2.2272e-06	cellular aldehyde metabolic process	Vitamin B6 metabolism(ath00750)
LOC110700070	110700070	XP_021733264.1	0.112144	0.608718	0.756835	2.44983e-06	-	-
LOC110731025	110731025	XP_021766573.1	-0.114995	0.0487675	-5.73364	2.47616e-06	-	-
LOC110684182	110684182	XP_021716281.1	0.0990878	0.077224	1.66484	2.51404e-06	-	-
LOC110730849	110730849	XP_021766371.1	0.0972859	0.37203	-0.913301	2.57895e-06	-	-
LOC110719561	110719561	XP_021754216.1	-0.0261492	0.724033	-2.52298	2.5955e-06	-	-
LOC110702467	110702467	XP_021735867.1	0.0357463	0.532509	0.736835	2.68205e-06	-	RNA degradation(ath03018)
LOC110700425	110700425	XP_021733658.1	-0.195649	0.0756187	-1.04015	2.70583e-06	iron ion binding	-
LOC110703316	110703316	XP_021736792.1	0.197151	0.235228	-1.37178	2.87541e-06	-	-
LOC110724401	110724401	XP_021759514.1	0.283163	0.648618	-3.11839	2.89997e-06	-	-
LOC110711009	110711009	XP_021745068.1	0.305278	0.52876	-1.72518	2.94076e-06	-	-
LOC110712170	110712170	XP_021746305.1	-0.00387656	0.922151	0.91136	3.0386e-06	inositol trisphosphate kinase activity	Inositol phosphate metabolism(ath00562)
LOC110708633	110708633	XP_021742502.1	0.00235759	0.953649	1.17564	3.06116e-06	oxidoreductase activity, acting on single donors with incorporation of molecular oxygen	Linoleic acid metabolism(ath00591)
LOC110694962	110694962	XP_021727841.1	0.0306968	0.91023	-1.05687	3.15642e-06	-	-
LOC110725775	110725775	XP_021760938.1	0.295254	0.539765	-1.8631	3.3163e-06	electron transfer activity	-
LOC110692855	110692855	XP_021725631.1	-0.0228101	0.886713	-2.06288	3.32527e-06	-	-
LOC110739783	110739783	XP_021775946.1	0.0657498	0.439009	0.956421	3.46769e-06	-	Phenylpropanoid biosynthesis(ath00940)
LOC110702048	110702048	XP_021735383.1	-0.283307	0.229471	0.780871	3.65924e-06	-	-
LOC110715286	110715286	XP_021749542.1	0.0597841	0.854622	-1.70904	3.6716e-06	-	-
LOC110692544	110692544	XP_021725274.1	0.0759383	0.328391	-6.66138	3.73678e-06	defense response	-
LOC110735188	110735188	XP_021771051.1	0.041529	0.621637	-2.3216	3.88601e-06	-	-
LOC110731377	110731377	XP_021766927.1	-0.060463	0.561712	-0.96387	4.03857e-06	lipid binding	-
LOC110719286	110719286	XP_021753864.1	-0.0848112	0.557028	-1.73711	4.04563e-06	-	-
LOC110739243	110739243	XP_021775397.1	0.153226	0.202013	0.802045	4.43588e-06	-	-
LOC110693415	110693415	XP_021726227.1	-0.0995101	0.146616	-2.6604	4.6959e-06	-	-
LOC110726461	110726461	XP_021761632.1	-0.399292	0.0662394	-1.25026	4.87067e-06	-	Glutathione metabolism(ath00480)
LOC110697264	110697264	XP_021730320.1	0.21412	0.152169	1.37151	5.28717e-06	-	-
LOC110683529	110683529	XP_021715613.1	0.00862085	0.930293	0.674823	5.92921e-06	chromosome	-
LOC110726895	110726895	XP_021762108.1	0.116275	0.644363	-1.04226	6.02257e-06	oxidoreductase activity, acting on CH-OH group of donors	-
LOC110714220	110714220	XP_021748405.1	-0.144042	0.166968	-1.16153	6.03444e-06	-	-
LOC110718100	110718100	XP_021752594.1	0.273914	0.388117	-1.20612	6.05691e-06	-	-
LOC110691537	110691537	XP_021724165.1	0.0877291	0.522132	1.31112	6.18778e-06	transferase activity, transferring hexosyl groups	Zeatin biosynthesis(ath00908)
LOC110703396	110703396	XP_021736892.1	-0.0436288	0.671637	0.958531	6.28783e-06	-	-
LOC110709666	110709666	XP_021743576.1	0.0577368	0.296025	0.765259	6.52593e-06	-	MAPK signaling pathway - plant(ath04016)
LOC110697974	110697974	XP_021731061.1	0.0154489	0.852338	1.09447	6.53541e-06	-	-
LOC110687224	110687224	XP_021719533.1	-0.0547644	0.462065	0.875875	6.62724e-06	-	-
LOC110713862	110713862	XP_021747993.1	0.086572	0.258066	0.802239	6.67733e-06	-	-
LOC110731243	110731243	XP_021766778.1	0.202839	0.423473	0.922093	6.93185e-06	-	-
LOC110720846	110720846	XP_021755595.1	0.186087	0.738708	-0.863537	7.05978e-06	oxidoreductase activity, acting on CH-OH group of donors	-
LOC110717532	110717532	XP_021751951.1	-0.132572	0.250175	-1.63579	7.62083e-06	-	-
LOC110703431	110703431	XP_021736933.1	0.0825826	0.454638	0.990337	7.62214e-06	regulation of biological quality	-
LOC110696123	110696123	XP_021729101.1	-0.0143824	0.957827	-4.16006	7.74168e-06	cell periphery	-
LOC110715318	110715318	XP_021749579.1	-0.0407391	0.773628	-2.40698	7.85466e-06	hydrolase activity, acting on glycosyl bonds	-
LOC110691197	110691197	XP_021723803.1	-0.060544	0.644614	0.889746	7.8958e-06	-	-
LOC110726670	110726670	XP_021761834.1	0.0100304	0.936816	0.736533	8.32562e-06	-	Cysteine and methionine metabolism(ath00270)
LOC110707281	110707281	XP_021740986.1	-0.150792	0.436866	0.603365	8.32997e-06	-	-
LOC110716358	110716358	XP_021750669.1	0.216909	0.0584566	-3.43083	8.96824e-06	hydrolase activity, acting on glycosyl bonds	-
LOC110717159	110717159	XP_021751491.1	-0.0879983	0.802738	1.84344	9.06005e-06	hydrolase activity, acting on glycosyl bonds	-
LOC110695918	110695918	XP_021728842.1	0.153175	0.123171	-1.10893	9.16459e-06	-	-
LOC110725470	110725470	XP_021760635.1	-0.0289695	0.672364	-1.54204	9.45752e-06	-	-
LOC110682330	110682330	XP_021714343.1	-0.0442821	0.510946	-1.14929	9.46788e-06	-	-
LOC110682420	110682420	XP_021714443.1	0.0354189	0.0125133	0.912182	1.0518e-05	-	-
LOC110707944	110707944	XP_021741723.1	-0.145636	0.161706	-3.59027	1.11647e-05	lyase activity	Nitrogen metabolism(ath00910)
LOC110710568	110710568	XP_021744587.1	-0.140725	0.219363	0.645329	1.12781e-05	proteolysis	-
LOC110704458	110704458	XP_021737935.1	0.00753707	0.969127	2.87777	1.13141e-05	isomerase activity	Flavonoid biosynthesis(ath00941)
LOC110719041	110719041	XP_021753648.1	0.369435	0.0674496	-3.02936	1.19249e-05	-	-
LOC110736214	110736214	XP_021772068.1	-0.0190207	0.93411	-1.38939	1.21914e-05	ion transport	-
LOC110706216	110706216	XP_021739804.1	0.224686	0.279415	-0.867667	1.23077e-05	guanyl nucleotide binding	-
LOC110723762	110723762	XP_021758824.1	0.208122	0.0138721	-2.09525	1.28092e-05	-	-
LOC110735668	110735668	XP_021771548.1	-0.199	0.108095	-2.99058	1.288e-05	antioxidant activity	Phenylpropanoid biosynthesis(ath00940)
LOC110736243	110736243	XP_021772106.1	0.0113786	0.853391	-1.32605	1.29007e-05	coenzyme binding	-
LOC110721632	110721632	XP_021756515.1	-0.0593807	0.598537	0.837021	1.30201e-05	-	-
LOC110701227	110701227	XP_021734528.1	0.0484788	0.472418	-1.04782	1.34426e-05	transferase activity, transferring alkyl or aryl (other than methyl) groups	Cysteine and methionine metabolism(ath00270)
LOC110740016	110740016	XP_021776189.1	0.074471	0.629594	-1.22683	1.35176e-05	electron transfer activity	-
LOC110692168	110692168	XP_021724861.1	-0.103956	0.0823173	-1.138	1.3735e-05	hydrolase activity, acting on glycosyl bonds	Amino sugar and nucleotide sugar metabolism(ath00520)
LOC110714662	110714662	XP_021748908.1	-0.222967	0.219078	0.743705	1.38666e-05	protein modification by small protein conjugation or removal	-
LOC110721587	110721587	XP_021756460.1	0.00793849	0.883362	0.538195	1.42433e-05	nucleoside-triphosphatase activity	-
LOC110692462	110692462	XP_021725154.1	-0.147286	0.471605	-1.12481	1.42485e-05	-	Purine metabolism(ath00230)
LOC110690672	110690672	XP_021723220.1	-0.0039471	0.993105	-1.85448	1.44886e-05	-	-
LOC110685810	110685810	XP_021718029.1	-0.190301	0.538076	1.98065	1.47712e-05	antioxidant activity	Phenylpropanoid biosynthesis(ath00940)
LOC110732687	110732687	XP_021768355.1	-0.152182	0.056488	-1.6464	1.47915e-05	oxidoreductase activity, acting on diphenols and related substances as donors	-
LOC110711550	110711550	XP_021745654.1	0.0262692	0.751547	0.976686	1.48613e-05	proteolysis	-
LOC110701291	110701291	XP_021734609.1	0.0639691	0.349841	-4.20747	1.5438e-05	-	Protein processing in endoplasmic reticulum(ath04141)
LOC110685054	110685054	XP_021717210.1	0.14772	0.321302	1.29096	1.59967e-05	-	-
LOC110706860	110706860	XP_021740528.1	-0.171096	0.451862	-6.55748	1.60521e-05	oxidoreductase activity, acting on diphenols and related substances as donors	-
LOC110737071	110737071	XP_021773132.1	0.029934	0.793383	1.26578	1.66793e-05	-	-
LOC110694728	110694728	XP_021727596.1	0.345182	0.0620701	1.06681	1.80451e-05	antioxidant activity	Glutathione metabolism(ath00480)
LOC110702261	110702261	XP_021735661.1	-0.230118	0.778647	-7.77331	1.813e-05	-	-
LOC110721861	110721861	XP_021756770.1	-0.0554605	0.503839	1.07112	1.85023e-05	phosphoric ester hydrolase activity	-
LOC110715814	110715814	XP_021750120.1	-0.0559406	0.899596	-5.63054	1.89049e-05	nutrient reservoir activity	-
LOC110737965	110737965	XP_021774006.1	-0.076002	0.218045	0.886615	1.93596e-05	-	-
LOC110698796	110698796	XP_021732008.1	-0.252356	0.451579	-1.19635	1.98876e-05	-	-
LOC110738973	110738973	XP_021775105.1	-0.104473	0.730774	0.835661	1.99256e-05	-	Porphyrin and chlorophyll metabolism(ath00860)
LOC110712265	110712265	XP_021746418.1	0.0612058	0.496697	0.790126	2.0245e-05	-	-
LOC110702125	110702125	XP_021735485.1	0.0628887	0.0737632	1.01221	2.04397e-05	-	-
LOC110708015	110708015	XP_021741804.1	0.0154745	0.825956	1.28331	2.04504e-05	phosphoric ester hydrolase activity	-
LOC110708236	110708236	XP_021742012.1	-0.0398346	0.403313	0.813916	2.10606e-05	-	-
LOC110714046	110714046	XP_021748199.1	0.556666	0.423295	-3.77529	2.118e-05	molecular function regulator	-
LOC110707004	110707004	XP_021740712.1	0.00560139	0.907603	-1.50381	2.12654e-05	-	-
LOC110682455	110682455	XP_021714487.1	0.0225723	0.692714	0.652807	2.14687e-05	-	-
LOC110738216	110738216	XP_021774280.1	0.0638671	0.501791	-1.81177	2.20266e-05	calcium ion binding	-
LOC110696656	110696656	XP_021729704.1	-0.196747	0.252197	-0.808545	2.2027e-05	ion transport	-
LOC110684083	110684083	XP_021716175.1	-0.0945009	0.892526	-1.90404	2.24511e-05	-	Protein processing in endoplasmic reticulum(ath04141)
LOC110730155	110730155	XP_021765621.1	0.426812	0.154161	1.19343	2.24654e-05	transferase activity, transferring acyl groups	-
LOC110699175	110699175	XP_021732360.1	-0.105563	0.0498571	-0.59883	2.26971e-05	-	-
LOC110712436	110712436	XP_021746593.1	-0.175006	0.302332	-3.43937	2.4619e-05	-	Tyrosine metabolism(ath00350)
LOC110700554	110700554	XP_021733798.1	0.267416	0.340393	-0.774445	2.51249e-05	-	-
LOC110734452	110734452	XP_021770299.1	0.107412	0.482126	-1.07319	2.5917e-05	-	-
LOC110698222	110698222	XP_021731314.1	0.0939899	0.673342	0.818654	2.91297e-05	-	-
LOC110691497	110691497	XP_021724126.1	0.0271951	0.868685	0.645561	3.05716e-05	-	-
LOC110703926	110703926	XP_021737413.1	-0.129784	0.150979	-1.26536	3.08323e-05	-	-
LOC110715799	110715799	XP_021750105.1	-0.00757431	0.958305	-5.82024	3.11693e-05	nutrient reservoir activity	-
LOC110718382	110718382	XP_021752910.1	-0.171591	0.579956	-3.05723	3.23737e-05	-	-
LOC110719843	110719843	XP_021754518.1	-0.0603188	0.601879	-1.69003	3.34201e-05	hydrolase activity, acting on glycosyl bonds	Phenylpropanoid biosynthesis(ath00940)
LOC110692121	110692121	XP_021724803.1	0.0585404	0.0383619	0.824112	3.3726e-05	-	-
LOC110683545	110683545	XP_021715637.1	-0.108819	0.265119	-0.951912	3.45016e-05	-	-
LOC110703656	110703656	XP_021737141.1	0.0123083	0.769332	-3.04896	3.51064e-05	copper ion binding	-
LOC110695752	110695752	XP_021728676.1	0.0625423	0.490849	-2.3388	3.51829e-05	-	-
LOC110712168	110712168	XP_021746302.1	0.293885	0.376898	-2.70543	3.63057e-05	electron transfer activity	-
LOC110716293	110716293	XP_021750597.1	0.0264173	0.912439	0.980943	3.65111e-05	hydrolase activity, acting on glycosyl bonds	-
LOC110711809	110711809	XP_021745928.1	-0.212582	0.103425	-0.848193	3.73179e-05	coenzyme binding	Amino sugar and nucleotide sugar metabolism(ath00520)
LOC110721121	110721121	XP_021755942.1	-0.0964744	0.602648	-2.59104	3.73453e-05	-	-
LOC110730148	110730148	XP_021765617.1	0.0747742	0.168558	-3.14467	3.83877e-05	-	-
LOC110722299	110722299	XP_021757262.1	-0.0222709	0.8522	-2.27524	3.85566e-05	-	-
LOC110689745	110689745	XP_021722224.1	0.190356	0.223495	1.04326	3.85719e-05	molecular function regulator	-
LOC110682494	110682494	XP_021714525.1	0.0492736	0.22402	-3.40769	3.93454e-05	-	-
LOC110700604	110700604	XP_021733855.1	-0.302689	0.547218	-5.98761	3.98005e-05	-	-
LOC110722597	110722597	XP_021757554.1	-0.0589238	0.0348798	-0.601207	3.98814e-05	-	Ascorbate and aldarate metabolism(ath00053)
LOC110707867	110707867	XP_021741626.1	-0.130661	0.497175	-0.776068	4.15414e-05	-	-
LOC110690890	110690890	XP_021723480.1	0.0219421	0.77441	0.734269	4.22452e-05	-	-
LOC110735670	110735670	XP_021771549.1	-0.156025	0.568127	-6.08434	4.25981e-05	antioxidant activity	Phenylpropanoid biosynthesis(ath00940)
LOC110729589	110729589	XP_021765028.1	0.124903	0.186914	-1.78149	4.28357e-05	hydrolase activity, acting on glycosyl bonds	-
LOC110738980	110738980	XP_021775112.1	0.0219952	0.867323	1.28042	4.40811e-05	-	-
LOC110720036	110720036	XP_021754730.1	-0.0390069	0.550976	-2.35697	4.71589e-05	nucleoside-triphosphatase activity	-
LOC110695269	110695269	XP_021728213.1	0.056663	0.757546	-0.62757	4.79272e-05	-	-
LOC110728069	110728069	XP_021763378.1	0.0648354	0.184865	-8.53271	5.04545e-05	-	-
LOC110737112	110737112	XP_021773174.1	-0.431135	0.4813	-2.0334	5.08163e-05	cellular aldehyde metabolic process	Biosynthesis of amino acids(ath01230)
LOC110727105	110727105	XP_021762341.1	0.143204	0.278807	-0.97955	5.14177e-05	-	-
LOC110724607	110724607	XP_021759714.1	0.227079	0.405466	-0.67227	5.33917e-05	antioxidant activity	Glutathione metabolism(ath00480)
LOC110712040	110712040	XP_021746159.1	-0.0547341	0.278546	-0.714676	5.37886e-05	hydrolase activity, acting on glycosyl bonds	Starch and sucrose metabolism(ath00500)
LOC110711843	110711843	XP_021745974.1	-0.0220766	0.649165	-0.65455	5.47647e-05	antioxidant activity	Glutathione metabolism(ath00480)
LOC110736557	110736557	XP_021772490.1	-0.0710412	0.620834	-0.822588	5.52813e-05	transferase activity, transferring alkyl or aryl (other than methyl) groups	Cysteine and methionine metabolism(ath00270)
LOC110731660	110731660	XP_021767231.1	0.00333611	0.947765	1.05228	5.59967e-05	transferase activity, transferring one-carbon groups	Phenylpropanoid biosynthesis(ath00940)
LOC110716177	110716177	XP_021750495.1	0.21789	0.588073	-0.794067	5.65309e-05	-	-
LOC110698885	110698885	XP_021732088.1	-0.15986	0.302037	0.583163	5.70848e-05	-	-
LOC110682111	110682111	XP_021714044.1	-0.0981092	0.637715	-2.97088	5.87631e-05	-	-
LOC110710589	110710589	XP_021744611.1	-0.0212009	0.931682	0.554834	5.88174e-05	cytoskeletal protein binding	-
LOC110733277	110733277	XP_021768983.1	0.0777713	0.339725	-2.52174	6.37111e-05	hydrolase activity, acting on glycosyl bonds	-
LOC110689438	110689438	XP_021721921.1	-0.231642	0.293854	-6.08241	6.65379e-05	-	-
LOC110698615	110698615	XP_021731772.1	0.296101	0.377653	0.972296	6.77299e-05	-	-
LOC110695742	110695742	XP_021728661.1	0.0347074	0.515823	0.62084	6.78115e-05	-	-
LOC110722728	110722728	XP_021757709.1	0.0120433	0.370529	0.512883	6.85759e-05	-	-
LOC110712846	110712846	XP_021746990.1	-0.0789987	0.287937	-0.887357	7.0074e-05	transferase activity, transferring one-carbon groups	-
LOC110714182	110714182	XP_021748354.1	0.201569	0.523454	-2.66708	7.253e-05	organic acid metabolic process	Nitrogen metabolism(ath00910)
LOC110719870	110719870	XP_021754544.1	-0.0475374	0.589878	-2.25489	7.34633e-05	oxidoreductase activity, acting on CH-OH group of donors	Butanoate metabolism(ath00650)
LOC110702215	110702215	XP_021735604.1	-0.0587017	0.309876	-0.874441	7.55279e-05	-	Inositol phosphate metabolism(ath00562)
LOC110705024	110705024	XP_021738533.1	-0.0344499	0.705289	-1.97146	7.58149e-05	-	Fatty acid metabolism(ath01212)
LOC110724454	110724454	XP_021759563.1	-0.18316	0.458867	0.771269	7.63111e-05	-	Tyrosine metabolism(ath00350)
LOC110731562	110731562	XP_021767115.1	0.0906606	0.191151	1.4471	7.69094e-05	-	-
LOC110698054	110698054	XP_021731150.1	-0.0329051	0.546321	-1.24386	7.89271e-05	oxidoreductase activity, acting on CH-OH group of donors	-
LOC110685022	110685022	XP_021717171.1	-0.218153	0.0902629	1.60734	7.99134e-05	-	MAPK signaling pathway - plant(ath04016)
LOC110739976	110739976	XP_021776150.1	-0.0338737	0.879185	0.81106	8.3329e-05	intracellular organelle part	-
LOC110718512	110718512	XP_021753048.1	0.100483	0.601409	-0.574904	8.65541e-05	-	-
LOC110687776	110687776	XP_021720102.1	0.0786705	0.762183	0.686061	8.69803e-05	regulation of biological quality	-
LOC110690912	110690912	XP_021723510.1	-0.403316	0.0791551	-1.31596	8.99778e-05	hydrolase activity, acting on glycosyl bonds	Amino sugar and nucleotide sugar metabolism(ath00520)
LOC110701050	110701050	XP_021734327.1	-0.0626731	0.661817	-1.7329	9.14957e-05	oxidoreductase activity, acting on paired donors, with incorporation or reduction of molecular oxygen	Fatty acid metabolism(ath01212)
LOC110699681	110699681	XP_021732898.1	-0.032568	0.293709	-2.36845	9.31621e-05	-	-
LOC110724801	110724801	XP_021759957.1	-0.0396595	0.894894	0.790308	9.32548e-05	-	-
LOC110696502	110696502	XP_021729494.1	-0.0124465	0.73491	-0.686779	9.48788e-05	lipid metabolic process	Fatty acid metabolism(ath01212)
LOC110684068	110684068	XP_021716156.1	-0.115506	0.244997	-1.37146	9.69887e-05	-	-
LOC110720955	110720955	XP_021755752.1	0.106606	0.0967909	-1.23002	9.80688e-05	RNA binding	RNA transport(ath03013)
LOC110690635	110690635	XP_021723175.1	-0.141542	0.501152	-6.49973	9.81621e-05	antioxidant activity	Phenylpropanoid biosynthesis(ath00940)
LOC110740022	110740022	XP_021776196.1	0.0287593	0.298312	0.666519	9.96661e-05	-	Arginine and proline metabolism(ath00330)
LOC110735741	110735741	XP_021771611.1	0.0194044	0.715491	0.778278	9.98997e-05	-	-
LOC110688713	110688713	XP_021721165.1	0.042562	0.74021	-1.03153	0.000100446	-	-
LOC110686657	110686657	XP_021718952.1	-0.0974309	0.579482	-4.18051	0.000100918	-	-
LOC110685830	110685830	XP_021718051.1	-0.00748439	0.96331	-1.19363	0.00010097	hydrolase activity, acting on glycosyl bonds	Fructose and mannose metabolism(ath00051)
LOC110682389	110682389	XP_021714412.1	0.135519	0.697732	-1.96867	0.000101108	proteolysis	-
LOC110726979	110726979	XP_021762214.1	-0.236655	0.0463171	-4.79434	0.00010391	-	-
LOC110728242	110728242	XP_021763610.1	0.106419	0.196782	-1.04084	0.00010827	-	-
LOC110688187	110688187	XP_021720589.1	0.213324	0.607433	-1.15396	0.00011239	cofactor metabolic process	Folate biosynthesis(ath00790)
LOC110707335	110707335	XP_021741048.1	-0.0232317	0.829379	-0.911424	0.000116912	-	Fatty acid metabolism(ath01212)
LOC110707322	110707322	XP_021741031.1	-0.0300761	0.885324	-1.07521	0.000117063	transferase activity, transferring hexosyl groups	-
LOC110690470	110690470	XP_021723002.1	0.0688598	0.614003	-4.44574	0.000118946	proteolysis	-
LOC110738854	110738854	XP_021774986.1	-0.0284944	0.811098	-0.884608	0.000119282	ion transport	-
LOC110698810	110698810	XP_021732021.1	0.0366143	0.707115	-0.713371	0.000123431	-	-
LOC110702485	110702485	XP_021735891.1	-0.154039	0.149793	1.36616	0.00012489	-	Amino sugar and nucleotide sugar metabolism(ath00520)
LOC110690020	110690020	XP_021722537.1	0.0670973	0.0938982	0.577053	0.00012578	-	-
LOC110728420	110728420	XP_021763764.1	-0.107201	0.259851	0.824608	0.000125785	nucleotidyltransferase activity	Sulfur metabolism(ath00920)
LOC110684954	110684954	XP_021717092.1	0.0819217	0.274005	-3.18071	0.000126698	hydrolase activity, acting on glycosyl bonds	-
LOC110734463	110734463	XP_021770313.1	0.11089	0.244348	0.656545	0.000127216	-	Valine, leucine and isoleucine degradation(ath00280)
LOC110693874	110693874	XP_021726736.1	0.186208	0.170607	-1.69451	0.00013218	protein folding	Plant-pathogen interaction(ath04626)
LOC110684675	110684675	XP_021716804.1	-0.134027	0.640725	-0.849766	0.000132936	-	Fatty acid metabolism(ath01212)
LOC110701035	110701035	XP_021734311.1	0.0215915	0.820722	-1.69563	0.000133745	hydrolase activity, acting on glycosyl bonds	Amino sugar and nucleotide sugar metabolism(ath00520)
LOC110693862	110693862	XP_021726725.1	0.0108083	0.888273	-1.45136	0.000134467	-	-
LOC110709920	110709920	XP_021743871.1	-0.125602	0.0838198	-3.06156	0.000134973	-	-
LOC110688347	110688347	XP_021720780.1	-0.188965	0.509868	-1.39467	0.000137704	-	-
LOC110715744	110715744	XP_021750044.1	-0.366956	0.455284	-1.12739	0.000137866	hydrolase activity, acting on glycosyl bonds	-
LOC110712937	110712937	XP_021747094.1	-0.126332	0.575	-1.03094	0.000138032	-	Glycerophospholipid metabolism(ath00564)
LOC110689313	110689313	XP_021721762.1	0.65678	0.101563	-3.68341	0.000139267	-	-
LOC110710561	110710561	XP_021744581.1	-0.101474	0.0655519	-1.25811	0.000142299	transferase activity, transferring one-carbon groups	-
LOC110703616	110703616	XP_021737089.1	-0.117196	0.00651406	-0.869771	0.000146563	regulation of biological quality	-
LOC110702040	110702040	XP_021735375.1	-0.251029	0.297052	-1.32047	0.000146844	defense response	-
LOC110686374	110686374	XP_021718667.1	-0.189923	0.5483	-1.35923	0.000146982	hydrolase activity, acting on glycosyl bonds	-
LOC110706042	110706042	XP_021739648.1	-0.0619187	0.571122	-0.72255	0.000147222	-	-
LOC110733340	110733340	XP_021769061.1	0.0892005	0.294001	-1.47017	0.000151636	-	Arginine and proline metabolism(ath00330)
LOC110687843	110687843	XP_021720180.1	-0.14019	0.126171	0.898876	0.000152112	iron ion binding	-
LOC110693103	110693103	XP_021725920.1	-0.174939	0.368976	-0.960335	0.000158238	nucleobase-containing small molecule metabolic process	-
LOC110715158	110715158	XP_021749421.1	-0.0353401	0.434979	1.0824	0.000160278	-	-
LOC110739796	110739796	XP_021775972.1	0.042781	0.239077	0.834671	0.000162625	-	-
LOC110706544	110706544	XP_021740153.1	-0.0584395	0.84132	-1.08477	0.000167409	-	-
LOC110688205	110688205	XP_021720612.1	0.152328	0.563424	1.22715	0.000167533	oxidoreductase activity, acting on CH-OH group of donors	Tryptophan metabolism(ath00380)
LOC110699524	110699524	XP_021732706.1	-0.265736	0.0631347	-1.02593	0.000173672	-	Glutathione metabolism(ath00480)
LOC110701522	110701522	XP_021734851.1	-0.206181	0.640766	-2.10034	0.000174175	-	Protein processing in endoplasmic reticulum(ath04141)
LOC110707231	110707231	XP_021740936.1	0.249848	0.698439	-1.34692	0.000175824	proteolysis	-
LOC110730190	110730190	XP_021765660.1	-0.163301	0.412213	0.585781	0.000177535	-	2-Oxocarboxylic acid metabolism(ath01210)
LOC110723289	110723289	XP_021758330.1	-0.0229504	0.761205	-1.58159	0.000177967	transferase activity, transferring hexosyl groups	-
LOC110697219	110697219	XP_021730264.1	0.283429	0.272755	-2.46242	0.00017946	-	-
LOC110707304	110707304	XP_021741016.1	0.11191	0.370584	0.931335	0.000182533	-	-
LOC110721442	110721442	XP_021756283.1	0.0463357	0.724362	-1.67727	0.000182822	-	Amino sugar and nucleotide sugar metabolism(ath00520)
LOC110737837	110737837	XP_021773873.1	-0.140703	0.690037	-1.14474	0.000185616	-	-
LOC110726092	110726092	XP_021761240.1	-0.0433583	0.654154	0.718047	0.000186383	-	-
LOC110687835	110687835	XP_021720168.1	-0.0229431	0.772459	1.46205	0.000191695	iron ion binding	-
LOC110687772	110687772	XP_021720098.1	-0.0989768	0.617894	-0.551327	0.000198115	-	Amino sugar and nucleotide sugar metabolism(ath00520)
LOC110688692	110688692	XP_021721126.1	0.0756643	0.198473	0.455622	0.00020093	-	-
LOC110703208	110703208	XP_021736656.1	0.109859	0.622995	0.655222	0.000203033	-	-
LOC110693172	110693172	XP_021725989.1	-0.208461	0.315093	-5.83802	0.000204774	magnesium ion binding	Sesquiterpenoid and triterpenoid biosynthesis(ath00909)
LOC110699380	110699380	XP_021732596.1	-0.0972068	0.47801	-1.97997	0.000205366	antioxidant activity	Phenylpropanoid biosynthesis(ath00940)
LOC110694655	110694655	XP_021727511.1	0.169691	0.416758	0.565003	0.000209649	-	-
LOC110722223	110722223	XP_021757183.1	-0.0716997	0.47492	-1.13187	0.000210233	cellular carbohydrate metabolic process	Amino sugar and nucleotide sugar metabolism(ath00520)
LOC110692287	110692287	XP_021724980.1	0.158076	0.36413	0.489947	0.000211973	RNA binding	-
LOC110708200	110708200	XP_021741981.1	-0.0145246	0.907784	-0.825578	0.000212303	-	mRNA surveillance pathway(ath03015)
LOC110727584	110727584	XP_021762851.1	-0.116923	0.74699	-0.469879	0.000214895	-	Spliceosome(ath03040)
LOC110711300	110711300	XP_021745371.1	0.152859	0.182664	1.76239	0.000216828	nucleoside-triphosphatase activity	DNA replication(ath03030)
LOC110718544	110718544	XP_021753084.1	-0.017964	0.82663	0.65002	0.000217627	-	-
LOC110714376	110714376	XP_021748575.1	-0.2566	0.469097	-2.39	0.000219006	proteolysis	-
LOC110736258	110736258	XP_021772121.1	-0.243853	0.0186369	-6.18412	0.000223749	hydrolase activity, acting on glycosyl bonds	-
LOC110729660	110729660	XP_021765122.1	0.183691	0.162942	0.680597	0.000224951	-	-
LOC110698471	110698471	XP_021731602.1	0.00730836	0.790002	-0.570357	0.000227398	cytoskeletal protein binding	-
LOC110739846	110739846	XP_021776024.1	-0.20528	0.418409	-4.6631	0.000230034	-	-
LOC110698028	110698028	XP_021731126.1	0.0695176	0.288581	-1.06926	0.000230118	-	-
LOC110729549	110729549	XP_021764978.1	0.0405128	0.878357	-1.56235	0.00024255	-	-
LOC110714385	110714385	XP_021748584.1	-0.0402249	0.492885	-0.686886	0.000246784	-	-
LOC110699490	110699490	XP_021732674.1	0.0753533	0.540933	0.736183	0.000251079	-	-
LOC110698439	110698439	XP_021731554.1	0.0825809	0.0332883	1.01566	0.000251754	oxidoreductase activity, acting on the CH-NH group of donors	Folate biosynthesis(ath00790)
LOC110683084	110683084	XP_021715124.1	-0.0875635	0.0436442	0.70066	0.000256088	-	-
LOC110691792	110691792	XP_021724435.1	0.141217	0.0837215	-0.583132	0.000263153	-	Spliceosome(ath03040)
LOC110719380	110719380	XP_021753997.1	-0.0955991	0.403154	-0.773398	0.000277171	-	-
LOC110727228	110727228	XP_021762486.1	-0.0196097	0.635912	0.797504	0.00027849	-	-
LOC110686592	110686592	XP_021718889.1	0.0801847	0.448645	0.669441	0.0002811	-	-
LOC110698653	110698653	XP_021731825.1	0.188814	0.118904	-0.841426	0.000281852	-	-
LOC110728084	110728084	XP_021763404.1	-0.247429	0.484258	-1.53368	0.000303102	vesicle-mediated transport	-
LOC110730559	110730559	XP_021766067.1	-0.329003	0.193703	-5.87805	0.000304948	-	-
LOC110718277	110718277	XP_021752807.1	-0.113089	0.253552	0.623169	0.000309571	-	-
LOC110727884	110727884	XP_021763154.1	0.092592	0.383571	-0.608509	0.000314316	-	-
LOC110729653	110729653	XP_021765116.1	0.0986738	0.489535	-1.93387	0.000316221	-	Glyoxylate and dicarboxylate metabolism(ath00630)
LOC110710217	110710217	XP_021744182.1	-0.0476982	0.778765	-2.77842	0.000317893	iron ion binding	Cutin, suberine and wax biosynthesis(ath00073)
LOC110698011	110698011	XP_021731102.1	0.0899771	0.442775	0.56047	0.000320887	-	-
LOC110682398	110682398	XP_021714424.1	-0.0212107	0.115119	0.827793	0.000322308	transferase activity, transferring acyl groups	-
LOC110727968	110727968	XP_021763250.1	-0.133621	0.226395	-0.925078	0.000323511	-	-
LOC110720870	110720870	XP_021755640.1	-0.0826243	0.886877	0.598945	0.000324219	-	-
LOC110708354	110708354	XP_021742161.1	0.104375	0.137906	1.08054	0.00032985	-	-
LOC110740036	110740036	XP_021776217.1	0.0393945	0.835333	-0.988504	0.000336738	coenzyme binding	beta-Alanine metabolism(ath00410)
LOC110687455	110687455	XP_021719801.1	-0.0727324	0.786834	0.580841	0.000347832	-	-
LOC110733038	110733038	XP_021768746.1	0.0344996	0.671273	-4.76654	0.00035196	-	-
LOC110686607	110686607	XP_021718898.1	0.138076	0.388505	-1.01635	0.000354417	-	-
LOC110721509	110721509	XP_021756368.1	-0.0969381	0.50857	1.62839	0.0003586	-	-
LOC110723159	110723159	XP_021758176.1	-0.187999	0.517111	-2.3455	0.000359929	-	-
LOC110685228	110685228	XP_021717408.1	-0.274867	0.0892739	0.768733	0.000366551	-	-
LOC110703032	110703032	XP_021736483.1	-0.102365	0.766672	0.616013	0.00036763	-	-
LOC110714435	110714435	XP_021748638.1	0.000828302	0.99609	-0.682446	0.000384398	-	-
LOC110714188	110714188	XP_021748360.1	-0.011085	0.891654	0.832708	0.000384554	-	-
LOC110692918	110692918	XP_021725688.1	0.0105276	0.890688	1.84158	0.000385122	-	-
LOC110727972	110727972	XP_021763257.1	0.0908768	0.470711	0.577788	0.000389054	-	-
LOC110702120	110702120	XP_021735475.1	0.201768	0.344309	0.614691	0.000396105	-	-
LOC110725941	110725941	XP_021761101.1	-0.091537	0.145446	-1.23398	0.000398295	nucleotidyltransferase activity	Amino sugar and nucleotide sugar metabolism(ath00520)
LOC110705148	110705148	XP_021738687.1	0.449605	0.0563418	0.840486	0.000399256	-	-
LOC110725315	110725315	XP_021760498.1	0.392863	0.574647	-1.46617	0.000400914	organic acid metabolic process	Nitrogen metabolism(ath00910)
LOC110707242	110707242	XP_021740949.1	-0.0714639	0.32185	1.10815	0.00040172	-	-
LOC110740319	110740319	XP_021776497.1	-0.048105	0.0324485	-0.928539	0.000410426	proteolysis	-
LOC110699015	110699015	XP_021732193.1	0.0193697	0.886613	1.47813	0.000414741	antioxidant activity	Peroxisome(ath04146)
LOC110738453	110738453	XP_021774556.1	0.0401195	0.572519	-0.700067	0.000422001	oxidoreductase activity, acting on CH-OH group of donors	2-Oxocarboxylic acid metabolism(ath01210)
LOC110699174	110699174	XP_021732359.1	0.0377813	0.797735	-1.78658	0.000434236	hydrolase activity, acting on glycosyl bonds	-
LOC110713053	110713053	XP_021747209.1	-0.0207082	0.822272	-0.852194	0.000437121	-	-
LOC110701320	110701320	XP_021734651.1	-0.024806	0.454829	1.13088	0.000440513	-	-
LOC110723036	110723036	XP_021758002.1	-0.010803	0.817504	-2.72766	0.000441165	antioxidant activity	Phenylpropanoid biosynthesis(ath00940)
LOC110692645	110692645	XP_021725369.1	-0.0374693	0.870942	-1.14295	0.000445156	hydrolase activity, acting on glycosyl bonds	Amino sugar and nucleotide sugar metabolism(ath00520)
LOC110732776	110732776	XP_021768468.1	0.00991629	0.924362	-0.892438	0.000456677	-	-
LOC110698807	110698807	XP_021732017.1	-0.0468604	0.417052	-0.945907	0.000462594	-	Fatty acid metabolism(ath01212)
LOC110723292	110723292	XP_021758331.1	0.120458	0.477882	-0.859014	0.000463903	carbohydrate binding	-
LOC110730174	110730174	XP_021765643.1	0.349967	0.209291	0.692497	0.000467342	-	-
LOC110707878	110707878	XP_021741639.1	-0.0387947	0.451314	-0.812832	0.000467962	cell communication	RNA transport(ath03013)
LOC110735106	110735106	XP_021770950.1	-0.129518	0.636462	0.616597	0.000470247	cell periphery	-
LOC110693173	110693173	XP_021725990.1	-0.210092	0.0159389	-2.51249	0.000473506	magnesium ion binding	-
LOC110727049	110727049	XP_021762278.1	0.244875	0.676255	-0.943065	0.000475251	-	Aminoacyl-tRNA biosynthesis(ath00970)
LOC110724858	110724858	XP_021760041.1	0.0683094	0.625603	-1.3974	0.000478053	-	Terpenoid backbone biosynthesis(ath00900)
LOC110699058	110699058	XP_021732244.1	0.0637688	0.288418	-1.17663	0.000478237	-	Fatty acid degradation(ath00071)
LOC110708196	110708196	XP_021741973.1	0.157232	0.0406863	-1.14152	0.000498327	-	-
LOC110732689	110732689	XP_021768357.1	-0.10629	0.307276	0.666075	0.000503485	hydrolase activity, acting on glycosyl bonds	-
LOC110706663	110706663	XP_021740308.1	-0.34907	0.554709	-0.841663	0.00052107	-	-
LOC110698739	110698739	XP_021731941.1	0.00943152	0.912206	-2.60515	0.000528382	-	-
LOC110720128	110720128	XP_021754823.1	0.153435	0.484444	-2.30786	0.000535676	-	Porphyrin and chlorophyll metabolism(ath00860)
LOC110721701	110721701	XP_021756595.1	-0.0449612	0.560194	-1.26413	0.000539287	-	-
LOC110718816	110718816	XP_021753419.1	-0.0967593	0.472757	-5.89762	0.000544968	-	-
LOC110698447	110698447	XP_021731566.1	-0.0207414	0.571118	-1.08358	0.000546048	-	-
LOC110735757	110735757	XP_021771630.1	-0.101964	0.31615	-0.921668	0.000551252	-	-
LOC110688678	110688678	XP_021721106.1	-0.0104917	0.821419	-0.621369	0.000576582	oxidoreductase activity, acting on the aldehyde or oxo group of donors	Porphyrin and chlorophyll metabolism(ath00860)
LOC110721963	110721963	XP_021756888.1	0.0570385	0.277857	0.557729	0.000578979	-	-
LOC110712033	110712033	XP_021746150.1	-0.010839	0.882217	0.756988	0.000585384	coenzyme binding	Valine, leucine and isoleucine degradation(ath00280)
LOC110702564	110702564	XP_021735982.1	0.0355648	0.671435	-0.792995	0.00060516	-	-
LOC110688485	110688485	XP_021720934.1	0.0229598	0.644121	0.526562	0.000610055	nutrient reservoir activity	-
LOC110724595	110724595	XP_021759700.1	0.161275	0.456245	0.650874	0.000615082	nucleoside-triphosphatase activity	-
LOC110697811	110697811	XP_021730895.1	0.146146	0.218926	0.607575	0.000615266	-	-
LOC110689690	110689690	XP_021722163.1	0.0144245	0.848925	0.579545	0.000618876	-	-
LOC110686630	110686630	XP_021718922.1	-0.114553	0.474968	-0.862092	0.000620371	-	-
LOC110718755	110718755	XP_021753346.1	0.0135295	0.927469	-1.68795	0.000630947	transferase activity, transferring hexosyl groups	-
LOC110716435	110716435	XP_021750742.1	0.535621	0.363749	-2.59065	0.000632703	-	-
LOC110689739	110689739	XP_021722218.1	-0.0226128	0.694561	-0.921527	0.000635324	-	Glycerophospholipid metabolism(ath00564)
LOC110707699	110707699	XP_021741425.1	0.132587	0.303996	1.34048	0.000638137	oxidoreductase activity, acting on CH-OH group of donors	Pyruvate metabolism(ath00620)
LOC110701196	110701196	XP_021734487.1	0.0204105	0.838397	-2.82088	0.000639021	-	-
LOC110740074	110740074	XP_021776260.1	-0.0245648	0.87891	0.748961	0.000641365	-	-
LOC110732768	110732768	XP_021768459.1	0.00259881	0.965416	0.589749	0.000643064	-	Autophagy - other(ath04136)
LOC110689303	110689303	XP_021721743.1	-0.0887654	0.101079	0.513316	0.000643987	cell communication	-
LOC110726087	110726087	XP_021761234.1	0.029296	0.60394	0.632479	0.000652932	-	-
LOC110702866	110702866	XP_021736301.1	0.000187378	0.997229	-0.869169	0.000654653	oxidoreductase activity, acting on the aldehyde or oxo group of donors	Biosynthesis of amino acids(ath01230)
LOC110687903	110687903	XP_021720238.1	-0.119625	0.436841	-0.970168	0.000656564	small molecule biosynthetic process	MAPK signaling pathway - plant(ath04016)
LOC110697046	110697046	XP_021730073.1	0.0199933	0.901492	0.800645	0.000658239	-	Carotenoid biosynthesis(ath00906)
LOC110709817	110709817	XP_021743765.1	-0.0310166	0.624917	-1.67196	0.000659067	-	-
LOC110726829	110726829	XP_021762045.1	0.0586557	0.417071	-1.22704	0.000671327	-	-
LOC110722686	110722686	XP_021757656.1	0.0756703	0.242985	0.566888	0.000673691	-	Fatty acid metabolism(ath01212)
LOC110687368	110687368	XP_021719704.1	0.0921589	0.258912	-1.04903	0.000677178	calcium ion binding	Plant-pathogen interaction(ath04626)
LOC110715929	110715929	XP_021750239.1	0.0930793	0.408582	-0.498315	0.000677389	-	Fatty acid metabolism(ath01212)
LOC110736680	110736680	XP_021772666.1	0.0608424	0.266155	-1.0273	0.000680112	-	-
LOC110724275	110724275	XP_021759390.1	-0.0497067	0.761297	-4.30671	0.000686621	hydrolase activity, acting on glycosyl bonds	Phenylpropanoid biosynthesis(ath00940)
LOC110733332	110733332	XP_021769050.1	-0.0971416	0.475784	-0.534083	0.000691883	transferase activity, transferring one-carbon groups	-
LOC110697158	110697158	XP_021730194.1	-0.157549	0.532984	-1.35922	0.000697141	hydrolase activity, acting on glycosyl bonds	Other glycan degradation(ath00511)
LOC110690874	110690874	XP_021723455.1	-0.0343112	0.811731	-0.776164	0.000715791	-	Glycerophospholipid metabolism(ath00564)
LOC110729073	110729073	XP_021764464.1	-0.0351782	0.775987	0.790912	0.000721337	-	Phenylpropanoid biosynthesis(ath00940)
LOC110693566	110693566	XP_021726388.1	0.0698641	0.43166	-1.20189	0.000724755	-	-
LOC110690978	110690978	XP_021723593.1	-0.0983094	0.188461	0.458912	0.000731752	-	-
LOC110697150	110697150	XP_021730186.1	-0.00992001	0.945854	-2.44325	0.000735756	-	-
LOC110705905	110705905	XP_021739516.1	0.00241725	0.973079	-1.18723	0.000736821	lipid metabolic process	Glycosylphosphatidylinositol (GPI)-anchor biosynthesis(ath00563)
LOC110696580	110696580	XP_021729604.1	0.0326978	0.0508395	-1.34818	0.000737731	lipid metabolic process	-
LOC110729652	110729652	XP_021765115.1	0.390828	0.0865505	1.12279	0.000738607	-	-
LOC110714734	110714734	XP_021748966.1	0.438907	0.338292	0.679323	0.000744444	catalytic activity, acting on DNA	Homologous recombination(ath03440)
LOC110686725	110686725	XP_021719027.1	0.12947	0.551502	0.792627	0.000748267	lipid metabolic process	Plant-pathogen interaction(ath04626)
LOC110698763	110698763	XP_021731977.1	-0.0639914	0.280489	-1.45601	0.000753081	-	-
LOC110737795	110737795	XP_021773834.1	-0.248814	0.491595	0.490307	0.000761041	-	-
LOC110738360	110738360	XP_021774430.1	-0.111019	0.649743	0.83526	0.000763261	calcium ion binding	-
LOC110719869	110719869	XP_021754542.1	0.13051	0.284285	-0.808466	0.00077449	cellular component organization or biogenesis	-
LOC110701923	110701923	XP_021735221.1	-0.0475931	0.7983	-0.866729	0.000779023	-	-
LOC110713879	110713879	XP_021748007.1	-0.115941	0.358378	0.446121	0.000780326	enzyme binding	Protein processing in endoplasmic reticulum(ath04141)
LOC110732344	110732344	XP_021767969.1	-0.375709	0.508268	-5.42022	0.000798413	-	-
LOC110684278	110684278	XP_021716409.1	0.0279153	0.739259	-1.23461	0.000806037	-	-
LOC110710922	110710922	XP_021744953.1	-0.0779637	0.0168511	1.33178	0.000807821	-	-
LOC110718496	110718496	XP_021753022.1	-0.0513776	0.0763249	0.68075	0.000819235	-	-
LOC110694210	110694210	XP_021727083.1	-0.0277946	0.264144	1.06177	0.00081976	-	-
LOC110736163	110736163	XP_021772005.1	0.52969	0.121468	3.02574	0.000833595	oxidoreductase activity, acting on single donors with incorporation of molecular oxygen	Linoleic acid metabolism(ath00591)
LOC110701129	110701129	XP_021734410.1	-0.0243802	0.692398	1.00296	0.000837425	-	-
LOC110717935	110717935	XP_021752425.1	-0.191383	0.375872	-5.52523	0.000852522	-	-
LOC110715537	110715537	XP_021749812.1	-0.104595	0.481908	-1.90705	0.000852978	-	-
LOC110703425	110703425	XP_021736926.1	-0.0257812	0.885811	-1.53603	0.000872724	transferase activity, transferring hexosyl groups	-
LOC110724461	110724461	XP_021759573.1	-0.20967	0.199839	-0.673974	0.000878908	-	Glutathione metabolism(ath00480)
LOC110704478	110704478	XP_021737953.1	0.143754	0.0597202	0.965732	0.000887941	hydrolase activity, acting on glycosyl bonds	Glycosphingolipid biosynthesis - globo and isoglobo series(ath00603)
LOC110687391	110687391	XP_021719730.1	0.103187	0.616972	-1.10995	0.000888847	macromolecule localization	Protein processing in endoplasmic reticulum(ath04141)
LOC110717872	110717872	XP_021752347.1	0.203498	0.0276542	0.699574	0.000889706	proteolysis	-
LOC110718093	110718093	XP_021752586.1	0.226506	0.183471	1.85146	0.000891244	hydrolase activity, acting on glycosyl bonds	Amino sugar and nucleotide sugar metabolism(ath00520)
LOC110715281	110715281	XP_021749538.1	-0.0945021	0.272844	-0.863858	0.000895588	-	-
LOC110720876	110720876	XP_021755646.1	-0.0452948	0.618301	1.7149	0.000895807	-	-
LOC110723420	110723420	XP_021758471.1	-0.221628	0.0546034	-0.539965	0.000898357	cell communication	Endocytosis(ath04144)
LOC110732145	110732145	XP_021767753.1	-0.0115821	0.893321	-1.36092	0.000899346	-	-
LOC110703146	110703146	XP_021736583.1	-0.0391401	0.934785	1.20636	0.000913378	-	-
LOC110717764	110717764	XP_021752225.1	0.0538612	0.773989	-1.17476	0.000916864	-	-
LOC110717150	110717150	XP_021751481.1	-0.10741	0.162305	-1.24774	0.000931718	-	-
LOC110708293	110708293	XP_021742082.1	-0.0308434	0.732254	0.951404	0.000934801	-	-
LOC110733057	110733057	XP_021768770.1	0.0690172	0.66429	1.00425	0.000942911	-	-
LOC110682962	110682962	XP_021714992.1	-0.0537274	0.477879	0.816185	0.000948189	proteolysis	-
LOC110683397	110683397	XP_021715449.1	-0.406729	0.530995	-0.946909	0.000950515	-	-
LOC110696308	110696308	XP_021729294.1	0.0756672	0.0434415	-1.43928	0.000951766	-	-
LOC110733866	110733866	XP_021769632.1	-0.030324	0.802867	-3.37218	0.000958264	-	-
LOC110727540	110727540	XP_021762793.1	-0.143933	0.213005	0.642305	0.000972648	proteolysis	-
LOC110727987	110727987	XP_021763279.1	-0.05441	0.431403	-0.624497	0.000974449	-	Glycerophospholipid metabolism(ath00564)
LOC110685858	110685858	XP_021718089.1	-0.12657	0.570719	0.809361	0.000976188	oxidoreductase activity, acting on CH-OH group of donors	-
LOC110686655	110686655	XP_021718950.1	-0.204931	0.197679	-5.41366	0.000977848	-	beta-Alanine metabolism(ath00410)
LOC110718165	110718165	XP_021752659.1	0.0659585	0.274026	0.773431	0.000983198	oxidoreductase activity, acting on CH-OH group of donors	Glutathione metabolism(ath00480)
LOC110727347	110727347	XP_021762604.1	-0.0594977	0.636142	2.96876	0.000985184	-	Porphyrin and chlorophyll metabolism(ath00860)
LOC110724467	110724467	XP_021759576.1	-0.106222	0.882845	1.32413	0.000994605	-	Flavonoid biosynthesis(ath00941)
LOC110709891	110709891	XP_021743847.1	0.0257258	0.894695	-1.35661	0.00101362	-	-
LOC110684435	110684435	XP_021716589.1	0.0285457	0.626928	-0.50042	0.00101901	calcium ion binding	-
LOC110718690	110718690	XP_021753270.1	-0.143315	0.395672	-0.697557	0.00102564	-	-
LOC110715336	110715336	XP_021749592.1	0.183465	0.261882	-1.06103	0.00102744	-	-
LOC110726355	110726355	XP_021761517.1	0.150514	0.622117	-1.76559	0.00103375	iron ion binding	Flavonoid biosynthesis(ath00941)
LOC110697747	110697747	XP_021730844.1	0.00825185	0.941321	-1.75435	0.00104007	-	-
LOC110700447	110700447	XP_021733680.1	0.0149384	0.390109	-0.550344	0.00104235	-	-
LOC110702587	110702587	XP_021736011.1	0.0950411	0.420383	0.812136	0.00105765	-	-
LOC110730256	110730256	XP_021765737.1	0.000687723	0.98719	-4.34809	0.00105897	-	-
LOC110683524	110683524	XP_021715607.1	-0.00963995	0.962457	0.546063	0.00106435	small molecule biosynthetic process	Cysteine and methionine metabolism(ath00270)
LOC110694450	110694450	XP_021727313.1	-0.464232	0.24435	-2.63877	0.0010772	electron transfer activity	-
LOC110706698	110706698	XP_021740345.1	0.291693	0.229977	1.98948	0.00107854	hydrolase activity, acting on glycosyl bonds	Amino sugar and nucleotide sugar metabolism(ath00520)
LOC110715507	110715507	XP_021749779.1	0.199696	0.770571	-4.40143	0.00108846	-	-
LOC110694120	110694120	XP_021726975.1	-0.206821	0.07889	1.46725	0.00110798	-	-
LOC110719449	110719449	XP_021754089.1	0.00879235	0.967601	0.727465	0.00111047	-	Glutathione metabolism(ath00480)
LOC110698273	110698273	XP_021731358.1	0.0336725	0.654323	-0.717417	0.00113515	-	-
LOC110686166	110686166	XP_021718449.1	-0.0556722	0.625434	-1.91686	0.00114832	hydrolase activity, acting on glycosyl bonds	-
LOC110690870	110690870	XP_021723449.1	-0.0466157	0.734625	-2.21915	0.00115018	-	Linoleic acid metabolism(ath00591)
LOC110703604	110703604	XP_021737076.1	0.0218541	0.951031	-0.797914	0.00115073	-	-
LOC110700335	110700335	XP_021733553.1	-0.0240021	0.721861	-0.761475	0.00115607	-	Spliceosome(ath03040)
LOC110729500	110729500	XP_021764927.1	-0.191227	0.00268885	-1.38955	0.00116115	-	Nitrogen metabolism(ath00910)
LOC110693903	110693903	XP_021726768.1	0.479198	0.226553	-1.10364	0.00116954	-	-
LOC110728096	110728096	XP_021763424.1	0.0343284	0.826105	-1.18421	0.00118789	-	Fatty acid degradation(ath00071)
LOC110715183	110715183	XP_021749448.1	0.139257	0.336695	-1.28305	0.00119409	-	Amino sugar and nucleotide sugar metabolism(ath00520)
LOC110734220	110734220	XP_021769969.1	0.0726081	0.69956	-1.66701	0.00120902	-	-
LOC110683464	110683464	XP_021715534.1	0.218015	0.331222	-1.45721	0.00121846	-	-
LOC110705445	110705445	XP_021739006.1	-0.0135901	0.589276	0.683439	0.0012336	-	-
LOC110722263	110722263	XP_021757233.1	0.0755406	0.379532	-1.12001	0.00123448	-	-
LOC110739784	110739784	XP_021775947.1	0.27279	0.277607	1.71005	0.00123782	cellular carbohydrate metabolic process	Glyoxylate and dicarboxylate metabolism(ath00630)
LOC110713611	110713611	XP_021747754.1	-0.12923	0.0333008	-0.521339	0.00124034	-	Glutathione metabolism(ath00480)
LOC110681969	110681969	XP_021713853.1	-0.200241	0.35851	0.662598	0.0012453	response to abiotic stimulus	Circadian rhythm - plant(ath04712)
LOC110683365	110683365	XP_021715410.1	0.224542	0.321481	-0.630952	0.00125706	pigment metabolic process	Purine metabolism(ath00230)
LOC110718221	110718221	XP_021752723.1	0.0501945	0.609298	-0.866798	0.00126462	-	Biosynthesis of amino acids(ath01230)
LOC110730666	110730666	XP_021766178.1	0.0570741	0.494821	-0.47951	0.00126977	nitrogen compound transport	-
LOC110690760	110690760	XP_021723345.1	-0.158071	0.39517	0.510543	0.00128942	-	-
LOC110715081	110715081	XP_021749349.1	-0.462491	0.278437	-5.35201	0.00129776	-	-
LOC110699031	110699031	XP_021732209.1	-0.0350534	0.882124	1.9097	0.00131154	-	-
LOC110724143	110724143	XP_021759228.1	-0.0566886	0.214827	-1.00444	0.00131346	-	-
LOC110700500	110700500	XP_021733738.1	-0.157625	0.488741	-0.903956	0.00133208	transferase activity, transferring hexosyl groups	-
LOC110717695	110717695	XP_021752151.1	-0.0810437	0.541132	-0.692285	0.00134955	-	-
LOC110702443	110702443	XP_021735841.1	-0.128132	0.808022	-2.42536	0.00135061	transferase activity, transferring hexosyl groups	-
LOC110689396	110689396	XP_021721873.1	0.17914	0.371147	0.81088	0.00135689	-	-
LOC110722556	110722556	XP_021757513.1	0.180541	0.552809	-1.82533	0.00135876	-	-
LOC110715494	110715494	XP_021749767.1	-0.158634	0.432709	-1.4335	0.00139108	transferase activity, transferring one-carbon groups	-
LOC110703221	110703221	XP_021736676.1	-0.0872832	0.5372	-0.820276	0.00139514	-	-
LOC110711619	110711619	XP_021745722.1	-0.120148	0.239113	-0.409991	0.00141686	-	Cysteine and methionine metabolism(ath00270)
LOC110699170	110699170	XP_021732350.1	-0.107088	0.0775966	-0.691462	0.00142616	iron ion binding	-
LOC110716332	110716332	XP_021750644.1	0.0339274	0.676732	0.700579	0.00142708	-	-
LOC110729907	110729907	XP_021765389.1	0.00284383	0.990457	-1.58105	0.00143286	-	-
LOC110707899	110707899	XP_021741671.1	-0.249911	0.492367	0.632066	0.00143318	-	Amino sugar and nucleotide sugar metabolism(ath00520)
LOC110696812	110696812	XP_021729841.1	-0.251088	0.170889	1.12891	0.00144232	-	-
LOC110691800	110691800	XP_021724450.1	-0.00509723	0.956961	-1.68106	0.00144468	-	-
LOC110687860	110687860	XP_021720195.1	-0.0768488	0.125233	-1.74037	0.00145156	-	-
LOC110714112	110714112	XP_021748277.1	-0.163755	0.697014	0.913946	0.00145748	-	MAPK signaling pathway - plant(ath04016)
LOC110701983	110701983	XP_021735300.1	0.0752366	0.353262	-0.669669	0.00147163	-	-
LOC110685375	110685375	XP_021717595.1	-0.0875079	0.381553	-5.44046	0.00148564	proteolysis	-
LOC110697115	110697115	XP_021730149.1	0.105731	0.593035	-1.56749	0.00151493	-	-
LOC110709231	110709231	XP_021743135.1	0.0665921	0.153949	-0.970228	0.00151913	-	-
LOC110691500	110691500	XP_021724129.1	-0.0172689	0.806556	-1.84033	0.00153886	ligase activity	Porphyrin and chlorophyll metabolism(ath00860)
LOC110739470	110739470	XP_021775611.1	0.204217	0.0553618	-1.16572	0.00154297	-	-
LOC110717418	110717418	XP_021751802.1	-0.022345	0.793209	-0.848312	0.00154797	transferase activity, transferring acyl groups	2-Oxocarboxylic acid metabolism(ath01210)
LOC110691978	110691978	XP_021724657.1	-0.310317	0.568451	-0.628505	0.00155084	-	-
LOC110729559	110729559	XP_021764993.1	-0.0544656	0.6849	-2.15814	0.00155398	transferase activity, transferring hexosyl groups	-
LOC110715976	110715976	XP_021750289.1	0.107185	0.264125	-0.93357	0.0015633	transferase activity, transferring hexosyl groups	-
LOC110704409	110704409	XP_021737878.1	0.0989826	0.63657	0.604666	0.00156626	catalytic activity, acting on RNA	-
LOC110738731	110738731	XP_021774840.1	-0.229582	0.584764	-1.43669	0.00158723	-	-
LOC110719861	110719861	XP_021754533.1	-0.1367	0.0523357	0.663487	0.00159123	-	-
LOC110708091	110708091	XP_021741891.1	0.346885	0.146922	1.23057	0.0015936	DNA metabolic process	DNA replication(ath03030)
LOC110717490	110717490	XP_021751894.1	0.244178	0.262282	4.64103	0.00160178	molecular function regulator	-
atpI	32958929	YP_009380118.1	-0.239098	0.494197	0.528525	0.00161622	ion transport	Oxidative phosphorylation(ath00190)
LOC110701292	110701292	XP_021734610.1	-0.103503	0.229309	-2.58203	0.00161828	-	Protein processing in endoplasmic reticulum(ath04141)
LOC110703263	110703263	XP_021736735.1	0.0570785	0.569127	-0.804357	0.00161959	-	-
LOC110735057	110735057	XP_021770878.1	0.0549041	0.381483	-0.570618	0.0016234	-	-
LOC110691009	110691009	XP_021723634.1	0.159552	0.055604	5.25873	0.00163025	molecular function regulator	-
LOC110694820	110694820	XP_021727679.1	0.214635	0.609645	0.589334	0.00163265	-	-
LOC110698563	110698563	XP_021731701.1	0.375295	0.597382	0.861894	0.00164155	-	-
LOC110700301	110700301	XP_021733512.1	0.0357154	0.227521	0.696815	0.00165852	copper ion binding	-
LOC110722508	110722508	XP_021757470.1	0.0276368	0.837287	0.520226	0.00166659	cytoskeletal protein binding	-
LOC110715592	110715592	XP_021749875.1	0.0773644	0.283552	1.07889	0.00167612	nucleoside-triphosphatase activity	-
LOC110725639	110725639	XP_021760806.1	-0.191074	0.118726	-3.97505	0.00167637	lyase activity	Nitrogen metabolism(ath00910)
LOC110719476	110719476	XP_021754124.1	-0.0317389	0.149238	-0.699619	0.0016796	transferase activity, transferring acyl groups	Pyruvate metabolism(ath00620)
LOC110691858	110691858	XP_021724517.1	-0.00210553	0.983006	-0.581475	0.00168567	-	mRNA surveillance pathway(ath03015)
LOC110685533	110685533	XP_021717765.1	0.0839556	0.135251	0.655804	0.00169387	protein folding	-
LOC110729523	110729523	XP_021764950.1	-0.0603979	0.0802892	-0.731395	0.00169583	active transmembrane transporter activity	-
LOC110687325	110687325	XP_021719652.1	0.00305191	0.94419	0.789778	0.00169651	-	Protein processing in endoplasmic reticulum(ath04141)
LOC110721128	110721128	XP_021755948.1	0.0483472	0.387503	-1.44011	0.00169879	active transmembrane transporter activity	ABC transporters(ath02010)
LOC110713927	110713927	XP_021748068.1	-0.0712306	0.415131	0.464805	0.00170398	-	Plant hormone signal transduction(ath04075)
LOC110702784	110702784	XP_021736222.1	-0.0180016	0.667173	-0.710347	0.00172713	hydrolase activity, acting on glycosyl bonds	Glycosphingolipid biosynthesis - globo and isoglobo series(ath00603)
LOC110703675	110703675	XP_021737159.1	0.000300602	0.997582	-1.01674	0.00173108	-	-
LOC110699484	110699484	XP_021732666.1	0.0511989	0.324219	-0.491143	0.00179675	hydrolase activity, acting on glycosyl bonds	-
LOC110713900	110713900	XP_021748030.1	-0.0702047	0.547068	-0.967222	0.00181067	lipid metabolic process	-
LOC110737811	110737811	XP_021773848.1	0.0791736	0.488027	-0.477338	0.0018186	-	-
LOC110735856	110735856	XP_021771726.1	-0.0249861	0.745921	-0.64689	0.00181923	carbohydrate binding	-
LOC110690800	110690800	XP_021723379.1	0.174691	0.369877	-1.54365	0.00184834	-	-
LOC110701270	110701270	XP_021734583.1	0.245563	0.386365	0.750189	0.00185006	nuclease activity	DNA replication(ath03030)
LOC110725658	110725658	XP_021760824.1	-0.0534739	0.836883	0.719832	0.00186074	-	-
LOC110682260	110682260	XP_021714243.1	-0.14974	0.632793	1.11639	0.00187166	nucleoside-triphosphatase activity	-
LOC110712139	110712139	XP_021746258.1	-0.00406342	0.971573	-0.619589	0.00188911	-	-
LOC110699260	110699260	XP_021732445.1	0.113703	0.119877	-0.579228	0.00189314	-	-
LOC110714000	110714000	XP_021748148.1	0.310361	0.370516	-0.759962	0.00190107	-	Spliceosome(ath03040)
LOC110724356	110724356	XP_021759472.1	-0.0178503	0.930215	1.56806	0.00192348	-	-
LOC110709242	110709242	XP_021743148.1	0.0244272	0.754161	-0.871561	0.00193363	small molecule biosynthetic process	Biosynthesis of amino acids(ath01230)
LOC110714036	110714036	XP_021748190.1	-0.15768	0.680315	-1.25064	0.00197234	-	-
LOC110689816	110689816	XP_021722324.1	-0.0564999	0.696038	-0.510155	0.00197267	lipid metabolic process	Glycerophospholipid metabolism(ath00564)
LOC110733875	110733875	XP_021769640.1	0.116407	0.140741	-2.50468	0.0019747	-	-
LOC110699290	110699290	XP_021732484.1	-0.0317875	0.765812	0.776829	0.00198378	vesicle-mediated transport	-
LOC110714965	110714965	XP_021749212.1	-0.162846	0.253082	-2.3565	0.00198434	-	-
LOC110696115	110696115	XP_021729091.1	0.0145845	0.739553	1.49051	0.00198822	-	-
LOC110737095	110737095	XP_021773157.1	-0.00996416	0.91051	0.787399	0.00200285	-	-
LOC110734051	110734051	XP_021769803.1	-0.1414	0.487853	-0.618237	0.0020092	-	-
LOC110685507	110685507	XP_021717733.1	0.474556	0.316711	0.573032	0.0020163	-	-
LOC110688813	110688813	XP_021721261.1	0.0213643	0.879451	-2.14984	0.00203901	-	-
LOC110706243	110706243	XP_021739827.1	0.0604578	0.620722	-0.796741	0.00204556	-	-
LOC110691464	110691464	XP_021724096.1	-0.0563548	0.912112	0.631228	0.00204654	-	-
LOC110687821	110687821	XP_021720155.1	-0.0525223	0.905014	-1.15502	0.00204948	-	-
LOC110715624	110715624	XP_021749906.1	0.193447	0.309186	-1.36746	0.00205468	-	-
LOC110722666	110722666	XP_021757633.1	0.0767258	0.742406	-5.3861	0.00206696	transferase activity, transferring hexosyl groups	-
LOC110695992	110695992	XP_021728941.1	0.0454876	0.641597	1.01757	0.002072	-	-
LOC110692800	110692800	XP_021725567.1	-0.295994	0.247825	-0.877743	0.00210098	oxidoreductase activity, acting on diphenols and related substances as donors	-
LOC110698775	110698775	XP_021731990.1	0.010248	0.890315	-3.14465	0.00210551	-	-
LOC110724764	110724764	XP_021759913.1	-0.172007	0.638136	-4.74298	0.00211009	antioxidant activity	Phenylpropanoid biosynthesis(ath00940)
LOC110733876	110733876	XP_021769641.1	0.0813542	0.549775	-1.00556	0.00211205	-	-
LOC110685553	110685553	XP_021717793.1	0.133287	0.560448	-2.01399	0.00211316	-	-
LOC110732740	110732740	XP_021768419.1	0.0193279	0.624681	-1.14198	0.00212186	copper ion binding	-
LOC110722755	110722755	XP_021757738.1	0.0419659	0.480704	-0.507655	0.00212236	transferase activity, transferring one-carbon groups	-
LOC110723963	110723963	XP_021759071.1	0.0493912	0.2419	0.406927	0.00213329	-	-
LOC110683647	110683647	XP_021715733.1	-0.0466932	0.950171	-0.550633	0.00214903	-	-
LOC110684826	110684826	XP_021716950.1	0.246502	0.702775	-2.66901	0.00218068	-	-
LOC110702477	110702477	XP_021735880.1	0.185603	0.130835	1.24487	0.00218345	-	-
LOC110722695	110722695	XP_021757671.1	-0.122175	0.563395	-0.844946	0.00218423	-	-
LOC110701293	110701293	XP_021734613.1	-0.0917724	0.0558607	-0.830188	0.00218679	coenzyme binding	Nicotinate and nicotinamide metabolism(ath00760)
LOC110728124	110728124	XP_021763460.1	-0.044166	0.322509	0.569885	0.00220541	-	-
LOC110712733	110712733	XP_021746877.1	0.0368512	0.549039	-0.467416	0.00220796	cytoskeletal protein binding	-
LOC110692797	110692797	XP_021725564.1	-0.0208213	0.70664	0.391742	0.00222064	hydrolase activity, acting on glycosyl bonds	-
LOC110687780	110687780	XP_021720106.1	0.203404	0.417346	0.555334	0.00223424	regulation of biological quality	-
LOC110688727	110688727	XP_021721178.1	-0.0861105	0.442397	-1.04528	0.00223819	-	Amino sugar and nucleotide sugar metabolism(ath00520)
LOC110709813	110709813	XP_021743759.1	-0.116696	0.647177	-1.38525	0.00224057	calcium ion binding	Plant-pathogen interaction(ath04626)
LOC110712161	110712161	XP_021746293.1	-0.0852606	0.625886	-1.01854	0.00224349	transferase activity, transferring acyl groups	Fatty acid elongation(ath00062)
LOC110690683	110690683	XP_021723237.1	0.277862	0.458277	0.630383	0.0022445	-	-
LOC110707566	110707566	XP_021741281.1	0.322713	0.119191	-2.74802	0.00224804	-	-
LOC110699359	110699359	XP_021732850.1	0.063159	0.712768	0.721402	0.00226179	coenzyme binding	Arginine and proline metabolism(ath00330)
LOC110718368	110718368	XP_021752890.1	0.0253939	0.374796	-0.851701	0.0022637	isomerase activity	Spliceosome(ath03040)
LOC110699060	110699060	XP_021732246.1	0.256088	0.174735	-1.07265	0.00227117	response to abiotic stimulus	-
LOC110701965	110701965	XP_021735280.1	-0.174709	0.339357	0.66148	0.00228693	lyase activity	beta-Alanine metabolism(ath00410)
LOC110690715	110690715	XP_021723281.1	0.087114	0.490696	0.453679	0.00229441	-	-
LOC110729757	110729757	XP_021765232.1	-0.0363671	0.762022	-3.35247	0.00231666	proteolysis	-
LOC110736914	110736914	XP_021772943.1	0.0761041	0.137715	0.74229	0.00231847	-	Fatty acid metabolism(ath01212)
LOC110694018	110694018	XP_021726868.1	-0.00141242	0.976742	0.539628	0.00234253	cell communication	-
LOC110682254	110682254	XP_021714237.1	-0.162706	0.654539	-1.8191	0.00235402	copper ion binding	-
LOC110690554	110690554	XP_021723110.1	-0.0203025	0.943843	-3.51995	0.00235565	molecular function regulator	-
LOC110732653	110732653	XP_021768310.1	-0.103334	0.232311	0.409748	0.00237359	transferase activity, transferring one-carbon groups	-
LOC110696035	110696035	XP_021728991.1	-0.188834	0.112853	-1.06978	0.00241383	-	-
LOC110684397	110684397	XP_021716544.1	0.0228938	0.842672	-1.96015	0.00242971	-	-
LOC110733116	110733116	XP_021768827.1	-0.224706	0.458647	0.609598	0.00249845	chromosome	-
LOC110694434	110694434	XP_021727296.1	-0.135218	0.578611	-1.55384	0.00250892	oxidoreductase activity, acting on NAD(P)H	-
LOC110713886	110713886	XP_021748014.1	-0.24965	0.385145	-0.582454	0.00253254	-	-
LOC110723676	110723676	XP_021758711.1	-0.0970378	0.425734	0.508524	0.00253973	-	-
LOC110696295	110696295	XP_021729272.1	-0.017075	0.849317	-0.452381	0.00253984	RNA binding	-
LOC110714258	110714258	XP_021748448.1	-0.108319	0.615433	1.97623	0.00256645	iron ion binding	-
LOC110701290	110701290	XP_021734608.1	-0.0975357	0.122019	-2.1338	0.00256914	-	Protein processing in endoplasmic reticulum(ath04141)
LOC110720178	110720178	XP_021754885.1	0.182514	0.334117	0.728241	0.0025734	-	-
LOC110693271	110693271	XP_021726123.1	-0.0285276	0.527092	0.503776	0.00257523	-	-
LOC110690673	110690673	XP_021723222.1	0.533011	0.0500817	-1.94052	0.00258379	-	-
LOC110738676	110738676	XP_021774767.1	-0.0246455	0.570794	-1.22668	0.00259757	-	-
LOC110722340	110722340	XP_021757309.1	0.212079	0.510564	-3.16566	0.00259855	-	-
LOC110707994	110707994	XP_021741779.1	0.0820907	0.259842	-2.35536	0.0026212	-	-
LOC110708607	110708607	XP_021742471.1	-0.132488	0.554617	0.982555	0.00262544	-	Tryptophan metabolism(ath00380)
LOC110709837	110709837	XP_021743786.1	-0.0362562	0.674695	-0.948993	0.0026271	-	Cyanoamino acid metabolism(ath00460)
LOC110721444	110721444	XP_021756286.1	0.0123185	0.900742	-1.23188	0.00269806	-	Biosynthesis of amino acids(ath01230)
LOC110712448	110712448	XP_021746607.1	0.00375741	0.911781	0.89199	0.00271196	-	-
LOC110695718	110695718	XP_021728640.1	0.019882	0.899857	-1.35673	0.00276923	electron transfer activity	-
LOC110697093	110697093	XP_021730129.1	-0.0689463	0.237695	0.975227	0.0027695	transferase activity, transferring one-carbon groups	-
LOC110723067	110723067	XP_021758039.1	0.443957	0.451424	-2.67523	0.00280247	electron transfer activity	-
LOC110688532	110688532	XP_021720993.1	-0.037911	0.688838	1.36977	0.00281686	-	-
LOC110731591	110731591	XP_021767152.1	-0.0539093	0.863239	-1.597	0.00284048	-	-
LOC110709243	110709243	XP_021743149.1	-0.0377505	0.469009	-1.14584	0.00285081	-	-
LOC110695413	110695413	XP_021728342.1	-0.176532	0.429177	-0.854242	0.00287577	nucleoside-triphosphatase activity	-
LOC110684626	110684626	XP_021716751.1	-0.0241422	0.943813	-1.59374	0.0029661	calcium ion binding	Plant-pathogen interaction(ath04626)
LOC110726839	110726839	XP_021762059.1	-0.0960927	0.627074	-1.8498	0.0029817	-	Pentose and glucuronate interconversions(ath00040)
LOC110728607	110728607	XP_021763945.1	-0.0764809	0.233795	0.815067	0.00298892	-	-
LOC110731544	110731544	XP_021767091.1	0.0170028	0.828975	-1.37856	0.00301531	-	-
LOC110700985	110700985	XP_021734242.1	0.0176151	0.684694	0.775799	0.00302036	hydrolase activity, acting on carbon-nitrogen (but not peptide) bonds	Pantothenate and CoA biosynthesis(ath00770)
LOC110718274	110718274	XP_021752804.1	-0.0570728	0.710798	-0.790175	0.00304284	transferase activity, transferring hexosyl groups	-
LOC110688574	110688574	XP_021721034.1	-0.140272	0.659574	0.869266	0.00305079	proteolysis	-
LOC110734228	110734228	XP_021769982.1	-0.0123799	0.959368	-1.96582	0.00305239	-	Glyoxylate and dicarboxylate metabolism(ath00630)
LOC110734206	110734206	XP_021769956.1	0.0827242	0.200871	-2.24436	0.0030728	-	Pyrimidine metabolism(ath00240)
LOC110725269	110725269	XP_021760446.1	0.0770345	0.300568	-0.93462	0.00307519	transferase activity, transferring acyl groups	Pyruvate metabolism(ath00620)
LOC110714778	110714778	XP_021749020.1	0.0284628	0.922619	0.521855	0.00308603	-	-
LOC110710685	110710685	XP_021744710.1	0.0222068	0.335362	-0.730491	0.00309376	-	-
LOC110708668	110708668	XP_021742550.1	0.16584	0.263189	-3.17995	0.0030996	coenzyme binding	-
LOC110689730	110689730	XP_021722204.1	-0.0390183	0.614001	0.407211	0.00311972	coenzyme binding	-
LOC110699487	110699487	XP_021732669.1	-0.223158	0.304285	0.465376	0.00312428	-	-
LOC110718715	110718715	XP_021753299.1	0.161082	0.599336	1.09893	0.00312831	-	-
LOC110693342	110693342	XP_021726173.1	0.0352713	0.721252	-1.38523	0.00319221	-	Pyruvate metabolism(ath00620)
LOC110719441	110719441	XP_021754078.1	0.0160278	0.919181	-4.07732	0.00323286	transferase activity, transferring hexosyl groups	-
LOC110706069	110706069	XP_021739675.1	-0.0696975	0.758861	-0.421166	0.00324581	ion transport	Oxidative phosphorylation(ath00190)
LOC110719567	110719567	XP_021754221.1	0.072192	0.345319	-0.8951	0.00326799	-	MAPK signaling pathway - plant(ath04016)
LOC110692310	110692310	XP_021725007.1	-0.0541404	0.75328	0.434848	0.00327214	-	-
LOC110727492	110727492	XP_021762740.1	0.29984	0.420617	-0.529282	0.00327694	defense response	-
LOC110694183	110694183	XP_021727051.1	-0.208361	0.170025	0.606021	0.00327704	-	-
LOC110708631	110708631	XP_021742500.1	-0.0161039	0.872598	1.08383	0.0032783	oxidoreductase activity, acting on single donors with incorporation of molecular oxygen	Linoleic acid metabolism(ath00591)
LOC110708616	110708616	XP_021742483.1	0.0688508	0.107002	0.669946	0.00328392	hydrolase activity, acting on glycosyl bonds	-
LOC110696858	110696858	XP_021729886.1	-0.43336	0.419708	0.59708	0.00328471	microbody	Peroxisome(ath04146)
LOC110701052	110701052	XP_021734329.1	0.141262	0.0819169	-1.55375	0.00328808	transferase activity, transferring acyl groups	-
LOC110725215	110725215	XP_021760391.1	-0.336745	0.377568	0.858985	0.00329191	-	-
LOC110718351	110718351	XP_021752873.1	-0.0457036	0.519191	-0.720474	0.00329444	pigment metabolic process	Porphyrin and chlorophyll metabolism(ath00860)
LOC110721198	110721198	XP_021756032.1	-0.238775	0.581345	-0.924245	0.00330965	-	-
LOC110696029	110696029	XP_021728983.1	0.141818	0.511459	-1.00525	0.00332237	ion transport	-
LOC110711523	110711523	XP_021745624.1	-0.00841348	0.939778	0.599457	0.0033314	proteolysis	-
LOC110737316	110737316	XP_021773371.1	0.0493635	0.531332	0.937043	0.00335157	ADP binding	-
LOC110718792	110718792	XP_021753389.1	0.0986985	0.478977	0.713448	0.00336748	-	-
LOC110687836	110687836	XP_021720169.1	0.140825	0.469877	0.718541	0.00338189	coenzyme binding	-
LOC110737005	110737005	XP_021773044.1	0.114157	0.801052	-0.579333	0.00338373	-	-
LOC110698063	110698063	XP_021731158.1	0.225726	0.0896354	-1.01883	0.00341434	-	-
LOC110739855	110739855	XP_021776032.1	0.071945	0.717941	-4.40939	0.00342916	-	-
LOC110691850	110691850	XP_021724505.1	-0.0378003	0.698606	0.469383	0.00346997	-	-
LOC110684277	110684277	XP_021716407.1	0.0194973	0.483468	1.23865	0.00347004	nuclease activity	DNA replication(ath03030)
LOC110697977	110697977	XP_021731068.1	-0.0136052	0.89037	-0.695824	0.0034815	-	-
LOC110684645	110684645	XP_021716772.1	0.0778761	0.0614661	0.424282	0.00348629	-	-
LOC110734046	110734046	XP_021769800.1	0.0331416	0.44939	0.444563	0.00352124	-	-
LOC110721886	110721886	XP_021756803.1	-0.0656946	0.196167	-1.08118	0.00352758	-	Cutin, suberine and wax biosynthesis(ath00073)
LOC110696170	110696170	XP_021729150.1	-0.0398214	0.31369	-0.675898	0.00355529	coenzyme binding	-
LOC110728250	110728250	XP_021763618.1	-0.27847	0.0984329	1.1752	0.00356382	-	-
LOC110688553	110688553	XP_021721017.1	-0.0320682	0.747977	0.406641	0.00357482	carbohydrate binding	-
LOC110739718	110739718	XP_021775879.1	0.0586705	0.317701	-0.477004	0.00358387	coenzyme binding	Pantothenate and CoA biosynthesis(ath00770)
LOC110712904	110712904	XP_021747058.1	-0.0587532	0.386468	-0.983146	0.00361186	-	beta-Alanine metabolism(ath00410)
LOC110701996	110701996	XP_021735319.1	-0.0550454	0.458405	-1.10456	0.00363785	-	-
LOC110683165	110683165	XP_021715205.1	0.0957824	0.30764	-0.442415	0.00365509	-	-
LOC110711500	110711500	XP_021745595.1	-0.0310898	0.556472	0.515989	0.00366863	-	Sulfur metabolism(ath00920)
LOC110685174	110685174	XP_021717330.1	-0.0721886	0.336849	-1.01601	0.00369611	-	-
LOC110692701	110692701	XP_021725433.1	-0.0599609	0.611263	-0.996271	0.00374521	-	-
LOC110682568	110682568	XP_021714615.1	-0.325339	0.137249	0.691858	0.00376367	transferase activity, transferring hexosyl groups	Zeatin biosynthesis(ath00908)
LOC110719038	110719038	XP_021753643.1	0.000739514	0.989182	0.427833	0.00376568	RNA processing	-
LOC110707317	110707317	XP_021741028.1	-0.114544	0.332655	-1.26344	0.00378171	transferase activity, transferring hexosyl groups	Zeatin biosynthesis(ath00908)
LOC110724597	110724597	XP_021759704.1	-0.080484	0.722629	-1.02792	0.00378366	hydrolase activity, acting on glycosyl bonds	Other glycan degradation(ath00511)
LOC110718564	110718564	XP_021753113.1	-0.0705287	0.540494	-1.18434	0.00378775	-	-

## Sheet: SALT_VS_H2O_diffprot_nodifftran
Gene_id	Tran_id	Prot_id	GO_fun	kegg	Protein(log2fc)	Protein(pval)	Tran(log2fc)	Tran(pval)
LOC110684312	110684312	XP_021716441.1	metabolic process	Metabolic pathways(map01100)	-0.327347	0.0289872	-0.901324	0.0519418
LOC110732682	110732682	XP_021768348.1	metabolic process	-	0.363701	0.0208981	-0.163273	0.16237
LOC110707197	110707197	XP_021740894.1	protein binding	-	0.377249	0.0223802	-0.475956	0.327798
LOC110714289	110714289	XP_021748487.1	enzyme inhibitor activity	-	-0.449295	0.0144587	1.61123	0.281753
LOC110687240	110687240	XP_021719551.1	catalytic activity	Biosynthesis of secondary metabolites(map01110)	-0.587899	0.0271388	-0.622411	0.107662
LOC110714369	110714369	XP_021748572.1	enzyme inhibitor activity	-	-0.681465	0.00109468	6.02263	NA
LOC110681694	110681694	XP_021713522.1	-	-	-0.820713	0.0294117	-1.25088	0.0406119
LOC110694450	110694450	XP_021727313.1	electron carrier activity	-	-0.947392	0.0145633	-0.310743	0.679189
LOC110710712	110710712	XP_021744739.1	ion binding	Biosynthesis of secondary metabolites(map01110)	0.469114	0.0437574	-0.480555	0.330243
LOC110695300	110695300	XP_021728250.1	cofactor binding	-	-0.304314	0.022502	-0.461517	0.382987
LOC110722584	110722584	XP_021757542.1	DNA binding	-	-0.380741	0.00720599	0.424012	0.0332349
LOC110733553	110733553	XP_021769308.1	-	-	-0.26561	0.00300704	-0.304904	0.0975218
LOC110710176	110710176	XP_021744133.1	-	-	-0.620471	0.00933405	-0.681293	0.316625
LOC110727888	110727888	XP_021763157.1	catalytic activity	-	0.317989	0.00346286	0.523277	0.0368966
LOC110683813	110683813	XP_021715923.1	metabolic process	-	0.328226	0.00593109	-0.0982937	0.627387
LOC110690728	110690728	XP_021723297.1	metabolic process	-	-0.299733	0.0249827	-0.392253	0.434082
LOC110684370	110684370	XP_021716516.1	-	-	0.281158	0.0310655	0.375085	0.0213849
LOC110712846	110712846	XP_021746990.1	metabolic process	-	0.284976	0.0327961	0.631398	0.0467085
LOC110719842	110719842	XP_021754517.1	carbohydrate binding	-	-0.691503	0.0151417	0.0462577	0.89582
LOC110721403	110721403	XP_021756231.1	-	-	-0.536562	0.0154972	-0.894113	0.0390482
LOC110699592	110699592	XP_021732786.1	catalytic activity	Vitamin B6 metabolism(map00750)	1.16496	0.00104903	0.570202	0.0594756
LOC110706946	110706946	XP_021740642.1	-	-	0.281715	0.0116143	0.200154	0.509855
LOC110685174	110685174	XP_021717330.1	-	-	-0.289618	0.00907893	-0.00668388	0.981948
LOC110688321	110688321	XP_021720748.1	metabolic process	Biosynthesis of secondary metabolites(map01110)	0.272627	0.01628	-0.288677	0.29377
LOC110730230	110730230	XP_021765715.1	metabolic process	-	0.535439	0.0271075	-0.404244	0.185749
LOC110696629	110696629	XP_021729660.1	catalytic activity	-	-0.403391	0.00242799	0.442662	0.152241
LOC110695772	110695772	XP_021728698.1	-	-	0.399073	0.00535376	0.14813	0.562155
LOC110739673	110739673	XP_021775819.1	ion binding	Biosynthesis of secondary metabolites(map01110)	0.324482	0.0296428	0.0796204	0.819612
LOC110722090	110722090	XP_021757020.1	single-organism process	-	0.319788	0.0352029	0.451517	0.0233447
LOC110730799	110730799	XP_021766315.1	response to stimulus	Biosynthesis of secondary metabolites(map01110)	-0.433443	0.00171383	-1.30904	0.050596
LOC110727114	110727114	XP_021762349.1	catalytic activity	-	1.10413	0.000660492	-1.61543	0.0651097
LOC110688071	110688071	XP_021720442.1	metabolic process	-	0.466553	0.0027921	2.88629	0.0377591
LOC110696092	110696092	XP_021729062.1	metabolic process	-	-0.693427	0.000360636	-2.60321	0.430796
LOC110727240	110727240	XP_021762500.1	-	-	0.464469	0.000493217	1.23673	0.0398725
LOC110736369	110736369	XP_021772266.1	metabolic process	-	-0.354221	0.0257231	0.661224	0.0348554
LOC110719843	110719843	XP_021754518.1	metabolic process	Biosynthesis of secondary metabolites(map01110)	-0.804005	0.000432012	0.163487	0.650785
LOC110691472	110691472	XP_021724106.1	ion binding	-	0.591194	0.0199243	-0.519627	0.156402
LOC110682898	110682898	XP_021714939.1	-	-	-0.28608	0.0151519	-0.908696	0.0285909
LOC110696503	110696503	XP_021729496.1	-	-	-0.645433	0.0252641	-0.65596	0.0204159
LOC110727841	110727841	XP_021763107.1	protein binding	-	0.281492	0.0363658	0.188455	0.496034
LOC110691481	110691481	XP_021724112.1	-	-	-0.306228	0.0412781	-0.478312	0.117704
LOC110684212	110684212	XP_021716320.1	response to stimulus	Biosynthesis of secondary metabolites(map01110)	0.470815	0.0125457	2.33475	0.0239059
LOC110722861	110722861	XP_021757856.1	-	-	-0.325649	0.0377387	-0.573789	0.205753
LOC110726823	110726823	XP_021762037.1	-	-	-0.294871	0.0457605	-0.0157011	0.988527
LOC110728832	110728832	XP_021764193.1	metabolic process	-	-0.277797	0.00455895	0.0190564	0.96341
LOC110738110	110738110	XP_021774170.1	protein binding	-	0.528107	0.000189961	0.437462	0.48402
LOC110691560	110691560	XP_021724190.1	nutrient reservoir activity	-	-0.780592	0.0266984	-1.02458	0.269313
LOC110720578	110720578	XP_021755311.1	catalytic activity	ABC transporters(map02010)	-0.776657	0.0382103	0.642844	0.0206268
LOC110740144	110740144	XP_021776332.1	metabolic process	-	0.586572	0.00698536	0.428034	0.352212
LOC110707668	110707668	XP_021741381.1	metabolic process	Metabolic pathways(map01100)	-0.954896	0.0141191	-0.43989	0.815162
LOC110682978	110682978	XP_021715008.1	nutrient reservoir activity	-	-0.557732	0.0139736	-0.601452	0.760185
LOC110711619	110711619	XP_021745722.1	cofactor binding	Cysteine and methionine metabolism(map00270)	0.36069	0.0217687	0.504447	0.0231522
LOC110734379	110734379	XP_021770207.1	metabolic process	-	-0.284862	0.00661715	-0.794107	0.102079
LOC110687861	110687861	XP_021720197.1	metabolic process	-	0.623956	0.0245028	0.444201	0.394216
LOC110721994	110721994	XP_021756913.1	-	-	-0.573396	0.012634	0.146383	0.307097
LOC110738338	110738338	XP_021774395.1	-	-	0.857954	0.0273833	0.56419	0.288336
LOC110687786	110687786	XP_021720110.1	ion binding	Diterpenoid biosynthesis(map00904)	0.793863	0.0230158	1.15617	0.0315974
LOC110689303	110689303	XP_021721743.1	response to stimulus	-	0.375963	0.0242853	-0.0838733	0.55473
LOC110712416	110712416	XP_021746570.1	metabolic process	Biosynthesis of secondary metabolites(map01110)	-0.647211	0.0220281	0.069322	0.907609
LOC110738716	110738716	XP_021774817.1	-	Biosynthesis of secondary metabolites(map01110)	0.305238	0.0123105	-0.24896	0.266653
LOC110693566	110693566	XP_021726388.1	-	-	-0.350538	0.0275617	0.669877	0.0211162
LOC110713641	110713641	XP_021747823.1	metabolic process	-	0.306972	0.0206981	1.13726	0.0229493
LOC110714315	110714315	XP_021748514.1	enzyme inhibitor activity	-	-0.812742	0.00130189	5.64926	NA
LOC110714322	110714322	XP_021748519.1	enzyme inhibitor activity	-	-0.965235	0.000292464	6.93448	NA
LOC110683082	110683082	XP_021715122.1	-	-	0.438102	0.0173913	-0.0615378	0.772189
LOC110703356	110703356	XP_021736846.1	-	Vitamin B6 metabolism(map00750)	0.27557	0.00640759	0.501603	0.0384732
LOC110731705	110731705	XP_021767278.1	-	-	0.369484	0.0245687	0.501574	0.0491476
LOC110711827	110711827	XP_021745949.1	-	-	0.624603	0.00840819	0.233039	0.0614483
LOC110689665	110689665	XP_021722126.1	protein binding	Glutathione metabolism(map00480)	0.275646	0.00667659	0.253738	0.146939
LOC110715705	110715705	XP_021749993.1	metabolic process	-	0.269961	0.006046	1.35059	0.0190478
LOC110684229	110684229	XP_021716339.1	response to stimulus	Biosynthesis of secondary metabolites(map01110)	-0.461504	0.00977159	-5.47984	0.0205777
LOC110690670	110690670	XP_021723218.1	-	-	-0.631427	0.046385	1.18038	0.172493
LOC110735170	110735170	XP_021771039.1	-	Endocytosis(map04144)	0.355055	0.044971	0.531257	0.0218339
LOC110688057	110688057	XP_021720427.1	-	-	-0.298143	0.0115286	-0.173458	0.166832
LOC110716358	110716358	XP_021750669.1	metabolic process	-	-0.419376	0.00966631	-0.977633	0.247104
LOC110713460	110713460	XP_021747595.1	metabolic process	Biosynthesis of secondary metabolites(map01110)	-0.35395	0.00536005	0.349028	0.0995163
LOC110713136	110713136	XP_021747297.1	metabolic process	-	0.434148	0.0277562	-0.0684325	0.659995
LOC110738811	110738811	XP_021774942.1	response to stimulus	-	-0.607761	0.0178763	-2.06189	0.0333599
LOC110695925	110695925	XP_021728851.1	-	-	-0.265299	0.00363806	0.694357	0.0778371
LOC110721661	110721661	XP_021756555.1	-	-	-0.269977	0.0207024	0.278363	0.50972
LOC110732302	110732302	XP_021767915.1	-	-	-0.396925	0.0474204	-0.208086	0.746884
LOC110683785	110683785	XP_021715890.1	protein binding	-	-0.809928	0.000956702	0.214603	0.604988
LOC110719130	110719130	XP_021753728.1	response to stimulus	Biosynthesis of secondary metabolites(map01110)	-1.33004	0.00243888	1.02153	0.351722
LOC110686451	110686451	XP_021718767.1	protein binding	Glutathione metabolism(map00480)	0.288549	0.043664	1.00302	0.032673
LOC110682542	110682542	XP_021714587.1	-	Phosphatidylinositol signaling system(map04070)	0.286361	0.0255458	-0.263651	0.0416566
LOC110704993	110704993	XP_021738496.1	-	-	0.27827	0.0171338	0.117215	0.714359
rps14	32959023	YP_009380128.1	metabolic process	-	0.276896	0.0370974	-1.02561	0.352322
LOC110706843	110706843	XP_021740505.1	-	-	0.372112	0.0144947	-0.354542	0.15101
LOC110698040	110698040	XP_021731139.1	-	-	0.308622	0.0113023	0.552771	0.120752
LOC110728925	110728925	XP_021764282.1	metabolic process	-	-1.54422	0.00190012	2.84755	0.445264
LOC110686657	110686657	XP_021718952.1	-	-	-0.419375	0.0124782	2.96505	0.143636
LOC110737658	110737658	XP_021773683.1	nutrient reservoir activity	-	-0.517634	0.0344142	-3.11036	0.0202927
LOC110714386	110714386	XP_021748587.1	enzyme inhibitor activity	-	-0.422365	0.00689689	0.41348	0.886528
LOC110687384	110687384	XP_021719721.1	metabolic process	Sulfur metabolism(map00920)	-0.43507	0.00684819	-0.617572	0.147991
LOC110729500	110729500	XP_021764927.1	-	Nitrogen metabolism(map00910)	-0.279906	0.00741643	0.266795	0.465944
LOC110724306	110724306	XP_021759420.1	ion binding	-	-0.420289	0.0482975	-0.193179	0.538253
LOC110694312	110694312	XP_021727178.1	-	-	0.322265	0.0150164	0.299401	0.135906
LOC110706472	110706472	XP_021740082.1	electron carrier activity	-	-0.278605	0.0276967	0.102878	0.674204
LOC110699484	110699484	XP_021732666.1	metabolic process	-	-0.266266	0.00856878	-0.540864	0.0790504
LOC110708671	110708671	XP_021742552.1	-	Protein processing in endoplasmic reticulum(map04141)	0.345855	0.000316108	0.567998	0.0945026
LOC110728917	110728917	XP_021764271.1	response to stimulus	-	0.735105	0.0273162	0.193138	0.281648
LOC110696805	110696805	XP_021729836.1	metabolic process	-	0.326965	0.0308002	-0.172696	0.370876
LOC110721133	110721133	XP_021755954.1	response to stimulus	Plant-pathogen interaction(map04626)	0.322754	0.0176509	0.27323	0.114623
LOC110690557	110690557	XP_021723113.1	enzyme inhibitor activity	-	-0.430236	0.0151962	0.250779	0.82189
LOC110707994	110707994	XP_021741779.1	-	-	-0.295847	0.00315916	-0.180744	0.848044
LOC110690879	110690879	XP_021723469.1	metabolic process	-	-0.554365	0.0100535	-0.820081	0.159039
LOC110702521	110702521	XP_021735932.1	metabolic process	Biosynthesis of secondary metabolites(map01110)	0.271049	0.0138817	0.371031	0.234686
LOC110706995	110706995	XP_021740703.1	-	-	-0.792931	0.0216913	0.170025	0.755789
LOC110716937	110716937	XP_021751280.1	metabolic process	Metabolic pathways(map01100)	-0.268808	0.00878123	0.549243	0.358315
LOC110718300	110718300	XP_021752834.1	metabolic process	Terpenoid backbone biosynthesis(map00900)	0.342275	0.00303334	0.338186	0.0562493
psaA	32958941	YP_009380130.1	metabolic process	Metabolic pathways(map01100)	-0.289372	0.0324179	0.329124	0.368533
LOC110711679	110711679	XP_021745789.1	-	-	-0.449028	0.0128439	-0.462866	0.796211
LOC110706662	110706662	XP_021740307.1	-	SNARE interactions in vesicular transport(map04130)	0.27948	0.0309113	0.461399	0.0736428
LOC110684308	110684308	XP_021716438.1	metabolic process	Biosynthesis of secondary metabolites(map01110)	-0.53908	0.0123986	0.819479	0.103765
LOC110691800	110691800	XP_021724450.1	protein binding	-	-0.371144	0.00577723	-0.514018	0.456625
LOC110709274	110709274	XP_021743181.1	-	Biosynthesis of secondary metabolites(map01110)	-0.274596	0.000155291	-0.165944	0.40176
LOC110711868	110711868	XP_021746004.1	ion binding	Plant-pathogen interaction(map04626)	0.267092	0.0260586	0.295457	0.0279675

## Sheet: SALT_VS_H2O_difftran_nodiffprot
Gene_id	Tran_id	Prot_id	Protein(log2fc)	Protein(pval)	Tran(log2fc)	Tran(pval)	GO_fun	kegg
LOC110736249	110736249	XP_021772113.1	0.426475	0.0694988	5.50841	1.87455e-100	hydrolase activity, hydrolyzing O-glycosyl compounds	Starch and sucrose metabolism(ath00500)
LOC110733340	110733340	XP_021769061.1	0.198111	0.187672	3.5568	2.7512e-98	-	Biosynthesis of amino acids(ath01230)
LOC110734520	110734520	XP_021770377.1	0.685663	0.207917	9.98168	5.91488e-91	multicellular organismal process	-
LOC110732471	110732471	XP_021768107.1	0.0310907	0.889599	3.85672	2.8932e-89	-	-
LOC110701227	110701227	XP_021734528.1	0.232068	0.00121303	2.5807	9.66551e-74	drug metabolic process	Cysteine and methionine metabolism(ath00270)
LOC110710124	110710124	XP_021744069.1	0.459452	0.083943	5.52499	4.68338e-59	metal cluster binding	Glycine, serine and threonine metabolism(ath00260)
LOC110702553	110702553	XP_021735970.1	0.275604	0.247283	6.15145	2.4606e-56	pigment metabolic process	Porphyrin and chlorophyll metabolism(ath00860)
LOC110721679	110721679	XP_021756570.1	0.366904	0.396123	2.72477	6.0347e-56	-	-
LOC110709667	110709667	XP_021743577.1	-0.0222974	0.922549	-1.90364	1.75862e-53	-	-
LOC110724987	110724987	XP_021760159.1	0.218812	0.214605	4.2841	1.13319e-51	-	-
LOC110689825	110689825	XP_021722344.1	-0.0197475	0.89979	5.21931	1.80194e-51	-	-
LOC110705076	110705076	XP_021738603.1	0.0610664	0.610216	1.59487	1.36667e-46	hydrolase activity, hydrolyzing O-glycosyl compounds	-
LOC110718117	110718117	XP_021752607.1	0.0796175	0.348689	6.16901	1.1197e-45	drug metabolic process	Amino sugar and nucleotide sugar metabolism(ath00520)
LOC110726729	110726729	XP_021761902.1	0.189834	0.295158	2.4487	2.70844e-44	-	Tyrosine metabolism(ath00350)
LOC110690446	110690446	XP_021722970.1	0.184752	0.00815019	3.29041	1.88853e-43	-	-
LOC110684083	110684083	XP_021716175.1	-0.285323	0.627281	3.74732	1.86217e-42	-	Protein processing in endoplasmic reticulum(ath04141)
LOC110688016	110688016	XP_021720372.1	0.084448	0.423974	8.01259	5.26854e-42	-	-
LOC110720955	110720955	XP_021755752.1	0.175536	0.040984	1.99771	6.77099e-41	RNA binding	RNA transport(ath03013)
LOC110708200	110708200	XP_021741981.1	0.107553	0.387892	2.34251	7.27631e-41	-	mRNA surveillance pathway(ath03015)
LOC110729653	110729653	XP_021765116.1	0.348549	0.0720554	3.39942	1.6352e-40	-	Glyoxylate and dicarboxylate metabolism(ath00630)
LOC110717159	110717159	XP_021751491.1	0.297182	0.383204	4.80876	3.59372e-40	hydrolase activity, hydrolyzing O-glycosyl compounds	-
LOC110717551	110717551	XP_021751974.1	-0.368367	0.17246	3.53147	1.9557e-39	drug metabolic process	Amino sugar and nucleotide sugar metabolism(ath00520)
LOC110731591	110731591	XP_021767152.1	0.4523	0.208209	3.53427	5.5898e-39	-	-
LOC110688446	110688446	XP_021720890.1	0.0261633	0.946321	3.77234	2.41437e-38	-	Protein processing in endoplasmic reticulum(ath04141)
LOC110728206	110728206	XP_021763560.1	0.22557	0.197585	-4.30085	9.5189e-38	-	Carbon fixation in photosynthetic organisms(ath00710)
LOC110688563	110688563	XP_021721026.1	-0.0950978	0.554825	-2.78852	1.24059e-37	-	-
LOC110716293	110716293	XP_021750597.1	-0.14816	0.682132	2.88027	1.48921e-37	regulation of protein metabolic process	-
LOC110735007	110735007	XP_021770818.1	0.203525	0.0208681	1.63232	1.43343e-36	-	-
LOC110721198	110721198	XP_021756032.1	-0.00146533	0.997458	1.34658	1.54458e-36	-	-
LOC110696012	110696012	XP_021728965.1	0.0805572	0.0704593	1.28702	2.98802e-36	-	-
LOC110682659	110682659	XP_021714685.1	0.200606	0.394565	3.38685	4.68624e-36	-	-
LOC110715496	110715496	XP_021749770.1	0.14701	0.223964	3.47548	5.98544e-36	peptidase activity	-
LOC110724228	110724228	XP_021759328.1	0.154818	0.0984757	4.47686	6.3662e-36	-	-
LOC110703604	110703604	XP_021737076.1	0.210993	0.728693	2.84863	1.5626e-35	-	-
LOC110698306	110698306	XP_021731407.1	0.176999	0.0685424	2.34265	1.83605e-35	-	-
LOC110705660	110705660	XP_021739254.1	0.44181	0.124689	2.85438	2.48866e-35	hydrolase activity, hydrolyzing O-glycosyl compounds	Amino sugar and nucleotide sugar metabolism(ath00520)
LOC110712161	110712161	XP_021746293.1	0.335449	0.164949	1.78768	2.62662e-35	small molecule biosynthetic process	Plant-pathogen interaction(ath04626)
LOC110714653	110714653	XP_021748899.1	0.18846	0.595627	2.16148	6.32885e-34	iron ion binding	-
LOC110729026	110729026	XP_021764419.1	0.0780565	0.649894	1.95384	8.62043e-34	nucleobase-containing small molecule metabolic process	Pyrimidine metabolism(ath00240)
LOC110716101	110716101	XP_021750429.1	0.152642	0.766878	3.25232	1.01582e-33	-	-
LOC110698063	110698063	XP_021731158.1	0.32647	0.0521529	2.96078	1.1179e-33	-	-
LOC110727927	110727927	XP_021763213.1	-0.27078	0.304825	1.84716	1.87605e-33	transferase activity, transferring hexosyl groups	Starch and sucrose metabolism(ath00500)
LOC110698509	110698509	XP_021731642.1	0.315017	0.195348	3.38344	2.1301e-33	-	-
LOC110719477	110719477	XP_021754123.1	0.600149	0.0530291	5.66142	3.68423e-33	-	-
LOC110727473	110727473	XP_021762724.1	0.157706	0.0699318	2.32301	4.30202e-33	nucleoside-triphosphatase activity	-
LOC110699060	110699060	XP_021732246.1	0.149632	0.432898	2.89719	6.12518e-33	response to abiotic stimulus	-
LOC110724858	110724858	XP_021760041.1	0.0892924	0.571313	2.40249	7.3447e-33	-	Terpenoid backbone biosynthesis(ath00900)
LOC110738473	110738473	XP_021774576.1	-0.0458286	0.822157	3.25656	1.20326e-32	coenzyme binding	-
LOC110738731	110738731	XP_021774840.1	0.253568	0.575887	3.06383	3.5283e-31	-	-
LOC110687812	110687812	XP_021720148.1	0.000347176	0.996413	1.39949	4.18957e-31	nucleoside-triphosphatase activity	Oxidative phosphorylation(ath00190)
LOC110711683	110711683	XP_021745794.1	0.000918427	0.99795	5.21157	7.43944e-31	-	-
LOC110682080	110682080	XP_021714007.1	0.474491	0.149936	1.94311	9.81371e-31	-	-
LOC110722638	110722638	XP_021757602.1	-0.0393359	0.938495	1.73982	2.47748e-30	nucleoside-triphosphatase activity	-
LOC110715043	110715043	XP_021749306.1	0.00624375	0.961208	-3.20456	3.21805e-30	iron ion binding	-
LOC110693524	110693524	XP_021726335.1	0.157241	0.0155371	2.33937	6.05583e-30	-	-
LOC110695413	110695413	XP_021728342.1	0.238252	0.441969	1.80892	1.69683e-29	nucleoside-triphosphatase activity	-
LOC110738136	110738136	XP_021774194.1	-0.108934	0.819785	3.22719	2.30807e-29	phosphoric ester hydrolase activity	Vitamin B6 metabolism(ath00750)
LOC110724740	110724740	XP_021759886.1	-0.0037949	0.976766	2.47195	3.99339e-29	peptidase activity	-
LOC110703549	110703549	XP_021737037.1	0.276353	0.191463	3.7397	7.12933e-29	polysaccharide metabolic process	Amino sugar and nucleotide sugar metabolism(ath00520)
LOC110695912	110695912	XP_021728835.1	0.210997	0.388189	2.28739	8.22974e-29	-	Carotenoid biosynthesis(ath00906)
LOC110697055	110697055	XP_021730083.1	0.60753	0.225371	3.03736	8.3936e-29	-	Glyoxylate and dicarboxylate metabolism(ath00630)
LOC110694233	110694233	XP_021727103.1	0.104149	0.314395	1.13055	1.63271e-28	membrane protein complex	Oxidative phosphorylation(ath00190)
LOC110687368	110687368	XP_021719704.1	0.112251	0.302885	1.9144	2.40974e-28	calcium ion binding	Plant-pathogen interaction(ath04626)
LOC110708056	110708056	XP_021741849.1	-0.495627	0.629823	2.15643	2.94212e-28	-	-
LOC110698043	110698043	XP_021731141.1	0.200939	0.193521	2.54313	6.19332e-28	-	-
LOC110695206	110695206	XP_021728121.1	-0.047747	0.944312	2.04632	6.54429e-28	-	-
LOC110690013	110690013	XP_021722529.1	-0.280871	0.32015	-2.7544	8.1128e-28	-	-
LOC110738751	110738751	XP_021774868.1	-0.40244	0.228091	3.87022	9.67436e-28	drug metabolic process	Amino sugar and nucleotide sugar metabolism(ath00520)
LOC110710870	110710870	XP_021744903.1	0.0562393	0.738332	1.89686	1.9956e-27	coenzyme binding	alpha-Linolenic acid metabolism(ath00592)
LOC110720613	110720613	XP_021755346.1	-0.268594	0.73508	7.10583	2.52005e-27	-	-
LOC110729554	110729554	XP_021764987.1	-0.345767	0.723833	2.02006	3.95815e-27	-	-
LOC110727478	110727478	XP_021762726.1	0.0104379	0.94078	2.85395	5.55107e-27	-	-
LOC110689390	110689390	XP_021721863.1	0.0704718	0.767737	2.50204	5.65458e-27	organic acid metabolic process	Nitrogen metabolism(ath00910)
LOC110724863	110724863	XP_021760047.1	-0.178337	0.286884	2.28171	1.14833e-26	-	-
LOC110732689	110732689	XP_021768357.1	0.149868	0.246032	1.21135	1.50085e-26	hydrolase activity, hydrolyzing O-glycosyl compounds	-
LOC110690549	110690549	XP_021723103.1	0.133086	0.0305412	2.37028	1.99615e-26	-	-
LOC110699024	110699024	XP_021732199.1	0.124599	0.300383	1.45583	2.55716e-26	hydrolase activity, hydrolyzing O-glycosyl compounds	Starch and sucrose metabolism(ath00500)
LOC110717475	110717475	XP_021751880.1	0.135022	0.798756	3.93881	3.28703e-26	-	-
LOC110700589	110700589	XP_021733838.1	0.414734	0.0835471	2.24454	6.2018e-26	-	Glutathione metabolism(ath00480)
LOC110685507	110685507	XP_021717733.1	-0.575413	0.40524	-1.37147	6.30427e-26	-	-
LOC110699175	110699175	XP_021732360.1	0.204194	0.0225415	1.40323	8.39e-26	-	-
LOC110690480	110690480	XP_021723021.1	0.373854	0.0885839	4.948	9.55427e-26	-	-
LOC110692168	110692168	XP_021724861.1	-0.19925	0.151906	2.38982	1.14406e-25	hydrolase activity, hydrolyzing O-glycosyl compounds	Amino sugar and nucleotide sugar metabolism(ath00520)
LOC110686530	110686530	XP_021718843.1	0.266753	0.217803	4.04566	1.75994e-25	-	-
LOC110710786	110710786	XP_021744820.1	0.295847	0.295447	4.43992	2.59068e-25	-	-
LOC110705015	110705015	XP_021738526.1	0.288952	0.196479	3.81915	2.69901e-25	iron ion binding	alpha-Linolenic acid metabolism(ath00592)
LOC110735390	110735390	XP_021771266.1	0.248469	0.0694523	4.20715	3.12122e-25	vesicle-mediated transport	SNARE interactions in vesicular transport(ath04130)
LOC110708476	110708476	XP_021742301.1	0.245749	0.313766	1.63148	6.88594e-25	-	-
LOC110717185	110717185	XP_021751522.1	0.314183	0.0965783	3.79804	1.94103e-24	hydrolase activity, hydrolyzing O-glycosyl compounds	-
LOC110729150	110729150	XP_021764564.1	-0.247787	0.319763	1.43923	2.31073e-24	-	Amino sugar and nucleotide sugar metabolism(ath00520)
LOC110736842	110736842	XP_021772858.1	0.127861	0.689716	2.87007	2.67255e-24	-	-
LOC110709730	110709730	XP_021743650.1	0.0317685	0.717118	-2.30165	5.95762e-24	drug metabolic process	Glycolysis / Gluconeogenesis(ath00010)
LOC110728242	110728242	XP_021763610.1	0.0546236	0.482246	2.53588	6.99017e-24	-	-
LOC110727922	110727922	XP_021763209.1	0.0535258	0.857183	1.8158	7.1149e-24	-	-
LOC110732413	110732413	XP_021768045.1	-0.503488	0.561339	3.41636	7.24415e-24	-	-
LOC110702014	110702014	XP_021735344.1	-0.0872386	0.696083	2.80828	8.17041e-24	cell communication	-
LOC110694682	110694682	XP_021727536.1	0.0900109	0.684513	1.19772	8.8705e-24	transferase activity, transferring acyl groups	-
LOC110733634	110733634	XP_021769396.1	0.134655	0.264935	5.13389	1.56714e-23	-	-
LOC110717552	110717552	XP_021751977.1	0.100451	0.770762	-2.05664	1.97736e-23	-	-
LOC110701196	110701196	XP_021734487.1	0.163753	0.549016	3.61992	2.1376e-23	-	-
LOC110687490	110687490	XP_021719839.1	0.0485477	0.831376	3.29815	2.6805e-23	-	-
LOC110689971	110689971	XP_021722480.1	-0.156189	0.784313	3.02395	2.69531e-23	nucleoside-triphosphatase activity	ABC transporters(ath02010)
LOC110691911	110691911	XP_021724583.1	0.196761	0.475761	2.80456	3.01991e-23	lyase activity	Propanoate metabolism(ath00640)
LOC110700303	110700303	XP_021733514.1	0.227963	0.480516	1.93125	4.63927e-23	-	-
LOC110696502	110696502	XP_021729494.1	0.160773	0.06101	1.64781	5.20215e-23	small molecule biosynthetic process	Propanoate metabolism(ath00640)
LOC110711834	110711834	XP_021745959.1	0.132539	0.346968	1.4041	5.58366e-23	electron transfer activity	Oxidative phosphorylation(ath00190)
LOC110688941	110688941	XP_021721381.1	0.0218474	0.897788	1.5644	6.25551e-23	nucleoside-triphosphatase activity	ABC transporters(ath02010)
LOC110687978	110687978	XP_021720328.1	0.164583	0.709803	1.28456	8.02416e-23	calmodulin binding	-
LOC110714198	110714198	XP_021748371.1	-0.0736603	0.696889	2.01087	1.07423e-22	-	Endocytosis(ath04144)
LOC110731284	110731284	XP_021766818.1	0.0464505	0.619339	1.62211	1.11052e-22	-	Cysteine and methionine metabolism(ath00270)
LOC110698810	110698810	XP_021732021.1	0.123474	0.259645	2.07587	1.16503e-22	-	-
LOC110689796	110689796	XP_021722294.1	-0.224549	0.0383735	1.98193	1.5882e-22	transferase activity, transferring hexosyl groups	Starch and sucrose metabolism(ath00500)
LOC110736557	110736557	XP_021772490.1	0.349763	0.205957	1.30358	1.74536e-22	drug metabolic process	Cysteine and methionine metabolism(ath00270)
LOC110694634	110694634	XP_021727482.1	0.165651	0.545435	1.36692	2.22408e-22	-	-
LOC110704768	110704768	XP_021738270.1	0.0365668	0.910492	2.25929	2.81944e-22	organic acid metabolic process	Alanine, aspartate and glutamate metabolism(ath00250)
LOC110718571	110718571	XP_021753120.1	-0.0353786	0.939713	1.29309	2.85244e-22	RNA binding	-
LOC110730301	110730301	XP_021765784.1	0.233631	0.00989768	2.51975	3.06247e-22	-	-
LOC110718092	110718092	XP_021752584.1	0.0876323	0.27816	2.62509	3.66618e-22	electron transfer activity	-
LOC110722294	110722294	XP_021757257.1	-0.0497694	0.879157	1.46716	4.08241e-22	-	Biosynthesis of amino acids(ath01230)
LOC110683392	110683392	XP_021715443.1	-0.053323	0.797196	2.24067	5.2571e-22	-	Sphingolipid metabolism(ath00600)
LOC110719809	110719809	XP_021754488.1	-0.973582	0.487181	-0.928616	5.64253e-22	-	-
LOC110697269	110697269	XP_021730326.1	0.247202	0.152813	2.26047	6.03936e-22	-	-
LOC110732363	110732363	XP_021767987.1	-0.267631	0.28228	1.09593	8.21823e-22	microbody	alpha-Linolenic acid metabolism(ath00592)
LOC110685102	110685102	XP_021717258.1	-0.00545389	0.989941	2.56504	9.61103e-22	-	-
LOC110694117	110694117	XP_021726973.1	0.24474	0.0146067	3.76872	1.34906e-21	-	-
LOC110702608	110702608	XP_021736038.1	-0.000767595	0.995042	2.13443	1.42642e-21	transferase activity, transferring hexosyl groups	-
LOC110730925	110730925	XP_021766448.1	0.191524	0.0219791	1.27747	2.60487e-21	nucleoside-triphosphatase activity	-
LOC110690403	110690403	XP_021722916.1	0.0793984	0.314301	2.7048	2.90226e-21	-	-
LOC110688024	110688024	XP_021720380.1	0.173425	0.0210322	1.8504	3.44211e-21	vitamin binding	Carbon fixation in photosynthetic organisms(ath00710)
LOC110720846	110720846	XP_021755595.1	-0.541313	0.564143	1.88384	4.28184e-21	oxidoreductase activity, acting on CH-OH group of donors	-
LOC110716504	110716504	XP_021750830.1	0.0956575	0.320814	1.69655	4.85009e-21	-	Cysteine and methionine metabolism(ath00270)
LOC110720850	110720850	XP_021755615.1	-0.00789517	0.958158	-3.89856	4.9698e-21	transferase activity, transferring hexosyl groups	-
LOC110720570	110720570	XP_021755298.1	0.0431094	0.425999	3.6255	5.68918e-21	-	Protein export(ath03060)
LOC110691863	110691863	XP_021724523.1	0.169011	0.0811562	2.80788	7.07571e-21	-	-
LOC110684309	110684309	XP_021716439.1	0.000221902	0.998741	-2.11626	7.48844e-21	-	-
LOC110705613	110705613	XP_021739206.1	-0.579871	0.31978	-2.84204	8.36972e-21	defense response	-
LOC110733915	110733915	XP_021769685.1	-0.01182	0.968495	1.37007	9.41263e-21	coenzyme binding	alpha-Linolenic acid metabolism(ath00592)
LOC110696059	110696059	XP_021729021.1	0.190867	0.348082	3.10394	1.09154e-20	hydrolase activity, hydrolyzing O-glycosyl compounds	Starch and sucrose metabolism(ath00500)
LOC110682554	110682554	XP_021714601.1	-0.134866	0.204938	1.23358	1.29041e-20	oxidoreductase activity, acting on CH-OH group of donors	-
LOC110705070	110705070	XP_021738597.1	0.141923	0.182369	1.77622	1.59466e-20	oxidoreductase activity, acting on the aldehyde or oxo group of donors	Citrate cycle (TCA cycle)(ath00020)
LOC110725633	110725633	XP_021760799.1	0.164767	0.2568	1.74426	1.81562e-20	-	Endocytosis(ath04144)
LOC110722428	110722428	XP_021757390.1	0.131504	0.476851	1.45801	1.93002e-20	small molecule biosynthetic process	Alanine, aspartate and glutamate metabolism(ath00250)
LOC110687985	110687985	XP_021720337.1	0.182791	0.278116	2.96658	2.48732e-20	-	Tyrosine metabolism(ath00350)
LOC110702866	110702866	XP_021736301.1	0.10342	0.201984	1.34585	3.71792e-20	oxidoreductase activity, acting on the aldehyde or oxo group of donors	Carbon fixation in photosynthetic organisms(ath00710)
LOC110730688	110730688	XP_021766199.1	0.254385	0.00526135	2.33716	4.17449e-20	-	-
LOC110714562	110714562	XP_021748793.1	0.263665	0.100777	3.0561	4.4826e-20	-	-
LOC110685948	110685948	XP_021718196.1	-0.0270534	0.59185	1.75131	5.88356e-20	-	-
LOC110698591	110698591	XP_021731743.1	0.0195402	0.910217	11.0613	6.70937e-20	-	-
LOC110700846	110700846	XP_021734122.1	0.132602	0.0888695	3.90556	7.18298e-20	-	-
LOC110729395	110729395	XP_021764830.1	0.0199298	0.957455	1.19458	7.28588e-20	drug metabolic process	Biosynthesis of amino acids(ath01230)
LOC110724642	110724642	XP_021759762.1	0.157719	0.00628128	1.15684	7.36545e-20	coenzyme binding	-
LOC110687992	110687992	XP_021720345.1	0.190665	0.0626706	1.59605	1.10294e-19	-	-
LOC110682410	110682410	XP_021714435.1	0.00782338	0.921987	2.17681	1.19479e-19	antioxidant activity	Phenylpropanoid biosynthesis(ath00940)
LOC110707065	110707065	XP_021740789.1	0.15664	0.0928364	-4.07772	1.30798e-19	drug metabolic process	Carbon fixation in photosynthetic organisms(ath00710)
LOC110687363	110687363	XP_021719699.1	0.0820213	0.0737479	1.62825	1.37185e-19	-	-
LOC110727221	110727221	XP_021762479.1	0.0787995	0.864227	1.03812	1.40765e-19	-	-
LOC110722299	110722299	XP_021757262.1	0.096314	0.487467	2.99928	1.41334e-19	-	-
LOC110727918	110727918	XP_021763206.1	-0.0231028	0.62673	1.8312	1.912e-19	-	-
LOC110691006	110691006	XP_021723631.1	0.0796435	0.749969	1.5924	1.92786e-19	vitamin binding	Carbon fixation in photosynthetic organisms(ath00710)
LOC110698660	110698660	XP_021731843.1	0.503689	0.153836	2.50987	2.93217e-19	-	Endocytosis(ath04144)
LOC110730868	110730868	XP_021766392.1	0.110442	0.0760164	1.89147	3.2456e-19	metal cluster binding	Porphyrin and chlorophyll metabolism(ath00860)
LOC110722086	110722086	XP_021757019.1	-0.0497702	0.859418	1.68693	3.55372e-19	-	-
LOC110684388	110684388	XP_021716536.1	0.462439	0.134031	4.17903	3.56645e-19	iron ion binding	Flavone and flavonol biosynthesis(ath00944)
LOC110722818	110722818	XP_021757808.1	-0.0727741	0.443698	-2.86535	5.44261e-19	-	2-Oxocarboxylic acid metabolism(ath01210)
LOC110738364	110738364	XP_021774433.1	-0.0995843	0.383386	3.88013	5.8338e-19	calcium ion binding	-
LOC110688274	110688274	XP_021720690.1	0.141821	0.652424	-3.70614	6.60001e-19	ion transmembrane transporter activity	-
LOC110726895	110726895	XP_021762108.1	-0.185267	0.674454	2.19126	7.59712e-19	oxidoreductase activity, acting on CH-OH group of donors	-
LOC110714205	110714205	XP_021748383.1	0.0344395	0.827121	1.45415	8.30644e-19	-	Phagosome(ath04145)
LOC110732537	110732537	XP_021768183.1	0.135943	0.51873	-2.26595	9.36035e-19	-	-
LOC110718100	110718100	XP_021752594.1	-0.135163	0.737514	1.96485	1.11702e-18	-	-
LOC110716542	110716542	XP_021750864.1	-0.00460278	0.989459	1.47453	1.44793e-18	-	-
LOC110704466	110704466	XP_021737942.1	0.198391	0.408866	3.02072	1.60536e-18	-	-
LOC110727845	110727845	XP_021763111.1	0.00569237	0.969648	-1.98279	1.73635e-18	-	Glutathione metabolism(ath00480)
LOC110721671	110721671	XP_021756565.1	0.101267	0.544039	1.85691	1.92907e-18	-	-
LOC110728084	110728084	XP_021763404.1	0.149585	0.728872	2.05458	1.92925e-18	vesicle-mediated transport	-
LOC110693903	110693903	XP_021726768.1	0.207693	0.625708	2.39793	2.16529e-18	-	-
LOC110727082	110727082	XP_021762312.1	-0.0308167	0.737233	1.56272	2.36449e-18	-	Pyruvate metabolism(ath00620)
LOC110705199	110705199	XP_021738745.1	0.186222	0.187814	1.47676	2.447e-18	DNA binding transcription factor activity	-
LOC110738041	110738041	XP_021774097.1	-0.394289	0.341451	-3.59915	2.69196e-18	-	-
LOC110727105	110727105	XP_021762341.1	0.146966	0.343296	1.80078	2.94124e-18	-	-
LOC110686150	110686150	XP_021718430.1	-0.0817073	0.673187	1.97708	4.73141e-18	-	-
LOC110713992	110713992	XP_021748138.1	0.283289	0.116762	3.42961	5.15691e-18	transferase activity, transferring one-carbon groups	Phenylpropanoid biosynthesis(ath00940)
LOC110702485	110702485	XP_021735891.1	-0.0839099	0.334806	-1.50987	5.30567e-18	-	Amino sugar and nucleotide sugar metabolism(ath00520)
LOC110701245	110701245	XP_021734551.1	0.0301659	0.706277	2.05265	5.41073e-18	lipid metabolic process	-
LOC110685022	110685022	XP_021717171.1	0.159259	0.183849	5.00421	5.57037e-18	-	Plant hormone signal transduction(ath04075)
LOC110704422	110704422	XP_021737893.1	-0.206274	0.660206	3.04321	6.61076e-18	-	-
LOC110740038	110740038	XP_021776216.1	-0.00157607	0.996444	-1.85763	7.83212e-18	-	-
LOC110706996	110706996	XP_021740704.1	0.14041	0.630933	2.22682	7.90203e-18	-	-
LOC110705198	110705198	XP_021738744.1	0.179938	0.32053	2.384	8.81638e-18	transferase activity, transferring acyl groups	-
LOC110726050	110726050	XP_021761211.1	0.475184	0.530021	4.67125	1.00121e-17	hydrolase activity, hydrolyzing O-glycosyl compounds	-
LOC110730834	110730834	XP_021766350.1	-0.194344	0.0796176	-3.24391	1.094e-17	-	-
LOC110722291	110722291	XP_021757252.1	0.0585035	0.238369	1.35221	1.16225e-17	-	mRNA surveillance pathway(ath03015)
LOC110688623	110688623	XP_021721080.1	0.036479	0.891015	-2.46964	1.22208e-17	-	-
LOC110715969	110715969	XP_021750280.1	0.0698655	0.291826	2.02823	1.38052e-17	-	Lysine degradation(ath00310)
LOC110713900	110713900	XP_021748030.1	0.2378	0.116403	1.44548	1.63714e-17	lipid metabolic process	-
LOC110709231	110709231	XP_021743135.1	0.121749	0.0347983	2.22945	2.1741e-17	-	-
LOC110721020	110721020	XP_021755836.1	0.00501178	0.98845	1.66038	2.97641e-17	-	-
LOC110684119	110684119	XP_021716221.1	-0.832527	0.277464	-2.01087	3.07534e-17	-	-
LOC110717529	110717529	XP_021751944.1	0.108216	0.0147565	1.79267	3.99376e-17	transferase activity, transferring one-carbon groups	-
[truncated: 3,735 more rows]
