# Supplementary material for: Genome-Wide Transcriptomic and Proteomic Exploration of Molecular Regulations in Quinoa Responses to Ethylene and Salt Stress
Source: Plants (Basel). 2021 Oct 25;10(11):2281. doi: 10.3390/plants10112281 (PMC8625574; doi:10.3390/plants10112281)
Supplement: Supplementary file 1 [file plants-10-02281-s001.zip › plants-1403961/SUPPLEMENTARY MATERIALS/SUPPLEMENTARY MATERIAL EXCEL S6-QIAN MA.xls]

## Sheet: Sheet1
	CT
SAMPLES	ACTIN
H2O-0h-1-1	17.9941
H2O-0h-1-2	17.8732
H2O-0h-1-3	17.7245
H2O-0h-2-1	17.5704
H2O-0h-2-2	17.9109
H2O-0h-2-3	17.8305
H2O-0h-3-1	17.651
H2O-0h-3-2	18.0599
H2O-0h-3-3	17.7285
H2O-3h-1-1	17.9658
H2O-3h-1-2	17.8472
H2O-3h-1-3	17.8746
H2O-3h-2-1	17.5769
H2O-3h-2-2	17.7749
H2O-3h-2-3	17.8142
H2O-3h-3-1	18.2438
H2O-3h-3-2	18.0729
H2O-3h-3-3	17.6824
H2O-6h-1-1	17.2277
H2O-6h-1-2	17.8725
H2O-6h-1-3	17.3064
H2O-6h-2-1	18.1479
H2O-6h-2-2	17.641
H2O-6h-2-3	17.5179
H2O-6h-3-1	17.7073
H2O-6h-3-2	17.6857
H2O-6h-3-3	17.8316
H2O-9h-1-1	17.4811
H2O-9h-1-2	17.852
H2O-9h-1-3	17.5676
H2O-9h-2-1	17.611
H2O-9h-2-2	17.2878
H2O-9h-2-3	17.6167
H2O-9h-3-1	17.5657
H2O-9h-3-2	18.5581
H2O-9h-3-3	17.7057
H2O-12h-1-1	17.9459
H2O-12h-1-2	17.9854
H2O-12h-1-3	17.4518
H2O-12h-2-1	17.646
H2O-12h-2-2	16.9418
H2O-12h-2-3	17.7792
H2O-12h-3-1	17.6846
H2O-12h-3-2	17.6919
H2O-12h-3-3	17.0687
H2O-24h-1-1	18.1929
H2O-24h-1-2	17.639
H2O-24h-1-3	18.4283
H2O-24h-2-1	18.9637
H2O-24h-2-2	18.2671
H2O-24h-2-3	18.2637
H2O-24h-3-1	18.1906
H2O-24h-3-2	18.1533
H2O-24h-3-3	18.2623
H2O-36h-1-1	17.5785
H2O-36h-1-2	18.1722
H2O-36h-1-3	17.6783
H2O-36h-2-1	18.0775
H2O-36h-2-2	17.655
H2O-36h-2-3	17.8391
H2O-36h-3-1	17.5792
H2O-36h-3-2	18.2771
H2O-36h-3-3	17.8987
ACC-0h-1-1	17.2652
ACC-0h-1-2	17.2455
ACC-0h-1-3	17.2076
ACC-0h-2-1	17.3105
ACC-0h-2-2	17.3256
ACC-0h-2-3	17.3718
ACC-0h-3-1	17.6404
ACC-0h-3-2	17.2665
ACC-0h-3-3	17.3473
ACC-3h-1-1	17.9325
ACC-3h-1-2	18.3814
ACC-3h-1-3	18.1824
ACC-3h-2-1	18.0852
ACC-3h-2-2	18.125
ACC-3h-2-3	17.6999
ACC-3h-7-3-1	17.8283
ACC-3h-7-3-2	18.0732
ACC-3h-7-3-3	18.1638
ACC-6h-1-1	17.2067
ACC-6h-1-2	17.1166
ACC-6h-1-3	17.154
ACC-6h-2-1	17.0738
ACC-6h-2-2	17.1998
ACC-6h-2-3	17.0854
ACC-6h-3-1	17.2229
ACC-6h-3-2	17.3405
ACC-6h-3-3	17.2829
ACC-9h-1-1	17.3521
ACC-9h-1-2	17.2577
ACC-9h-1-3	17.9849
ACC-9h-2-1	17.1315
ACC-9h-2-2	17.6595
ACC-9h-2-3	17.1433
ACC-9h-3-1	17.6102
ACC-9h-3-2	17.8544
ACC-9h-3-3	17.6487
ACC-12h-1-1	17.6312
ACC-12h-1-2	17.4138
ACC-12h-1-3	17.443
ACC-12h-2-1	17.4589
ACC-12h-2-2	17.8755
ACC-12h-2-3	17.2501
ACC-12h-3-1	17.4015
ACC-12h-3-2	17.9891
ACC-12h-3-3	17.8112
ACC-24h-1-1	17.4943
ACC-24h-1-2	17.9054
ACC-24h-1-3	17.503
ACC-24h-2-1	17.3799
ACC-24h-2-2	18.2698
ACC-24h-2-3	17.4265
ACC-24h-3-1	17.3404
ACC-24h-3-2	18.1539
ACC-24h-3-3	17.7332
ACC-36h-1-1	18.0422
ACC-36h-1-2	17.6866
ACC-36h-1-3	18.132
ACC-36h-2-1	17.5606
ACC-36h-2-2	18.1334
ACC-36h-2-3	18.3824
ACC-36h-3-1	18.2352
ACC-36h-3-2	17.7162
ACC-36h-3-3	18.0167
SALT-0h-1-1	17.9515
SALT-0h-1-2	17.8699
SALT-0h-1-3	17.895
SALT-0h-2-1	17.9963
SALT-0h-2-2	17.9625
SALT-0h-2-3	17.5419
SALT-0h-3-1	17.6171
SALT-0h-3-2	17.8997
SALT-0h-3-3	18.2422
SALT-3h-1-1	18.0015
SALT-3h-1-2	17.7573
SALT-3h-1-3	18.3783
SALT-3h-2-1	17.7818
SALT-3h-2-2	18.2218
SALT-3h-2-3	17.8011
SALT-3h-3-1	17.7281
SALT-3h-3-2	18.1445
SALT-3h-3-3	17.6924
SALT-6h-1-1	18.141
SALT-6h-1-2	18.1238
SALT-6h-1-3	18.1683
SALT-6h-2-1	18.103
SALT-6h-2-2	18.0618
SALT-6h-2-3	18.0216
SALT-6h-3-1	18.0234
SALT-6h-3-2	18.2361
SALT-6h-3-3	17.3536
SALT-9h-1-1	18.1734
SALT-9h-1-2	17.992
SALT-9h-1-3	17.6938
SALT-9h-2-1	18.0998
SALT-9h-2-2	18.1143
SALT-9h-2-3	17.7609
SALT-9h-3-1	18.133
SALT-9h-3-2	17.8145
SALT-9h-3-3	17.9727
SALT-12h-1-1	19.1364
SALT-12h-1-2	18.93
SALT-12h-1-3	19.2233
SALT-12h-2-1	19.0427
SALT-12h-2-2	18.2917
SALT-12h-2-3	18.8086
SALT-12h-3-1	18.4744
SALT-12h-3-2	18.7968
SALT-12h-3-3	19.2261
SALT-24h-1-1	17.9804
SALT-24h-1-2	17.8625
SALT-24h-1-3	18.1133
SALT-24h-2-1	17.6717
SALT-24h-2-2	17.9376
SALT-24h-2-3	18.0053
SALT-24h-3-1	18.1821
SALT-24h-3-2	17.9104
SALT-24h-3-3	18.4316
SALT-36h-1-1	18.7822
SALT-36h-1-2	17.9787
SALT-36h-1-3	18.0416
SALT-36h-2-1	18.0252
SALT-36h-2-2	18.7456
SALT-36h-2-3	18.7282
SALT-36h-3-1	18.4836
SALT-36h-3-2	18.8569
SALT-36h-3-3	18.0057
