# Supplementary material for: Genome-Wide Transcriptomic and Proteomic Exploration of Molecular Regulations in Quinoa Responses to Ethylene and Salt Stress
Source: Plants (Basel). 2021 Oct 25;10(11):2281. doi: 10.3390/plants10112281 (PMC8625574; doi:10.3390/plants10112281)
Supplement: Supplementary file 1 [file plants-10-02281-s001.zip › plants-1403961/SUPPLEMENTARY MATERIALS/SUPPLEMENTARY MATERIAL EXCEL S7-QIAN MA.xls]

## Sheet: DEGs
gene_id	H2Or_1	H2Or_2	H2Or_3	SALTr_1	SALTr_2	SALTr_3	ACCr_1	ACCr_2	ACCr_3	gene_name	gene_chr	gene_start	gene_end	gene_strand	gene_length	gene_biotype	gene_description	tf_family
110734456	11.4061	9.84714	11.2263	81.0078	79.0348	84.3522	73.0457	16.3122	8.36687	LOC110734456	NW_018743212.1	3295424	3303408	+	2541	protein_coding	sulfate transporter 3.1-like	Sulfate_transp
110728984	9.12766	7.75706	8.06917	53.1148	51.9179	44.4394	42.8482	11.0421	3.22727	LOC110728984	NW_018742966.1	891690	899231	+	2814	protein_coding	sulfate transporter 3.1-like	Sulfate_transp
110735694	3.37369	2.89825	0.963714	228.488	146.247	193.612	81.9277	4.03747	3.10355	LOC110735694	NW_018743285.1	1940678	1941798	+	592	protein_coding	abscisic stress-ripening protein 1-like	-
110735693	1.45716	1.80673	0.298311	109.469	100.073	124.789	31.1514	0.685849	0.480341	LOC110735693	NW_018743285.1	1937135	1938241	+	765	protein_coding	abscisic stress-ripening protein 1-like	-
110714439	0.101947	0.167376	0	16.5163	14.5914	13.3081	5.44327	0.204731	0.184353	LOC110714439	NW_018745454.1	2831307	2840633	-	2278	protein_coding	1-aminocyclopropane-1-carboxylate synthase-like	Aminotran_1_2
novel.1484	0.130745	0.301859	0.200746	119.746	42.5513	56.6596	28.587	2.17435	1.51462	-	NW_018745174.1	1915960	1918190	-	1421	-	-	-
110702001	0.691177	1.13477	0.339595	68.4503	46.8947	62.8798	25.5638	0.347007	0.4687	LOC110702001	NW_018742393.1	2432319	2432654	+	336	protein_coding	uncharacterized LOC110702001	-
110688016	5.41609	6.06278	0.60479	1296.56	780.169	1007.95	458.921	20.2907	4.73006	LOC110688016	NW_018743920.1	4021451	4022545	-	566	protein_coding	peamaclein-like	-
110683572	1.61464	1.76439	1.23634	47.7254	21.8184	41.8566	24.0835	2.55297	1.89596	LOC110683572	NW_018743669.1	2286010	2289257	+	2215	protein_coding	aluminum-activated malate transporter 2-like	-
110702506	0.183585	0.226056	0.180401	33.2444	17.2093	49.0791	13.9375	0.645186	0.33198	LOC110702506	NW_018744693.1	1577065	1578329	+	1265	protein_coding	dehydration-responsive element-binding protein 1D-like	AP2
110704250	0.348148	0.525355	0.327017	17.4454	8.69035	14.0534	6.49238	0.436972	0.231457	LOC110704250	NW_018744828.1	169479	173755	-	2268	protein_coding	ethylene-responsive transcription factor ABR1-like	AP2
110698602	0.306329	0.0392912	0	45.5757	24.878	31.2405	48.6629	1.44181	0.476041	LOC110698602	NW_018744537.1	1866265	1867939	-	1213	protein_coding	uncharacterized LOC110698602	-
110718430	0.112736	0.34704	0	15.3674	20.9915	24.9053	14.16	0.282996	0.212356	LOC110718430	NW_018742461.1	1425893	1427883	+	1236	protein_coding	uncharacterized LOC110718430	ZZ
110686214	0.75218	1.28637	1.23189	27.0253	41.8142	77.0603	53.7749	2.75358	1.94817	LOC110686214	NW_018742204.1	21036023	21037648	-	1482	protein_coding	ankyrin-1-like	-
110696012	140.48	140.445	148.683	337.445	347.541	352.018	324.841	188.377	164.198	LOC110696012	NW_018744311.1	1398204	1401775	+	1673	protein_coding	ADP%2CATP carrier protein 1%2C mitochondrial-like	Mito_carr
110697003	0.172409	0.0353825	0.254129	9.41573	11.1602	12.2551	23.6849	0.259676	0.0389713	LOC110697003	NW_018742204.1	21018423	21021395	-	1347	protein_coding	alpha-latroinsectotoxin-Lt1a-like	-
110693094	12.6341	11.1089	10.9715	39.5094	38.1845	34.9037	30.5852	15.047	12.2844	LOC110693094	NW_018744137.1	673753	676322	-	2158	protein_coding	lectin-like	-
110685841	19.6959	22.9587	19.258	3.28599	2.3884	1.97129	1.54416	8.69128	19.2701	LOC110685841	NW_018743850.1	970003	971424	+	1422	protein_coding	bZIP transcription factor 11-like	bZIP_1
110735021	13.9177	53.3219	68.9883	0.251057	0.329061	0.39884	0	2.30846	8.03549	LOC110735021	NW_018743252.1	2961423	2965425	+	1692	lncRNA	uncharacterized LOC110735021	-
110711683	6.92048	2.28742	2.49295	193.007	103.338	131.636	53.618	4.30129	4.51241	LOC110711683	NW_018742418.1	6573967	6575725	-	1396	protein_coding	GEM-like protein 5	GRAM
110684240	12.9258	11.2259	10.1861	84.6933	53.5303	75.0593	51.8065	8.35609	10.2965	LOC110684240	NW_018743697.1	2891120	2893432	+	1193	protein_coding	probable calcium-binding protein CML48	efhand
110690724	2.05263	2.24549	1.91701	19.3932	11.7739	23.6233	15.0487	2.57632	2.70333	LOC110690724	NW_018744062.1	1569846	1573862	+	2738	protein_coding	uncharacterized LOC110690724%2C transcript variant X1	-
110694024	0.523716	0.839679	1.02525	34.3407	12.7716	14.6879	7.30475	0.88329	0.665891	LOC110694024	NW_018742345.1	1098912	1102262	+	2838	protein_coding	cytokinin dehydrogenase 1-like	FAD_binding_4
110721932	13.3077	12.0571	10.3943	63.3973	46.2593	74.4232	61.1654	17.55	9.27062	LOC110721932	NW_018742630.1	3809154	3816286	+	2684	protein_coding	protein ECERIFERUM 3-like	-
110704791	38.305	38.9573	39.1332	85.667	91.3534	82.5882	81.9499	50.71	49.1133	LOC110704791	NW_018744858.1	1830304	1834952	-	1506	protein_coding	mitochondrial dicarboxylate/tricarboxylate transporter DTC-like	Mito_carr
110684839	4.15944	3.64565	3.88506	19.5299	15.3216	19.8539	16.507	5.9276	3.67265	LOC110684839	NW_018743783.1	2585961	2588153	+	1072	lncRNA	uncharacterized LOC110684839	-
110725196	1.9265	1.38106	0.77798	14.4125	16.9246	11.9453	9.61393	1.92116	1.31236	LOC110725196	NW_018742810.1	821243	824773	+	1760	protein_coding	GDSL esterase/lipase At4g01130-like	Lipase_GDSL
110717552	16.5498	15.7991	13.4055	4.31785	3.25526	3.32136	2.06606	10.4826	20.0075	LOC110717552	NW_018745684.1	2199301	2201566	+	1813	protein_coding	1-aminocyclopropane-1-carboxylate oxidase homolog 1-like%2C transcript variant X2	2OG-FeII_Oxy
novel.1233	18.1995	16.046	14.5082	52.4249	44.0312	51.1297	43.9492	22.8428	20.9827	-	NW_018744620.1	1986191	1991827	-	1396	-	-	-
110688941	5.95501	5.14142	4.4816	15.7296	14.7058	15.1332	13.0353	3.98048	5.87641	LOC110688941	NW_018743946.1	327503	338273	-	4672	protein_coding	ABC transporter B family member 19	ABC_membrane
110721074	0.182943	0.29201	0.024968	8.94992	12.6949	39.1658	12.6055	0.382695	0.045947	LOC110721074	NW_018742204.1	18570581	18573145	+	2285	protein_coding	receptor-like protein kinase FERONIA	-
110736639	175.278	162.533	170.254	510.292	398.222	490.165	420.151	237.205	181.275	LOC110736639	NW_018743292.1	5735137	5737855	+	1582	protein_coding	NAC domain-containing protein 2-like	NAM
110718571	14.4246	13.6172	14.6764	35.9959	32.0461	35.4669	34.9319	18.1952	14.2376	LOC110718571	NW_018742461.1	1264429	1267667	-	1932	protein_coding	eukaryotic translation initiation factor 4B3-like	-
110722294	4.63959	5.14583	4.37894	12.5692	13.6177	12.563	12.4753	4.77424	4.95448	LOC110722294	NW_018742669.1	67276	77111	+	2723	protein_coding	delta-1-pyrroline-5-carboxylate synthase%2C transcript variant X1	AA_kinase
110732897	0.284634	0.212413	0	23.2256	6.54478	17.3806	12.9164	0.162388	0.0584896	LOC110732897	NW_018743196.1	809901	813028	-	1795	protein_coding	probable glycerol-3-phosphate acyltransferase 3	Acyltransferase
110712827	290.061	286.344	273.001	1952.98	1019.97	1542.52	1238.73	404.568	234.222	LOC110712827	NW_018745368.1	265042	266118	-	498	lncRNA	uncharacterized LOC110712827	-
110691863	51.6742	43.0545	28.0898	312.588	199.995	336.101	222.423	68.2451	41.5139	LOC110691863	NW_018744092.1	3026155	3032181	+	1635	protein_coding	cytochrome b561 and DOMON domain-containing protein At5g35735-like	Cytochrom_B561
110706215	2.50041	1.47723	0.46535	34.6484	29.4735	26.5057	19.3852	0.332855	0.727899	LOC110706215	NW_018742412.1	673168	676076	-	1226	protein_coding	uncharacterized LOC110706215%2C transcript variant X2	C1_3
110691514	5.73347	6.0882	5.20215	16.6001	16.8349	21.2331	18.7219	8.65055	6.1187	LOC110691514	NW_018744080.1	3315921	3321072	-	2325	pseudogene	-	-
110698591	0	0	0	18.3618	15.2361	12.1761	16.5116	0.0455803	0.410433	LOC110698591	NW_018744537.1	1745747	1753543	+	1279	protein_coding	uncharacterized LOC110698591	-
110729395	130.768	125.47	106.006	278.821	265.247	275.351	328.984	162.599	143.194	LOC110729395	NW_018742980.1	2550375	2555177	-	1712	protein_coding	enolase-like	-
110727221	56.9815	54.0203	55.7122	114.278	105.678	118.598	101.719	57.4958	51.6826	LOC110727221	NW_018742903.1	1980391	1984830	+	1746	protein_coding	mitochondrial phosphate carrier protein 3%2C mitochondrial-like	Mito_carr
110686208	0.0576983	0.325629	0	79.0025	60.5532	66.1296	42.7205	0.941445	0.456473	LOC110686208	NW_018743850.1	7517652	7519879	-	1610	protein_coding	protein ACCELERATED CELL DEATH 6-like	-
110709713	14.4264	14.32	15.8273	4.83795	5.3368	4.04281	4.16659	6.63567	12.0955	LOC110709713	NW_018745080.1	1645949	1648118	-	2170	protein_coding	serine/threonine-protein kinase-like protein At3g51990	Pkinase_Tyr
110702071	12.648	11.8455	10.5158	31.5315	26.7009	30.4796	27.578	15.1699	12.1057	LOC110702071	NW_018744662.1	3093843	3103459	+	2398	protein_coding	sodium/hydrogen exchanger 6-like	Na_H_Exchanger
110734250	0.0654184	0.067127	0	2.906	2.61395	3.65568	5.54861	0.164217	0.0492905	LOC110734250	NW_018743212.1	764208	768182	-	2130	protein_coding	probable glycerol-3-phosphate acyltransferase 3	Acyltransferase
110726737	3.23564	2.17773	2.56413	19.7735	11.8861	16.2148	12.481	3.49346	2.67387	LOC110726737	NW_018742881.1	855502	856836	+	1335	protein_coding	B-box zinc finger protein 32-like	-
110738364	6.5714	6.35469	2.66242	117.682	50.8518	58.1399	38.5101	2.93645	1.98312	LOC110738364	NW_018743389.1	532115	535239	-	1350	protein_coding	annexin-like protein RJ4	-
110714205	64.8124	61.9034	64.1342	182.471	146.297	188.31	173.555	93.0074	64.5621	LOC110714205	NW_018745454.1	342453	342887	-	435	protein_coding	protein transport protein Sec61 subunit beta-like	-
110704466	14.4406	10.6526	15.6198	70.3523	162.553	94.0654	65.7309	11.2266	6.69882	LOC110704466	NW_018744835.1	1329468	1331345	-	1293	protein_coding	expansin-A4-like	-
110730834	20.6641	28.5021	20.5837	3.44956	2.64822	1.20442	1.2362	11.3957	12.3624	LOC110730834	NW_018743050.1	577846	580187	+	1724	protein_coding	fasciclin-like arabinogalactan protein 2	-
110716241	1.2143	2.42973	1.11866	16.6584	20.888	42.2749	48.2044	4.1913	2.81343	LOC110716241	NW_018745566.1	998110	999621	-	765	protein_coding	uncharacterized LOC110716241	-
110721199	11.9588	11.8642	12.8866	4.79358	4.01769	4.69899	5.07392	8.46329	9.86231	LOC110721199	NW_018742607.1	632649	637200	+	2342	lncRNA	uncharacterized LOC110721199%2C transcript variant X2	HSP70
110738563	8.93319	7.83089	8.07814	18.0799	16.8838	17.671	18.0982	9.93975	8.45485	LOC110738563	NW_018742244.1	676121	682754	+	3390	protein_coding	uncharacterized LOC110738563	-
110729022	9.5785	8.41192	8.08213	3.63598	3.32304	3.62868	3.62956	7.18899	7.10735	LOC110729022	NW_018742966.1	1379223	1383723	+	4306	protein_coding	myosin-binding protein 3-like	-
110736199	181.993	177.052	201.408	361.681	365.71	372.361	405.124	242.223	220.845	LOC110736199	NW_018743292.1	1096823	1100318	+	1652	protein_coding	ADP%2CATP carrier protein 1%2C mitochondrial-like	Mito_carr
110692001	10.4198	8.78398	8.07274	25.6158	21.6927	23.5377	24.3943	13.2399	11.818	LOC110692001	NW_018744092.1	5190200	5201020	+	2523	protein_coding	sodium/hydrogen exchanger 6-like	Na_H_Exchanger
110708235	17.0325	16.7086	18.6122	37.8399	34.2941	38.4511	32.5073	21.5199	20.0968	LOC110708235	NW_018745024.1	456067	464555	+	3286	protein_coding	clathrin interactor EPSIN 2-like	-
110701095	8.16125	8.90806	8.05901	62.0954	32.1786	78.2459	50.7868	14.2102	8.59081	LOC110701095	NW_018744633.1	3801661	3808010	-	1161	protein_coding	probable tyrosine-protein phosphatase At1g05000	-
110696839	0.09643	0	0	4.66155	6.20348	6.39452	16.8495	0.20172	0.0726566	LOC110696839	NW_018742204.1	20994996	20996612	-	1445	protein_coding	protein ACCELERATED CELL DEATH 6-like	-
novel.1296	0.216789	0.38929	0.199715	4.53184	4.93753	6.48125	15.5992	1.02037	0.67379	-	NW_018744718.1	1101220	1102076	-	857	-	PF05553:Cotton fibre expressed protein	-
110699916	15.6986	15.1767	17.6893	3.26305	4.6268	2.53753	1.21768	6.43223	13.7101	LOC110699916	NW_018744603.1	324722	330390	-	1432	protein_coding	protein trichome birefringence-like 41	-
110693171	10.1539	8.87028	5.6462	79.239	38.7355	91.7828	70.115	11.7111	5.97056	LOC110693171	NW_018744143.1	812907	813583	-	677	protein_coding	calcium-binding protein PBP1-like	-
110698535	5.72796	4.03832	3.23071	16.3674	17.6327	16.4616	16.4706	2.54316	2.11387	LOC110698535	NW_018744537.1	1220307	1222690	+	2384	protein_coding	protein JINGUBANG-like	WD40
110717067	9.76095	6.76686	5.80592	36.3837	35.061	66.1039	33.5897	7.6767	5.79266	LOC110717067	NW_018745651.1	148192	153828	+	4078	protein_coding	calcium-transporting ATPase 2%2C plasma membrane-type-like	E1-E2_ATPase
110716338	3.29575	2.59536	1.45925	112.256	26.2307	32.7653	19.2894	1.7797	2.4688	LOC110716338	NW_018742441.1	664330	666913	+	1212	protein_coding	annexin-like protein RJ4	-
110689227	1.08588	0.882985	1.00665	6.98658	5.15757	12.0674	9.51497	1.59436	0.972547	LOC110689227	NW_018743955.1	5306821	5309087	-	2267	pseudogene	-	Pkinase_Tyr
110711657	15.2815	16.6699	12.5828	4.62925	3.78501	2.88243	4.08875	9.52963	15.5277	LOC110711657	NW_018745281.1	955162	957792	-	1927	protein_coding	7-deoxyloganetin glucosyltransferase-like	UDPGT
110726721	5.49456	6.39891	5.32453	21.4866	15.1101	22.7149	15.2533	7.56455	6.4463	LOC110726721	NW_018742881.1	659789	662705	-	2443	protein_coding	probable disease resistance protein At1g52660%2C transcript variant X1	NB-ARC
110685825	7.08047	6.79992	5.42659	18.2697	15.5565	16.8627	13.8214	8.61461	7.91317	LOC110685825	NW_018743850.1	793242	797537	+	2355	protein_coding	uncharacterized LOC110685825	-
110718246	21.939	18.8961	13.6277	53.7633	62.0815	57.8309	47.3855	27.3651	21.0183	LOC110718246	NW_018745684.1	4566650	4568825	-	2043	protein_coding	uncharacterized LOC110718246	-
110737807	0.457087	0.252552	0.453478	5.60444	2.48672	4.4405	3.91111	0.39718	0.437122	LOC110737807	NW_018743331.1	4743352	4745993	+	2642	pseudogene	-	-
110700647	2.94031	2.79176	1.4986	16.4184	10.1497	15.6536	17.456	3.35358	2.79915	LOC110700647	NW_018744626.1	5030183	5034175	+	3807	protein_coding	probable LRR receptor-like serine/threonine-protein kinase At1g74360	Pkinase
110731481	0.0301801	0.123873	0.0370707	4.92886	2.27918	4.31745	1.55266	0.11364	0.0341094	LOC110731481	NW_018743074.1	662366	667521	-	1539	pseudogene	-	-
110712193	0.550077	0.246944	0	10.1065	6.42904	8.56851	2.10334	0.345209	0	LOC110712193	NW_018745291.1	975574	980330	-	1351	protein_coding	salicylate carboxymethyltransferase-like	-
110720473	1.87643	1.65361	1.871	11.6523	6.21869	10.3377	6.29246	1.60705	1.69659	LOC110720473	NW_018742556.1	1712416	1716599	-	2104	protein_coding	probable serine/threonine-protein kinase PBL19	Pkinase_Tyr
110695684	4.98152	5.07023	6.0198	22.0023	15.0374	16.6574	18.9007	10.252	4.74113	LOC110695684	NW_018744304.1	5163334	5169797	-	2303	protein_coding	B3 domain-containing protein At2g36080-like%2C transcript variant X2	B3
110719330	45.442	63.9436	81.5536	15.7582	16.636	13.5663	8.03581	26.5406	44.1276	LOC110719330	NW_018742484.1	976288	982187	+	2403	protein_coding	uncharacterized LOC110719330%2C transcript variant X1	-
110728813	1.91414	1.59335	1.00764	13.2444	6.67283	8.99376	7.83513	1.87541	2.19646	LOC110728813	NW_018742963.1	730008	740974	-	4756	protein_coding	ABC transporter B family member 9-like	ABC_membrane
110718863	30.9647	35.2456	39.8159	155.743	93.8052	139.926	121.656	49.5777	44.5648	LOC110718863	NW_018742461.1	4328610	4331972	+	3363	protein_coding	arginine decarboxylase-like	-
110711180	16.2833	14.7035	16.1253	31.5807	29.4088	33.5664	27.0484	17.0586	15.3606	LOC110711180	NW_018745240.1	1356748	1366172	-	3209	protein_coding	clathrin interactor EPSIN 2-like	-
110735217	5.05257	5.09083	2.72922	30.8988	18.4982	38.3036	22.9381	6.18882	4.816	LOC110735217	NW_018743252.1	10263353	10265145	-	1526	protein_coding	uncharacterized LOC110735217	-
110702450	6.58435	6.0713	8.66056	20.8613	18.7783	22.1583	17.7382	9.49237	9.63276	LOC110702450	NW_018744693.1	667028	673389	-	5079	protein_coding	FT-interacting protein 1-like%2C transcript variant X1	C2
110717949	2.54415	2.81141	2.53742	0.539794	0.364925	0.437449	0.544232	2.07424	1.47456	LOC110717949	NW_018745684.1	1719483	1724587	+	2136	protein_coding	DNA polymerase epsilon subunit B-like	-
110733311	0.776336	0.910414	0.844608	3.9123	4.22763	3.12356	2.77574	1.16928	1.02783	LOC110733311	NW_018743199.1	435929	438544	-	2094	protein_coding	laccase-17-like	-
110693129	0.560279	0.862367	0.0688201	18.0076	9.73846	8.57871	6.93343	1.61741	0.50658	LOC110693129	NW_018744137.1	1772121	1772949	+	829	protein_coding	ethylene-responsive transcription factor ERF095-like	AP2
110684242	78.2213	57.998	40.9327	272.978	213.419	219.595	229.091	68.4781	48.5237	LOC110684242	NW_018743697.1	2912588	2915054	-	899	protein_coding	ferredoxin%2C root R-B2-like	Fer2
110710919	15.006	14.0048	12.0248	44.066	33.4063	38.4138	45.3069	24.0364	14.4561	LOC110710919	NW_018745188.1	770860	771615	-	650	protein_coding	uncharacterized LOC110710919	-
110701308	194.079	188.188	204.681	598.105	419.156	616.907	496.672	242.152	188.262	LOC110701308	NW_018744633.1	6083183	6086034	+	1535	protein_coding	protein ATAF2-like	NAM
110725753	0.118973	0.146496	0.0584548	1.8342	1.73991	2.8987	1.12489	0.209057	0.10757	LOC110725753	NW_018742815.1	3017711	3021050	+	1952	lncRNA	uncharacterized LOC110725753	-
110730248	28.1464	27.8299	28.0089	51.4548	48.7011	51.5015	45.5994	35.3734	31.4387	LOC110730248	NW_018743021.1	2012154	2022320	-	1269	protein_coding	ras-related protein RABH1b	Ras
110727946	13.751	12.3077	12.2672	24.654	25.4773	24.5951	25.2258	16.9128	16.2503	LOC110727946	NW_018742914.1	4486977	4493592	-	1851	protein_coding	fumarate hydratase 1%2C mitochondrial	-
110733130	9.64091	9.06831	6.19861	31.1293	24.2572	25.8431	30.1965	14.6531	8.62611	LOC110733130	NW_018743196.1	2200087	2203584	+	1850	protein_coding	uncharacterized LOC110733130	-
110682185	4.08998	3.835	2.16543	18.8563	12.8486	21.8308	14.0865	4.60241	4.11773	LOC110682185	NW_018743574.1	4317714	4319921	+	1976	protein_coding	isocitrate dehydrogenase [NADP]%2C chloroplastic/mitochondrial-like%2C transcript variant X3	-
110723691	2.38274	2.51196	2.00463	11.8554	8.06008	8.17145	10.8923	1.76161	0.18445	LOC110723691	NW_018742733.1	320480	322416	-	1423	protein_coding	uncharacterized LOC110723691	-
110717647	0.0679299	0.034852	0	1.81942	1.14001	2.23965	1.67654	0.0213152	0.0767742	LOC110717647	NW_018745684.1	3192646	3196771	+	2735	protein_coding	protein NRT1/ PTR FAMILY 5.2-like	-
110695131	22.3212	24.2037	24.4619	44.2204	43.9117	44.975	41.4259	32.745	26.8734	LOC110695131	NW_018744290.1	1107378	1111783	+	1467	protein_coding	protein mak16-like	-
110690521	0.966689	0.850231	0.56543	3.39807	5.60082	5.14476	3.80836	2.31109	0.650327	LOC110690521	NW_018744041.1	2002167	2005941	+	2018	protein_coding	protein LAZY 1-like	-
110740017	29.1443	28.7958	24.1092	71.069	56.9735	69.617	71.5742	31.0149	31.0444	LOC110740017	NW_018743518.1	789461	792331	+	859	protein_coding	cytochrome c-like	-
110737861	0.09914	0.406917	0.121776	4.27445	9.15078	26.9802	11.7171	0.933252	0.616263	LOC110737861	NW_018742244.1	2197088	2198816	+	937	protein_coding	uncharacterized LOC110737861	ZZ
110685030	23.4757	21.1567	17.3427	74.1533	50.7743	72.1989	66.6076	25.0347	22.7961	LOC110685030	NW_018743791.1	777347	780182	+	829	protein_coding	cytochrome c	-
110738344	1.25663	1.182	1.19724	3.51518	2.78096	3.26804	2.55372	1.56713	1.52039	LOC110738344	NW_018742244.1	450270	461886	+	5766	protein_coding	histone-lysine N-methyltransferase ATXR7-like	SET
110701057	5.14899	5.37425	5.36831	1.84942	1.50593	1.14698	1.23014	3.86427	3.99957	LOC110701057	NW_018744633.1	3526997	3535269	-	2625	protein_coding	gamma-tubulin complex component 2-like	-
110684624	35.1084	26.6854	18.0164	111.99	90.4676	106.321	104.72	34.4038	21.809	LOC110684624	NW_018743732.1	48389	50552	+	893	protein_coding	ferredoxin%2C root R-B2-like	Fer2
110723154	14.6155	14.5107	23.4763	1.43348	3.4098	1.28679	0.621525	4.2503	11.7267	LOC110723154	NW_018742720.1	2158537	2166045	-	3429	protein_coding	UPF0481 protein At3g47200-like%2C transcript variant X1	-
110687817	0.68506	0.390529	0.486185	3.54041	2.3176	2.8584	1.86274	0.324828	0.326907	LOC110687817	NW_018743920.1	1079913	1083173	+	3051	protein_coding	serine/threonine-protein kinase OXI1-like	Pkinase
110723858	2.19614	2.2794	1.95341	6.79399	5.90057	7.95586	5.68604	2.75644	2.22531	LOC110723858	NW_018742733.1	2912463	2921550	+	1840	protein_coding	dachshund homolog 1-like	-
110683729	385.95	414.219	407.728	668.647	651.613	657.118	554.134	438.844	493.218	LOC110683729	NW_018743691.1	2109262	2112389	-	1787	protein_coding	elongation factor 1-alpha-like	GTP_EFTU
110684241	16.7615	13.1258	17.5815	75.3798	42.0355	71.2846	48.8199	18.3251	19.0685	LOC110684241	NW_018743697.1	2899149	2905289	-	2106	protein_coding	glucan endo-1%2C3-beta-glucosidase 14-like	Glyco_hydro_17
110692669	55.198	59.1815	40.5151	258.954	148.214	307.01	195.581	60.3249	62.8715	LOC110692669	NW_018744128.1	168726	170450	+	1725	protein_coding	mitochondrial uncoupling protein 4-like	Mito_carr
110739639	15.6015	15.1444	17.3759	41.001	32.9961	44.0341	37.9895	21.4087	15.0644	LOC110739639	NW_018742244.1	1988789	1991842	-	1819	protein_coding	eukaryotic translation initiation factor 4B3	-
110687760	20.9824	19.2307	20.1477	47.7835	39.8695	53.1811	44.4849	24.4603	24.1181	LOC110687760	NW_018743920.1	440140	446378	+	1430	protein_coding	polycomb protein Pcl-like%2C transcript variant X2	-
110683754	2.59517	2.16091	2.234	9.49102	5.82653	8.41601	8.28166	3.07038	2.29595	LOC110683754	NW_018743691.1	2617695	2627577	-	4367	protein_coding	ABC transporter G family member 24-like%2C transcript variant X1	ABC_tran
110737910	3.12472	3.49617	2.81898	12.1784	8.90919	16.2973	14.7525	3.52309	4.50921	LOC110737910	NW_018742244.1	13896	19262	-	2631	protein_coding	KH domain-containing protein HEN4-like	KH_1
110705118	2.21401	2.36851	2.19875	0.338502	0.36704	0.394857	0.458494	1.95112	1.09141	LOC110705118	NW_018744874.1	1887788	1891525	-	1972	protein_coding	bifunctional dihydrofolate reductase-thymidylate synthase 1-like	-
110710619	4.20205	4.16368	3.40814	0.859134	1.30734	0.896246	0.512911	2.01302	3.11776	LOC110710619	NW_018742418.1	4893357	4898726	-	2896	protein_coding	ankyrin-3-like	-
110696451	3.53464	3.86222	4.15392	1.27309	1.07644	1.13174	0.929813	2.58992	2.18097	LOC110696451	NW_018744367.1	2342	23040	+	2431	protein_coding	uncharacterized aarF domain-containing protein kinase At1g71810%2C chloroplastic-like	ABC1
110715303	10.6159	9.89068	10.3464	23.3859	19.4916	25.7673	23.8919	13.842	12.5746	LOC110715303	NW_018745521.1	289724	296672	-	4279	protein_coding	alpha-mannosidase 2-like	-
110708439	63.3926	50.9089	46.8435	20.6824	23.3749	22.8793	14.2071	35.1318	38.9947	LOC110708439	NW_018745024.1	7201440	7204748	+	1291	protein_coding	auxin-responsive protein IAA16-like	-
110702050	12.9774	12.1613	10.776	34.2565	25.1996	31.1168	28.7697	16.9531	15.0786	LOC110702050	NW_018744662.1	2741056	2749491	+	1403	protein_coding	anamorsin homolog	-
110691904	35.0957	30.028	14.3696	122.548	125.128	133.811	130.709	44.5289	35.624	LOC110691904	NW_018744092.1	3694216	3696055	-	1338	protein_coding	1-aminocyclopropane-1-carboxylate oxidase 4-like	2OG-FeII_Oxy
110685614	2.00041	0.769747	0.614287	10.3727	9.81656	15.0911	9.2136	2.43232	1.55434	LOC110685614	NW_018743850.1	2402529	2403271	-	743	protein_coding	probable calcium-binding protein CML44	efhand
110706558	3.61195	2.73781	1.07014	21.9355	14.4034	19.9001	17.4894	4.07784	2.62575	LOC110706558	NW_018744988.1	1053474	1057238	-	2559	protein_coding	TPR repeat-containing thioredoxin TTL1-like	-
110729327	0.0472023	0.0484351	0.0289898	7.52385	1.64089	2.11019	0.623506	0	0.053348	LOC110729327	NW_018742980.1	277861	282475	-	1968	protein_coding	probable purple acid phosphatase 20	Metallophos
110735182	385.015	340.526	349.92	655.615	608.625	706.623	569.565	456.743	355.366	LOC110735182	NW_018742238.1	837158	840357	-	2257	protein_coding	heat shock cognate 70 kDa protein 2	HSP70
110684405	12.1265	8.79081	8.29417	31.14	23.7391	31.123	25.1341	11.6726	11.1615	LOC110684405	NW_018743697.1	4711792	4723384	+	2662	protein_coding	uncharacterized LOC110684405	-
110731335	26.997	23.5454	22.2209	84.4648	53.3157	75.3541	56.2104	25.4571	25.7768	LOC110731335	NW_018743066.1	1826835	1831915	-	1674	protein_coding	calcium-dependent protein kinase 2-like	Pkinase
110699942	3.16123	3.26191	2.95021	12.2291	8.8279	17.6062	15.4211	4.58841	3.15366	LOC110699942	NW_018744603.1	1466779	1474796	-	2630	protein_coding	putative receptor-like protein kinase At4g00960%2C transcript variant X2	Pkinase_Tyr
110697499	20.3908	16.5184	16.9224	46.0756	38.235	37.7963	29.7404	10.8387	9.9855	LOC110697499	NW_018744466.1	551104	557173	-	1861	protein_coding	glyceraldehyde-3-phosphate dehydrogenase GAPCP2%2C chloroplastic-like	-
110702924	1.07824	0.879444	0.441473	6.06842	4.04322	7.3231	4.19015	0.971619	1.06239	LOC110702924	NW_018744704.1	4027418	4032248	+	1680	protein_coding	uncharacterized LOC110702924	-
novel.866	0.0382596	0.0785176	0.046995	2.99922	4.63212	2.39456	2.55349	0.0480207	0	-	NW_018743850.1	2353356	2354569	+	1214	-	-	-
110737822	0.198988	0.102092	0.0611052	1.66822	1.23241	2.5946	1.12978	0.166504	0.0937065	LOC110737822	NW_018743331.1	5554071	5558983	+	2801	lncRNA	uncharacterized LOC110737822	-
110730809	1.87819	2.0835	1.93291	8.82076	6.93683	6.97814	3.10559	1.08312	4.81916	LOC110730809	NW_018743050.1	156754	159253	+	915	protein_coding	glucan endo-1%2C3-beta-glucosidase 1-like%2C transcript variant X2	-
110733441	5.73097	6.13048	6.18829	22.4385	13.6723	19.7386	14.2445	7.09909	7.68366	LOC110733441	NW_018743199.1	2169731	2174586	+	2480	protein_coding	phosphoinositide phospholipase C 6-like	PI-PLC-X
110708960	0	0.091713	0	2.25765	2.85707	2.96347	1.15991	0.0373939	0.134687	LOC110708960	NW_018745024.1	11862137	11877367	-	1559	protein_coding	calmodulin-binding protein 60 C-like	-
110720475	9.94353	10.8798	10.594	19.6078	20.4561	21.9905	23.1043	14.4998	11.9238	LOC110720475	NW_018742556.1	1730249	1738693	-	1761	protein_coding	metacaspase-1-like	Peptidase_C14
110696537	2.95659	3.58838	4.02214	0.498433	0.647852	0.675086	0.442041	1.7557	2.37141	LOC110696537	NW_018744367.1	2559477	2560937	+	1461	protein_coding	uncharacterized LOC110696537	-
110686189	0.249984	0.0513027	0.0204707	2.32982	3.11648	9.31299	1.83064	0.125505	0.0753418	LOC110686189	NW_018743850.1	7290994	7294052	-	2787	protein_coding	probable polyol transporter 3	Sugar_tr
110736340	2.09733	1.74859	0.912401	10.0474	12.7801	30.6189	50.8516	4.168	3.40744	LOC110736340	NW_018743292.1	2452164	2453707	+	1063	protein_coding	uncharacterized LOC110736340%2C transcript variant X1	-
110711999	0.0831491	0.0341283	0	1.69472	0.976792	1.24526	0.670563	0.229599	0.018795	LOC110711999	NW_018745286.1	2187408	2194201	+	2793	protein_coding	phosphatidylinositol transfer protein 1-like%2C transcript variant X1	IP_trans
110697579	7.27446	8.65348	6.12823	20.6907	17.3629	18.8144	17.3204	10.5444	8.03968	LOC110697579	NW_018744469.1	4017296	4024448	-	1443	protein_coding	adenylate kinase 1%2C chloroplastic-like	ADK
110684112	4.15282	1.9031	0.495242	32.8706	28.4669	40.5551	22.3683	2.22663	1.91386	LOC110684112	NW_018743697.1	1671130	1672281	-	1152	protein_coding	zinc finger protein ZAT12-like	-
110705189	59.4722	69.8892	79.8282	181.58	150.659	160.938	132.309	92.6965	91.9035	LOC110705189	NW_018744874.1	2634501	2638059	-	1027	protein_coding	V-type proton ATPase 16 kDa proteolipid subunit	-
110728027	4.13814	2.93656	2.96019	8.95918	9.67389	7.91196	8.49852	4.04966	3.44945	LOC110728027	NW_018742914.1	5931036	5939925	-	5859	protein_coding	ABC transporter C family member 5-like	-
110690551	3.46385	2.95424	2.67992	8.43407	7.60337	7.23983	6.34875	3.61358	4.1182	LOC110690551	NW_018744041.1	2411379	2414721	-	2065	protein_coding	alpha-ketoglutarate-dependent dioxygenase alkB-like%2C transcript variant X2	-
110728276	4.51918	5.79651	5.01131	16.3191	13.6183	17.9583	17.8037	9.84749	5.60413	LOC110728276	NW_018742205.1	1619760	1621088	+	740	protein_coding	protein yippee-like At4g27745	-
110736708	24.7428	24.8274	27.4711	10.899	12.8051	9.59745	8.45	19.5903	17.3417	LOC110736708	NW_018743292.1	6606534	6612323	+	2461	protein_coding	protein SUPPRESSOR OF GENE SILENCING 3-like%2C transcript variant X1	-
110710501	10.344	12.992	18.4398	3.20314	3.78428	3.11539	2.38155	8.05116	13.6645	LOC110710501	NW_018745174.1	1509374	1512167	-	1383	protein_coding	two-component response regulator ORR9-like	Response_reg
110724550	0.0293969	0	0	6.29886	2.25528	7.22806	11.6902	0.405866	0.199346	LOC110724550	NW_018742770.1	4059976	4061899	+	1580	protein_coding	IST1 homolog%2C transcript variant X2	-
110715394	61.8293	59.1282	50.1879	118.385	105.952	125.848	117.969	73.833	51.5437	LOC110715394	NW_018745523.1	2247597	2251211	+	773	protein_coding	V-type proton ATPase subunit G 1-like%2C transcript variant X1	-
110683418	6.27362	6.20824	6.10535	1.87282	2.63323	2.37187	2.32962	4.48619	4.83916	LOC110683418	NW_018743669.1	735256	740515	-	2495	protein_coding	beta-glucosidase BoGH3B-like%2C transcript variant X1	Glyco_hydro_3
110735220	5.51188	5.55832	3.8521	17.7241	12.8157	20.2863	18.7635	7.42506	4.29622	LOC110735220	NW_018743252.1	10281389	10285236	-	1955	protein_coding	uncharacterized LOC110735220	-
110697173	1.30781	1.38263	0.389433	9.47543	6.46083	8.76988	9.58813	1.98966	0.806228	LOC110697173	NW_018744460.1	1699053	1700504	+	1172	protein_coding	uncharacterized LOC110697173	-
110721508	69.0777	85.9911	76.7166	169.657	147.485	167.55	155.547	80.4997	68.2427	LOC110721508	NW_018742616.1	1214340	1214809	-	470	protein_coding	protein transport protein Sec61 subunit beta-like	-
110732587	17.027	16.3106	19.5578	6.93433	7.29875	8.34062	4.79496	10.3812	13.6108	LOC110732587	NW_018743175.1	4182994	4187011	-	1724	protein_coding	phosphoethanolamine N-methyltransferase-like	Methyltransf_11
110727296	0.714571	0.890355	0.250778	4.60133	5.75127	8.04329	3.90332	1.47344	1.2691	LOC110727296	NW_018742904.1	1775613	1777151	+	910	protein_coding	glutathione transferase GST 23-like	GST_C
110740077	2.58971	2.11249	1.5905	7.38774	5.90718	9.64084	10.4528	1.99936	1.38974	LOC110740077	NW_018742244.1	2454722	2460864	+	4986	protein_coding	putative disease resistance protein RGA3%2C transcript variant X1	-
110733387	8.1841	7.48084	7.22176	23.4441	16.2662	25.3376	17.9849	8.02877	10.1002	LOC110733387	NW_018743199.1	1532990	1537646	+	1975	protein_coding	probable sugar phosphate/phosphate translocator At3g11320	-
110706798	2.83646	3.35096	2.36093	8.75276	7.49371	7.09104	6.25323	3.11512	3.88066	LOC110706798	NW_018744991.1	39187	45399	-	2489	protein_coding	external alternative NAD(P)H-ubiquinone oxidoreductase B2%2C mitochondrial-like%2C transcript variant X1	Pyr_redox_2
110685657	0	0	0.035239	2.43636	4.29873	4.45681	6.4622	0	0	LOC110685657	NW_018743850.1	7528562	7530419	-	1619	protein_coding	protein ACCELERATED CELL DEATH 6-like	-
110723415	33.4326	32.6664	28.6695	55.0841	57.1251	57.2671	55.1007	39.5658	32.4126	LOC110723415	NW_018742730.1	1830071	1833312	+	1192	protein_coding	mitochondrial outer membrane protein porin of 34 kDa-like	-
novel.1396	0.107516	0.0661947	0.0792387	2.52851	1.05683	1.53809	2.00324	0.161937	0	-	NW_018745000.1	2153877	2156036	+	2160	-	-	-
110698291	112.836	109.194	96.1381	222.462	185.676	231.485	235.76	123.579	102.046	LOC110698291	NW_018744504.1	343223	345795	-	1302	protein_coding	tetraspanin-8-like	Tetraspannin
110715321	62.3475	82.7105	97.9925	30.08	27.5981	30.468	20.2953	50.6795	53.288	LOC110715321	NW_018745521.1	400743	403429	+	1852	protein_coding	proline dehydrogenase 2%2C mitochondrial-like	-
110713027	31.7366	23.7882	19.2738	8.64883	8.06584	6.39368	6.47715	19.5236	38.1162	LOC110713027	NW_018745403.1	1402452	1405767	-	1705	protein_coding	transcription factor KUA1-like	Myb_DNA-binding
110717065	33.4637	32.3446	27.1237	57.4786	61.4369	57.5472	57.8538	36.1844	38.7064	LOC110717065	NW_018745651.1	118885	123931	-	1363	protein_coding	mitochondrial outer membrane protein porin 2-like	-
110694644	1.71886	1.37612	0.533629	7.4282	6.70209	8.19085	6.85479	1.46988	0.576392	LOC110694644	NW_018744240.1	239553	245038	-	2459	protein_coding	3-oxoacyl-[acyl-carrier-protein] reductase FabG-like%2C transcript variant X1	-
110698289	14.8416	14.5505	19.0935	51.0968	36.2261	55.63	61.6505	18.8616	14.2041	LOC110698289	NW_018744504.1	258308	265179	-	2247	protein_coding	protein ECERIFERUM 3-like	-
110696382	5.72543	7.02214	6.242	15.3592	13.5233	14.4259	11.7765	6.6759	6.31771	LOC110696382	NW_018744362.1	783729	793530	+	1371	protein_coding	adenylate kinase 1%2C chloroplastic-like	ADK
110696438	40.3621	36.5471	44.5032	12.837	14.6554	8.17342	4.03638	18.9185	25.9948	LOC110696438	NW_018742204.1	20284969	20286209	+	832	protein_coding	uncharacterized LOC110696438	-
110693143	7.20066	6.58585	7.42399	15.4822	13.9329	18.9088	16.7605	8.1838	8.03564	LOC110693143	NW_018744143.1	91336	99835	+	4096	protein_coding	formin-like protein 5	FH2
110703849	9.56775	9.99614	7.47871	29.8875	23.5637	24.0111	28.3	14.5197	7.56942	LOC110703849	NW_018744790.1	2882290	2882823	+	534	protein_coding	uncharacterized LOC110703849	-
110711579	11.6745	11.0435	9.55066	24.7265	22.4403	31.1413	25.3319	12.6783	12.6791	LOC110711579	NW_018745281.1	2644268	2652786	-	2037	protein_coding	MACPF domain-containing protein At1g14780-like	-
110706633	6.9137	10.0939	3.3057	51.3481	32.4274	80.5885	74.3888	8.96879	6.18815	LOC110706633	NW_018744988.1	2031446	2032446	-	1001	protein_coding	uncharacterized LOC110706633	-
110705153	16.9802	17.5659	17.1823	10.4435	10.0111	9.60494	9.46006	14.3677	15.7313	LOC110705153	NW_018744874.1	2232368	2242645	-	4021	protein_coding	kinesin-like protein KIN-7D%2C mitochondrial%2C transcript variant X3	Kinesin
110724608	4.70565	4.04116	3.53456	9.80442	9.36069	12.8894	11.2972	5.52378	5.02497	LOC110724608	NW_018742770.1	1691381	1697120	+	4116	protein_coding	uncharacterized LOC110724608	-
110739125	20.3536	19.2772	19.2028	32.7596	32.501	36.2108	34.9951	28.7931	21.894	LOC110739125	NW_018742244.1	1293293	1302084	+	2460	protein_coding	splicing factor U2af large subunit B-like%2C transcript variant X1	RRM_1
110715353	11.0714	9.74034	8.7044	35.217	21.3606	29.6212	22.1895	22.4601	10.0697	LOC110715353	NW_018745523.1	53070	56136	-	2471	protein_coding	probable protein phosphatase 2C 72	PP2C
110682428	19.4703	13.7929	12.0794	57.6887	46.8603	99.6199	61.8959	15.9802	13.9555	LOC110682428	NW_018743574.1	7254395	7259778	-	3991	protein_coding	calcium-transporting ATPase 2%2C plasma membrane-type-like	E1-E2_ATPase
110708306	59.8012	54.1616	57.7703	105.576	93.9442	100.989	85.4544	74.6913	56.6256	LOC110708306	NW_018745024.1	2934173	2938483	-	953	protein_coding	methyl-CpG-binding domain-containing protein 4-like	MBD
110681705	0	0	0	10.6015	2.62734	2.4496	1.81556	0.0585313	0	LOC110681705	NW_018743574.1	4470566	4472740	-	996	lncRNA	uncharacterized LOC110681705	-
110700548	0.832598	0.732295	0.438299	6.29375	3.84964	5.31735	3.55574	0.373221	0.873786	LOC110700548	NW_018744626.1	3710639	3711419	-	781	protein_coding	germin-like protein subfamily T member 2	-
110737867	57.1417	57.1847	50.1345	111.877	102.712	138.756	123.986	70.2927	59.5019	LOC110737867	NW_018743331.1	7661953	7665432	-	2532	protein_coding	trifunctional UDP-glucose 4%2C6-dehydratase/UDP-4-keto-6-deoxy-D-glucose 3%2C5-epimerase/UDP-4-keto-L-rhamnose-reductase RHM1%2C transcript variant X2	-
110721120	27.5765	25.2535	19.4775	68.9962	50.8606	70.1675	56.3348	32.3006	26.4634	LOC110721120	NW_018742597.1	18181	21501	+	1942	protein_coding	DNA ligase 1-like	-
110692352	0	0	0	2.73805	1.84565	5.06678	1.42723	0.0536806	0	LOC110692352	NW_018742334.1	1039410	1041658	-	1086	protein_coding	peroxygenase-like	-
110720091	4.2439	4.14737	4.26131	11.0895	9.64963	9.22269	7.63371	4.81934	6.85206	LOC110720091	NW_018742541.1	9524	14858	-	1379	pseudogene	-	-
110683314	5.56822	4.04136	1.04261	40.8554	24.5826	47.9642	50.4666	5.32686	4.25941	LOC110683314	NW_018743669.1	1411615	1417053	+	1368	protein_coding	mitogen-activated protein kinase kinase kinase 18-like	Pkinase
novel.628	12.2851	15.5635	13.6971	31.4842	28.7731	28.7805	27.6593	17.3765	16.2343	-	NW_018743252.1	5286142	5292721	+	983	-	PF05347:Complex 1 protein (LYR family)	-
110719474	1.29148	1.27788	0.849829	5.1223	4.86553	7.42316	5.32306	0.810487	0.417036	LOC110719474	NW_018742484.1	4438208	4439214	+	1007	protein_coding	osmotin-like protein OSML13	Thaumatin
110730505	17.464	15.4557	13.876	8.01891	7.51722	6.85955	6.26651	10.048	12.4324	LOC110730505	NW_018743033.1	491340	497935	-	3133	protein_coding	auxin response factor 3-like	-
110731880	1.19567	1.2269	1.431	9.21278	4.11607	9.97094	7.84364	2.61664	1.38599	LOC110731880	NW_018743099.1	2337450	2340155	-	1515	protein_coding	inositol polyphosphate multikinase alpha-like%2C transcript variant X1	-
110688032	113.168	95.2378	82.745	266.106	197.86	292.851	329.063	148.469	115.324	LOC110688032	NW_018743920.1	4239416	4242504	+	1732	protein_coding	ethylene-responsive transcription factor RAP2-12-like%2C transcript variant X1	AP2
110701660	0.247388	0.317311	0	2.82816	6.30168	5.668	5.58967	0	0	LOC110701660	NW_018742393.1	2422281	2423031	+	751	protein_coding	uncharacterized LOC110701660	-
110712452	40.0025	33.28	21.3593	10.2386	9.94235	9.6107	10.2335	22.1845	36.3323	LOC110712452	NW_018745323.1	358520	362982	-	2436	protein_coding	65-kDa microtubule-associated protein 8-like	-
110728506	4.53603	3.903	3.36624	9.84652	9.57217	12.9908	9.32926	4.18103	3.55125	LOC110728506	NW_018742951.1	2168459	2172049	-	1966	protein_coding	uncharacterized LOC110728506	-
110684745	14.1259	12.0681	11.5151	25.248	24.0076	22.955	14.3977	16.0718	21.2145	LOC110684745	NW_018742275.1	445167	451668	+	2180	protein_coding	uncharacterized LOC110684745	-
110728146	9.13837	7.51713	8.34906	20.08	16.7031	18.654	19.6897	8.95786	8.79174	LOC110728146	NW_018742914.1	8026055	8030476	+	1230	protein_coding	50S ribosomal protein L4-like	-
110734025	2.00161	2.44982	2.51787	0.346587	0.462531	0.512098	0.234722	0.847518	1.52632	LOC110734025	NW_018743206.1	983965	988518	+	1926	protein_coding	uncharacterized LOC110734025	Peptidase_C48
110698713	89.5276	78.3034	108.156	378.957	239.2	238.464	295.402	87.0154	73.5861	LOC110698713	NW_018744537.1	3667663	3673129	+	2235	protein_coding	plastidic ATP/ADP-transporter-like	-
110721900	30.9233	29.7908	36.0891	14.9516	15.1196	11.7056	15.0473	21.9824	33.178	LOC110721900	NW_018742630.1	3283498	3291593	+	1867	protein_coding	serine carboxypeptidase II-2-like	Peptidase_S10
110694088	59.267	55.1451	36.3546	171.379	122.503	196.412	152.467	59.8994	48.2281	LOC110694088	NW_018744239.1	853315	856837	+	2547	protein_coding	trifunctional UDP-glucose 4%2C6-dehydratase/UDP-4-keto-6-deoxy-D-glucose 3%2C5-epimerase/UDP-4-keto-L-rhamnose-reductase RHM1-like%2C transcript variant X1	-
110731255	0.4883	0.160337	0.0959662	8.95717	2.85644	3.0343	3.39477	0.196122	0.198675	LOC110731255	NW_018743066.1	855308	859187	-	2378	protein_coding	protein NRT1/ PTR FAMILY 5.5-like	-
110731551	7.12029	7.5837	9.70546	2.04112	2.55697	1.34309	1.21144	4.67584	5.29698	LOC110731551	NW_018743074.1	454264	458273	+	1546	protein_coding	uncharacterized LOC110731551	-
110703332	0.114911	0.259407	0	3.60322	1.68051	3.69873	3.83466	0.490377	0	LOC110703332	NW_018744718.1	2155025	2161055	+	2021	protein_coding	tricyclene synthase TPS4%2C chloroplastic-like	-
110697818	122.506	114.473	68.6993	343.066	267.857	328.383	237.464	112.084	72.349	LOC110697818	NW_018742381.1	256444	259369	-	1396	protein_coding	UDP-arabinopyranose mutase 1	-
110728570	6.05468	5.21739	5.07447	13.6578	10.4457	12.8421	10.2792	6.61275	6.67286	LOC110728570	NW_018742951.1	5932771	5940598	+	2777	protein_coding	mannosyl-oligosaccharide 1%2C2-alpha-mannosidase MNS3-like%2C transcript variant X1	-
novel.865	0	0.207519	0	5.46069	4.44448	4.06846	4.49919	0	0.0761893	-	NW_018743850.1	2348134	2349237	+	689	-	-	-
110694180	0.12736	0.0603166	0.0842361	0.639993	0.65765	0.788349	0.46315	0.0860747	0.110724	LOC110694180	NW_018744239.1	3168503	3173243	+	4741	pseudogene	-	-
110717595	12.3277	11.6183	15.3521	4.23724	5.38811	3.41266	3.34909	7.78406	9.17419	LOC110717595	NW_018745684.1	8838635	8844427	-	2449	protein_coding	probable GTP diphosphokinase CRSH%2C chloroplastic	-
110686033	71.4502	62.5669	53.2851	152.69	124.663	179.773	190.447	88.0779	79.5891	LOC110686033	NW_018743850.1	4614852	4618393	-	2075	protein_coding	6-phosphogluconate dehydrogenase%2C decarboxylating 1	NAD_binding_2
110705919	0.824762	0.80176	0.746473	6.86242	3.17412	5.72472	4.28536	0.708283	0.686843	LOC110705919	NW_018744887.1	1005609	1007012	-	1070	pseudogene	-	-
110736499	19.8832	25.2291	51.4137	5.75965	4.76688	6.80628	6.03483	15.8292	18.4398	LOC110736499	NW_018743292.1	4085613	4087656	-	2044	protein_coding	nicotianamine synthase-like	-
110734741	39.6633	35.7385	28.7654	81.2631	68.0152	86.4499	86.9167	40.0936	31.3145	LOC110734741	NW_018743218.1	2881286	2885952	+	1787	protein_coding	heavy metal-associated isoprenylated plant protein 6-like	HMA
110720583	30.3408	28.8084	22.2944	76.6435	54.8506	76.82	56.6035	35.1452	28.5574	LOC110720583	NW_018742558.1	1190299	1193582	-	1886	protein_coding	DNA ligase 1-like	-
110738887	9.45444	12.2766	13.0066	31.2629	24.9331	31.0849	27.8693	15.3618	13.9493	LOC110738887	NW_018743397.1	568407	572819	+	1351	protein_coding	GRF1-interacting factor 2-like	SSXT
110696463	9.28942	10.3851	13.9411	2.40848	3.76958	2.38344	0.904653	4.26454	6.69967	LOC110696463	NW_018744367.1	257502	262875	+	1285	protein_coding	uncharacterized oxidoreductase At4g09670-like	GFO_IDH_MocA
110715002	197.527	200.235	190.506	372.471	335.342	441.41	351.386	232.232	246.333	LOC110715002	NW_018745461.1	2099345	2101966	+	914	protein_coding	calmodulin	-
110724531	205.286	217.642	248.599	106.74	83.4099	110.019	105.443	153.878	179.319	LOC110724531	NW_018742204.1	23132325	23135051	+	1315	protein_coding	L-ascorbate peroxidase 5%2C peroxisomal-like	-
110723146	8.44701	9.04345	9.22278	20.906	16.1626	19.6232	17.4426	10.7458	10.8921	LOC110723146	NW_018742720.1	2045984	2052563	-	2029	protein_coding	IST1 homolog	-
110698565	17.8726	19.1528	28.0169	4.14291	6.91105	3.46339	1.50308	8.54784	15.8827	LOC110698565	NW_018744537.1	1479124	1480605	+	1289	protein_coding	methylesterase 3-like	-
110728880	0.0774764	0.11925	0	1.16408	1.36987	1.03908	0.457838	0.0729322	0	LOC110728880	NW_018742963.1	1340923	1344941	-	2398	protein_coding	glutamate receptor 2.1-like	Lig_chan
110688139	11.3143	10.6541	10.4443	19.2215	17.6563	18.4472	20.672	13.6813	13.5476	LOC110688139	NW_018743920.1	5783588	5793988	-	2693	protein_coding	nicalin-1-like%2C transcript variant X1	-
110686218	15.0347	13.2091	10.3402	46.3048	28.7417	39.4638	46.0455	13.6082	13.4383	LOC110686218	NW_018743850.1	7662745	7673893	-	1418	protein_coding	elongation of fatty acids protein 3-like	ELO
110683588	3.60614	3.3673	2.70199	9.23455	7.95388	11.0431	9.27616	5.70298	2.85296	LOC110683588	NW_018743669.1	2546741	2548096	-	1288	lncRNA	uncharacterized LOC110683588	-
110718695	5.49659	5.69829	5.4755	13.0795	10.1437	13.1096	10.5317	5.47647	5.89201	LOC110718695	NW_018742204.1	12298788	12307029	+	2459	protein_coding	probable protein phosphatase 2C 15	PP2C
110694247	13.5369	10.9985	9.54045	31.6903	23.9946	35.6157	29.2826	14.0103	11.9385	LOC110694247	NW_018744239.1	4950053	4955909	-	2093	protein_coding	beta-glucuronosyltransferase GlcAT14A-like	-
110710670	10.4713	11.1532	8.83796	23.8416	19.7091	26.0408	23.4573	15.7944	11.973	LOC110710670	NW_018745174.1	639831	647566	-	1517	protein_coding	rhomboid-like protein 20	UBA
110684378	3.96306	3.71413	3.34263	14.2908	8.29773	14.2031	13.1883	4.57623	5.16583	LOC110684378	NW_018743697.1	4338779	4340536	+	1758	protein_coding	neural Wiskott-Aldrich syndrome protein-like	-
110714145	41.2387	40.4855	36.1066	102.539	79.4533	76.2312	76.1891	48.2675	42.2536	LOC110714145	NW_018745454.1	5630231	5633226	+	651	protein_coding	uncharacterized LOC110714145	-
110700961	14.9843	13.9301	18.388	35.3991	30.602	35.0047	29.7189	22.3973	19.1386	LOC110700961	NW_018744633.1	2625758	2632235	-	3264	protein_coding	homeobox-DDT domain protein RLT1-like%2C transcript variant X2	Homeobox
110711004	8.21221	4.07675	4.60339	39.2521	19.1728	24.8109	22.6379	12.4922	6.06417	LOC110711004	NW_018745195.1	547028	550950	-	2268	protein_coding	cytochrome P450 CYP72A219-like	p450
110711713	13.5124	11.0228	10.5862	28.6732	22.7284	25.9381	22.2977	15.6077	13.0801	LOC110711713	NW_018745281.1	354616	363005	+	1509	protein_coding	rhomboid-like protein 20	UBA
110683433	149.984	155.331	216.626	69.9933	66.5942	49.1364	38.9827	130.692	186.122	LOC110683433	NW_018743669.1	883653	886794	-	2601	protein_coding	uncharacterized LOC110683433	-
110725680	4.62053	4.60338	4.05864	10.8803	8.75893	11.1687	10.3092	5.96796	5.37392	LOC110725680	NW_018742815.1	1814377	1816105	+	1729	protein_coding	phytolongin Phyl1.1-like	-
110689723	10.6642	9.77386	9.84235	4.8496	5.43823	4.54355	3.24959	8.57819	10.854	LOC110689723	NW_018742329.1	1449	4197	-	2365	protein_coding	S-adenosylmethionine decarboxylase proenzyme-like	SAM_decarbox
110701401	5.62421	4.65254	4.61849	10.8777	9.4689	11.83	11.4886	6.18664	6.73142	LOC110701401	NW_018744633.1	7155986	7164759	-	2940	protein_coding	bifunctional TH2 protein%2C mitochondrial-like	-
110707903	5.6674	5.02837	5.20795	12.5544	10.5991	10.2392	8.79858	7.08658	6.45344	LOC110707903	NW_018745003.1	2965943	2970573	+	2180	protein_coding	zinc finger CCCH domain-containing protein 17-like	-
110692319	36.0257	29.2304	23.498	74.2453	62.7369	81.1103	66.1793	34.3387	27.9467	LOC110692319	NW_018744100.1	1128026	1132425	-	2224	protein_coding	ATP-dependent 6-phosphofructokinase 6-like	PFK
110705014	7.60806	7.62235	7.94704	20.8455	14.9605	16.3141	22.712	10.6268	6.54487	LOC110705014	NW_018744874.1	890913	893238	-	2326	protein_coding	protein JINGUBANG-like	WD40
110689348	1.31967	1.80551	1.92292	7.20096	4.21844	6.07311	5.25292	2.40334	2.33958	LOC110689348	NW_018743955.1	7243279	7248093	-	3590	protein_coding	uncharacterized LOC110689348	-
110709135	92.6327	93.1735	78.2536	165.515	147.03	171.983	146.183	101.298	104.575	LOC110709135	NW_018745034.1	38218	40403	-	888	protein_coding	SKP1-like protein 1A	Skp1
110718495	37.3161	41.2067	53.7901	18.9296	13.8495	13.6415	18.1374	37.4809	34.5399	LOC110718495	NW_018742461.1	438631	440613	+	997	protein_coding	uncharacterized LOC110718495	-
110691917	5.48324	5.43191	4.74686	10.3077	9.36984	9.5183	10.4426	6.15003	5.94991	LOC110691917	NW_018744092.1	3822365	3828778	-	3185	protein_coding	conserved oligomeric Golgi complex subunit 5-like	-
110738695	11.6118	9.09564	10.9467	23.0687	20.1343	25.2076	21.7599	14.0645	12.9886	LOC110738695	NW_018743391.1	1732028	1736247	+	1944	protein_coding	transcription elongation factor TFIIS-like%2C transcript variant X1	-
110723213	32.5501	29.5112	32.2229	66.0244	54.9645	59.3857	47.7391	31.4338	24.3574	LOC110723213	NW_018742720.1	3128079	3131670	+	625	lncRNA	uncharacterized LOC110723213	-
110718123	9.16719	8.81086	5.55505	29.6235	21.3185	42.9628	31.7812	12.9634	9.42827	LOC110718123	NW_018745684.1	429053	432411	+	1520	protein_coding	heat shock factor protein HSF24-like	HSF_DNA-bind
110706915	22.3286	21.7992	24.5244	12.348	13.7446	12.5404	12.43	22.2739	29.6054	LOC110706915	NW_018744991.1	1882257	1890510	-	4541	protein_coding	probable ubiquitin-conjugating enzyme E2 24%2C transcript variant X3	UQ_con
110729522	0.805281	0.759827	1.51214	4.03916	3.80575	6.01037	5.31535	0.569263	0.721824	LOC110729522	NW_018742987.1	201850	212783	+	5018	protein_coding	ABC transporter C family member 10-like	ABC_membrane
110695629	17.9764	17.5485	18.142	31.7386	30.5467	37.4397	46.6126	25.2153	22.0191	LOC110695629	NW_018744304.1	2203326	2212225	-	1912	protein_coding	E3 ubiquitin-protein ligase RGLG2-like	-
110732466	26.6153	27.3923	22.0561	49.1104	47.0673	45.0873	42.7219	34.808	29.4943	LOC110732466	NW_018743175.1	2859181	2865414	+	1164	protein_coding	ras-related protein RABH1b	Ras
110736401	33.6252	33.2881	33.3962	52.7454	55.5537	56.2269	46.8256	41.1053	39.4581	LOC110736401	NW_018743292.1	2989006	2993251	-	902	protein_coding	acyl carrier protein 2%2C mitochondrial-like	PP-binding
110723860	4.46579	3.81869	4.94039	11.3701	9.11081	9.3903	10.5879	4.41945	4.80457	LOC110723860	NW_018742733.1	2953013	2957434	+	3245	pseudogene	-	-
110709862	98.2499	107.922	122.724	197.314	207.544	200.728	168.324	134.327	125.496	LOC110709862	NW_018745080.1	3614837	3618401	+	1006	protein_coding	V-type proton ATPase 16 kDa proteolipid subunit	-
110730130	3.04849	3.43223	2.65237	7.27436	6.54727	8.44671	10.0376	4.46396	4.0914	LOC110730130	NW_018743021.1	679695	684088	-	2194	protein_coding	post-GPI attachment to proteins factor 3-like	-
110685658	0	0.0261582	0.0626256	1.09911	1.6807	1.85191	12.0516	0	0.0576228	LOC110685658	NW_018743850.1	7533288	7535380	-	1822	protein_coding	alpha-latrocrustotoxin-Lt1a-like	-
110736278	304.145	358.456	629.152	88.1017	129.231	69.7353	32.33	149.817	258.076	LOC110736278	NW_018743292.1	1893098	1896728	+	1660	protein_coding	serine--glyoxylate aminotransferase%2C transcript variant X1	Aminotran_5
110721788	5.54082	5.24683	5.90264	2.32369	2.68546	2.0833	1.35537	2.85476	4.67734	LOC110721788	NW_018742630.1	1270398	1273113	-	2716	pseudogene	-	-
110711207	4.80216	3.47354	2.41745	23.348	13.4003	14.6933	10.5083	2.07498	2.40229	LOC110711207	NW_018742418.1	5794089	5794678	+	590	protein_coding	uncharacterized LOC110711207	-
110730686	1.75372	2.04492	1.534	5.90178	4.42742	6.56307	4.65523	1.26733	1.26131	LOC110730686	NW_018743047.1	1742871	1748119	+	1748	protein_coding	putative methylesterase 11%2C chloroplastic	Abhydrolase_1
110686703	29.8239	28.0944	26.349	58.2089	53.1131	47.949	42.4033	36.2823	30.8059	LOC110686703	NW_018743893.1	1197370	1202495	-	760	protein_coding	succinate dehydrogenase subunit 7A%2C mitochondrial-like	-
110730142	6.27215	5.76969	5.10786	12.7072	10.6651	14.5912	11.6793	7.45621	6.87018	LOC110730142	NW_018743021.1	798294	811470	-	3362	protein_coding	histone-lysine N-methyltransferase CLF-like%2C transcript variant X2	SET
110717593	5.12139	5.13388	6.14554	20.331	12.4199	15.8506	18.4599	9.44424	6.45605	LOC110717593	NW_018745684.1	3531829	3534269	+	1179	protein_coding	cytochrome c-type biogenesis protein CcmE	-
110735455	11.8581	10.9843	12.5733	21.6303	20.1624	19.5907	19.1107	14.4461	14.7462	LOC110735455	NW_018743283.1	1949376	1969714	+	3866	protein_coding	AP-4 complex subunit epsilon-like	-
110718542	44.0631	44.4984	41.1554	16.5907	11.9364	7.23196	7.03548	24.528	30.2979	LOC110718542	NW_018742461.1	950470	953333	-	2864	protein_coding	subtilisin-like protease SBT1.6	Peptidase_S8
110710551	30.4143	32.2471	25.3855	67.6434	53.3786	67.329	58.8053	36.5026	30.702	LOC110710551	NW_018745174.1	1721663	1725144	-	872	protein_coding	mitochondrial fission 1 protein A-like	-
110722092	6.56045	8.13425	10.7444	2.64879	2.97637	2.44405	2.5022	4.4602	6.74523	LOC110722092	NW_018742651.1	1691335	1696949	-	2039	protein_coding	uncharacterized lipoprotein syc1174_c-like	-
110718579	33.5586	33.2587	28.9313	61.6373	53.9698	67.8681	65.0652	43.7774	38.1635	LOC110718579	NW_018742461.1	1355223	1359551	-	1337	protein_coding	translocon-associated protein subunit alpha-like	-
110710571	2.3648	2.79988	2.86749	7.92222	9.41278	16.8066	17.621	3.99556	3.22094	LOC110710571	NW_018745174.1	621365	625961	-	1532	pseudogene	-	adh_short
110684992	5.31774	5.03032	1.22473	34.9558	21.3147	35.6595	20.218	0.834306	3.85021	LOC110684992	NW_018743791.1	383463	384357	-	559	lncRNA	uncharacterized LOC110684992	-
110685971	10.8893	10.2712	10.7004	4.4323	5.54763	5.38297	4.717	7.17544	9.91666	LOC110685971	NW_018743850.1	3259889	3271777	+	2218	protein_coding	uncharacterized LOC110685971%2C transcript variant X1	-
110693166	49.8381	59.2062	52.0662	20.6085	28.1465	20.6724	17.5743	37.2096	46.8617	LOC110693166	NW_018744143.1	632918	634397	-	904	protein_coding	uncharacterized protein At5g01610-like	-
110714171	34.1293	29.9032	23.8393	84.3141	59.0624	81.6601	57.5642	35.7475	27.164	LOC110714171	NW_018745454.1	4326049	4328728	+	773	protein_coding	cytochrome b5-like	-
110725866	7.43942	6.93473	7.00212	12.9519	11.8403	12.7823	11.8396	6.25496	7.13162	LOC110725866	NW_018742815.1	5334645	5346303	+	2591	protein_coding	ubiquitin carboxyl-terminal hydrolase MINDY-3-like	-
110709253	2.32397	1.65602	1.50658	4.84967	5.80373	4.70767	4.46555	2.99791	2.40767	LOC110709253	NW_018745063.1	1984915	1993723	-	2878	protein_coding	uncharacterized LOC110709253%2C transcript variant X1	AA_kinase
110707120	1.17523	1.10106	1.25527	5.20722	4.59382	4.16884	5.5417	1.98813	1.03949	LOC110707120	NW_018744996.1	1761445	1763111	-	909	lncRNA	uncharacterized LOC110707120	-
110706390	197.068	203.731	220.342	535.475	376.278	418.478	410.162	246.604	240.149	LOC110706390	NW_018744955.1	960902	963763	-	943	protein_coding	eukaryotic translation initiation factor 5A-4-like	-
110721856	43.2912	50.2649	52.6698	144.315	119.332	93.9298	49.0328	70.4388	83.7429	LOC110721856	NW_018742630.1	2650556	2651545	+	677	protein_coding	hydrophobic protein RCI2A-like	-
110688445	7.02371	7.81162	8.0522	13.7551	13.3444	13.3364	12.6014	9.49817	8.91124	LOC110688445	NW_018743920.1	8706942	8710023	+	3075	protein_coding	uncharacterized LOC110688445%2C transcript variant X1	-
110714320	0.568906	0.208487	0.0249571	3.61026	4.60323	4.60973	3.81391	0.637545	0.436305	LOC110714320	NW_018745454.1	1377530	1394731	+	2286	pseudogene	-	-
110730384	8.21943	8.53392	10.4247	2.66883	3.9936	2.8809	2.02876	6.86747	6.37628	LOC110730384	NW_018743032.1	1851147	1853056	+	1910	protein_coding	zinc-finger homeodomain protein 10-like	ZF-HD_dimer
110719981	0.215344	0.124295	0.264512	1.14299	0.951884	1.2485	1.49712	0.439214	0.167325	LOC110719981	NW_018742523.1	2392152	2396806	-	3451	lncRNA	uncharacterized LOC110719981%2C transcript variant X2	-
110714003	4.71435	3.4632	2.82956	24.0777	10.5318	17.7226	13.7805	6.11885	3.93557	LOC110714003	NW_018745454.1	4233405	4234271	+	867	protein_coding	calcium-binding protein KIC-like	-
110711371	1.3035	1.91077	1.0783	8.41098	4.24116	9.30585	7.50869	2.4374	1.92419	LOC110711371	NW_018742418.1	6123888	6125633	+	1746	protein_coding	transcription factor TCP20-like	TCP
110724691	17.232	17.5296	19.6002	32.9461	32.3794	29.2343	30.1567	24.1144	21.7701	LOC110724691	NW_018742204.1	23250484	23257828	-	3752	protein_coding	2-oxoglutarate dehydrogenase%2C mitochondrial-like	-
110705051	0.544765	0.899249	0.581865	3.58968	2.29977	4.20897	3.06279	0.743207	1.15108	LOC110705051	NW_018744874.1	1207203	1209252	-	1961	protein_coding	UPF0496 protein At4g34320-like	-
110693458	18.6575	18.9064	18.8783	34.7901	29.1989	32.7961	32.9744	22.6773	23.8941	LOC110693458	NW_018744151.1	408101	414039	+	2599	protein_coding	uncharacterized LOC110693458	-
110722665	0.610286	0.60386	0.267724	2.24967	2.2992	3.09369	5.21264	0.820701	0.147802	LOC110722665	NW_018742684.1	1334694	1341312	+	2131	protein_coding	probable GABA transporter 2	Aa_trans
110707869	9.59394	8.66854	7.72221	18.6095	15.1312	18.6637	18.4163	8.11681	7.03133	LOC110707869	NW_018745003.1	2482563	2486190	+	2837	protein_coding	3-ketoacyl-CoA synthase 11-like	-
110707888	9.98862	12.5323	17.5673	4.00409	4.02748	2.38494	2.58834	5.01481	12.7772	LOC110707888	NW_018745003.1	2779025	2781602	+	2046	protein_coding	protein kinase PINOID 2-like	Pkinase
110736893	6.37444	5.4167	6.60644	22.8596	13.0139	19.2949	22.5737	10.6677	5.36576	LOC110736893	NW_018743292.1	8951241	8956681	+	1399	protein_coding	cullin-1-like	Cullin
110683490	6.23125	6.51492	6.06165	10.3354	11.2308	10.7015	10.8354	8.37571	7.04254	LOC110683490	NW_018743669.1	1358401	1367776	-	3153	protein_coding	potassium transporter 7-like%2C transcript variant X1	K_trans
110714502	1.08017	1.3229	1.84038	5.14427	4.84512	7.43805	6.58903	2.09922	2.2447	LOC110714502	NW_018745454.1	1394916	1398542	+	1333	protein_coding	cucumber peeling cupredoxin-like	Cu_bind_like
110736190	0.987789	1.16455	0.94226	2.74589	2.27999	2.46634	1.98714	1.60911	1.00951	LOC110736190	NW_018743292.1	1018693	1024518	+	4420	protein_coding	protein slowmo homolog	MSF1
110739144	10.3611	11.1366	7.52185	36.5391	20.9731	36.1449	37.5177	14.0682	13.3785	LOC110739144	NW_018743434.1	425064	426762	+	1699	protein_coding	phytolongin Phyl1.1-like	-
110691801	20.6798	15.8585	9.01886	4.31149	3.69203	3.10419	1.95008	10.3547	8.42272	LOC110691801	NW_018744092.1	1810096	1812366	-	1689	protein_coding	fasciclin-like arabinogalactan protein 2	-
110733635	0.0769416	0.131585	0.0630059	0.904734	1.47571	2.40778	9.73546	0.193144	0.144932	LOC110733635	NW_018743199.1	4577392	4579731	+	1811	protein_coding	flotillin-like protein 3	-
110737819	12.7215	11.3633	12.5346	6.6065	5.10145	5.60021	6.4264	10.2523	16.7051	LOC110737819	NW_018743331.1	5348132	5361522	-	2030	protein_coding	gamma-glutamyl hydrolase 2-like%2C transcript variant X1	-
110687830	49.433	49.3623	49.377	76.7944	76.0258	86.3323	83.4186	63.8493	57.4939	LOC110687830	NW_018743920.1	1520783	1524462	-	1680	pseudogene	-	Pkinase
110717843	2.70182	3.3954	5.74248	18.2846	12.9549	14.8607	9.83506	4.30561	1.85274	LOC110717843	NW_018745684.1	1359991	1362664	-	1530	protein_coding	probable trehalose-phosphate phosphatase I	-
110707969	132.83	101.395	44.1872	504.155	331.825	545.825	410.413	118.366	95.7765	LOC110707969	NW_018745003.1	3782408	3784497	+	1020	protein_coding	cucumber peeling cupredoxin-like	Cu_bind_like
110728958	20.8303	20.9528	15.5435	9.47435	8.471	8.81631	7.2837	13.0724	19.1079	LOC110728958	NW_018742966.1	523984	526722	-	2261	protein_coding	uncharacterized LOC110728958	-
110727549	18.342	12.7266	13.1842	5.93401	6.65427	5.6401	3.72434	9.84206	10.6612	LOC110727549	NW_018742907.1	941929	948079	-	2393	protein_coding	factor of DNA methylation 1-like	-
110709383	33.6662	30.0926	18.0843	90.1719	66.6986	99.0376	93.3465	38.301	28.1284	LOC110709383	NW_018742418.1	3145451	3148361	+	2344	protein_coding	uncharacterized LOC110709383%2C transcript variant X1	-
110733593	0.761428	0.413637	0.128371	5.92992	2.64874	4.50526	4.17262	0.505954	0.303728	LOC110733593	NW_018743199.1	4105545	4112029	+	3111	protein_coding	uncharacterized LOC110733593	-
110727912	10.0084	9.68294	11.4405	26.7395	19.5384	26.8456	16.3585	9.89565	17.6366	LOC110727912	NW_018742914.1	3849443	3850579	+	1137	protein_coding	uncharacterized LOC110727912	-
110693461	0.651466	0.84179	0.0296373	8.41697	7.34649	7.4967	35.7634	1.36279	0.0818094	LOC110693461	NW_018744151.1	442435	446282	+	1925	protein_coding	(3S%2C6E)-nerolidol synthase 1-like	-
110738254	0.0317587	0	0.0780197	1.09958	0.970781	0.603405	0.70654	0.0797226	0.0717872	LOC110738254	NW_018743382.1	152950	157603	-	2925	protein_coding	uncharacterized LOC110738254	-
110687299	0.275534	0.16156	0.120873	1.07997	1.4627	2.2216	2.16186	0.642257	0.0889735	LOC110687299	NW_018743919.1	1773127	1800630	+	2360	protein_coding	putative receptor-like protein kinase At4g00960%2C transcript variant X1	Pkinase_Tyr
110723806	5.38662	5.04865	5.83888	2.62646	2.68933	2.8922	2.43998	3.7638	4.61931	LOC110723806	NW_018742204.1	22385647	22398360	+	4182	protein_coding	uncharacterized LOC110723806%2C transcript variant X1	-
110726698	0.0684052	0.772109	0	10.6354	5.32992	10.2445	3.61432	0.257572	0.0773113	LOC110726698	NW_018742881.1	358092	359232	-	679	protein_coding	peamaclein-like	-
110737062	18.1412	20.2939	19.997	9.69985	11.2041	8.91463	9.46977	16.1979	17.0589	LOC110737062	NW_018743292.1	11911793	11919012	-	2271	protein_coding	zinc finger CCCH domain-containing protein 43-like%2C transcript variant X2	zf-CCCH
novel.1403	0.791977	0.334625	0	6.69534	5.41693	6.35215	2.65584	0	0	-	NW_018745000.1	6043037	6047359	-	997	-	-	-
110691923	8.14405	10.0357	10.0035	21.3779	17.8755	20.0743	15.4604	9.28834	9.12032	LOC110691923	NW_018744092.1	3935527	3942881	+	1249	protein_coding	50S ribosomal protein L7/L12-like	-
110688451	22.5777	20.0553	16.0049	51.4385	39.1827	58.6897	46.1524	21.4297	23.613	LOC110688451	NW_018743920.1	8755389	8757960	+	827	protein_coding	ubiquitin-conjugating enzyme E2 7-like	UQ_con
110686771	2.0838	1.79905	1.78287	5.59526	3.84159	4.86662	4.37608	2.23665	1.543	LOC110686771	NW_018743893.1	1049467	1056628	-	3232	protein_coding	protease Do-like 9	-
110718665	12.1733	10.6187	11.6288	19.2567	17.9016	18.9217	18.6828	12.5971	11.2903	LOC110718665	NW_018742461.1	2119097	2133763	+	5956	protein_coding	epidermal growth factor receptor substrate 15-like 1%2C transcript variant X2	-
110737048	12.2136	10.5156	9.87489	21.1226	18.7444	22.1663	22.94	15.3851	10.6836	LOC110737048	NW_018743292.1	11634308	11636410	+	2103	protein_coding	probable transcription factor At5g28040	-
110730096	3.50435	3.89387	6.87286	0.40473	1.02117	0.2813	0.59225	1.87115	5.38292	LOC110730096	NW_018743021.1	302869	305267	-	2399	protein_coding	probable carotenoid cleavage dioxygenase 4%2C chloroplastic	RPE65
110731850	16.8863	12.49	9.49283	42.5092	31.3589	53.854	38.1475	22.6981	14.1499	LOC110731850	NW_018743099.1	1859287	1865284	+	1202	protein_coding	desumoylating isopeptidase 1-like	-
110722659	1.30259	1.08027	1.09589	6.62094	2.97316	4.7264	3.94489	1.36616	1.12935	LOC110722659	NW_018742684.1	1266419	1272522	+	2603	protein_coding	crooked neck-like protein 1	-
110721931	106.618	108.196	82.2721	215.119	183.141	256.844	255.008	117.623	103.377	LOC110721931	NW_018742630.1	3744940	3747450	+	1303	protein_coding	tetraspanin-8-like	Tetraspannin
110693009	36.0597	42.3585	41.318	68.4894	68.3223	69.1139	70.7934	51.4069	43.6744	LOC110693009	NW_018744137.1	1152783	1155932	+	863	protein_coding	probable NADH dehydrogenase [ubiquinone] 1 alpha subcomplex subunit 12	Complex1_17_2kD
110727885	3.13183	3.08405	2.32675	7.72164	6.08543	7.64968	8.81464	3.48705	3.96777	LOC110727885	NW_018742914.1	3361523	3367758	+	1839	protein_coding	probable E3 ubiquitin-protein ligase BAH1-like 1	-
110692476	5.84379	3.93161	4.0969	11.7407	10.5737	11.522	9.39028	6.40058	4.14347	LOC110692476	NW_018744113.1	1209136	1211859	+	1685	protein_coding	hydroxyethylthiazole kinase-like	-
110733461	12.3357	10.6638	10.2933	21.4658	18.3504	19.1091	18.626	12.1183	11.5632	LOC110733461	NW_018743199.1	2459584	2474971	+	6047	protein_coding	clathrin heavy chain 1-like	-
110730847	8.53924	7.94336	7.02529	16.4744	13.8396	17.1846	12.2802	9.21536	7.8471	LOC110730847	NW_018743050.1	723684	727718	+	1746	protein_coding	heterogeneous nuclear ribonucleoprotein 1-like	RRM_1
110682827	4.43743	4.52337	4.26724	8.7727	8.36382	9.29888	7.7531	5.64284	5.74106	LOC110682827	NW_018743593.1	779901	781491	+	1591	protein_coding	probable nucleoredoxin 1	-
110708718	14.1374	13.5865	15.7866	34.95	25.5814	30.6653	26.2651	16.6938	17.7684	LOC110708718	NW_018745024.1	11664380	11669638	+	1554	protein_coding	probable protein phosphatase 2C 73%2C transcript variant X1	PP2C
110700359	0.279031	0.226669	0.228493	0.865832	1.00344	1.33837	0.695127	0.350221	0.22338	LOC110700359	NW_018744626.1	1227333	1232848	-	3995	protein_coding	cell division control protein 48 homolog E-like	AAA
110733129	31.3634	26.126	23.5979	56.5512	48.5094	61.2666	76.5974	47.6933	25.942	LOC110733129	NW_018743196.1	2192611	2193814	-	1204	protein_coding	ethylene-responsive transcription factor 1B-like	AP2
110723296	261.315	257.42	285.341	478.866	416.302	436.852	366.767	327.065	294.134	LOC110723296	NW_018742726.1	2300165	2301893	-	698	protein_coding	thioredoxin H-type 1-like	-
110699054	9.2546	8.54805	9.73896	17.9708	14.6578	17.2287	20.0655	12.8429	11.4056	LOC110699054	NW_018744560.1	1189346	1200956	+	6936	protein_coding	uncharacterized LOC110699054%2C transcript variant X2	-
110734284	13.2447	12.213	12.6926	23.0596	20.4156	20.2821	17.4303	16.0369	14.3213	LOC110734284	NW_018743212.1	1165493	1171720	+	3079	protein_coding	receptor-like cytoplasmic kinase 185	Pkinase_Tyr
110727701	1.53228	1.21198	2.78398	0.0834147	0.114798	0.0356774	1.15405	0	0	LOC110727701	NW_018742914.1	6685794	6687512	+	1455	protein_coding	glycine-rich cell wall structural protein 1-like	-
110708700	8.40758	6.94108	6.55962	18.6418	13.788	19.7113	14.432	6.94341	6.80941	LOC110708700	NW_018745024.1	11450290	11453406	-	1696	protein_coding	serine/threonine-protein phosphatase PP1 isozyme 9-like	Metallophos
110688146	9.23346	6.81233	10.5605	3.48951	2.89668	2.35957	1.09641	4.94855	6.61211	LOC110688146	NW_018743920.1	5845718	5849026	+	1826	protein_coding	uncharacterized calcium-binding protein At1g02270-like	Exo_endo_phos
110708098	7.85812	6.17093	5.14624	15.1121	13.3366	14.7644	15.0236	9.23395	7.65779	LOC110708098	NW_018742418.1	171628	174362	+	2317	protein_coding	protein ALTERED XYLOGLUCAN 4-like%2C transcript variant X1	-
110697120	29.1248	27.4449	46.1376	8.85344	10.4899	4.71458	1.99674	10.4766	20.8456	LOC110697120	NW_018744460.1	1152118	1153350	-	1035	protein_coding	uncharacterized LOC110697120	-
110711727	7.77664	8.61036	11.933	0.895593	2.4651	0.66044	0.0985987	1.66139	4.56821	LOC110711727	NW_018745281.1	1036617	1040864	+	1965	protein_coding	70 kDa peptidyl-prolyl isomerase-like	FKBP_C
110730233	4.32772	3.77853	4.0335	10.7877	7.46306	10.0766	7.94411	5.40803	4.78392	LOC110730233	NW_018743021.1	1840002	1847879	-	2447	protein_coding	double-stranded RNA-binding protein 3-like	-
110684386	0.338081	0.773877	0.127776	2.8881	4.23969	9.21369	20.2859	1.53414	1.23447	LOC110684386	NW_018743697.1	4484059	4486307	-	1786	protein_coding	cytochrome P450 71A1-like	p450
110706564	0.948707	1.46023	0.194219	5.78436	8.76619	12.0609	8.90409	0.744219	2.54654	LOC110706564	NW_018744988.1	1160271	1161703	+	1175	protein_coding	probable xyloglucan endotransglucosylase/hydrolase protein 23	-
110717674	11.8257	11.9464	11.7106	19.0037	20.2562	20.7301	17.6326	14.9578	12.9164	LOC110717674	NW_018745684.1	10267439	10269530	+	1520	lncRNA	uncharacterized LOC110717674	-
110732673	32.8251	27.1142	28.396	59.2673	48.3529	56.1084	50.3123	33.398	29.5655	LOC110732673	NW_018743175.1	4954874	4963053	-	1756	protein_coding	26S proteasome non-ATPase regulatory subunit 13 homolog B	-
110730523	0	0	0	0.648612	0.547488	0.932127	5.88114	0.024924	0.0448862	LOC110730523	NW_018743033.1	824791	830221	+	2339	protein_coding	uncharacterized LOC110730523	Lipase_3
110708477	12.8227	10.7391	11.0492	22.7989	19.3626	23.7803	24.0529	14.2486	13.148	LOC110708477	NW_018745024.1	8127905	8130052	-	2148	pseudogene	-	-
110684360	10.3333	11.1621	15.4616	5.08008	5.22313	4.29488	4.35456	7.89955	9.35324	LOC110684360	NW_018743697.1	4155108	4160124	-	3070	protein_coding	phospholipid:diacylglycerol acyltransferase 1-like%2C transcript variant X1	-
110732431	5.75451	6.05817	5.92091	12.8887	10.795	12.7793	12.0539	7.03506	4.51883	LOC110732431	NW_018743175.1	2430160	2433962	-	1243	protein_coding	tRNA (guanine-N(7)-)-methyltransferase-like	-
novel.196	0.714571	1.21266	0.67517	3.26761	3.12978	3.47094	2.44571	0.620916	1.02504	-	NW_018742433.1	1506874	1509046	+	1690	-	PF00646:F-box domain	F-box
110686109	15.2426	15.6169	14.2772	26.8865	24.1954	30.104	29.0329	17.9085	12.9794	LOC110686109	NW_018743850.1	6164246	6169924	+	2002	protein_coding	ras GTPase-activating protein-binding protein 1-like	RRM_1
110724844	5.39461	5.24416	5.41593	9.57941	8.84908	10.1544	7.70991	6.85479	6.70101	LOC110724844	NW_018742770.1	4253708	4261337	-	2781	protein_coding	uncharacterized LOC110724844%2C transcript variant X2	-
110740024	4.46491	5.16575	4.3433	14.7208	9.30347	15.6067	8.70817	8.27444	5.11397	LOC110740024	NW_018743518.1	888182	890700	-	1550	pseudogene	-	-
110728191	2.66861	2.24044	0.893975	12.5345	6.68866	14.5922	18.1541	3.737	1.81961	LOC110728191	NW_018742914.1	8580742	8583427	-	2106	protein_coding	IST1 homolog	-
110686902	85.6327	90.6505	100.704	165.526	173.089	147.279	145.729	114.326	115.503	LOC110686902	NW_018743906.1	199812	204079	-	1388	protein_coding	malate dehydrogenase%2C mitochondrial-like	-
110721917	23.8212	29.1743	30.9381	14.0927	14.0558	11.9598	15.1167	19.1466	22.7411	LOC110721917	NW_018742204.1	19915358	19918497	-	1632	protein_coding	ureide permease 2-like%2C transcript variant X2	-
110699297	6.50902	5.96164	6.17898	13.4702	10.6056	10.8222	9.60911	5.92049	7.22025	LOC110699297	NW_018744582.1	2124275	2140488	+	5780	protein_coding	clathrin heavy chain 1-like	-
110730226	6.12463	7.43391	6.90828	13.4508	12.7695	16.1405	15.2094	6.52067	6.03322	LOC110730226	NW_018743021.1	1709030	1713960	+	1949	protein_coding	ribose-phosphate pyrophosphokinase 2%2C chloroplastic-like	-
110686959	7.34709	11.0052	8.29846	2.5377	1.41724	1.22698	0.939377	5.08775	6.10844	LOC110686959	NW_018743906.1	1825224	1825905	+	550	protein_coding	uncharacterized LOC110686959	-
110708249	6.42385	8.74833	13.5994	2.63003	2.37755	1.62117	2.75781	4.45867	7.12639	LOC110708249	NW_018745024.1	857985	863030	+	1569	protein_coding	protein DJ-1 homolog D-like	DJ-1_PfpI
110685026	8.02239	9.04857	12.1221	2.3708	3.12922	1.31644	1.505	6.0335	9.17483	LOC110685026	NW_018743791.1	761224	763916	-	1459	protein_coding	amino acid transporter AVT1I-like	Aa_trans
110696929	11.7609	9.79438	13.2249	30.6947	22.0665	32.4481	26.2279	15.8668	11.43	LOC110696929	NW_018744420.1	376052	378198	+	1635	protein_coding	peroxisomal and mitochondrial division factor 2-like	-
110730312	50.5137	41.6055	38.2468	88.9166	76.7532	99.8109	96.1803	56.0954	55.4233	LOC110730312	NW_018743021.1	2980369	2983546	+	1165	protein_coding	bax inhibitor 1-like	-
110689193	6.82856	7.07301	7.25348	3.64722	3.65518	3.35991	2.89619	5.49821	5.14508	LOC110689193	NW_018743955.1	3291098	3298626	-	2163	pseudogene	-	-
novel.538	9.09698	3.99412	1.66536	54.97	23.3299	58.9493	37.7033	9.38683	6.12929	-	NW_018743066.1	1687185	1688246	-	1062	-	-	-
110733385	64.9797	59.6819	44.9603	113.428	107.144	115.056	138	60.5884	64.6909	LOC110733385	NW_018743199.1	1465616	1470130	+	2010	protein_coding	proline transporter 1-like	Aa_trans
110724854	4.91751	5.96673	10.0083	0.844138	1.80714	0.88256	0.648816	2.88332	4.42186	LOC110724854	NW_018742770.1	4351120	4352965	-	1294	protein_coding	protein CROWDED NUCLEI 1-like%2C transcript variant X2	-
110728939	2.74067	2.76784	1.66549	10.6103	5.58501	9.73727	6.35793	1.9191	3.1138	LOC110728939	NW_018742966.1	318437	325971	+	3220	protein_coding	probable galacturonosyltransferase 6%2C transcript variant X2	Glyco_transf_8
110692243	9.23948	7.8793	7.85997	16.0683	14.7799	17.7222	20.4423	10.8132	11.7477	LOC110692243	NW_018744100.1	149911	156898	+	1488	protein_coding	mitochondrial outer membrane protein porin 4-like%2C transcript variant X2	-
110692935	39.8848	37.2975	28.3811	111.588	69.9262	138.494	105.533	41.9473	43.2124	LOC110692935	NW_018744137.1	387075	391657	-	2364	protein_coding	NAC domain-containing protein 14-like	NAM
110719554	25.8795	25.226	27.213	40.1176	42.8256	44.7792	39.0015	26.1402	25.8445	LOC110719554	NW_018742484.1	6059209	6066743	+	1434	protein_coding	uncharacterized LOC110719554%2C transcript variant X1	-
110701080	6.25123	4.35109	3.16806	13.6504	12.8123	19.7627	13.7978	5.45936	3.38434	LOC110701080	NW_018744633.1	3670932	3677846	+	2125	protein_coding	aspartic proteinase-like protein 2	Asp
110696054	12.9075	11.1735	11.1716	21.259	21.088	19.2158	22.5899	8.2254	7.57564	LOC110696054	NW_018744311.1	1912151	1917008	+	1864	protein_coding	protein RETICULATA-RELATED 4%2C chloroplastic-like	-
110732594	4.72744	3.82009	4.20994	12.6232	8.88993	15.9496	13.8038	6.23023	4.57489	LOC110732594	NW_018743175.1	4229486	4233253	+	1572	protein_coding	post-GPI attachment to proteins factor 3-like	-
110722964	0.331881	0.240876	0.31817	0.994129	0.853885	1.30274	0.664055	0.467353	0.173822	LOC110722964	NW_018742204.1	21076221	21082040	-	5738	protein_coding	uncharacterized LOC110722964%2C transcript variant X2	-
110689707	1.81401	2.1644	1.65818	7.60619	4.75354	8.67534	4.75127	3.22991	2.62234	LOC110689707	NW_018743977.1	1333903	1338814	-	1101	protein_coding	uncharacterized LOC110689707	-
110707248	8.52652	8.34186	6.48751	17.2288	14.1314	15.5288	14.5676	10.4636	9.65616	LOC110707248	NW_018744996.1	1370860	1374864	-	2691	protein_coding	zinc finger CCCH domain-containing protein 30-like	-
110737282	110.073	113.209	113.947	240.742	181.37	207.216	210.732	171.857	109.447	LOC110737282	NW_018743294.1	391192	391556	+	365	protein_coding	ubiquitin-like protein 5	-
110684569	10.4916	21.9424	26.7585	5.1879	3.3188	2.36142	3.19112	14.6314	14.8631	LOC110684569	NW_018743722.1	1549861	1553815	+	1275	protein_coding	WAT1-related protein At2g37460-like%2C transcript variant X1	DUF6
110719994	22.0449	17.3032	16.2521	9.23998	9.13951	9.20956	9.06571	11.1156	16.754	LOC110719994	NW_018742523.1	3006698	3010933	-	2187	protein_coding	squalene monooxygenase-like	-
110722847	17.8087	18.2327	25.4467	67.9684	42.2146	54.802	42.023	23.334	23.9806	LOC110722847	NW_018742684.1	3428315	3433894	-	2316	protein_coding	uncharacterized LOC110722847	-
110711954	46.6782	45.0519	38.6023	106.877	78.8529	83.1602	85.6811	67.4816	45.8782	LOC110711954	NW_018745286.1	73886	75496	-	603	protein_coding	ubiquitin-like protein 5	-
110729402	4.27079	6.03746	4.99823	1.50872	2.17523	1.37254	1.17237	3.03679	4.9097	LOC110729402	NW_018742980.1	2755599	2758967	+	2534	protein_coding	uncharacterized LOC110729402	-
110692521	0.18446	0.208206	0.158603	1.47011	1.65837	0.7834	1.56454	0.20837	0.125086	LOC110692521	NW_018744113.1	3481396	3484009	+	2518	protein_coding	protein DETOXIFICATION 55-like	MatE
novel.1039	0	0	0	1.17332	0.904269	1.32486	2.89696	0.676301	0	-	NW_018744093.1	4093366	4095227	+	1293	-	-	-
novel.137	3.56702	4.55575	3.63566	1.14031	1.09171	0.636159	0.685921	1.90514	2.53037	-	NW_018742381.1	1768469	1770152	+	1224	-	-	-
110697475	28.6534	34.9357	42.8114	16.681	13.8093	14.6793	12.192	24.8661	27.4911	LOC110697475	NW_018744464.1	217750	230014	-	1266	protein_coding	ACT domain-containing protein ACR12-like%2C transcript variant X2	-
110683382	56.6315	55.7355	46.8798	165.588	102.414	115.491	116.434	38.1546	29.3573	LOC110683382	NW_018743669.1	401009	402821	+	903	protein_coding	universal stress protein PHOS34-like	Usp
110689742	19.4213	17.2621	14.7166	51.0347	32.4947	60.4095	58.5727	23.4493	16.6325	LOC110689742	NW_018743977.1	1891700	1896326	-	1698	protein_coding	phosphatidylinositol:ceramide inositolphosphotransferase 1-like	-
110726688	0.0749953	0	0	2.61288	0.869019	1.31313	1.07753	0	0.113013	LOC110726688	NW_018742881.1	269155	272068	-	1858	protein_coding	uncharacterized LOC110726688%2C transcript variant X1	Lipase_3
110716691	5.38702	5.15049	5.5923	10.0863	8.83038	10.9668	8.72891	6.40648	7.03121	LOC110716691	NW_018745617.1	1681284	1698675	+	3285	protein_coding	protein CLEC16A homolog%2C transcript variant X1	-
110736586	29.2488	23.0809	20.056	11.3699	10.4848	12.1987	13.2487	18.5684	18.8706	LOC110736586	NW_018743292.1	5013121	5023183	-	3149	protein_coding	probable serine/threonine-protein kinase kinX%2C transcript variant X5	-
110692392	31.0139	26.1919	29.0334	78.9974	51.1848	62.0684	52.6012	34.7783	31.8502	LOC110692392	NW_018744111.1	957637	960397	-	1574	protein_coding	UV-B-induced protein At3g17800%2C chloroplastic-like	-
110739115	18.3118	18.839	21.7898	38.8154	33.6692	41.2513	31.1639	23.1632	28.942	LOC110739115	NW_018743434.1	120772	126359	-	974	protein_coding	monothiol glutaredoxin-S15%2C mitochondrial-like	-
110712442	35.3619	33.8967	31.7257	68.9395	58.069	59.0963	67.5107	47.3056	38.5878	LOC110712442	NW_018745323.1	1755290	1757405	-	419	protein_coding	uncharacterized LOC110712442	-
110732445	14.4277	9.93461	7.50069	37.1629	25.1078	40.9839	33.083	12.9461	12.5157	LOC110732445	NW_018743175.1	2565237	2567855	+	1468	protein_coding	probable serine/threonine-protein kinase PBL19	Pkinase_Tyr
110720390	6.43229	7.55963	3.90452	17.3453	15.7797	17.6797	14.3516	7.69785	5.53685	LOC110720390	NW_018742556.1	906776	911031	+	1242	protein_coding	uncharacterized LOC110720390	-
110690541	20.1183	15.3482	9.66981	47.1988	42.2559	66.9656	45.0007	25.0315	17.4981	LOC110690541	NW_018744041.1	2333523	2336217	+	531	protein_coding	stress-associated endoplasmic reticulum protein 2-like	-
110712201	3.98626	3.74342	3.10397	7.1147	6.82632	7.87609	8.14081	5.29365	4.38459	LOC110712201	NW_018742418.1	7301340	7336268	-	2610	protein_coding	sucrose transport protein SUC3-like	MFS_1
110684958	0.0505409	0.155583	0	4.2261	1.21169	1.24269	1.54604	0.126871	0.114242	LOC110684958	NW_018743791.1	866214	868972	+	1838	protein_coding	uncharacterized isomerase PA3578-like%2C transcript variant X1	-
110734761	6.56386	5.4203	5.33662	11.8428	10.8282	11.6677	11.3432	8.55234	7.3478	LOC110734761	NW_018743218.1	4120929	4126689	+	1486	protein_coding	putative serine/threonine-protein kinase	Pkinase
110708083	29.5074	25.3871	22.5975	47.9828	43.51	52.5429	41.9581	28.8365	24.3772	LOC110708083	NW_018745003.1	5231998	5234706	+	2709	protein_coding	transmembrane 9 superfamily member 11-like	-
110722721	3.62119	3.66486	2.94501	1.49064	1.2289	0.960965	0.896655	3.11306	4.13003	LOC110722721	NW_018742684.1	1943052	1949131	+	2809	protein_coding	cellulose synthase-like protein G3%2C transcript variant X1	-
110682309	8.42398	8.32871	6.00712	16.0241	18.7534	15.1096	13.6	9.31983	5.90345	LOC110682309	NW_018743574.1	5762589	5765898	+	1814	protein_coding	uncharacterized LOC110682309	-
110732725	22.4331	22.4526	22.6851	36.4564	33.1777	35.6167	31.4014	26.0463	24.2195	LOC110732725	NW_018743175.1	5437862	5443735	-	1851	protein_coding	FAM10 family protein At4g22670-like	-
110698729	14.1087	11.8971	5.5765	49.7336	30.141	55.9698	47.0041	9.64314	10.5778	LOC110698729	NW_018744537.1	3868558	3870440	-	1330	protein_coding	auxin-responsive protein IAA1-like	-
110730966	7.99876	11.7007	11.7233	1.3643	3.605	2.38079	7.8695	3.64357	5.78288	LOC110730966	NW_018742205.1	6709737	6715521	+	2224	protein_coding	probable pectate lyase 5	-
novel.453	8.96097	7.8762	3.6836	29.2926	20.1996	38.6636	24.1749	11.4712	8.95754	-	NW_018742951.1	7224248	7227628	+	1301	-	-	-
110707686	32.8301	31.6203	32.6273	73.6496	53.0834	61.1252	60.2248	36.1489	31.7918	LOC110707686	NW_018745003.1	266252	273472	-	1245	protein_coding	mitochondrial import inner membrane translocase subunit TIM17-2-like	-
110716250	1.73415	1.78906	2.2222	0.502129	0.809032	0.555249	0.625619	0.988287	1.64211	LOC110716250	NW_018742441.1	448359	473196	+	4955	protein_coding	putative disease resistance RPP13-like protein 1%2C transcript variant X1	-
110714512	15.7911	16.4959	16.1005	25.0369	25.903	24.5222	18.853	19.9391	20.8797	LOC110714512	NW_018745454.1	3316874	3322572	-	1956	protein_coding	mitochondrial adenine nucleotide transporter ADNT1-like%2C transcript variant X2	Mito_carr
novel.975	6.5159	8.94125	16.0072	2.1839	3.04267	2.00654	1.76466	5.8472	10.5129	-	NW_018743979.1	3207499	3211554	-	3001	-	-	-
110683343	0.360754	0.568485	0.727985	2.45767	2.05411	1.72795	1.86312	0.743875	0.742639	LOC110683343	NW_018743669.1	143755	147479	+	3605	pseudogene	-	-
110690934	23.5963	26.2781	27.0149	46.268	42.6739	41.5368	40.1695	28.5871	24.7726	LOC110690934	NW_018744066.1	1424309	1431229	-	1246	protein_coding	mitochondrial import inner membrane translocase subunit TIM17-2-like%2C transcript variant X2	-
110684066	4.80073	4.89533	5.98897	10.0944	9.47734	10.5967	8.15621	6.68459	7.27393	LOC110684066	NW_018743697.1	1215732	1221605	-	3096	pseudogene	-	-
110711124	37.936	32.8433	30.1566	78.2669	57.2904	67.1138	64.5316	45.3321	37.1202	LOC110711124	NW_018745240.1	682289	689784	-	1277	protein_coding	ras-related protein RHN1-like%2C transcript variant X4	Ras
110736531	16.305	15.736	18.6745	35.2935	29.7931	30.4864	30.1465	22.622	21.1173	LOC110736531	NW_018743292.1	4428726	4433419	-	1054	protein_coding	Golgi apparatus membrane protein-like protein ECHIDNA	-
110692640	10.2051	10.1603	10.1298	5.36932	5.35612	5.70277	5.86762	6.8198	8.4789	LOC110692640	NW_018744124.1	76357	82095	+	1684	protein_coding	mitotic checkpoint protein BUB3.2-like	-
110691262	0.705781	0.534539	0.0206411	8.69426	4.02874	8.8834	3.71511	0.316374	0.417828	LOC110691262	NW_018744072.1	2574783	2577546	+	2764	protein_coding	allene oxide cyclase%2C chloroplastic-like	-
110739141	26.4939	26.1239	29.9751	50.1104	43.1473	50.6151	51.7463	33.3052	30.8323	LOC110739141	NW_018743434.1	386589	401811	-	2244	protein_coding	eukaryotic peptide chain release factor GTP-binding subunit ERF3A-like%2C transcript variant X4	GTP_EFTU
110714048	4.17853	3.99599	3.50901	8.13331	7.37705	6.70326	6.91669	5.67273	4.2728	LOC110714048	NW_018745454.1	1079386	1091018	-	3268	protein_coding	kinesin-like protein KIN-UB	Kinesin
110739965	4.63746	5.08078	6.08197	20.6383	12.9711	12.0126	4.66818	8.0943	10.5644	LOC110739965	NW_018743518.1	245599	247521	-	1923	protein_coding	CBL-interacting serine/threonine-protein kinase 25-like	Pkinase
110695060	38.9606	33.4131	28.1037	58.9874	66.4142	62.2201	66.8659	45.5926	31.6866	LOC110695060	NW_018744290.1	293299	297469	-	2432	pseudogene	-	-
110681836	131.264	104.534	106.734	233.418	186.521	236.013	286.944	189.584	128.414	LOC110681836	NW_018743574.1	695643	699103	-	2214	protein_coding	CBL-interacting protein kinase 2-like	Pkinase
110736171	9.33848	8.05423	8.759	1.89996	3.88543	2.07564	1.80275	3.45253	6.63358	LOC110736171	NW_018743292.1	826651	830575	-	2651	protein_coding	IRK-interacting protein-like%2C transcript variant X2	-
110703219	20.5257	23.8213	43.9234	7.63323	9.19713	4.83961	9.01952	14.9571	26.1113	LOC110703219	NW_018744718.1	667746	679601	-	5406	protein_coding	protein TSS-like%2C transcript variant X2	-
110732290	2.91881	3.93913	3.42935	9.36791	7.49208	12.1267	6.70525	5.0572	2.86855	LOC110732290	NW_018743175.1	547138	548601	-	1464	protein_coding	2-keto-3-deoxy-L-rhamnonate aldolase-like	-
110684335	23.5437	20.7724	12.2816	4.56901	5.01862	6.82599	6.02675	7.35669	14.3065	LOC110684335	NW_018743697.1	3808917	3809859	+	943	protein_coding	cell wall / vacuolar inhibitor of fructosidase 1-like	-
110707936	40.8287	37.0169	34.0375	58.5252	60.2788	58.5024	52.9524	46.7781	31.8357	LOC110707936	NW_018745003.1	3429820	3431646	-	1827	protein_coding	probable sugar phosphate/phosphate translocator At2g25520	-
110705184	0.330781	0.45256	0.270869	1.7647	1.51997	2.34137	1.34147	0.380575	0.15577	LOC110705184	NW_018744874.1	2540517	2542642	+	1685	protein_coding	uncharacterized LOC110705184	-
110738261	3.94505	3.18311	2.02943	0.925131	0.828589	0.753693	0.984555	2.15837	1.44812	LOC110738261	NW_018743382.1	107532	112673	+	2755	protein_coding	DNA replication licensing factor MCM5-like	MCM
110720891	4.61696	4.71165	5.33021	10.9436	8.92165	9.64336	8.9103	5.82655	4.98996	LOC110720891	NW_018742577.1	1325376	1330713	-	1841	protein_coding	EH domain-containing protein 1-like	-
110699105	22.8405	18.342	15.4741	36.5143	37.685	42.0485	34.2045	22.7918	17.9257	LOC110699105	NW_018744570.1	213353	218358	+	1637	protein_coding	UDP-rhamnose/UDP-galactose transporter 2-like	-
110732990	8.76983	8.66036	8.30705	14.6368	12.9512	15.0555	16.4561	9.45453	9.33682	LOC110732990	NW_018743196.1	674275	680763	-	3379	protein_coding	heat shock 70 kDa protein 17-like	HSP70
110735216	8.27962	10.1236	10.9542	26.7152	18.7368	32.9279	24.4503	13.1357	10.2321	LOC110735216	NW_018743252.1	10257815	10263222	-	2401	protein_coding	uncharacterized LOC110735216	-
110736411	5.9976	6.10727	3.68349	14.4458	11.7446	16.7066	11.5541	4.97063	4.88982	LOC110736411	NW_018743292.1	3048516	3054491	+	2029	protein_coding	aspartic proteinase-like protein 2%2C transcript variant X2	Asp
110723890	9.71464	9.53204	10.9282	20.3848	16.9776	21.276	17.9648	13.9995	11.8297	LOC110723890	NW_018742733.1	3418642	3424429	-	1420	protein_coding	uncharacterized membrane protein YuiD-like%2C transcript variant X1	-
110738230	5.12472	4.90165	6.03844	2.54492	2.00138	1.99556	1.28971	3.43438	4.42913	LOC110738230	NW_018743381.1	424344	429039	-	2003	protein_coding	uncharacterized LOC110738230%2C transcript variant X2	-
110722778	25.5013	20.4568	20.2191	41.2333	38.0564	48.1052	51.1629	29.4138	28.2907	LOC110722778	NW_018742684.1	2599246	2601223	+	1978	protein_coding	protein GPR107-like	-
110725651	44.721	37.9457	37.7776	63.5885	64.8313	64.3621	66.8003	55.4414	44.2183	LOC110725651	NW_018742815.1	1459917	1461692	+	1776	protein_coding	probable sugar phosphate/phosphate translocator At2g25520	-
110691984	8.94722	8.48593	7.92509	17.2785	15.3828	14.5413	15.9597	10.1114	10.0718	LOC110691984	NW_018744092.1	4889057	4895433	+	1303	protein_coding	anamorsin homolog	-
110721799	16.4485	17.7931	16.8874	35.3425	29.16	44.3247	38.3015	21.3912	20.1299	LOC110721799	NW_018742204.1	19757241	19761341	+	1875	protein_coding	ras GTPase-activating protein-binding protein 1-like%2C transcript variant X2	RRM_1
110701337	7.32917	7.03827	7.3774	3.571	3.96501	2.89905	3.07419	8.08469	7.59477	LOC110701337	NW_018744633.1	6496219	6505143	+	2668	protein_coding	uncharacterized protein At5g08430-like%2C transcript variant X5	-
110736354	3.19987	3.95353	4.07084	7.16692	7.2214	7.90063	5.53886	5.53259	4.90809	LOC110736354	NW_018743292.1	2522805	2528396	-	2845	protein_coding	transcription factor GAMYB-like%2C transcript variant X2	Myb_DNA-binding
110716854	4.3617	4.06564	4.37602	9.61376	7.94248	8.89364	8.19429	5.85061	3.76304	LOC110716854	NW_018745650.1	2846885	2853648	+	1395	protein_coding	mitochondrial carrier protein CoAc2-like	Mito_carr
110732622	8.06182	7.63785	7.51127	14.0938	12.4642	13.1312	14.1711	10.8373	9.44796	LOC110732622	NW_018743175.1	4524316	4533936	-	2028	protein_coding	bZIP transcription factor 16-like	MFMR
110711252	6.81837	7.88961	10.068	2.1797	3.50699	2.05372	1.91628	4.40036	6.4764	LOC110711252	NW_018745248.1	751354	766575	+	1921	protein_coding	protein DCL homolog%2C chloroplastic-like%2C transcript variant X1	-
110687332	5.66539	5.37065	5.88509	9.50832	8.91433	10.3034	8.63516	7.01105	6.80079	LOC110687332	NW_018743919.1	2192574	2199713	-	4091	protein_coding	polyadenylation and cleavage factor homolog 4-like	-
110736724	8.3532	6.75525	6.44069	18.1966	12.6701	16.6565	16.7895	8.07607	8.00128	LOC110736724	NW_018743292.1	6848078	6855971	-	2808	protein_coding	bifunctional TH2 protein%2C mitochondrial-like	-
110694370	1.95975	2.19511	1.86499	1.07742	0.965264	1.08429	1.42991	1.85699	1.18421	LOC110694370	NW_018742345.1	4366605	4383532	-	9575	protein_coding	ABC transporter C family member 10-like	ABC_tran
110732901	12.4246	11.9548	16.3073	4.70302	6.26368	4.23936	1.88365	6.26694	10.1052	LOC110732901	NW_018743196.1	1186501	1189545	+	1200	protein_coding	beta-carotene isomerase D27%2C chloroplastic	-
110738981	2.7855	3.08509	2.06375	0.722087	0.84801	0.840057	1.29103	1.49836	2.47356	LOC110738981	NW_018743405.1	2980327	2985104	+	2101	protein_coding	protein WVD2-like 7%2C transcript variant X2	-
110729996	6.52593	4.71364	2.41821	18.4815	14.4656	19.1099	16.5764	7.41298	3.99683	LOC110729996	NW_018743021.1	1989420	1991242	-	1274	pseudogene	-	-
110682999	31.7894	37.7449	41.3411	17.016	15.2762	10.1213	7.59408	24.4321	25.4822	LOC110682999	NW_018743616.1	1470044	1471038	-	995	protein_coding	stress-response A/B barrel domain-containing protein UP3-like	-
110738730	3.88504	3.20345	3.70688	1.49558	1.66325	1.55073	1.5193	2.48166	3.29315	LOC110738730	NW_018743391.1	2195091	2202124	-	2678	protein_coding	uncharacterized LOC110738730%2C transcript variant X2	-
110693554	42.9531	43.2527	42.8381	76.3473	62.9778	74.6237	73.5407	53.8716	44.9227	LOC110693554	NW_018744151.1	2217401	2224724	-	1449	protein_coding	secretory carrier-associated membrane protein 2-like	-
110704517	217.825	222.914	233.646	414.857	369.762	335.271	333.539	265.85	269.883	LOC110704517	NW_018744835.1	2068448	2071056	-	1112	protein_coding	GTP-binding nuclear protein Ran-3	Ras
110710295	14.1217	14.4528	13.8225	5.71767	6.74474	7.85029	13.3971	8.26223	8.52047	LOC110710295	NW_018745170.1	415497	418811	+	1263	protein_coding	40S ribosomal protein Sa-2-like	-
110714237	35.7768	36.9975	30.2392	62.9621	56.1787	60.7182	48.873	40.6154	33.341	LOC110714237	NW_018745454.1	1915316	1918792	+	666	protein_coding	uncharacterized LOC110714237	-
110699848	23.9847	22.7766	22.9382	38.2283	33.9707	40.5156	32.9802	27.9711	27.4275	LOC110699848	NW_018742390.1	138847	149995	+	2624	protein_coding	ATP-dependent RNA helicase-like protein DB10	DEAD
110706828	7.68203	8.14281	11.2111	3.04746	4.01167	2.97522	3.06695	5.44149	6.64776	LOC110706828	NW_018744991.1	541085	546477	+	1832	protein_coding	PAP-specific phosphatase HAL2-like	-
110681941	11.7205	11.8778	13.4467	26.5848	20.2199	26.4414	24.5291	17.1676	14.9126	LOC110681941	NW_018743574.1	1793239	1799828	+	1922	protein_coding	protein TOM THREE HOMOLOG 1	-
110703690	4.48764	3.63783	6.55959	1.23127	0.484149	0.902793	0.311991	2.25303	2.13021	LOC110703690	NW_018744745.1	1542495	1543736	-	1035	protein_coding	F-box protein At2g26160-like	DUF295
110688418	8.07913	10.7609	9.02867	22.9739	16.8627	21.3874	17.5332	10.6176	11.5301	LOC110688418	NW_018743920.1	8374664	8380983	-	1466	protein_coding	methyl-CpG-binding domain-containing protein 6-like	MBD
110730171	12.382	13.7892	19.7501	4.21684	6.54198	4.62375	2.85581	8.83848	10.8438	LOC110730171	NW_018743021.1	1029856	1035050	-	1583	protein_coding	29 kDa ribonucleoprotein B%2C chloroplastic-like%2C transcript variant X1	RRM_1
110730309	4.92098	4.25221	4.98409	9.70044	9.521	10.276	10.0234	7.80185	5.65925	LOC110730309	NW_018743021.1	2972196	2976165	+	1076	protein_coding	2Fe-2S ferredoxin-like	Fer2
110713337	8.41367	9.40971	10.0812	19.5292	15.5269	19.8828	23.27	10.33	10.6232	LOC110713337	NW_018745413.1	2957974	2964198	+	2026	protein_coding	serine/threonine-protein kinase STY8-like	Pkinase_Tyr
novel.959	0	0	0	6.18175	1.60698	1.8508	2.30259	0.0989765	0	-	NW_018743955.1	6752325	6754441	-	589	-	PF12937:F-box-like	-
110730945	25.0466	24.8061	27.1142	46.6523	41.9479	40.2617	37.1402	28.8501	26.6055	LOC110730945	NW_018743050.1	3399658	3404937	-	1172	protein_coding	nifU-like protein 2%2C chloroplastic	-
110685240	3.47903	3.17166	3.45614	6.79098	5.63251	7.1104	6.10938	4.47101	3.90066	LOC110685240	NW_018743792.1	8130637	8134765	+	3351	lncRNA	uncharacterized LOC110685240	-
110703912	22.9177	20.7364	21.6561	36.5932	35.2238	44.8297	39.2779	27.4759	24.2719	LOC110703912	NW_018744790.1	581185	588140	-	2126	protein_coding	long chain base biosynthesis protein 2a	Aminotran_1_2
110737934	50.3502	47.3042	53.9622	81.8188	80.7865	77.0177	75.0745	64.6658	45.5344	LOC110737934	NW_018742244.1	34355	37206	-	1071	protein_coding	protein usf-like	-
110706881	1.96409	1.64217	1.94343	0.665292	0.4142	0.345529	0.505733	1.62063	2.21981	LOC110706881	NW_018744991.1	1420883	1424337	+	2554	protein_coding	isoflavone 2'-hydroxylase-like	p450
110735199	4.06938	3.86369	3.61961	7.914	18.4749	26.3474	19.9665	2.84734	2.74895	LOC110735199	NW_018743252.1	9521097	9526000	+	1986	protein_coding	probable cinnamyl alcohol dehydrogenase 6%2C transcript variant X2	ADH_N
110685511	43.0771	43.0746	44.0937	79.8274	69.1134	68.2862	66.1101	53.6996	37.011	LOC110685511	NW_018743828.1	513539	518045	+	634	protein_coding	cytochrome b-c1 complex subunit 6-like	-
110731029	52.8222	35.5582	13.8155	176.817	134.608	177.005	122.769	17.3177	11.5282	LOC110731029	NW_018743051.1	1431380	1432399	+	1020	protein_coding	NDR1/HIN1-like protein 3	-
110710187	337.83	360.954	393.224	603.745	554.178	572.111	511.642	409.988	438.036	LOC110710187	NW_018745170.1	4021917	4025293	+	1803	protein_coding	elongation factor 1-alpha-like%2C transcript variant X1	GTP_EFTU
110729954	0	0.031407	0	1.73955	0.862216	0.444704	2.55349	0.0768332	0.0691854	LOC110729954	NW_018743014.1	2040649	2049416	-	3035	protein_coding	putative leucine-rich repeat receptor-like serine/threonine-protein kinase At2g19230	Pkinase
110719301	52.2066	30.8118	23.0941	134.173	95.9313	109.429	159.433	59.5959	34.8639	LOC110719301	NW_018742484.1	238724	243919	+	2379	protein_coding	pyruvate decarboxylase 2	TPP_enzyme_N
110706788	6.45385	10.9023	10.7947	3.74511	2.2633	2.16774	2.74462	6.52773	14.2003	LOC110706788	NW_018744991.1	2963845	2966550	-	2706	protein_coding	receptor-like protein 12	LRRNT_2
110716191	2.65412	3.9036	4.16569	1.07883	0.883764	1.05469	1.59918	1.5916	2.69971	LOC110716191	NW_018745546.1	487266	490534	-	1575	lncRNA	uncharacterized LOC110716191%2C transcript variant X2	-
110724514	0	0	0	1.31922	1.61383	1.02102	0.802263	0.060349	0	LOC110724514	NW_018742770.1	3662132	3663259	-	966	protein_coding	circumsporozoite protein-like	-
110708798	2.68653	1.65402	1.90662	6.63002	6.22611	8.74073	5.22966	2.02317	1.82178	LOC110708798	NW_018745024.1	134793	137768	+	778	protein_coding	probable metal-nicotianamine transporter YSL5	OPT
110718675	26.3666	22.6953	27.7395	9.84787	13.082	7.61095	6.43394	17.0581	18.8467	LOC110718675	NW_018742461.1	2217155	2219737	-	1596	protein_coding	uncharacterized LOC110718675	-
110706659	5.94118	7.08877	7.97652	14.7724	14.3541	12.8168	13.7041	8.931	8.7187	LOC110706659	NW_018744988.1	2352487	2358125	-	2017	protein_coding	phosphoribosylaminoimidazole-succinocarboxamide synthase%2C chloroplastic-like	-
110730251	64.2745	64.3125	60.4887	111.341	95.1591	99.6219	95.5949	72.9467	52.133	LOC110730251	NW_018743021.1	2029907	2032723	-	581	lncRNA	uncharacterized LOC110730251	-
110716891	7.30007	7.41972	10.6454	2.62174	3.81549	2.49403	1.13049	3.43052	6.84284	LOC110716891	NW_018745650.1	5521775	5526051	-	2685	protein_coding	uncharacterized LOC110716891%2C transcript variant X2	-
110722222	31.5284	28.81	24.9264	49.0619	45.2637	48.2859	40.4564	38.7582	35.0574	LOC110722222	NW_018742656.1	310592	314181	+	2005	protein_coding	protein COBRA-like	-
110720320	17.0651	16.3864	19.1918	32.6088	28.0453	29.6405	31.9384	22.3867	18.1173	LOC110720320	NW_018742556.1	51644	55833	+	2289	protein_coding	GDP-L-galactose phosphorylase 2-like	-
110723064	0.0822073	0.101225	0.181758	0.730358	0.76864	1.08415	1.76029	0.185725	0.0371642	LOC110723064	NW_018742204.1	21281499	21284323	+	2825	protein_coding	lysM domain receptor-like kinase 4	Pkinase_Tyr
110689277	0.554163	0.400152	0.605058	1.63576	1.77143	2.08743	1.22715	0.77283	0.556724	LOC110689277	NW_018743955.1	6508634	6514867	+	2263	pseudogene	-	-
110703320	6.27243	4.78729	5.45474	9.91084	10.6259	10.1774	9.00979	6.96183	7.20626	LOC110703320	NW_018744718.1	1969004	1973561	+	2688	protein_coding	ABC transporter F family member 4-like	ABC_tran
110707034	8.98685	4.56444	4.85371	47.7036	17.4854	23.6462	41.2547	10.7979	4.18526	LOC110707034	NW_018744991.1	3475085	3478466	+	2057	protein_coding	cytochrome P450 CYP72A219-like	p450
110706841	6.46788	6.35224	8.2523	17.6372	12.418	18.5166	13.9563	8.09558	8.6547	LOC110706841	NW_018744991.1	829529	847956	+	5192	protein_coding	helicase-like transcription factor CHR28	SNF2_N
110706424	1.40156	1.13716	0.760692	4.34371	3.24295	3.82499	2.90053	1.51368	1.91558	LOC110706424	NW_018744955.1	443704	445213	-	1425	protein_coding	F-box/kelch-repeat protein At3g06240-like	F-box
110733934	2.50851	1.76118	1.88119	8.69381	5.06444	5.66619	4.40583	2.41938	2.38747	LOC110733934	NW_018743204.1	3609899	3615341	+	1759	protein_coding	mitochondrial succinate-fumarate transporter 1-like	Mito_carr
110701186	3.63516	4.28759	4.56221	2.16821	2.0722	1.9541	2.45857	3.68232	4.08612	LOC110701186	NW_018744633.1	4680969	4694129	+	4702	protein_coding	uncharacterized LOC110701186%2C transcript variant X4	-
110736001	11.1594	10.0582	17.5046	3.7435	3.79617	2.35957	0.419365	6.4354	16.5323	LOC110736001	NW_018743292.1	1421993	1422909	+	616	protein_coding	uncharacterized LOC110736001	-
novel.1241	10.435	8.4962	10.0311	22.1545	17.6073	24.4024	16.7172	12.1719	13.2678	-	NW_018744626.1	2140154	2143009	-	819	-	PF04588:Hypoxia induced protein conserved region	-
110705658	7.32694	6.08371	7.02813	18.0294	13.1589	13.1368	15.2276	8.1564	7.90049	LOC110705658	NW_018744878.1	4656461	4660960	+	1794	protein_coding	uncharacterized LOC110705658%2C transcript variant X2	-
110733636	5.1787	4.78903	5.68969	2.81996	2.65449	2.03632	1.80261	4.42418	4.6887	LOC110733636	NW_018743199.1	4590979	4605141	+	6628	protein_coding	uncharacterized LOC110733636%2C transcript variant X1	SET
110698612	4.17385	4.96873	5.05384	9.66444	8.61776	8.28378	7.29053	5.81667	4.96909	LOC110698612	NW_018744537.1	2002042	2021839	+	3127	protein_coding	molybdenum cofactor sulfurase-like%2C transcript variant X1	MOSC
110723071	1.80276	1.1499	0.555728	5.4473	4.16348	5.17317	3.82286	0.716374	0.472001	LOC110723071	NW_018742204.1	21271120	21281473	+	6673	pseudogene	-	-
110714417	1.57448	3.14144	2.36373	13.3711	7.23488	11.6334	7.54066	1.86639	3.1635	LOC110714417	NW_018745454.1	5911285	5911815	-	531	protein_coding	uncharacterized LOC110714417	-
110732698	27.4074	23.7623	26.403	41.8299	39.2163	40.2365	35.4296	27.1216	20.067	LOC110732698	NW_018743175.1	5163813	5166481	+	2459	protein_coding	UBP1-associated protein 2C-like	RRM_1
110728507	6.53341	5.53303	5.01131	13.1955	10.4309	11.6065	10.7505	7.80638	7.15833	LOC110728507	NW_018742951.1	2326660	2337829	-	1628	protein_coding	putative hydrolase C777.06c%2C transcript variant X2	-
110708514	22.4255	26.3903	34.9161	9.58171	13.441	9.70924	8.11842	17.446	20.5959	LOC110708514	NW_018745024.1	8717918	8722483	-	2299	protein_coding	protein TRANSPORT INHIBITOR RESPONSE 1-like	-
110695108	8.72862	7.14671	6.59217	14.8116	12.9028	16.3937	14.3167	10.3501	8.79166	LOC110695108	NW_018744290.1	869387	876693	-	3081	protein_coding	probable protein S-acyltransferase 19	-
110684147	5.29201	4.88443	5.19358	9.21099	7.85662	8.45361	8.03516	6.01982	6.1848	LOC110684147	NW_018743697.1	1962260	1967837	+	5152	protein_coding	uncharacterized LOC110684147	-
110732704	15.4727	13.3054	10.1648	27.9056	24.9395	27.1928	28.7257	19.2008	13.7987	LOC110732704	NW_018743175.1	5216440	5221005	-	1594	protein_coding	phytochrome-interacting ankyrin-repeat protein 2-like	-
110683815	5.98714	6.57547	8.67556	2.26114	2.41099	2.56155	3.05676	5.57727	6.55519	LOC110683815	NW_018742263.1	3931799	3935678	+	993	lncRNA	uncharacterized LOC110683815%2C transcript variant X1	-
110738207	12.4148	9.81348	6.6494	28.3853	21.4576	27.8712	31.8144	14.6309	8.81025	LOC110738207	NW_018743381.1	1	2573	-	1287	protein_coding	uncharacterized LOC110738207	-
110727311	2.51001	3.1152	2.7601	0.936966	1.00293	1.01524	0.797721	2.58032	2.53962	LOC110727311	NW_018742904.1	451163	458630	-	1943	pseudogene	-	-
110699179	4.33424	4.17933	4.22886	1.94784	1.58446	2.23308	1.62417	2.91293	4.36006	LOC110699179	NW_018744582.1	694372	700983	+	3022	protein_coding	protein DA1-related 2-like%2C transcript variant X1	LIM
110683436	14.9686	13.6822	13.6821	23.3401	23.0938	21.1662	36.5608	22.5099	12.985	LOC110683436	NW_018743669.1	919888	925495	+	1989	protein_coding	anthranilate synthase alpha subunit 2%2C chloroplastic-like	-
110739138	2.40323	2.89281	1.96796	7.68867	4.93061	6.16384	6.36182	3.48043	2.76836	LOC110739138	NW_018743434.1	347330	353524	-	3015	protein_coding	uncharacterized protein slp1-like%2C transcript variant X2	-
110736245	13.8993	12.706	9.71226	25.6641	24.4407	21.8703	27.6929	10.2363	8.57109	LOC110736245	NW_018743292.1	1587875	1592947	+	1868	protein_coding	protein RETICULATA-RELATED 4%2C chloroplastic-like%2C transcript variant X2	-
110728036	0.0986138	0.151784	0	1.38504	0.886579	1.1848	0.651306	0.0309433	0.111453	LOC110728036	NW_018742914.1	6163035	6166032	+	1884	protein_coding	uncharacterized LOC110728036%2C transcript variant X5	-
110700352	15.9045	11.6571	4.89539	1.65458	2.36639	2.2063	0.20716	5.42299	4.25175	LOC110700352	NW_018744626.1	1166621	1171917	+	1247	protein_coding	short-chain dehydrogenase TIC 32%2C chloroplastic-like	adh_short
110734338	4.24556	4.02133	4.45718	2.05441	2.37788	1.85202	2.43865	3.3703	3.2809	LOC110734338	NW_018743212.1	1808942	1815728	+	3840	protein_coding	U-box domain-containing protein 3-like%2C transcript variant X2	U-box
110683481	3.58594	2.82013	2.70068	5.77944	5.78892	6.07013	8.18878	3.6795	4.05282	LOC110683481	NW_018743669.1	1287039	1292971	-	3549	protein_coding	U-box domain-containing protein 44-like	U-box
110703312	19.2573	17.5646	18.8464	31.6376	27.7135	31.6713	40.2006	24.9892	20.349	LOC110703312	NW_018744718.1	1834946	1842373	-	1780	protein_coding	aromatic aminotransferase ISS1-like	Aminotran_1_2
110692318	14.1309	14.2552	11.4983	27.9661	23.2286	30.1868	22.467	17.5864	16.375	LOC110692318	NW_018744100.1	1113086	1117758	-	779	protein_coding	AP-4 complex subunit sigma	-
110712125	14.2914	12.529	15.5306	26.5352	23.4518	23.9781	24.6946	14.7593	15.1132	LOC110712125	NW_018745286.1	3959351	3962526	-	2678	protein_coding	transmembrane 9 superfamily member 12	-
110713972	18.3565	18.2238	16.3862	31.8123	29.6425	40.7588	40.378	22.9037	22.9529	LOC110713972	NW_018745454.1	2712852	2718264	-	1713	protein_coding	mitogen-activated protein kinase homolog MMK2-like	Pkinase
110732326	6.57713	5.97652	7.00265	10.9309	10.5023	10.8952	10.6036	7.71307	7.34977	LOC110732326	NW_018743175.1	938559	950680	+	3764	protein_coding	ubiquitin carboxyl-terminal hydrolase 10-like	UCH
110700241	48.3089	53.1401	69.4492	15.2991	25.6655	12.5396	5.31372	28.7181	40.8659	LOC110700241	NW_018744626.1	47654	49595	+	948	protein_coding	uncharacterized LOC110700241	-
110681667	15.3403	13.5746	13.466	5.41552	7.84774	7.10036	8.02564	8.92204	12.6967	LOC110681667	NW_018743572.1	748017	760391	-	2398	protein_coding	protein NRT1/ PTR FAMILY 4.3-like	-
110688491	18.7768	15.1421	16.8953	29.4452	26.8377	27.9253	26.7616	22.2942	19.7955	LOC110688491	NW_018743920.1	9218388	9226126	+	3755	protein_coding	calcium-transporting ATPase 4%2C endoplasmic reticulum-type-like	E1-E2_ATPase
110684679	6.19485	6.91322	6.73261	11.7116	11.2586	11.9965	11.551	8.77861	8.38878	LOC110684679	NW_018743732.1	588470	592691	+	1627	protein_coding	LRR repeats and ubiquitin-like domain-containing protein At2g30105	ubiquitin
110712581	48.1631	46.7445	50.6441	94.1651	84.2014	72.8027	69.6087	65.5628	55.5975	LOC110712581	NW_018745323.1	763078	767345	-	2030	protein_coding	NADH dehydrogenase [ubiquinone] flavoprotein 1%2C mitochondrial	-
110720619	12.7574	12.4881	13.5488	31.4102	21.324	24.7071	24.0782	13.093	13.0781	LOC110720619	NW_018742564.1	239284	243751	-	4034	protein_coding	protein SUPPRESSOR OF MAX2 1-like	-
110738050	6.17179	7.59957	5.7615	15.7125	12.0909	13.9532	11.0824	9.33994	7.81238	LOC110738050	NW_018742244.1	135842	139472	+	1317	protein_coding	beta carbonic anhydrase 5%2C chloroplastic-like	-
110695412	0.775602	0.574062	0.249885	2.07652	2.33195	3.9647	1.55577	0.207463	0.201183	LOC110695412	NW_018744297.1	962079	972811	-	3653	protein_coding	ABC transporter A family member 7-like	ABC_tran
110710495	66.6051	73.0472	61.2357	141.354	103.968	141.128	130.93	64.2435	61.6634	LOC110710495	NW_018745174.1	2047627	2049411	-	1500	protein_coding	probable calcium-binding protein CML36%2C transcript variant X2	-
110735631	6.3337	5.38542	5.16827	10.1594	9.51716	9.55461	8.57925	6.41941	4.94025	LOC110735631	NW_018743285.1	248220	259581	+	3124	protein_coding	protein VACUOLELESS1-like	-
110727908	3.50635	2.99006	3.81526	1.38061	1.24751	1.62836	1.84775	2.37127	2.85905	LOC110727908	NW_018742914.1	3768544	3787291	-	2901	protein_coding	gamma-tubulin complex component 4-like	-
110732408	4.76705	4.3721	3.62728	11.3542	9.70937	8.53389	10.2651	5.66557	6.29361	LOC110732408	NW_018743175.1	2099868	2105114	-	1101	protein_coding	2Fe-2S ferredoxin-like	Fer2
110688013	14.8464	12.2159	13.1583	23.8115	21.0606	23.5452	18.7916	14.7177	12.197	LOC110688013	NW_018743920.1	3982925	3986963	-	2337	protein_coding	uncharacterized LOC110688013	-
110701316	11.8492	11.4888	10.5454	18.5051	17.4525	17.3993	17.4933	13.457	13.772	LOC110701316	NW_018744633.1	6203413	6211054	-	2348	protein_coding	cyclin-dependent kinase E-1-like%2C transcript variant X2	Pkinase
110718316	4.02902	3.93738	2.93508	7.06425	7.86129	7.05657	5.96591	5.10073	3.90308	LOC110718316	NW_018745684.1	1112187	1116651	+	2663	protein_coding	probable pectin methyltransferase QUA2%2C transcript variant X2	-
110686425	21.4805	21.2972	21.2367	31.2767	30.7009	30.7635	36.5919	29.6165	24.2089	LOC110686425	NW_018743858.1	3682328	3689319	+	2305	protein_coding	nucleobase-ascorbate transporter 3-like	-
110701984	3.35826	4.01577	4.3199	1.5374	1.55319	1.9653	1.32363	1.5765	3.25755	LOC110701984	NW_018744662.1	2049319	2057289	-	3513	protein_coding	7-deoxyloganetic acid glucosyltransferase-like%2C transcript variant X2	UDPGT
110731513	5.09833	5.78844	10.8818	1.46898	2.25404	1.8849	0.862533	2.74941	4.88575	LOC110731513	NW_018743074.1	67622	71890	-	2396	protein_coding	AT-hook motif nuclear-localized protein 9%2C transcript variant X2	-
110712114	10.1588	10.0163	11.4561	3.56966	5.59749	3.234	1.62319	10.8645	14.836	LOC110712114	NW_018742418.1	7099606	7104583	-	3740	protein_coding	probable LRR receptor-like serine/threonine-protein kinase At1g14390%2C transcript variant X2	Pkinase_Tyr
110716822	8.92513	7.71641	7.73477	3.1617	4.08611	2.44285	3.72659	3.82116	6.96984	LOC110716822	NW_018742204.1	10943664	10946845	-	1785	protein_coding	amino-acid permease BAT1 homolog	-
110721569	59.0905	57.03	52.6301	123.433	93.3566	96.6577	88.6326	82.2111	41.9757	LOC110721569	NW_018742616.1	1955928	1956456	-	529	protein_coding	cytochrome b-c1 complex subunit 8-like	-
110712438	4.52521	5.86958	6.44872	2.61062	2.08995	2.1675	2.56041	4.13071	4.05165	LOC110712438	NW_018745323.1	1700510	1705358	+	2371	protein_coding	D-cysteine desulfhydrase 2%2C mitochondrial-like%2C transcript variant X1	PALP
110730597	8.05715	7.24373	7.24639	13.8022	11.4673	14.3437	11.9661	7.2167	6.16006	LOC110730597	NW_018743033.1	2577292	2583416	-	3724	protein_coding	trihelix transcription factor ASIL2-like%2C transcript variant X1	-
110724674	0.977624	0.470869	0.245068	5.10915	2.03289	7.67064	2.96834	0.450751	0.992162	LOC110724674	NW_018742770.1	2417691	2434019	-	2328	lncRNA	uncharacterized LOC110724674%2C transcript variant X2	-
110695633	0.0715121	0.0917247	0.153719	1.23798	0.792939	0.639391	1.76495	0.112196	0	LOC110695633	NW_018742356.1	87230	90531	-	2598	protein_coding	zingipain-2-like	Peptidase_C1
110738622	1.91981	2.22414	5.85733	0.0809122	0.222709	0.138428	0	0.0777295	1.67982	LOC110738622	NW_018743391.1	496165	501468	+	750	protein_coding	transcription factor HY5-like	bZIP_1
110732787	17.3658	15.854	21.3699	9.25903	8.87773	8.84799	6.56918	13.3022	16.0911	LOC110732787	NW_018743175.1	6282997	6287160	-	1455	protein_coding	transcription initiation factor TFIID subunit 14b-like%2C transcript variant X2	-
110736318	6.143	6.26501	5.65918	13.6539	11.0905	11.0938	10.7811	8.36846	5.67278	LOC110736318	NW_018743292.1	2285756	2289544	-	1240	protein_coding	protein N-lysine methyltransferase METTL21A-like	-
110733109	12.2113	11.1241	11.0918	22.253	17.8648	19.993	17.9659	13.8218	14.6586	LOC110733109	NW_018743196.1	1930218	1936372	+	1898	protein_coding	E3 ubiquitin-protein ligase Hakai-like	-
110697277	11.7024	13.6317	18.6056	4.3069	6.10512	2.89211	0.939627	5.5856	8.49448	LOC110697277	NW_018744460.1	2775620	2780357	-	2818	protein_coding	protein high chlorophyll fluorescent 107-like	-
110689272	6.32205	5.55207	4.72226	13.9897	10.3093	16.9322	15.0071	7.93499	7.56357	LOC110689272	NW_018743955.1	6402913	6407459	-	1631	protein_coding	uncharacterized LOC110689272%2C transcript variant X1	-
110683255	2.03319	1.49904	1.01746	0.334511	0.379125	0.353477	0.20941	1.02077	0.374474	LOC110683255	NW_018743649.1	406768	412481	+	3084	protein_coding	DNA replication licensing factor MCM6-like	MCM
110693586	0.0976292	0	0	1.1161	0.731439	1.90948	1.1878	0.367612	0.0275851	LOC110693586	NW_018744151.1	2740372	2743466	+	1903	protein_coding	late embryogenesis abundant protein At3g53040-like	-
110682461	4.69501	7.74263	4.42821	15.3354	15.7785	19.6773	33.69	2.52551	2.7479	LOC110682461	NW_018743574.1	7600192	7601120	+	554	protein_coding	phytosulfokines 3-like	-
110720630	1.31114	1.07631	0.764986	3.8115	2.90763	4.65254	2.23326	2.87989	1.33366	LOC110720630	NW_018742204.1	17365448	17366959	-	1417	protein_coding	uncharacterized LOC110720630	-
110700415	22.2971	25.0343	35.9609	11.459	10.8097	10.8377	10.9927	17.4426	28.132	LOC110700415	NW_018742390.1	6361882	6364017	-	752	lncRNA	uncharacterized LOC110700415	-
110683027	7.48761	7.64808	6.55141	1.94314	3.56563	2.80856	1.90157	5.36411	6.04739	LOC110683027	NW_018743616.1	1946337	1949053	-	2717	protein_coding	serine/arginine repetitive matrix protein 1-like	-
110705144	5.29687	3.31453	1.84281	0.640044	0.899203	0.650166	0.468295	3.30491	1.6783	LOC110705144	NW_018744874.1	2141953	2147939	-	3034	protein_coding	DNA replication licensing factor MCM4-like	MCM
110681968	15.6735	18.5672	20.4651	38.1669	30.7408	37.5266	38.6696	24.1905	20.9546	LOC110681968	NW_018743574.1	2094850	2099289	+	1458	protein_coding	protein mak16-like	-
110715578	15.3288	15.2819	15.3413	25.3637	22.5993	28.5021	25.1057	18.7082	15.7765	LOC110715578	NW_018745523.1	2996530	3003376	-	3730	protein_coding	nuclear poly(A) polymerase 4-like	-
110720261	30.3274	28.0921	29.2548	45.567	43.7633	41.1343	45.3313	36.7409	30.1219	LOC110720261	NW_018742552.1	414480	422458	-	2818	protein_coding	NADH dehydrogenase [ubiquinone] iron-sulfur protein 1%2C mitochondrial-like	-
110704490	9.71335	10.8051	13.9136	3.26478	5.38473	2.73843	1.97383	4.21028	9.42855	LOC110704490	NW_018744835.1	1640991	1647034	+	4777	protein_coding	UPF0481 protein At3g47200-like	-
110690838	5.17213	6.24994	4.97375	2.13395	2.40656	2.16769	1.32476	3.54481	3.38425	LOC110690838	NW_018744066.1	115765	124641	+	1365	protein_coding	replication protein A 32 kDa subunit B-like	tRNA_anti
110723907	5.002	5.65021	5.52448	12.1918	8.96881	12.6136	12.595	7.78175	6.1283	LOC110723907	NW_018742733.1	3689829	3693625	+	2210	lncRNA	uncharacterized LOC110723907%2C transcript variant X2	-
110721966	7.34605	9.07976	11.1971	3.92637	3.04203	3.65725	3.85357	6.74755	6.22687	LOC110721966	NW_018742649.1	405552	409478	-	1391	lncRNA	uncharacterized LOC110721966%2C transcript variant X3	-
110731605	8.28004	10.1956	8.23329	18.4937	17.1096	15.6878	16.0085	11.8772	11.3188	LOC110731605	NW_018743074.1	1043891	1046964	-	1178	protein_coding	rRNA-processing protein FCF1 homolog	-
110720348	30.1114	36.6521	25.8306	73.1077	54.5081	65.876	62.5481	44.9087	34.2385	LOC110720348	NW_018742556.1	518225	520574	+	762	protein_coding	uncharacterized LOC110720348	-
110682319	2.60097	2.41869	1.35336	0.601768	0.638723	0.736822	0.728323	1.6096	1.16359	LOC110682319	NW_018743574.1	5860237	5873682	+	5143	protein_coding	DNA polymerase alpha catalytic subunit-like	DNA_pol_B
110716442	6.36483	6.30204	7.33592	3.62999	3.70873	2.80412	4.04508	6.3755	6.52374	LOC110716442	NW_018745587.1	699530	714758	+	6035	protein_coding	uncharacterized LOC110716442%2C transcript variant X2	B-block_TFIIIC
110722945	30.0387	31.9155	38.109	72.6243	55.3659	64.1266	56.0265	39.4296	43.5155	LOC110722945	NW_018742204.1	21068289	21070077	-	1789	protein_coding	geranylgeranyl pyrophosphate synthase%2C chloroplastic-like	-
110700571	6.17374	7.32746	6.31944	3.28023	3.3056	2.43798	2.37497	5.3467	5.97743	LOC110700571	NW_018744626.1	3946615	3948871	-	2257	protein_coding	transcription factor TCP14-like	TCP
110683434	2.4695	1.73156	3.43777	0.0537742	0.493373	0.137999	0.0572283	0.749055	1.88394	LOC110683434	NW_018743669.1	900896	907326	+	2257	protein_coding	cell division control protein 6 homolog B-like%2C transcript variant X1	-
110684254	3.17206	3.52391	3.95266	1.6098	1.52411	1.99234	1.19377	2.19632	2.61472	LOC110684254	NW_018743697.1	3018026	3028351	-	7087	protein_coding	uncharacterized LOC110684254%2C transcript variant X4	-
110689004	10.9305	15.7521	23.096	4.74713	6.06133	4.09464	3.07334	7.56267	14.1331	LOC110689004	NW_018743946.1	3394112	3404935	-	1534	protein_coding	uncharacterized LOC110689004	-
110705172	4.74763	5.34857	4.8121	12.8829	8.75552	11.7624	12.5564	5.70887	5.85356	LOC110705172	NW_018744874.1	2419171	2424757	-	1399	protein_coding	protein FMP32%2C mitochondrial-like	-
110713135	14.0927	11.4682	7.64539	29.2297	23.2985	30.3195	22.8065	11.8658	8.22921	LOC110713135	NW_018742418.1	9121706	9124078	+	2373	protein_coding	probable xyloglucan 6-xylosyltransferase 5	-
110705415	27.1985	23.5462	24.5734	37.9704	41.2953	45.0109	39.2757	28.8379	26.5599	LOC110705415	NW_018744878.1	1104545	1107850	-	1595	protein_coding	cytokinin riboside 5'-monophosphate phosphoribohydrolase LOG8-like%2C transcript variant X1	-
110693549	16.2074	16.5587	15.728	32.4963	24.8108	29.7192	26.5353	22.8521	17.6832	LOC110693549	NW_018744151.1	2090502	2096075	+	1324	protein_coding	protein YIF1B-B-like	-
110682522	10.0702	12.3998	15.5152	4.74298	6.05057	4.41851	4.73648	7.24033	9.58276	LOC110682522	NW_018743574.1	8281217	8286881	+	1868	protein_coding	GTPase Era-like	-
110724775	8.58328	5.0596	6.50526	18.3723	14.8132	19.3899	15.9128	11.0023	7.6368	LOC110724775	NW_018742770.1	3653141	3654201	+	763	lncRNA	uncharacterized LOC110724775	-
110715280	3.8523	3.85155	3.58596	6.49573	5.95977	7.35972	11.3538	5.84074	4.31665	LOC110715280	NW_018745521.1	52470	56847	-	4232	protein_coding	scarecrow-like protein 9%2C transcript variant X1	GRAS
110704929	5.0121	6.06278	7.86227	14.3834	12.6972	13.856	12.8146	8.50926	7.81922	LOC110704929	NW_018744874.1	37036	55502	+	3679	protein_coding	molybdenum cofactor sulfurase-like%2C transcript variant X3	MOSC
110685851	9.00836	14.0133	12.3487	27.7763	24.3183	37.2113	34.6709	13.975	18.9371	LOC110685851	NW_018743850.1	1079957	1081790	-	1289	protein_coding	epoxide hydrolase A-like	Abhydrolase_1
110681928	25.7469	28.8331	31.2577	52.4141	45.8849	48.947	57.7433	39.9384	34.9963	LOC110681928	NW_018743574.1	1684403	1689357	+	1086	protein_coding	mitochondrial import receptor subunit TOM20-like	-
110690454	1.51736	2.56803	1.86381	0.360449	0.590551	0.242264	0.0822004	0.939878	1.4922	LOC110690454	NW_018744041.1	1322440	1324905	+	2357	protein_coding	uncharacterized protein At4g14100-like	-
110686005	8.56829	7.79749	10.2865	3.69778	4.22923	3.59648	1.72507	4.72022	6.26603	LOC110686005	NW_018743850.1	3951227	3959621	+	1198	protein_coding	uncharacterized LOC110686005	-
110691158	22.1323	20.7293	21.8241	36.3008	31.4274	34.4924	31.6297	23.1433	17.5508	LOC110691158	NW_018742329.1	6766749	6773496	-	1660	protein_coding	trihelix transcription factor ASIL2-like%2C transcript variant X1	-
110723138	191.053	207.631	237.177	460.29	376.202	350.183	365.474	265.055	273.172	LOC110723138	NW_018742720.1	1984740	1987256	+	1094	protein_coding	GTP-binding nuclear protein Ran-3-like	Ras
110724192	5.60301	5.05421	4.69798	8.96156	8.13756	9.47987	8.04579	6.58965	6.10919	LOC110724192	NW_018742738.1	8255053	8261783	+	3291	protein_coding	uncharacterized LOC110724192%2C transcript variant X2	-
110711527	15.2433	17.0893	21.6786	8.82459	9.03922	8.2726	5.95005	11.7001	13.3066	LOC110711527	NW_018745281.1	1888754	1892576	-	2008	protein_coding	protein SQS1-like	-
110732606	4.04012	2.93406	1.18822	15.0363	8.18531	15.915	11.2549	2.35688	1.51132	LOC110732606	NW_018743175.1	4349300	4357186	+	3265	protein_coding	lysine-specific demethylase JMJ706-like	JmjC
110735637	0.936831	0.809515	0.545082	2.8345	3.66453	3.08598	1.43973	1.23773	2.45197	LOC110735637	NW_018743285.1	339373	342577	-	942	protein_coding	probable ran guanine nucleotide release factor	-
110738619	7.6873	8.25667	7.80989	3.2853	4.09074	3.8943	4.39538	5.4555	6.25223	LOC110738619	NW_018743391.1	349859	368094	-	1293	protein_coding	chromatin structure-remodeling complex protein BSH-like%2C transcript variant X1	SNF5
110727197	7.27127	10.6588	12.7228	3.56738	4.16245	3.15112	2.31093	4.76807	8.15089	LOC110727197	NW_018742903.1	1109613	1112096	+	1565	protein_coding	protein COFACTOR ASSEMBLY OF COMPLEX C SUBUNIT B CCB1%2C chloroplastic-like	-
110721824	8.43602	8.21133	9.43418	15.3721	13.3323	15.1354	16.4373	11.5892	10.0878	LOC110721824	NW_018742204.1	19792477	19795796	-	3320	protein_coding	LRR receptor-like serine/threonine-protein kinase RPK2	Pkinase
110736827	23.6372	27.8927	25.2596	47.6106	40.6599	54.5083	39.549	32.6345	29.9205	LOC110736827	NW_018743292.1	8087207	8091245	+	1179	protein_coding	protein FAM133-like	-
110729370	122.05	108.725	94.2984	176.776	171.684	193.607	199.626	113.743	115.117	LOC110729370	NW_018742980.1	1819179	1821857	-	1472	protein_coding	fructose-bisphosphate aldolase%2C cytoplasmic isozyme	-
110714294	14.0663	14.8696	26.6706	4.37863	6.22407	2.69049	1.44391	8.17582	13.9238	LOC110714294	NW_018745454.1	5628306	5629407	+	984	protein_coding	NAD(P)H-quinone oxidoreductase subunit T%2C chloroplastic-like	DnaJ
110704958	0.463808	0	0	3.02988	3.97127	5.85012	2.5796	0	0	LOC110704958	NW_018744874.1	318720	319705	-	701	protein_coding	uncharacterized LOC110704958	-
110733379	0.466545	0.265961	0.254696	2.70911	2.17489	1.91189	1.51364	0.130128	0.351525	LOC110733379	NW_018743199.1	1362574	1364709	+	896	lncRNA	uncharacterized LOC110733379	-
110715359	5.21345	5.60435	5.23946	12.2961	9.1172	14.7055	11.9562	5.09888	5.22903	LOC110715359	NW_018742433.1	836081	843648	+	2058	protein_coding	probable protein phosphatase 2C 15	PP2C
110724359	14.7097	13.7964	15.7385	27.9467	22.7609	30.2655	28.0422	18.4361	17.5299	LOC110724359	NW_018742204.1	23009566	23016183	-	2204	pseudogene	-	-
110736524	3.40732	2.48422	1.4318	7.26336	11.2322	8.36783	5.23639	2.02577	0.557373	LOC110736524	NW_018743292.1	4397846	4398881	+	1036	protein_coding	uncharacterized LOC110736524	-
novel.659	3.54034	3.47014	3.40754	1.55335	1.39351	1.38783	1.91028	3.05082	3.46379	-	NW_018743292.1	12161595	12181812	+	1758	-	PF00155:Aminotransferase class I and II	Aminotran_1_2
110706957	7.32396	5.91847	8.10278	14.6517	12.7129	13.403	9.00763	10.4663	10.1127	LOC110706957	NW_018744991.1	2756634	2763278	+	2746	protein_coding	U-box domain-containing protein 13-like%2C transcript variant X2	-
110684317	56.52	67.5664	52.2403	24.5336	31.6771	19.2493	14.8703	36.6016	38.7208	LOC110684317	NW_018742271.1	79619	83752	-	747	protein_coding	uncharacterized LOC110684317	-
110693717	1.57902	1.71198	2.59826	0.3114	0.357134	0.466163	0	0.486121	1.17851	LOC110693717	NW_018744151.1	4950738	4955316	-	1559	protein_coding	peroxidase 19-like	-
110724121	6.64228	6.43989	7.40895	12.1241	11.153	12.2271	10.5939	8.52083	8.77667	LOC110724121	NW_018742204.1	22682146	22691043	+	1902	protein_coding	uncharacterized LOC110724121	-
110687796	11.2062	7.7995	7.89722	30.7346	16.7824	36.1628	54.4729	16.0261	7.23241	LOC110687796	NW_018743920.1	792555	795705	-	1546	protein_coding	quinone-oxidoreductase homolog%2C chloroplastic-like	ADH_N
110728981	9.03589	10.606	7.26623	18.1755	18.1175	16.6375	21.9643	17.8685	9.9552	LOC110728981	NW_018742966.1	845428	847814	+	1429	pseudogene	-	-
110738866	9.92843	10.8651	11.8709	24.4945	18.3586	19.9202	19.4224	11.5998	12.0567	LOC110738866	NW_018743397.1	316222	320671	-	1759	protein_coding	ATPase family AAA domain-containing protein 1-like	AAA
110738643	9.01576	9.98209	12.4787	4.18765	5.45987	3.72885	3.17959	7.22245	8.93972	LOC110738643	NW_018743391.1	861719	865575	-	2478	protein_coding	RAP domain-containing protein%2C chloroplastic-like	-
novel.995	32.8732	32.5436	9.16623	143.305	82.0505	146.097	171.116	30.7635	18.9765	-	NW_018744066.1	2958555	2959636	+	722	-	PF06376:Arabinogalactan peptide	-
110700781	5.7452	7.47285	2.98181	18.607	16.1988	20.5291	13.7265	2.7422	5.02995	LOC110700781	NW_018744626.1	2574082	2574655	+	574	protein_coding	uncharacterized LOC110700781	-
110690710	10.1306	9.60629	10.9993	20.0902	17.2399	16.4527	13.5201	12.9991	10.6318	LOC110690710	NW_018744062.1	1377083	1382613	+	2054	protein_coding	protein FATTY ACID EXPORT 3%2C chloroplastic-like	-
110738257	18.7801	17.5069	17.095	9.36552	10.7033	8.33943	7.34418	11.47	14.9713	LOC110738257	NW_018743382.1	65980	67354	+	1108	protein_coding	uncharacterized LOC110738257	-
110730121	4.10227	2.21882	1.60881	9.92838	7.19848	13.064	9.10576	2.60546	1.71769	LOC110730121	NW_018743021.1	535563	543551	-	3759	protein_coding	lysine-specific demethylase JMJ706-like	JmjC
110707870	18.9958	17.8755	18.4387	33.9589	26.9638	33.5542	34.1432	23.3479	21.7047	LOC110707870	NW_018745003.1	2487337	2494323	-	2005	protein_coding	serine-threonine kinase receptor-associated protein-like	WD40
110708283	8.1007	7.29973	6.65229	14.8412	12.5989	12.3108	14.3587	8.35285	9.82973	LOC110708283	NW_018745024.1	2230849	2239252	-	2024	protein_coding	probable magnesium transporter NIPA6%2C transcript variant X1	DUF803
110685036	0.688985	0.755737	0.787929	3.22821	1.9366	2.28353	1.78385	0.387654	0.805541	LOC110685036	NW_018743791.1	861161	863912	-	1955	protein_coding	amino acid transporter AVT1I-like	Aa_trans
110728589	10.8937	11.9217	10.9018	20.5211	17.8663	17.7277	17.7376	11.1073	12.897	LOC110728589	NW_018742951.1	6745874	6748900	-	1795	protein_coding	malate dehydrogenase%2C chloroplastic-like	-
110688381	4.93746	5.02158	7.35288	1.8268	2.0951	1.56269	0.729055	1.91947	6.61736	LOC110688381	NW_018743920.1	7982480	7983648	+	1063	protein_coding	uncharacterized LOC110688381	-
110725233	16.3931	17.0124	16.8562	29.2063	26.2754	29.0783	27.2834	24.862	19.159	LOC110725233	NW_018742810.1	1260350	1263768	+	748	protein_coding	MICOS complex subunit Mic10-like	-
110721866	39.7013	41.5465	46.3733	73.6705	63.5746	68.6699	73.6232	47.008	46.7642	LOC110721866	NW_018742630.1	2763650	2769690	-	3243	protein_coding	eukaryotic translation initiation factor-like	-
110736200	5.30421	5.81525	6.54003	2.50326	2.73188	3.13312	4.01009	4.35393	4.46761	LOC110736200	NW_018743292.1	1122276	1125247	+	2303	protein_coding	mechanosensitive ion channel protein 9-like%2C transcript variant X2	-
110701981	5.02131	5.74429	6.29279	10.6386	10.8589	10.6931	9.01036	4.64163	4.71644	LOC110701981	NW_018744662.1	1996100	2002237	-	1369	protein_coding	50S ribosomal protein L7/L12-like	-
110715298	74.0276	61.1569	60.8385	108.319	110.073	99.4111	89.7292	81.874	78.6487	LOC110715298	NW_018745521.1	165318	170694	-	1130	protein_coding	triosephosphate isomerase%2C cytosolic	-
110714500	2.64891	2.63181	2.96105	5.12721	4.65376	4.98116	5.8463	3.27196	3.10468	LOC110714500	NW_018745454.1	3872788	3878412	-	3314	protein_coding	cyclic pyranopterin monophosphate synthase-like%2C transcript variant X1	-
110693378	1.86387	1.72471	0.919862	4.87039	3.51099	4.63122	4.15353	1.51435	1.19434	LOC110693378	NW_018744151.1	1085600	1093665	-	5582	pseudogene	-	-
novel.44	0.158523	0.195195	0.11683	1.73975	1.06414	1.06302	0.308584	0.716279	0.394156	-	NW_018742204.1	20535930	20537394	-	1465	-	PF13976:GAG-pre-integrase domain	-
110685554	19.2063	14.1855	10.1196	5.69851	5.74811	4.19048	4.14943	9.57213	10.6372	LOC110685554	NW_018743828.1	1164449	1168117	-	1821	protein_coding	UDP-glycosyltransferase 74E1-like	UDPGT
110737088	22.7682	22.1613	19.0812	12.2728	9.82538	7.91018	7.5979	18.6486	33.2023	LOC110737088	NW_018743292.1	12353630	12361694	-	1785	protein_coding	transcription factor UNE12-like	HLH
110735046	46.2552	59.2142	68.2108	18.7235	27.1484	13.5139	9.69622	28.185	40.4915	LOC110735046	NW_018743252.1	4032033	4034456	+	726	protein_coding	light-harvesting complex-like protein OHP1%2C chloroplastic	-
110684343	37.2401	35.5336	32.577	62.8985	54.7986	53.344	51.0798	38.8073	30.6476	LOC110684343	NW_018743697.1	3924369	3928704	+	1014	protein_coding	coatomer subunit zeta-3-like	-
110683289	3.49412	4.0924	4.81213	0.415013	1.35385	0.82836	0.785193	2.34783	3.90916	LOC110683289	NW_018743669.1	397397	398712	+	1316	protein_coding	copper transporter 6-like	-
110716502	21.5329	20.5797	20.2195	30.5048	33.513	29.6149	29.7919	14.5184	14.7427	LOC110716502	NW_018745587.1	694466	699020	+	2610	protein_coding	D-3-phosphoglycerate dehydrogenase 1%2C chloroplastic-like	2-Hacid_dh_C
110725143	57.566	54.783	104.409	21.1377	28.8136	15.1233	8.30041	40.0761	76.1083	LOC110725143	NW_018742810.1	265350	281877	-	6738	protein_coding	protein TSS-like	-
110734744	10.2184	9.83161	11.1496	17.7891	16.7668	16.5521	18.3044	12.9253	10.6189	LOC110734744	NW_018743218.1	3317677	3321800	+	1750	protein_coding	uncharacterized LOC110734744	-
110697276	9.54883	9.01803	12.3608	4.32415	4.39627	2.5243	1.36813	6.84858	8.26464	LOC110697276	NW_018744460.1	2721379	2723455	-	2077	pseudogene	-	-
110711444	41.0528	42.8438	43.714	77.5256	67.0981	64.9078	63.9003	46.9543	40.0636	LOC110711444	NW_018745275.1	1016729	1020444	+	663	protein_coding	uncharacterized LOC110711444	-
110711085	9.52646	9.91295	8.57014	16.5369	14.6632	18.8198	18.4698	11.5359	12.9909	LOC110711085	NW_018745234.1	97026	103007	-	2077	protein_coding	probable serine/threonine-protein kinase At4g35230	Pkinase_Tyr
110725248	56.3201	104.731	173.123	32.8216	19.1727	11.5738	4.7285	76.3068	124.281	LOC110725248	NW_018742810.1	1388300	1390951	+	2117	protein_coding	beta-amyrin 28-oxidase-like	p450
110710439	1.19767	1.38257	1.37918	0.440095	0.336486	0.292808	0.442343	1.3623	1.0575	LOC110710439	NW_018742418.1	4728140	4734507	+	2482	protein_coding	DNA polymerase alpha subunit B-like	-
110735309	5.41267	5.54646	6.47616	2.91361	3.14235	3.49922	3.19317	5.47752	6.20085	LOC110735309	NW_018743262.1	3134317	3152276	-	6290	pseudogene	-	-
110711039	9.969	10.5821	9.58173	15.4258	15.4051	14.5255	9.89046	11.8652	12.2831	LOC110711039	NW_018742418.1	5607462	5612844	-	3513	protein_coding	squamosa promoter-binding-like protein 2%2C transcript variant X1	SBP
110730324	83.4583	71.8882	29.4256	233.955	178.859	233.309	206.747	24.8763	21.3289	LOC110730324	NW_018742205.1	5151503	5152580	+	1078	protein_coding	NDR1/HIN1-like protein 3	-
110715740	10.2763	11.8	9.06619	19.2868	17.4022	23.1296	19.0231	10.8507	10.1624	LOC110715740	NW_018745533.1	3180617	3188218	-	2278	protein_coding	uncharacterized LOC110715740	-
110700304	8.1508	6.41641	4.24163	1.78841	1.34252	2.29477	2.37911	2.81138	4.64117	LOC110700304	NW_018744626.1	648924	650416	-	1493	protein_coding	transcription factor IBH1-like	-
novel.221	2.68444	3.25635	3.56574	1.42738	1.60895	1.22102	1.40333	2.54658	2.3519	-	NW_018742483.1	1998461	2008317	+	4464	-	PF00665:Integrase core domain|PF07727:Reverse transcriptase (RNA-dependent DNA polymerase)	RVT_2
110686918	15.4266	14.8249	15.7809	22.9945	22.643	23.5933	18.86	13.6077	14.1964	LOC110686918	NW_018743906.1	585498	588847	+	1945	protein_coding	UBP1-associated protein 2C-like%2C transcript variant X2	RRM_1
110710494	4.22088	3.91948	3.72776	7.81625	6.33503	7.48542	6.28118	5.73558	4.59301	LOC110710494	NW_018745174.1	1919473	1929383	-	2663	protein_coding	probable methyltransferase PMT7%2C transcript variant X1	-
110734203	15.9153	13.5462	19.3348	7.67417	8.76055	7.27962	7.97843	11.1436	12.291	LOC110734203	NW_018743212.1	330034	336042	-	2396	protein_coding	probable serine/threonine-protein kinase PBL21%2C transcript variant X1	Pkinase
110725245	464.029	760.174	1139.26	264.818	181.035	101.174	82.4441	675.683	1077.84	LOC110725245	NW_018742810.1	1361920	1363335	-	1157	protein_coding	delta(7)-sterol-C5(6)-desaturase-like	-
110684478	0	0	0	0.514273	1.15339	1.90632	0.912177	0	0	LOC110684478	NW_018743697.1	2896181	2897242	-	1062	protein_coding	aspartyl protease UND-like	-
110688216	12.849	8.89488	9.43942	20.7234	23.2879	19.2732	19.4046	13.9666	11.9511	LOC110688216	NW_018743920.1	6623126	6627697	+	1511	protein_coding	NADH--cytochrome b5 reductase 1-like	FAD_binding_6
110719608	36.7015	32.6813	30.2579	56.8914	50.4574	53.2084	48.3789	44.0352	39.1833	LOC110719608	NW_018742484.1	6885434	6887719	+	1120	protein_coding	reticulon-like protein B2%2C transcript variant X2	-
110704949	2.83156	2.92993	2.65969	5.50261	5.36235	5.13255	4.30106	3.7929	3.73807	LOC110704949	NW_018744874.1	248698	255469	+	1952	protein_coding	BRCA1-associated protein%2C transcript variant X1	-
110693181	4.16736	4.37338	4.88617	8.63735	8.35611	7.34624	6.58464	5.92006	5.8446	LOC110693181	NW_018744143.1	1045540	1054682	-	2452	protein_coding	ABC1 family protein C21C3.03%2C mitochondrial-like	ABC1
110719553	1.21225	0.59892	0.275746	4.31154	3.68669	3.1613	3.18385	0.507177	0.380578	LOC110719553	NW_018742484.1	6046354	6049702	-	2069	protein_coding	two-component response regulator-like APRR1	CCT
110734132	0.344782	0.227435	0.0907506	1.3514	1.15133	1.78907	1.26699	0.432747	0.306171	LOC110734132	NW_018743212.1	2574882	2576888	-	1886	pseudogene	-	-
110682278	7.09021	5.92242	7.42561	3.88418	3.35494	2.90555	2.90568	5.08968	6.88866	LOC110682278	NW_018743574.1	5334994	5346318	-	3734	protein_coding	uncharacterized LOC110682278	-
110723158	23.6073	15.0116	18.1698	1.00279	5.65972	2.31349	0	1.72235	5.38876	LOC110723158	NW_018742720.1	2294910	2299791	-	1997	protein_coding	UPF0481 protein At3g47200-like%2C transcript variant X2	-
110740044	35.2291	37.2541	33.4217	66.8366	51.4002	69.4596	63.7553	46.2343	40.6514	LOC110740044	NW_018743518.1	1085160	1088285	-	2890	protein_coding	transcription factor GTE7-like	Bromodomain
110705789	8.71211	7.53946	6.44654	15.291	12.7397	15.1626	15.4705	8.03644	8.06694	LOC110705789	NW_018744878.1	6042872	6049444	+	1770	protein_coding	solute carrier family 25 member 44-like	Mito_carr
novel.297	2.42511	2.15103	0.858303	10.5258	5.56772	8.13113	6.62967	3.04383	2.83377	-	NW_018742684.1	1593613	1598905	+	1130	-	-	-
110684131	19.8719	16.1835	19.1098	37.5627	30.1893	47.6998	34.175	23.838	21.9756	LOC110684131	NW_018743697.1	1816140	1823027	+	3908	protein_coding	calcium-transporting ATPase 4%2C endoplasmic reticulum-type-like	E1-E2_ATPase
110705416	4.84283	5.11048	5.57675	10.0661	9.23555	8.85678	6.08327	7.21807	5.10017	LOC110705416	NW_018744878.1	1109595	1118591	-	1688	protein_coding	probable magnesium transporter NIPA9	-
110696939	2.38709	3.11369	2.78302	0.68719	0.533492	0.859147	1.18138	1.57423	2.37779	LOC110696939	NW_018744420.1	759010	765618	+	1148	protein_coding	uncharacterized LOC110696939%2C transcript variant X1	-
110737759	75.6482	92.2278	111.142	188.922	186.34	164.826	171.816	122.1	127.357	LOC110737759	NW_018743331.1	3002159	3006372	+	1387	protein_coding	malate dehydrogenase%2C mitochondrial-like	-
110694414	8.5085	15.5479	19.3275	4.72073	2.30533	1.53061	2.8361	6.94885	11.5264	LOC110694414	NW_018744239.1	6941337	6942930	+	1594	protein_coding	serine carboxypeptidase-like 50	Peptidase_S10
110727422	23.8056	20.3262	18.2309	46.5904	32.7923	44.3213	38.5227	24.5949	23.6378	LOC110727422	NW_018742205.1	780895	785351	+	2394	protein_coding	NAC domain-containing protein 14-like	NAM
110723899	14.3391	19.9291	36.5964	5.45294	7.6779	4.15654	1.66627	8.55786	14.2445	LOC110723899	NW_018742733.1	3634543	3635666	-	1124	protein_coding	uncharacterized LOC110723899	-
110689008	2.74121	3.35849	5.83852	1.19621	1.40639	1.31737	1.09009	2.00242	2.70775	LOC110689008	NW_018743946.1	3476508	3485148	-	8472	lncRNA	uncharacterized LOC110689008	-
110717811	2.03553	1.82286	1.22741	5.70576	4.03715	5.12901	4.21971	2.55486	2.50969	LOC110717811	NW_018745684.1	1224468	1228067	-	1255	protein_coding	ras-related protein RABH1e	Ras
110721209	37.5746	41.6405	35.9701	60.0507	57.7694	66.4867	60.8744	47.8913	49.1518	LOC110721209	NW_018742607.1	874885	880094	-	958	protein_coding	translocon-associated protein subunit beta-like	-
110693260	5.90548	4.64899	6.9084	2.082	2.88405	1.92067	1.47716	3.17664	4.06112	LOC110693260	NW_018744143.1	2484803	2495890	+	2973	protein_coding	2-succinylbenzoate--CoA ligase%2C chloroplastic/peroxisomal-like%2C transcript variant X1	AMP-binding
110702573	6.17459	4.78216	2.17387	0.565221	0.848593	1.20876	3.90993	1.62896	1.13345	LOC110702573	NW_018744693.1	2534714	2537075	+	2362	protein_coding	AT-hook motif nuclear-localized protein 22-like	-
110714128	1.33202	1.19702	1.01624	0.453996	0.396702	0.212673	0.483158	0.893045	1.30909	LOC110714128	NW_018745454.1	5542531	5555150	+	5614	protein_coding	DEAD-box ATP-dependent RNA helicase FANCM-like%2C transcript variant X1	Helicase_C
110695322	0.85733	0.724476	1.14599	3.55803	2.20653	4.50906	2.17377	1.01276	0.712465	LOC110695322	NW_018744290.1	1347725	1350021	+	1842	pseudogene	-	-
110719499	0.0208096	0.0427063	0	0.407824	0.236977	0.802381	0.289347	0.0261188	0.0117595	LOC110719499	NW_018742484.1	4832002	4836681	+	4464	lncRNA	uncharacterized LOC110719499%2C transcript variant X1	-
110732547	9.18819	7.11107	4.39964	1.67861	2.10014	2.26266	1.46162	0	0	LOC110732547	NW_018743175.1	3707499	3708691	-	1193	protein_coding	glycine-rich cell wall structural protein 1.8-like	-
110692748	35.4388	32.2363	34.6804	58.4862	49.0573	58.9001	65.3449	38.7883	35.4234	LOC110692748	NW_018744128.1	1316838	1325024	+	1270	protein_coding	synapsin-1-like	-
110706704	18.2115	17.8758	17.0122	30.8253	25.5302	31.6424	28.8687	21.5773	20.352	LOC110706704	NW_018744988.1	3143001	3147508	+	1821	protein_coding	UDP-galactose transporter 1-like	-
110702668	3.70497	3.87727	3.07411	15.708	6.35302	14.7258	16.1711	4.71181	4.63104	LOC110702668	NW_018744693.1	5993894	6000644	-	1893	protein_coding	la-related protein CG11505-like%2C transcript variant X2	C2
110698733	0.0133892	0	0	0.209919	0.401248	1.78073	2.97871	0.117636	0.0302649	LOC110698733	NW_018744537.1	3959164	3962805	-	3469	protein_coding	putative receptor-like protein kinase At3g47110	Pkinase
110737782	120.244	133.561	154.869	73.0454	80.0007	59.08	102.518	123.534	87.8041	LOC110737782	NW_018743331.1	3859321	3867963	+	3461	protein_coding	phosphoenolpyruvate carboxylase 2	-
110707862	1.38753	2.36491	2.65761	0.430166	0.338292	0.604528	0.752096	1.06263	1.6745	LOC110707862	NW_018745003.1	2308406	2316306	-	1975	protein_coding	zinc finger CCCH domain-containing protein 25-like	RRM_1
110738241	3.52645	3.19004	4.67358	10.9122	8.28761	8.81598	7.54856	4.01849	3.82826	LOC110738241	NW_018743381.1	490147	493462	+	1001	protein_coding	mitochondrial import inner membrane translocase subunit PAM16 like 2-like%2C transcript variant X1	-
110722429	12.398	12.8459	16.2316	6.40028	7.53961	5.98188	6.72731	10.2855	12.2692	LOC110722429	NW_018742681.1	3742966	3752899	-	1536	protein_coding	OTU domain-containing protein At3g57810-like%2C transcript variant X2	OTU
110694222	2.27159	2.30488	2.61877	1.17721	1.14093	1.07792	2.27626	1.29018	1.86455	LOC110694222	NW_018744239.1	4252240	4258819	+	3660	lncRNA	uncharacterized LOC110694222	-
110690584	15.4824	16.2355	15.956	28.2206	23.5836	26.7994	28.3006	20.1907	19.9308	LOC110690584	NW_018742329.1	4290196	4297474	+	1230	protein_coding	vacuolar protein-sorting-associated protein 37 homolog 1-like	-
110691823	2.05291	2.76482	1.57602	9.21997	6.22907	6.23787	4.19249	0.644167	3.69781	LOC110691823	NW_018744092.1	2287020	2289321	-	724	protein_coding	glucan endo-1%2C3-beta-glucosidase 4-like	-
110683796	15.9235	15.529	14.2105	27.3302	23.2841	32.3726	24.3964	13.5294	12.1828	LOC110683796	NW_018743691.1	3769154	3774882	+	2176	protein_coding	apyrase 2-like	-
110700089	17.5689	19.5694	18.6072	41.0559	28.8141	36.3327	34.6411	25.0893	18.1113	LOC110700089	NW_018742390.1	3276294	3277406	-	1113	protein_coding	mitochondrial import inner membrane translocase subunit TIM23-2-like	-
110734227	0.42707	0.27887	0.047689	4.53145	1.70646	1.5187	0.557828	0	0.117012	LOC110734227	NW_018743212.1	538926	543055	+	3589	protein_coding	polygalacturonase At1g48100-like	-
110694207	5.84415	4.94021	3.55506	13.3803	9.17389	13.0321	13.6207	7.78925	6.51069	LOC110694207	NW_018744239.1	3821398	3826672	+	1669	protein_coding	uncharacterized LOC110694207%2C transcript variant X2	-
110715319	64.8208	60.8577	77.4688	20.1536	34.1131	15.6639	2.49535	22.257	35.0124	LOC110715319	NW_018742204.1	10455321	10458068	+	1087	protein_coding	photosynthetic NDH subunit of subcomplex B 5%2C chloroplastic-like	-
110728538	7.06661	7.61036	10.185	3.80169	3.93385	3.61883	3.92421	6.0137	6.37944	LOC110728538	NW_018742951.1	4233261	4243020	+	2123	protein_coding	uncharacterized LOC110728538	-
110721038	4.86328	7.79384	16.0416	0.785325	0.917035	0	0.075979	2.7434	4.69362	LOC110721038	NW_018742577.1	4081213	4082062	-	850	protein_coding	uncharacterized LOC110721038	-
110707211	11.2114	10.9118	14.2744	6.52099	6.47409	5.59902	5.30848	8.74224	12.1449	LOC110707211	NW_018744996.1	421454	427995	-	2494	protein_coding	transcription factor bHLH130-like	HLH
110711698	4.90745	7.37518	10.6689	2.41148	2.39472	1.31051	1.84175	4.30619	6.50351	LOC110711698	NW_018745281.1	963059	965197	-	2139	protein_coding	cytochrome P450 94A1-like	p450
110715231	4.26758	5.63504	4.83559	10.2869	8.84331	10.7592	10.3037	7.55704	5.04754	LOC110715231	NW_018742204.1	10434344	10439618	+	1404	protein_coding	uncharacterized LOC110715231	-
110710702	1.92519	1.76668	2.42242	0.981581	0.919353	0.874652	0.827	1.20818	1.59208	LOC110710702	NW_018745177.1	532235	538930	-	5935	lncRNA	uncharacterized LOC110710702%2C transcript variant X1	-
110715726	4.11861	3.97939	5.92675	1.68894	2.19826	1.61276	1.23312	2.67903	3.38071	LOC110715726	NW_018745533.1	3193290	3198175	-	3090	protein_coding	pentatricopeptide repeat-containing protein At4g30825%2C chloroplastic-like	-
110713965	76.5576	59.9626	47.0467	19.4907	31.6784	21.6592	24.0195	44.2829	46.7536	LOC110713965	NW_018745454.1	820006	822035	+	2030	protein_coding	protein ASPARTIC PROTEASE IN GUARD CELL 1-like	-
110718305	1.51592	1.5661	2.01404	0.687143	0.581	0.749154	0.759959	1.65676	1.92309	LOC110718305	NW_018745684.1	1654276	1667250	-	4504	protein_coding	DNA mismatch repair protein MLH3-like%2C transcript variant X2	-
110736967	31.9359	21.5102	18.6377	74.7985	49.327	53.9616	42.1954	14.8414	11.1831	LOC110736967	NW_018743292.1	10359431	10362276	+	2455	protein_coding	heavy metal-associated isoprenylated plant protein 32-like	HMA
110706309	24.5305	28.0597	42.7272	11.9529	14.0599	9.17611	10.7637	20.0633	24.4292	LOC110706309	NW_018744955.1	80667	84707	+	1386	protein_coding	uncharacterized LOC110706309	-
110688089	2.26266	1.98341	2.09493	3.89211	3.69364	3.55813	2.9722	2.49743	2.18459	LOC110688089	NW_018742309.1	2829797	2838736	-	4085	protein_coding	BTB/POZ domain-containing protein At3g09030-like%2C transcript variant X2	K_tetra
110696608	4.33686	4.08121	4.49901	7.31028	7.35359	8.41318	7.02999	4.20236	3.40312	LOC110696608	NW_018744367.1	6216636	6222175	-	2067	protein_coding	F-box protein At3g12350-like	F-box
110728121	15.3718	15.168	17.84	31.6425	25.2757	33.5771	29.6258	21.5607	19.7062	LOC110728121	NW_018742914.1	7679930	7683264	+	1260	protein_coding	cyclin-dependent kinase inhibitor 3-like	-
110719657	7.62697	8.7377	1.24704	0.712956	0.684555	0.87936	3.08794	0.860122	0.258169	LOC110719657	NW_018742484.1	7551763	7556036	-	3660	protein_coding	probable WRKY transcription factor 41	-
110722720	1.74342	3.92793	5.60975	0.94084	0.545186	0.677739	0.184445	1.92659	5.48289	LOC110722720	NW_018742684.1	1927162	1929819	+	2451	lncRNA	uncharacterized LOC110722720	-
110682968	12.3713	12.6005	12.858	20.4911	18.7565	23.7259	23.7921	16.722	14.892	LOC110682968	NW_018743616.1	280572	286480	+	2538	protein_coding	uncharacterized protein At1g04910-like	-
110737134	33.9474	33.1519	30.9311	46.822	45.3605	46.9994	43.7829	40.8937	36.2572	LOC110737134	NW_018743292.1	13347877	13358084	+	2040	protein_coding	flowering locus K homology domain-like%2C transcript variant X1	KH_1
110718238	2.05267	2.50961	2.54816	0.941503	0.418822	0.610139	0.30363	1.06892	1.50548	LOC110718238	NW_018745684.1	1057860	1063171	+	2127	protein_coding	uncharacterized LOC110718238%2C transcript variant X1	-
110700438	6.43259	6.44529	6.46046	13.348	10.0695	11.2279	9.99642	6.98141	6.13682	LOC110700438	NW_018744626.1	2309370	2319850	-	2455	protein_coding	protease Do-like 9	-
110686717	2.2081	2.58192	1.73458	4.36094	5.78624	5.33741	2.24913	3.4482	3.56927	LOC110686717	NW_018743893.1	1362681	1368779	+	1809	pseudogene	-	-
110724657	33.44	33.003	18.1846	87.6274	56.3575	90.5528	69.7777	17.8097	12.6692	LOC110724657	NW_018742770.1	2246840	2247821	-	982	protein_coding	calcium-binding allergen Ole e 8-like	-
110702900	10.1943	12.5891	9.56123	19.3591	17.8802	22.0581	19.9158	12.9191	16.2105	LOC110702900	NW_018742393.1	1105803	1109505	-	2351	protein_coding	protein PNS1-like	-
110688582	3.61915	3.68829	4.39484	1.50795	2.21365	1.75984	2.00601	3.1663	3.27973	LOC110688582	NW_018742309.1	5518169	5549627	+	5634	protein_coding	nuclear pore complex protein NUP160-like%2C transcript variant X1	-
110690542	14.0582	12.8388	14.5191	24.986	22.5586	32.9927	26.7041	16.2149	17.6821	LOC110690542	NW_018744041.1	2337943	2343742	-	2283	protein_coding	F-box only protein 6-like	F-box
110701073	30.4774	31.9081	27.8352	49.5906	45.6337	45.7517	48.6321	31.6188	32.7296	LOC110701073	NW_018744633.1	3627788	3631879	+	826	protein_coding	acyl carrier protein 2%2C mitochondrial-like	PP-binding
110735990	0	0	0	1.09411	0.466068	0.50139	0.207927	0	0	LOC110735990	NW_018743292.1	13206363	13207952	-	1553	pseudogene	-	-
110733605	8.25039	8.0558	9.5799	28.1273	15.5921	18.2832	15.684	9.69192	10.2279	LOC110733605	NW_018743199.1	4199889	4204538	-	3603	protein_coding	myosin-9-like%2C transcript variant X2	-
110735510	15.5557	16.7516	20.8965	9.08467	9.75174	8.38556	6.76393	8.72733	15.2203	LOC110735510	NW_018743284.1	474363	480212	-	1690	protein_coding	nudix hydrolase 10-like	NUDIX
110696500	8.6114	7.38898	8.57146	4.42927	2.66966	3.42936	4.50733	6.02539	7.18756	LOC110696500	NW_018744367.1	1265366	1273968	+	1877	protein_coding	lysosomal Pro-X carboxypeptidase-like%2C transcript variant X1	Peptidase_S28
110688332	10.2813	10.6356	8.11116	19.6213	15.8314	21.1441	34.2863	15.4923	9.95095	LOC110688332	NW_018743920.1	7599776	7603720	-	1667	protein_coding	probable sugar phosphate/phosphate translocator At3g11320	-
110704330	15.6549	16.7275	16.8454	27.8065	26.5203	23.5453	22.9366	19.0535	22.7135	LOC110704330	NW_018744830.1	849654	857054	+	2154	protein_coding	DEAD-box ATP-dependent RNA helicase 38-like	DEAD
110682116	4.68274	5.82947	2.71537	14.6276	9.77342	16.5774	18.5418	5.5791	3.27754	LOC110682116	NW_018743574.1	3643620	3647203	+	1954	protein_coding	aspartyl protease family protein 1-like	-
110715206	14.1113	15.0187	14.9684	22.1527	25.8585	30.2465	25.0967	13.0709	12.4869	LOC110715206	NW_018745485.1	85526	87799	+	2123	protein_coding	uncharacterized LOC110715206	-
110720371	1.51162	1.10793	0.576631	3.81499	2.81368	4.35474	4.34725	1.43769	0.689738	LOC110720371	NW_018742556.1	717854	722889	-	4947	protein_coding	LEAF RUST 10 DISEASE-RESISTANCE LOCUS RECEPTOR-LIKE PROTEIN KINASE-like 2.4	-
110703734	29.1078	33.2978	33.2731	68.5085	52.839	53.7006	51.8981	40.5545	31.5596	LOC110703734	NW_018744757.1	1352616	1358734	-	667	protein_coding	uncharacterized LOC110703734	-
110701930	12.6545	12.2371	13.4796	7.93603	8.08217	7.35438	7.12262	10.7751	13.8215	LOC110701930	NW_018744662.1	1241259	1245721	-	2294	protein_coding	TBC1 domain family member 2A-like	TBC
110704807	6.01011	6.14712	5.0888	9.96156	9.18626	10.6517	10.2228	7.37259	5.6715	LOC110704807	NW_018744858.1	2298725	2306734	-	2388	protein_coding	U3 small nucleolar RNA-associated protein 6 homolog	-
110705595	14.0176	15.8041	12.3603	36.6861	22.8608	42.2602	26.0284	11.3892	10.3797	LOC110705595	NW_018744878.1	3779758	3782865	+	2114	protein_coding	protein NRT1/ PTR FAMILY 1.1-like	-
110700599	16.6543	16.4564	15.8351	28.287	23.587	29.092	30.6186	22.7614	19.2061	LOC110700599	NW_018744626.1	4337870	4347300	-	1506	protein_coding	uncharacterized LOC110700599	-
110705448	8.53726	11.0418	9.6098	19.3314	15.9595	21.4453	21.7946	12.3692	7.81831	LOC110705448	NW_018744878.1	1819495	1823557	+	1692	protein_coding	protein REVERSION-TO-ETHYLENE SENSITIVITY1-like	-
110691392	9.96501	19.6707	4.77161	1.04818	1.97401	2.40676	7.16275	3.28584	1.09761	LOC110691392	NW_018744080.1	408660	410718	-	1100	lncRNA	uncharacterized LOC110691392	-
110710275	13.9515	15.8571	15.2919	8.3403	9.17565	7.19904	6.58674	13.1241	13.9071	LOC110710275	NW_018745170.1	197088	198695	+	1608	protein_coding	solute carrier family 25 member 44-like	Mito_carr
110700058	78.814	86.5677	85.2549	163.198	126.342	134.053	136.394	134.267	90.5941	LOC110700058	NW_018742390.1	2515586	2518661	+	795	protein_coding	copper transport protein ATX1-like	-
110720117	0.201477	0.110261	0.11549	1.17578	0.531332	0.810634	0.354847	0.168586	0	LOC110720117	NW_018742204.1	16302650	16306107	+	3458	protein_coding	eukaryotic translation initiation factor 2 subunit beta-like	-
110732457	53.6953	50.2676	50.7071	76.6852	70.8573	76.12	74.4287	63.5779	60.6863	LOC110732457	NW_018743175.1	2763611	2766584	-	1115	protein_coding	ATP synthase subunit delta'%2C mitochondrial-like	-
110701362	2.70242	2.05675	2.32833	4.53479	4.14527	3.93642	3.56168	2.62028	2.61278	LOC110701362	NW_018744633.1	6721080	6731673	-	7253	protein_coding	LEAF RUST 10 DISEASE-RESISTANCE LOCUS RECEPTOR-LIKE PROTEIN KINASE-like 2.1%2C transcript variant X6	Pkinase
110712353	14.2623	13.2879	14.9761	23.0204	22.0893	21.1592	23.7269	17.5208	17.7454	LOC110712353	NW_018745323.1	2032771	2037518	+	1840	protein_coding	serine/threonine-protein kinase AFC2-like%2C transcript variant X1	Pkinase
110733850	26.7775	24.5883	25.6733	38.2954	36.8228	38.8543	34.7374	28.2211	26.0881	LOC110733850	NW_018743204.1	1338089	1341643	+	1320	protein_coding	uncharacterized LOC110733850	-
110731869	0.275548	0.441789	0.148077	1.10253	1.54831	3.38757	3.4961	0.648467	0.116784	LOC110731869	NW_018743099.1	2213490	2220140	+	2697	protein_coding	3-ketoacyl-CoA thiolase 2%2C peroxisomal-like	-
110706591	10.4919	9.28525	10.8565	24.7057	16.3248	26.4761	30.6399	14.0743	12.4356	LOC110706591	NW_018744988.1	1513592	1517984	+	1545	protein_coding	probable protein phosphatase 2C 10	PP2C
110695620	37.3398	35.7785	44.8265	22.0979	21.6002	17.8125	16.8239	24.168	34.7022	LOC110695620	NW_018744304.1	1428435	1429148	-	714	protein_coding	ferredoxin-thioredoxin reductase%2C variable chain%2C chloroplastic-like	-
110699570	14.2378	12.8413	11.491	29.6988	20.51	30.9079	21.6795	13.0808	13.0772	LOC110699570	NW_018744593.1	337235	340123	-	1132	protein_coding	ESCRT-related protein CHMP1B-like	ESCRT-III
110739645	26.2518	23.2346	23.6658	38.2688	34.5042	37.5473	33.9782	27.7845	25.6629	LOC110739645	NW_018743510.1	36066	44404	-	2201	protein_coding	long chain base biosynthesis protein 2a-like	Aminotran_1_2
110706933	7.63629	7.98642	6.85447	13.3483	11.5177	12.4267	13.2723	10.4271	8.84391	LOC110706933	NW_018744991.1	2296817	2308833	+	2214	protein_coding	putative membrane-bound O-acyltransferase C24H6.01c%2C transcript variant X2	MBOAT
110713116	71.2871	98.9423	127.07	45.4269	36.2218	25.7341	38.3915	79.2891	93.3938	LOC110713116	NW_018745410.1	4252044	4260284	-	1408	protein_coding	ACT domain-containing protein ACR11-like	-
110709709	20.979	22.0286	23.2393	14.8081	14.5986	14.0746	22.578	21.2362	17.1967	LOC110709709	NW_018745080.1	1583018	1586581	-	3135	protein_coding	transport inhibitor response 1-like protein	-
110702630	44.2252	42.5741	27.9224	95.8553	74.9874	74.9289	41.4704	92.9429	80.1179	LOC110702630	NW_018742393.1	862416	867434	+	1087	protein_coding	nuclear transcription factor Y subunit A-4-like%2C transcript variant X2	CBFB_NFYA
110709684	11.7123	15.7034	26.2379	4.93737	6.84318	4.22354	2.1987	8.10711	13.1463	LOC110709684	NW_018745080.1	1245663	1257615	-	1733	protein_coding	28 kDa ribonucleoprotein%2C chloroplastic-like%2C transcript variant X1	RRM_1
110722832	23.7711	24.392	32.5615	11.3204	14.8266	10.3317	8.24072	19.0012	24.3178	LOC110722832	NW_018742684.1	3218943	3224028	-	1442	protein_coding	flavonol synthase/flavanone 3-hydroxylase-like	2OG-FeII_Oxy
110701205	6.61909	10.479	3.11277	17.0983	37.5413	50.7692	51.6447	6.50384	4.83051	LOC110701205	NW_018744633.1	4849669	4852079	+	1228	protein_coding	galactinol synthase 2-like	Glyco_transf_8
110720332	5.94203	4.91393	5.23303	10.693	8.77395	9.0038	7.63851	5.50808	4.54348	LOC110720332	NW_018742556.1	265343	270115	-	2900	protein_coding	stress response protein nst1-like%2C transcript variant X1	-
110699515	28.5052	32.1366	30.5146	50.6973	44.5417	51.7326	42.8087	35.8444	39.3558	LOC110699515	NW_018744589.1	232444	235693	-	875	protein_coding	uncharacterized LOC110699515	-
110689215	3.32016	3.03369	2.82449	1.37953	1.74387	1.50789	1.35396	2.23823	2.30715	LOC110689215	NW_018743955.1	4325803	4329848	-	3959	protein_coding	gamma-tubulin complex component 3-like	-
110688679	31.8316	33.8905	29.7718	48.3163	48.0083	54.759	54.168	43.3475	37.622	LOC110688679	NW_018743937.1	182260	187708	-	893	protein_coding	ubiquitin-fold modifier-conjugating enzyme 1	-
110738140	6.17237	10.8304	11.0692	25.9672	21.309	22.0749	23.9877	11.7369	10.9174	LOC110738140	NW_018743373.1	1596270	1597774	-	1505	protein_coding	dof zinc finger protein DOF3.1-like	zf-Dof
110715069	3.80962	5.54007	6.10495	1.94479	2.02627	1.26886	1.15764	2.46995	4.33414	LOC110715069	NW_018745470.1	1231720	1237491	-	1841	protein_coding	uncharacterized LOC110715069	-
110703918	22.4854	22.995	19.8542	12.4633	13.7037	13.1575	16.3166	20.4301	19.4661	LOC110703918	NW_018744790.1	943135	950558	+	1227	protein_coding	ubiquitin-conjugating enzyme E2 27-like%2C transcript variant X2	UQ_con
110683814	11.707	10.2232	9.72615	5.86675	5.04627	6.3628	7.2749	8.68041	8.97185	LOC110683814	NW_018743691.1	4022671	4026366	+	2317	protein_coding	glucan endo-1%2C3-beta-glucosidase 5-like	Glyco_hydro_17
110685230	37.7057	27.9133	17.388	88.6398	63.888	72.0332	94.2428	36.927	25.9523	LOC110685230	NW_018743792.1	6437981	6438814	-	712	protein_coding	uncharacterized LOC110685230	-
110729023	2.21041	2.61933	2.25965	1.06202	1.11115	1.11567	1.11041	1.95099	1.8535	LOC110729023	NW_018742966.1	1407346	1416908	+	3257	protein_coding	membrane-bound transcription factor site-2 protease homolog	Peptidase_M50
110733464	40.0002	44.6532	55.0722	19.7176	22.7744	12.3909	10.5939	22.3748	40.9578	LOC110733464	NW_018743199.1	2487546	2490371	+	951	protein_coding	uncharacterized LOC110733464	-
110719881	62.2465	57.4199	51.7296	92.9248	88.6147	114.156	98.8202	54.0525	44.3724	LOC110719881	NW_018742512.1	16654	19234	+	879	protein_coding	calmodulin	-
110704827	13.8233	12.4886	13.851	22.7343	20.4157	27.183	32.2235	18.2773	15.711	LOC110704827	NW_018744858.1	3139626	3170542	-	2389	protein_coding	diacylglycerol kinase 5-like%2C transcript variant X1	-
110732628	0.855809	1.06976	1.37613	0.223627	0.317089	0.278248	0.108178	0.488251	0.615512	LOC110732628	NW_018743175.1	4560799	4563783	+	2985	pseudogene	-	-
110705412	40.8559	43.5541	43.6979	66.8672	58.6121	67.2673	68.0628	51.4629	51.1934	LOC110705412	NW_018744878.1	1074029	1078726	-	2542	protein_coding	eukaryotic initiation factor 4A-9-like%2C transcript variant X1	DEAD
110731687	39.4906	38.1426	32.5394	76.3831	58.4568	62.5126	54.9095	42.2456	28.5106	LOC110731687	NW_018743074.1	2023034	2025862	-	661	protein_coding	uncharacterized LOC110731687	-
110711156	0.712136	1.1367	0.161987	3.65277	3.79401	5.92506	3.7407	0.297941	0.387522	LOC110711156	NW_018745240.1	1934741	1936501	-	1761	protein_coding	NDR1/HIN1-like protein 6	-
110685940	7.19273	6.40835	8.30938	3.91339	4.29883	3.63226	4.94388	4.64178	6.47112	LOC110685940	NW_018743850.1	2728144	2744453	+	4559	protein_coding	uncharacterized LOC110685940%2C transcript variant X1	-
110719858	9.30754	9.40452	9.03162	5.64897	5.30702	4.07993	5.61584	10.6911	10.3584	LOC110719858	NW_018742493.1	313097	317258	-	3588	protein_coding	protein indeterminate-domain 7-like	-
110691440	65.8434	66.1142	54.0395	93.2109	103.604	102.492	92.0683	94.488	69.7965	LOC110691440	NW_018744080.1	1742187	1742811	+	625	protein_coding	uncharacterized LOC110691440	-
110689626	0.642422	0.39552	0.263033	2.07037	1.36048	2.2497	1.96516	0.618181	0.774468	LOC110689626	NW_018743975.1	295660	297828	+	2169	pseudogene	-	-
110682241	2.92674	2.19745	2.48433	0.746117	1.02683	0.930774	1.25723	1.58286	1.72113	LOC110682241	NW_018743574.1	4990448	4995346	-	1952	protein_coding	cell division cycle-associated protein 7-like	-
110714878	28.3218	31.6942	44.7713	111.117	69.904	75.5904	70.7043	41.157	42.5418	LOC110714878	NW_018745461.1	1961310	1974808	+	2806	protein_coding	protein ZINC INDUCED FACILITATOR-LIKE 1-like%2C transcript variant X1	MFS_1
110689147	11.7175	11.0939	10.4607	22.6481	18.9693	18.7661	27.882	16.2231	5.80237	LOC110689147	NW_018743955.1	1050954	1051722	-	769	protein_coding	uncharacterized LOC110689147	-
110699671	0.773127	0.762807	0.803548	0.213677	0.142579	0.1994	0.372112	0.391882	0.756161	LOC110699671	NW_018744593.1	3211330	3215410	+	3124	protein_coding	non-functional pseudokinase ZED1-like%2C transcript variant X1	Pkinase
110683344	5.02296	3.72476	2.41047	9.00698	8.69041	12.1594	11.9466	3.89243	2.66609	LOC110683344	NW_018743669.1	149919	159721	+	4568	protein_coding	L-type lectin-domain containing receptor kinase IV.1-like%2C transcript variant X4	Pkinase_Tyr
110731697	14.019	13.5144	13.7079	25.739	20.9619	20.8426	17.7998	16.3917	14.6976	LOC110731697	NW_018743074.1	2178166	2187239	+	2518	protein_coding	CDPK-related kinase 3-like	Pkinase
110694399	8.16453	7.2235	7.35434	3.22385	4.13229	2.79831	1.96774	5.69308	5.53652	LOC110694399	NW_018744239.1	6554520	6556206	-	1280	protein_coding	F-box protein SKIP28-like	-
110733414	471.79	409.543	466.087	643.914	652.2	687.98	627.3	272.721	177.791	LOC110733414	NW_018743199.1	1860873	1864027	-	1339	protein_coding	probable aquaporin PIP1-4	-
110695213	24.6618	25.3885	23.1766	39.7903	33.8548	40.0177	38.7101	31.6355	27.5544	LOC110695213	NW_018744290.1	1908281	1915775	+	2309	protein_coding	RNA-binding protein 39-like%2C transcript variant X1	RRM_1
novel.442	2.61057	3.07427	2.94836	1.23612	1.19713	1.44903	1.68094	2.33101	2.37621	-	NW_018742931.1	931712	934454	-	2651	-	-	-
110707423	0.0416566	0.0427446	0.0511676	1.30621	0.299608	0.907853	0.434409	0.0261422	0.0706203	LOC110707423	NW_018745000.1	2023696	2025925	-	2230	protein_coding	putative clathrin assembly protein At1g25240	-
110682402	125.011	141.872	137.632	91.9201	84.4221	85.069	97.9246	118.673	110.767	LOC110682402	NW_018743574.1	6895055	6897365	+	645	protein_coding	uncharacterized protein At2g23090-like	-
110735000	3.26105	2.56439	4.02433	1.13484	1.04121	1.49873	1.54675	2.40992	2.42838	LOC110735000	NW_018743252.1	1400831	1411818	-	3048	protein_coding	condensin-2 complex subunit H2-like	-
110710477	7.56916	6.00165	7.74779	2.97178	3.09318	3.9734	3.90682	5.01404	5.48707	LOC110710477	NW_018745170.1	2316496	2320644	-	2430	protein_coding	glucan endo-1%2C3-beta-glucosidase 5-like	Glyco_hydro_17
110704812	24.9253	22.3749	26.2717	37.7314	36.4581	36.9192	36.2115	25.2747	25.9832	LOC110704812	NW_018744858.1	2402975	2410252	-	2784	protein_coding	DEAD-box ATP-dependent RNA helicase 37-like%2C transcript variant X1	DEAD
110700147	23.3426	26.6408	45.4586	10.0751	13.6695	9.15091	4.13988	15.7701	24.9685	LOC110700147	NW_018744620.1	989051	1008305	-	1560	protein_coding	tyrosine aminotransferase-like	Aminotran_1_2
110689844	0.819655	0.560708	1.78986	0	0	0.0508927	0.379895	0.028577	0	LOC110689844	NW_018743977.1	533060	535099	+	2040	protein_coding	basic proline-rich protein-like	-
110728173	14.6696	10.2907	3.71972	37.356	35.028	46.3723	60.4261	14.9568	16.8018	LOC110728173	NW_018742914.1	8373656	8375766	+	1181	protein_coding	allene oxide cyclase%2C chloroplastic-like	-
110719983	5.80589	6.2554	5.22976	10.0297	9.8595	11.5357	10.4497	8.25876	7.10862	LOC110719983	NW_018742523.1	2405926	2427825	-	1440	protein_coding	uncharacterized LOC110719983%2C transcript variant X2	DnaJ
110700547	2.48951	3.68582	3.80055	13.4286	6.48004	11.7653	8.99996	4.86554	4.38123	LOC110700547	NW_018744626.1	3704588	3710062	+	1306	protein_coding	tRNase Z TRZ1-like	-
110694159	49.5982	47.7931	42.5768	79.4083	66.44	77.1422	102.635	70.0541	50.8844	LOC110694159	NW_018744239.1	2894454	2898804	-	1076	protein_coding	uncharacterized protein At4g28440-like	-
110711700	3.06951	2.66135	2.63047	5.22282	5.04859	5.55805	3.97021	3.73317	2.87751	LOC110711700	NW_018745281.1	2929834	2932550	-	1952	lncRNA	uncharacterized LOC110711700%2C transcript variant X2	-
110736797	28.7666	29.9102	26.0607	46.6369	41.586	43.3656	34.085	27.4093	37.2105	LOC110736797	NW_018743292.1	7707077	7708886	-	972	protein_coding	dnaJ homolog subfamily B member 3-like	DnaJ
110723302	51.3945	69.6985	103.916	27.4904	31.9899	20.7512	21.9725	39.5588	52.5273	LOC110723302	NW_018742726.1	2374186	2375781	+	1596	protein_coding	lon protease 2-like	-
110725324	12.0841	12.0497	16.2453	27.4964	22.5225	30.6624	26.5079	16.6987	14.132	LOC110725324	NW_018742810.1	2228843	2237337	-	3540	protein_coding	oxysterol-binding protein-related protein 1C-like	-
110723914	12.4399	14.6722	14.9875	34.3742	27.2815	22.6926	13.8509	20.22	19.9581	LOC110723914	NW_018742733.1	3786003	3790380	+	1949	protein_coding	uncharacterized LOC110723914	-
110683376	12.7061	12.5524	11.887	6.80108	8.1119	6.61113	8.75132	12.1762	13.2907	LOC110683376	NW_018743669.1	363567	369410	-	1963	protein_coding	probable serine/threonine-protein kinase BSK3	Pkinase_Tyr
110737922	17.8932	19.3901	18.0758	30.3694	29.3671	38.5942	32.2039	23.6652	20.6954	LOC110737922	NW_018743331.1	10352066	10353176	-	1111	protein_coding	mitochondrial import inner membrane translocase subunit TIM23-2-like	-
110725171	5.15551	3.75431	1.10894	13.006	14.3821	31.4384	14.0726	4.92022	4.56473	LOC110725171	NW_018742810.1	526012	529697	+	1955	protein_coding	probable WRKY transcription factor 41	-
110706853	0.103292	0.10599	0	1.12461	0.619094	0.654173	0.335119	0.0432151	0.0194568	LOC110706853	NW_018744991.1	994954	999486	-	2698	protein_coding	S-linalool synthase-like	-
110714323	2.64195	1.9239	2.05875	5.1962	4.39288	5.20693	3.94998	2.92377	3.11435	LOC110714323	NW_018745454.1	872025	877511	-	1635	protein_coding	uncharacterized LOC110714323%2C transcript variant X2	-
110718565	7.39207	5.02714	3.04078	16.3528	12.1606	18.2064	13.9852	5.3669	3.32614	LOC110718565	NW_018742204.1	11946034	11953360	+	2683	protein_coding	LEAF RUST 10 DISEASE-RESISTANCE LOCUS RECEPTOR-LIKE PROTEIN KINASE-like 1.2	Pkinase
110694209	35.5855	33.5696	48.7585	14.3187	18.4157	8.71252	1.13382	15.4749	23.3718	LOC110694209	NW_018744239.1	3859188	3862077	+	1424	protein_coding	photosynthetic NDH subunit of subcomplex B 5%2C chloroplastic-like%2C transcript variant X2	-
110700730	5.28109	4.33068	5.15693	11.2015	8.3966	9.06336	9.64738	2.93982	8.24127	LOC110700730	NW_018744626.1	6238084	6240805	+	2102	protein_coding	transcription factor TCP17-like%2C transcript variant X3	TCP
110718567	19.5133	21.2535	16.7258	34.8306	29.1414	37.3901	36.7205	24.3349	25.1883	LOC110718567	NW_018742461.1	1206201	1211293	-	1859	protein_coding	uncharacterized LOC110718567	-
110727055	4.28599	6.14276	8.24019	2.4651	1.89872	2.1087	2.88255	4.76551	3.21179	LOC110727055	NW_018742899.1	618075	630954	+	1994	protein_coding	probable E3 ubiquitin ligase complex SCF subunit sconB	WD40
110696289	38.3934	35.4738	33.2212	58.7682	49.9711	57.4187	59.2672	51.0553	35.9472	LOC110696289	NW_018744348.1	460081	468747	-	1932	protein_coding	227 kDa spindle- and centromere-associated protein-like%2C transcript variant X1	-
110706801	16.5434	12.463	6.22478	40.4926	28.918	50.6468	35.0572	11.5648	7.28957	LOC110706801	NW_018744991.1	83173	84498	-	1109	protein_coding	F-box protein SKIP27-like	-
110697412	0.283022	0.484023	0.424896	2.21865	1.39476	1.72215	1.13686	0.63152	0.817448	LOC110697412	NW_018744460.1	1321168	1323003	+	1477	protein_coding	peroxidase 66-like	-
110693214	6.42751	4.69068	4.49201	10.4066	9.08303	10.4348	18.6254	4.95517	3.25644	LOC110693214	NW_018744143.1	1523935	1527287	-	3353	protein_coding	receptor-like protein kinase THESEUS 1	Pkinase_Tyr
110708747	6.78021	7.34076	7.78179	4.04561	4.35178	4.21649	4.28073	7.19222	9.09098	LOC110708747	NW_018745024.1	11917994	11926228	+	2610	protein_coding	uncharacterized LOC110708747%2C transcript variant X3	3_5_exonuc
110732728	16.8589	23.0656	37.4942	9.73394	8.1653	6.09033	4.79482	12.7174	21.8446	LOC110732728	NW_018743175.1	5468658	5471367	+	1091	protein_coding	uncharacterized LOC110732728	-
110707930	9.45785	23.8633	41.854	4.9089	5.04744	4.56118	4.59371	9.269	21.0124	LOC110707930	NW_018742418.1	2306805	2307521	-	717	protein_coding	miraculin-like	-
110682037	5.23519	4.74728	6.24355	1.67021	2.59048	1.42873	0.761782	1.87193	3.7152	LOC110682037	NW_018743574.1	2838594	2841521	+	1526	protein_coding	probable plastid-lipid-associated protein 7%2C chloroplastic	-
110698528	4.40286	3.69064	3.92279	9.92498	6.76451	10.2227	8.32066	5.48725	4.45046	LOC110698528	NW_018744537.1	1167296	1170506	+	1498	protein_coding	coenzyme Q-binding protein COQ10 homolog%2C mitochondrial-like	-
110709784	6.12603	6.51687	5.97302	9.49603	9.58377	10.6181	10.9	6.42919	4.98736	LOC110709784	NW_018745080.1	2577667	2587819	-	2684	protein_coding	long chain acyl-CoA synthetase 9%2C chloroplastic-like	AMP-binding
110723287	1.82039	1.38708	1.12908	3.62645	3.30563	5.80142	5.53848	1.42519	1.05926	LOC110723287	NW_018742726.1	2211325	2218328	-	2577	protein_coding	cytokinin dehydrogenase 5-like	FAD_binding_4
110706879	43.6157	42.5024	37.5917	66.9604	59.1093	73.2082	68.0324	51.5491	46.0225	LOC110706879	NW_018744991.1	1372713	1377392	+	1460	protein_coding	clathrin light chain 2-like	-
110724772	24.76	19.2609	18.7769	35.5461	33.9741	40.6009	36.1693	22.405	19.9979	LOC110724772	NW_018742770.1	3599255	3604921	-	2373	protein_coding	uncharacterized LOC110724772%2C transcript variant X2	-
110705101	5.01153	4.87735	12.2481	0.607517	1.85797	0.981624	0.287351	3.63141	4.32101	LOC110705101	NW_018744874.1	1729401	1731587	-	899	protein_coding	protein RADIALIS-like 4	-
110729085	8.5216	8.5651	7.82365	16.4535	12.5858	15.4074	14.4774	8.98003	8.77646	LOC110729085	NW_018742969.1	343836	349498	+	1597	protein_coding	syntaxin-32-like	SNARE
110696491	22.0896	48.1256	63.6819	12.3265	7.01402	13.6367	10.4063	29.9456	18.5063	LOC110696491	NW_018744367.1	1011570	1013273	+	1024	protein_coding	heavy metal-associated isoprenylated plant protein 24-like	HMA
110688959	1.51646	0.844723	0.665251	3.45311	3.01238	3.24441	2.56039	1.7674	1.51803	LOC110688959	NW_018743946.1	1064454	1066694	+	2144	protein_coding	pheromone-processing carboxypeptidase KEX1-like%2C transcript variant X1	-
110695203	1.74613	1.94531	3.12529	0.39109	0.0598036	0.278789	0	0.56356	0.845774	LOC110695203	NW_018744290.1	1811802	1812732	+	931	protein_coding	uncharacterized LOC110695203	-
110714624	13.5797	12.4658	10.3025	24.6563	20.2481	19.8082	11.9631	16.3967	15.9496	LOC110714624	NW_018745454.1	1514904	1521472	-	2791	protein_coding	polygalacturonate 4-alpha-galacturonosyltransferase-like	Glyco_transf_8
110733688	4.23583	4.54266	6.10625	1.3259	2.43301	1.44653	1.53377	3.32283	3.27467	LOC110733688	NW_018743199.1	1561231	1578285	+	3158	pseudogene	-	-
110720861	22.5793	28.8354	25.4736	47.4571	40.673	45.7389	41.9741	33.7307	33.7018	LOC110720861	NW_018742577.1	924681	928479	+	757	protein_coding	V-type proton ATPase subunit e2	-
110682289	11.0314	12.3946	13.752	24.5045	19.1336	25.7142	17.5666	12.4794	14.3947	LOC110682289	NW_018743574.1	5544785	5549620	-	2261	protein_coding	uncharacterized membrane protein At3g27390-like	-
110686219	3.26792	2.37645	2.07684	6.66431	4.71783	7.19348	5.1563	2.12217	2.50509	LOC110686219	NW_018743850.1	7705289	7709149	+	3269	protein_coding	E3 ubiquitin-protein ligase RNF185-like%2C transcript variant X3	-
110690900	40.195	45.8872	50.0426	83.9123	79.4687	68.1469	74.6346	60.8082	54.6528	LOC110690900	NW_018744066.1	951209	960511	+	2043	protein_coding	mitochondrial-processing peptidase subunit alpha-like	-
110699267	4.49586	5.89128	5.9328	13.6926	9.79539	17.892	9.88373	5.56663	6.35151	LOC110699267	NW_018744582.1	1674075	1679632	-	1529	protein_coding	uncharacterized LOC110699267	-
110712032	45.0219	44.8853	51.1267	70.6152	69.5198	72.1275	76.777	45.592	42.0451	LOC110712032	NW_018742418.1	6952391	6955360	-	1271	protein_coding	mitochondrial outer membrane protein porin of 36 kDa	-
110711824	4.28763	4.45513	6.62892	2.24429	2.2861	1.70818	1.80544	4.48178	4.60128	LOC110711824	NW_018745286.1	5728587	5744361	-	3434	protein_coding	DNA repair protein RAD16-like	SNF2_N
110725743	77.881	99.7012	131.335	38.1268	50.5594	28.6819	23.4192	61.7714	106.951	LOC110725743	NW_018742815.1	2687073	2691754	+	990	protein_coding	NAD(P)H-quinone oxidoreductase subunit M%2C chloroplastic-like%2C transcript variant X2	-
110724589	6.72367	5.15146	5.73712	11.584	9.83297	15.5101	16.0427	7.7302	6.93035	LOC110724589	NW_018742770.1	1204743	1211300	-	5181	protein_coding	phospholipid-transporting ATPase 1-like	E1-E2_ATPase
110682750	2.72375	2.53746	2.2451	5.71255	4.98345	5.28719	6.32865	3.01382	3.2809	LOC110682750	NW_018743593.1	778475	779906	+	1296	protein_coding	uncharacterized LOC110682750	-
110704509	17.82	15.9013	18.6944	33.5866	25.8328	31.2798	22.3177	16.3467	20.7906	LOC110704509	NW_018744835.1	2024337	2030568	+	2179	protein_coding	IST1 homolog	-
110721579	26.8011	30.3631	28.4515	47.058	47.5364	41.9486	36.338	36.2264	30.1534	LOC110721579	NW_018742616.1	2026793	2031206	-	766	protein_coding	acyl carrier protein 1%2C mitochondrial-like	PP-binding
110684983	0.822436	0.90721	0.825009	0.340268	0.41078	0.298733	0.047648	0.404304	0.495742	LOC110684983	NW_018743791.1	309520	316515	-	6777	protein_coding	disease resistance protein RGA2-like%2C transcript variant X2	-
110723047	3.98285	2.88485	2.37416	9.10645	6.81045	9.62277	6.51522	3.0141	3.44226	LOC110723047	NW_018742720.1	519851	521436	-	793	protein_coding	uncharacterized LOC110723047	-
110734309	46.5682	59.9996	54.3257	90.2091	84.7492	104.182	105.823	84.2802	62.3913	LOC110734309	NW_018743212.1	1387888	1392911	+	1151	protein_coding	GTP-binding protein SAR1A-like	Arf
110692495	6.75809	7.28739	7.44327	4.52008	4.52063	4.52702	4.09334	6.76964	8.39085	LOC110692495	NW_018744113.1	2521737	2550051	-	4323	protein_coding	uncharacterized LOC110692495%2C transcript variant X3	Lipase_3
110737414	21.526	23.4965	19.9637	36.8069	34.2895	46.9859	43.4398	28.2419	27.8392	LOC110737414	NW_018743327.1	3696324	3701957	-	1286	protein_coding	vacuolar protein sorting-associated protein 60.2-like%2C transcript variant X2	ESCRT-III
110733317	12.7574	11.8028	13.3932	21.8126	20.8272	18.0156	20.7162	15.3041	14.9389	LOC110733317	NW_018743199.1	532412	541298	+	4034	protein_coding	pumilio homolog 1-like	PUF
110689818	5.07297	4.20586	4.109	9.14945	7.27086	8.11424	8.25486	5.67515	5.79578	LOC110689818	NW_018742329.1	617553	621918	-	2527	protein_coding	malate dehydrogenase%2C chloroplastic-like%2C transcript variant X2	-
110729905	20.2808	20.4025	23.6902	41.0449	32.4624	43.1996	33.8393	26.4533	20.8989	LOC110729905	NW_018743014.1	2229993	2235396	+	1168	protein_coding	vacuolar protein sorting-associated protein 32 homolog 2-like%2C transcript variant X1	ESCRT-III
novel.394	7.31551	7.1509	5.78138	3.67061	3.84885	3.50692	3.19613	5.24354	7.402	-	NW_018742861.1	1333101	1336813	-	2546	-	PF05699:hAT family C-terminal dimerisation region|PF14372:Domain of unknown function (DUF4413)	hATC
110733287	77.5873	78.3671	76.4505	115.39	125.189	105.043	86.879	87.9794	89.3823	LOC110733287	NW_018743199.1	135302	143491	+	1147	protein_coding	triosephosphate isomerase%2C cytosolic-like	-
110736840	0.124607	0.0958957	0.0573963	0.488404	0.578803	0.713727	0.368175	0	0	LOC110736840	NW_018743292.1	8276561	8280002	-	2982	protein_coding	GDSL esterase/lipase At5g03980-like	Lipase_GDSL
110698287	24.9052	23.7873	18.9149	9.55113	13.1613	8.35664	4.86975	12.6293	18.5977	LOC110698287	NW_018744504.1	222127	227978	-	1671	protein_coding	VAN3-binding protein-like	-
110686138	38.3313	36.079	23.3962	72.8334	59.7331	91.974	63.2991	31.6284	24.5223	LOC110686138	NW_018743850.1	6518406	6521698	+	1963	protein_coding	UDP-glucose 6-dehydrogenase 4-like	-
110738849	3.03846	2.41656	2.92295	1.31685	1.62075	1.57155	0.991258	1.81427	2.12823	LOC110738849	NW_018742244.1	1036247	1053294	+	9447	protein_coding	serine/threonine-protein kinase ATR-like%2C transcript variant X3	PI3_PI4_kinase
110690994	9.68014	9.14463	12.4565	20.6774	17.603	19.7731	18.4651	13.059	13.6198	LOC110690994	NW_018744066.1	2358005	2367778	-	2116	protein_coding	probable plastidic glucose transporter 2%2C transcript variant X3	Sugar_tr
110715344	1.26645	1.29953	2.13896	0.227514	0.417484	0.477705	0.0880465	0.41726	1.03772	LOC110715344	NW_018745523.1	1178677	1181813	-	2934	protein_coding	cytochrome P450 71A26-like	p450
110717240	5.06573	4.29704	3.51216	9.41296	7.85364	12.6317	12.2402	5.96253	5.69983	LOC110717240	NW_018745675.1	4337136	4345583	+	2063	protein_coding	dnaJ protein P58IPK homolog%2C transcript variant X1	DnaJ
110732286	22.3564	24.7911	38.8796	8.27099	12.5991	5.36939	1.47106	10.7974	17.3086	LOC110732286	NW_018743175.1	524966	529694	+	2678	protein_coding	oligopeptide transporter 7-like	OPT
novel.49	0.850679	2.09495	1.63005	0.177829	0.122367	0.228178	0.33119	1.19584	0.884521	-	NW_018742204.1	22965791	22967325	-	1365	-	-	-
110736130	18.5863	16.8031	19.654	33.3898	27.5354	28.8974	28.2921	21.7762	18.1475	LOC110736130	NW_018743292.1	385513	388293	-	2479	protein_coding	uncharacterized LOC110736130	-
110724776	0	0.0410864	0	0.784709	1.05595	1.56627	1.00214	0	0	LOC110724776	NW_018742770.1	3660452	3661838	-	1160	protein_coding	uncharacterized LOC110724776	SWIM
110697037	7.27965	7.45737	8.57041	14.2981	11.8573	12.731	16.898	10.0476	8.44612	LOC110697037	NW_018744460.1	82907	89530	-	3841	protein_coding	U-box domain-containing protein 33-like%2C transcript variant X2	Pkinase_Tyr
110702038	66.1254	65.9721	57.3455	96.491	94.8326	91.7117	88.6204	82.296	61.3185	LOC110702038	NW_018744662.1	2641733	2645446	+	583	protein_coding	NADH dehydrogenase [ubiquinone] 1 beta subcomplex subunit 2-like	-
110682014	2.90561	2.51381	2.79923	4.98723	4.42207	5.476	4.83227	3.27151	3.54148	LOC110682014	NW_018743574.1	2538031	2548396	-	3261	protein_coding	DNA repair protein RAD4-like	-
110691039	1.23421	1.55501	2.60984	0.551118	0.430735	0.331753	0.260675	1.05888	0.971137	LOC110691039	NW_018744066.1	2898060	2904305	+	2973	protein_coding	uncharacterized LOC110691039	-
110682755	21.9137	14.2938	8.01893	3.20534	3.53901	5.06558	11.0431	5.1147	3.71267	LOC110682755	NW_018743593.1	1127352	1143353	-	1117	protein_coding	agamous-like MADS-box protein AGL12%2C transcript variant X1	SRF-TF
110732435	46.9472	47.147	55.0041	30.5817	32.0154	27.7254	27.2608	38.251	39.4933	LOC110732435	NW_018743175.1	2440430	2443558	+	1393	protein_coding	peptide methionine sulfoxide reductase A1-like	PMSR
110687242	1.42987	1.4575	2.01223	0.55055	0.817279	0.698491	0.63858	1.14693	1.46085	LOC110687242	NW_018743919.1	790536	800593	-	9810	lncRNA	uncharacterized LOC110687242%2C transcript variant X14	-
110699493	6.77247	6.01664	5.39382	3.26169	3.60643	3.51985	3.5068	5.0777	5.99026	LOC110699493	NW_018744583.1	636450	642180	+	3628	protein_coding	kinesin-like protein KIN-14Q%2C transcript variant X1	Kinesin
110688863	5.56896	6.61668	8.49658	2.70615	3.49007	2.72984	2.82564	4.92963	4.99105	LOC110688863	NW_018743942.1	2512714	2524563	-	2377	protein_coding	prolycopene isomerase%2C chloroplastic-like%2C transcript variant X1	Amino_oxidase
110685551	7.44084	6.56148	5.42671	13.9748	11.9159	13.3187	10.9119	9.33922	7.68691	LOC110685551	NW_018743828.1	1097101	1098498	+	799	protein_coding	uncharacterized LOC110685551	-
110701278	1.90827	1.89412	1.21028	0.586635	0.672791	0.543639	0.294816	0.923612	1.1418	LOC110701278	NW_018744633.1	5696670	5705652	+	3724	protein_coding	protein CHROMATIN REMODELING 24-like	SNF2_N
110710527	12.2526	11.302	17.5585	5.70511	6.97918	5.56011	6.70591	9.10723	12.0555	LOC110710527	NW_018745174.1	1752569	1754706	+	2138	protein_coding	lycopene beta cyclase%2C chloroplastic-like	-
110700173	16.074	14.4363	10.4575	30.2777	23.9573	27.5534	19.6992	18.5247	12.78	LOC110700173	NW_018744620.1	1862480	1863892	+	1413	protein_coding	probable carboxylesterase 2	Abhydrolase_3
110733606	14.6193	12.7007	10.3167	5.81677	6.88868	6.2815	2.59031	8.08472	7.45841	LOC110733606	NW_018743199.1	4228766	4233258	+	1471	protein_coding	adenine phosphoribosyltransferase 5-like	Pribosyltran
110731480	8.87567	7.73793	6.96754	14.212	12.7593	14.3947	17.1662	9.17175	8.8622	LOC110731480	NW_018743074.1	659177	660568	-	1392	protein_coding	probable receptor-like protein kinase At5g24010	-
110712029	22.122	24.7175	41.3073	10.7761	13.2263	10.317	11.2658	18.8535	22.5946	LOC110712029	NW_018745286.1	3214951	3237220	-	2551	protein_coding	6-phosphofructo-2-kinase/fructose-2%2C6-bisphosphatase-like	-
110717317	3.36361	3.96168	4.49086	1.18464	1.43751	1.79791	1.13873	2.23937	3.37181	LOC110717317	NW_018745676.1	265194	272408	+	1588	protein_coding	putative rRNA methylase YtqB	-
110697306	7.23407	9.47788	21.833	58.8385	36.3613	55.7969	37.2556	24.4918	22.7908	LOC110697306	NW_018744460.1	3137354	3151594	-	2992	protein_coding	CSC1-like protein RXW8%2C transcript variant X2	-
110697231	16.7965	17.0785	17.2383	24.7561	23.1461	25.7846	24.4933	19.8796	21.1954	LOC110697231	NW_018744460.1	2265474	2271410	-	3346	protein_coding	two-component response regulator ARR2-like%2C transcript variant X3	Response_reg
110724577	9.85144	11.4345	12.1801	5.12031	6.96932	5.24641	4.77555	7.94593	10.915	LOC110724577	NW_018742204.1	23160331	23166270	-	4314	protein_coding	histidine kinase 1-like	Response_reg
110732611	6.00034	7.67041	10.0256	2.77157	3.72957	2.25796	2.02258	3.77828	6.21073	LOC110732611	NW_018743175.1	4438348	4447304	+	2299	protein_coding	glycerol-3-phosphate acyltransferase%2C chloroplastic-like	Acyltransferase
110729118	19.5769	18.0941	19.8031	32.9751	27.0908	32.8463	30.6899	23.0358	19.4685	LOC110729118	NW_018742969.1	735813	742867	-	1936	protein_coding	serine-threonine kinase receptor-associated protein-like	-
110702272	0	0	0	0.642322	0.561262	0.235482	0.325515	0	0	LOC110702272	NW_018744693.1	561136	563746	-	1984	pseudogene	-	-
110728045	2.30215	2.36227	1.79164	4.86759	4.08678	6.95284	4.20285	2.36012	1.62866	LOC110728045	NW_018742914.1	6261158	6269826	-	2643	protein_coding	WD repeat-containing protein 26-like	-
110696196	8.96471	12.3134	15.4335	1.8445	4.65387	1.8145	0.785193	4.60707	15.7164	LOC110696196	NW_018744311.1	1771858	1772794	+	658	protein_coding	uncharacterized LOC110696196	-
110712683	8.17168	9.05977	10.7297	4.66329	3.54667	4.19904	5.15874	6.18928	7.00633	LOC110712683	NW_018745324.1	1909802	1912951	-	989	lncRNA	uncharacterized LOC110712683%2C transcript variant X4	-
110710078	1.95454	1.07993	1.58294	0.477055	0.50206	0.576118	0.477833	0.795268	1.01954	LOC110710078	NW_018745120.1	631276	669567	-	4325	protein_coding	ATP-dependent DNA helicase SRS2-like protein At4g25120%2C transcript variant X4	UvrD-helicase
110713024	4.25276	5.22682	4.95086	15.4665	9.13052	9.41733	9.99512	5.13859	4.4119	LOC110713024	NW_018745403.1	491186	494992	-	2927	lncRNA	uncharacterized LOC110713024	-
110699161	3.21022	3.15585	2.75746	5.07412	6.05479	5.87099	12.5481	3.46571	2.6133	LOC110699161	NW_018744582.1	258190	261417	+	2069	protein_coding	protein LYK5-like	Pkinase
110720361	7.04006	5.62426	2.03648	18.4283	14.3865	28.7624	24.8247	8.96043	5.97099	LOC110720361	NW_018742556.1	763979	769149	+	3754	pseudogene	-	-
110719617	4.93287	3.82551	4.35938	7.8062	8.02079	7.13247	5.00268	7.1109	6.8263	LOC110719617	NW_018742484.1	7008663	7012894	-	2853	pseudogene	-	-
110690431	19.8898	28.3912	35.4101	7.575	13.5525	7.2898	5.37438	24.6409	37.0409	LOC110690431	NW_018744041.1	1093535	1097072	+	2884	protein_coding	probable LRR receptor-like serine/threonine-protein kinase At1g14390	Pkinase_Tyr
110691576	8.83376	7.43243	8.47462	13.5353	12.6504	14.0046	11.3265	10.0354	11.49	LOC110691576	NW_018744080.1	4358273	4363068	+	2161	protein_coding	U4/U6 small nuclear ribonucleoprotein PRP4-like protein	WD40
110700520	4.96133	5.61305	5.62532	9.8247	8.08217	9.54169	8.76556	6.40453	6.48592	LOC110700520	NW_018744626.1	3397670	3402354	-	3286	protein_coding	pentatricopeptide repeat-containing protein At1g18900-like%2C transcript variant X1	-
110701775	2.81687	1.77709	2.02475	7.11526	4.67728	13.3158	8.09453	1.54516	1.88659	LOC110701775	NW_018744659.1	155682	165695	-	2226	pseudogene	-	-
110682135	2.47574	1.98814	2.46806	0.843812	1.05376	0.962421	1.34702	1.98152	2.02759	LOC110682135	NW_018743574.1	3901313	3913377	-	2589	protein_coding	ATP-dependent DNA helicase 2 subunit KU70-like%2C transcript variant X2	SAP
110695932	76.8813	71.6396	103.28	42.2989	47.6502	37.9839	32.2506	59.6614	63.8576	LOC110695932	NW_018744311.1	510288	531762	+	2393	protein_coding	formate--tetrahydrofolate ligase-like	-
110693581	20.8292	21.1775	21.7588	36.3496	29.515	34.1966	30.1403	26.1433	21.697	LOC110693581	NW_018744151.1	2679124	2687757	-	2192	protein_coding	splicing factor 3B subunit 2-like	-
110713887	23.3893	24.1702	25.625	37.3254	34.6678	34.9389	42.5459	28.6025	28.7759	LOC110713887	NW_018745454.1	1178837	1187354	+	2242	protein_coding	dihydrolipoyllysine-residue acetyltransferase component 2 of pyruvate dehydrogenase complex%2C mitochondrial-like	Biotin_lipoyl
novel.930	2.22544	1.91525	1.30064	5.27586	3.6358	6.98025	5.83934	2.41028	1.98781	-	NW_018743920.1	5176171	5178758	-	2588	-	-	-
110730981	3.57527	3.28247	2.96624	6.51505	5.78952	6.90505	5.66893	4.01506	4.32432	LOC110730981	NW_018743051.1	627770	632045	+	1481	protein_coding	protein ABHD11-like	-
110730942	19.8074	22.369	36.3457	10.9288	11.6498	8.96339	10.4944	18.3371	20.3223	LOC110730942	NW_018742205.1	6666836	6681753	-	3637	protein_coding	pullulanase 1%2C chloroplastic-like	-
110709234	32.1681	45.8814	72.7911	18.3057	19.4731	12.6031	14.1887	29.8776	39.8101	LOC110709234	NW_018745063.1	738278	740976	+	2599	protein_coding	transcription factor TCP4-like	TCP
110684199	53.2641	51.5758	32.6639	88.8061	87.9113	107.508	91.3048	38.291	36.0969	LOC110684199	NW_018743697.1	2473359	2476551	-	2337	protein_coding	WRKY transcription factor WRKY24-like	WRKY
110683496	0.974773	1.42138	1.51242	0.379835	0.389494	0.363145	0.523125	0.880038	1.08236	LOC110683496	NW_018743669.1	1467771	1474089	-	2716	protein_coding	non-structural maintenance of chromosomes element 1 homolog	-
110717043	9.8022	8.03583	8.65526	4.26134	5.31055	3.60626	2.10989	6.02017	8.06241	LOC110717043	NW_018745650.1	4372779	4380257	-	2663	protein_coding	acyl-CoA-binding domain-containing protein 4-like	-
110684183	29.7762	29.2701	29.7746	42.8671	40.4175	44.2551	39.1407	32.5836	27.0779	LOC110684183	NW_018743697.1	2308254	2313208	+	1485	protein_coding	eukaryotic translation initiation factor 2 subunit alpha homolog	S1
110714750	6.48254	6.90901	9.68651	19.6241	13.2984	20.1107	9.08332	11.3658	11.9151	LOC110714750	NW_018745461.1	1170004	1179838	+	2780	protein_coding	probable acyl-activating enzyme 16%2C chloroplastic	AMP-binding
110702061	3.64053	3.37762	2.99979	1.5062	1.85469	1.66141	1.18112	2.55121	2.29727	LOC110702061	NW_018744662.1	2893207	2902624	-	3062	pseudogene	-	-
110683531	27.6069	28.5514	38.592	10.1733	12.5975	4.44252	2.42278	17.2226	30.2166	LOC110683531	NW_018743669.1	1751178	1752547	-	853	protein_coding	uncharacterized LOC110683531	-
110719975	27.9731	39.4953	55.6502	16.9642	17.376	14.5115	14.7947	18.4259	31.1272	LOC110719975	NW_018742204.1	15877186	15890343	-	1506	protein_coding	methionine aminopeptidase 1B%2C chloroplastic-like	Peptidase_M24
110692317	0.156125	0.360455	0	1.27488	2.66689	2.39923	0.75979	0.293935	0	LOC110692317	NW_018744100.1	1110789	1112308	+	1190	protein_coding	F-box/LRR-repeat protein 13-like	-
110698415	9.70601	11.1321	14.1253	6.5201	5.16717	4.84995	4.70639	8.71462	12.0814	LOC110698415	NW_018742381.1	2118435	2130992	+	3211	protein_coding	uncharacterized LOC110698415%2C transcript variant X1	-
110713948	34.0216	41.8581	40.5929	59.8771	66.2715	60.1154	47.7016	51.8263	51.7157	LOC110713948	NW_018745454.1	1399826	1407764	+	1955	protein_coding	synaptotagmin-4-like%2C transcript variant X1	C2
110729809	41.6148	37.5681	54.8871	8.39328	19.5586	6.41734	0.553335	11.2028	26.6006	LOC110729809	NW_018743014.1	384141	385835	-	817	protein_coding	photosynthetic NDH subunit of subcomplex B 3%2C chloroplastic-like	Fer2
novel.421	0.127252	0.130576	0	1.57945	1.67794	1.70665	0.973156	0.479155	0.575281	-	NW_018742907.1	1499177	1500019	+	730	-	-	-
110725729	6.20922	5.68973	6.31134	3.63113	3.78657	3.59101	4.7315	4.91765	4.81122	LOC110725729	NW_018742815.1	2500895	2517158	-	3426	protein_coding	ubinuclein-1-like	-
110701989	42.5285	50.2226	69.6514	16.9655	23.9011	9.57491	4.11317	16.925	35.9515	LOC110701989	NW_018744662.1	2065679	2070085	-	1209	protein_coding	50S ribosomal protein L23%2C chloroplastic-like	-
110713318	1.52286	1.49051	1.30939	5.40265	2.45738	4.39898	3.4042	1.33797	2.35662	LOC110713318	NW_018745410.1	2946427	2951685	+	3965	protein_coding	receptor-like protein kinase	Pkinase
110704488	16.6977	19.6488	23.4078	10.4076	10.5772	10.6492	11.9707	14.7666	21.4341	LOC110704488	NW_018744835.1	1621745	1625666	-	1516	protein_coding	protein OVEREXPRESSOR OF CATIONIC PEROXIDASE 3-like	Homeobox
110702606	56.0737	55.5291	47.4319	78.0225	78.6912	85.3425	83.0342	69.0828	56.5513	LOC110702606	NW_018744693.1	3132446	3135689	+	854	protein_coding	uncharacterized LOC110702606	-
novel.1089	0	0	0.144802	4.62062	3.3915	1.97629	2.62263	0.295925	0.133235	-	NW_018744239.1	9031206	9031934	+	394	-	-	-
110701677	0.59615	0.836617	1.20608	0.125996	0.241709	0.244954	0.243798	0.473155	0.53505	LOC110701677	NW_018744647.1	927866	937352	-	5298	protein_coding	uncharacterized LOC110701677%2C transcript variant X1	-
110730221	1.60837	1.98491	1.8688	0.482747	0.755563	0.510118	0.574198	1.364	3.90576	LOC110730221	NW_018743021.1	1667684	1670415	+	2137	protein_coding	NAC domain-containing protein 71-like	NAM
110724532	0.51567	0.151182	0	2.30994	2.20766	5.51627	4.35328	0.739694	0.49955	LOC110724532	NW_018742770.1	2151350	2153561	-	1261	protein_coding	uncharacterized LOC110724532	-
110691569	7.0006	5.65642	7.42756	12.5421	10.4897	12.7551	12.7066	8.73405	7.24877	LOC110691569	NW_018744080.1	4226423	4236209	-	4432	protein_coding	uncharacterized LOC110691569	DnaJ
110694131	2.45165	3.58399	4.41399	1.2286	0.603874	0.487952	0.793851	3.16145	4.55483	LOC110694131	NW_018744239.1	2515120	2518488	-	1383	lncRNA	uncharacterized LOC110694131	-
110706897	6.30333	8.04768	11.6851	2.75147	3.88243	2.02903	1.8377	4.50263	6.451	LOC110706897	NW_018744991.1	1619707	1626801	+	3198	protein_coding	endonuclease MutS2-like	Smr
novel.1364	1.04565	1.00374	0.62148	2.37977	2.87079	4.10912	4.17415	1.73579	0.914935	-	NW_018744909.1	3373	18241	+	1377	-	-	-
110695607	10.0842	9.77757	10.6546	6.5597	5.73674	5.25314	3.38655	9.33184	9.07907	LOC110695607	NW_018744304.1	165446	176248	+	2174	protein_coding	uncharacterized membrane protein At3g27390-like%2C transcript variant X2	-
110729882	11.7447	10.8822	13.0826	20.4067	18.3223	24.5883	20.2598	15.3705	14.287	LOC110729882	NW_018743014.1	1575188	1581562	-	3057	protein_coding	nuclear poly(A) polymerase 4-like	-
novel.666	3.51631	3.20045	2.89164	7.11183	5.01285	8.28171	5.22071	3.66539	2.86272	-	NW_018743292.1	7503005	7508030	-	4676	-	PF00078:Reverse transcriptase (RNA-dependent DNA polymerase)|PF17919:RNase H-like domain found in reverse transcriptase	RVT_1
110716588	6.52673	5.27519	7.90709	2.10263	2.67936	1.24905	1.11884	4.48871	2.93039	LOC110716588	NW_018742441.1	1568752	1572404	+	1039	protein_coding	uncharacterized LOC110716588	-
110728048	9.06673	9.9292	11.5276	3.94863	5.62492	3.25923	3.42816	6.45528	9.76779	LOC110728048	NW_018742914.1	6297665	6306812	+	1752	protein_coding	ribokinase-like%2C transcript variant X1	PfkB
110730170	12.0564	11.1032	9.10757	5.19812	6.25058	5.35612	3.39465	7.56615	10.1514	LOC110730170	NW_018743021.1	1022887	1024427	-	1541	protein_coding	RING-H2 finger protein ATL52-like	-
110729145	4.03363	4.21333	5.42927	14.3269	7.75948	12.5525	11.5529	4.21389	4.4769	LOC110729145	NW_018742969.1	1038545	1041629	+	1923	protein_coding	zinc finger CCCH domain-containing protein 39-like%2C transcript variant X1	zf-CCCH
110691848	18.3563	23.7231	29.807	7.9489	12.294	7.30478	4.39893	11.738	18.2709	LOC110691848	NW_018744092.1	2695795	2700713	+	1336	protein_coding	probable plastid-lipid-associated protein 4%2C chloroplastic	-
110735720	12.8249	11.5949	12.9005	18.7638	17.4649	18.6078	16.7078	13.7187	15.448	LOC110735720	NW_018743285.1	2673661	2696647	-	4020	protein_coding	exocyst complex component SEC5A-like%2C transcript variant X2	-
110690747	5.74952	5.43696	4.31582	9.35302	8.44617	9.63874	9.58804	6.03725	7.89964	LOC110690747	NW_018744062.1	1804572	1810172	-	2472	protein_coding	uncharacterized LOC110690747%2C transcript variant X1	-
novel.922	10.7378	16.7836	15.7199	36.9488	26.0425	42.4913	36.4577	20.9995	17.5687	-	NW_018743920.1	155226	156298	-	744	-	PF04419:4F5 protein family	-
110707837	9.81945	8.93092	7.05867	18.2599	13.9444	19.8913	17.1055	11.0992	11.0033	LOC110707837	NW_018745003.1	2115116	2119953	+	1665	protein_coding	syntaxin-32-like	SNARE
110699565	3.73332	4.0513	3.31006	5.64966	5.96694	6.07358	4.63079	4.61838	4.35092	LOC110699565	NW_018744593.1	220057	230541	-	5188	protein_coding	protein FAR1-RELATED SEQUENCE 9-like%2C transcript variant X5	SWIM
110703276	7.61442	6.198	10.2654	24.172	14.831	18.4929	18.8139	8.22509	7.69625	LOC110703276	NW_018744718.1	1320451	1327990	-	5252	protein_coding	ABC transporter C family member 3-like	ABC_tran
110722550	0.138731	0.313179	0.0681623	1.23253	1.09758	1.20939	4.97676	0.1393	0.156793	LOC110722550	NW_018742684.1	3350711	3352384	-	1674	protein_coding	putative UPF0481 protein At3g02645	-
110734229	27.4381	22.38	16.8667	53.1354	37.6578	52.3019	49.6625	29.0701	24.6218	LOC110734229	NW_018743212.1	534277	538724	+	1857	protein_coding	shaggy-related protein kinase alpha-like	Pkinase
110726417	3.11741	2.43939	2.7548	6.2999	4.78539	5.6648	4.92708	3.63126	2.78821	LOC110726417	NW_018742879.1	1739802	1745472	-	2071	protein_coding	protein NEN1-like	Exonuc_X-T
110728089	3.73899	3.19323	2.02534	6.09876	7.93399	10.3821	18.083	4.0225	1.67982	LOC110728089	NW_018742914.1	7158704	7164849	-	2000	protein_coding	3-ketoacyl-CoA thiolase 2%2C peroxisomal-like	Thiolase_N
110705122	28.8313	30.116	29.7613	49.9729	41.1733	45.0982	39.368	29.1486	26.4539	LOC110705122	NW_018744874.1	1934586	1941451	+	1524	protein_coding	chaperone protein dnaJ 10-like	DnaJ
110699563	16.9869	15.3638	12.1019	24.4766	26.0641	25.6027	25.1715	19.5238	19.1163	LOC110699563	NW_018744593.1	159795	164343	-	1914	pseudogene	-	Peptidase_M20
110712240	19.604	21.1198	34.4138	8.12871	11.8203	8.178	6.58335	12.3274	19.5914	LOC110712240	NW_018745291.1	586105	591033	+	1187	protein_coding	psbP domain-containing protein 5%2C chloroplastic-like	-
110737790	3.74872	4.41728	5.54074	0.941883	2.0987	1.08195	1.00238	3.36081	4.19024	LOC110737790	NW_018743331.1	4031294	4033548	-	2255	protein_coding	peptide-N4-(N-acetyl-beta-glucosaminyl)asparagine amidase A-like	-
110714985	62.6864	60.1436	75.2578	35.4216	41.7537	30.4388	38.0795	54.4625	57.8605	LOC110714985	NW_018745461.1	2670248	2679813	+	3375	protein_coding	4-alpha-glucanotransferase DPE2-like	-
110688177	13.7188	15.134	13.3715	7.70787	9.31694	8.03254	10.9698	10.5193	11.6419	LOC110688177	NW_018743920.1	6225473	6231670	-	1984	protein_coding	protein IQ-DOMAIN 1-like	-
110733369	2.72929	2.62396	3.47325	5.68613	5.57066	6.10066	7.55567	2.46891	2.30653	LOC110733369	NW_018743199.1	1219381	1221654	+	1889	protein_coding	UDP-glycosyltransferase 76B1-like	UDPGT
novel.880	3.20269	2.86929	2.25651	5.14021	5.24227	6.83178	4.76963	2.89751	1.43317	-	NW_018743858.1	293993	297199	+	2857	-	-	-
110721374	0	0	0	0.338388	0.586438	0.578929	0.240082	0	0.0650488	LOC110721374	NW_018742616.1	3718067	3720448	-	1614	protein_coding	uncharacterized abhydrolase domain-containing protein DDB_G0269086-like	-
110709640	17.7232	11.7269	10.2468	33.9752	24.2122	39.4111	36.3699	11.0074	7.70148	LOC110709640	NW_018745080.1	489914	494064	+	1520	protein_coding	probable protein phosphatase 2C 10	PP2C
110730924	10.8451	9.48202	7.40901	17.8577	15.2887	19.7474	19.033	10.7571	10.9258	LOC110730924	NW_018743050.1	2839219	2847359	+	2287	protein_coding	dolichol kinase EVAN-like	-
110715518	3.95856	5.26549	4.06999	8.16018	9.06863	12.2894	11.5384	4.23243	4.27511	LOC110715518	NW_018745523.1	2149971	2155305	-	1584	protein_coding	nuclear pore complex protein NUP35-like	-
110733630	12.8973	10.8122	10.0177	21.4487	17.2286	19.5489	20.072	13.7543	14.3621	LOC110733630	NW_018743199.1	4536391	4543692	-	2204	protein_coding	calcium uptake protein%2C mitochondrial-like	efhand
novel.377	1.18399	1.01243	0.848355	2.96492	2.24719	2.59139	1.61198	1.05263	0.501805	-	NW_018742815.1	2729761	2736720	+	1883	-	-	-
110728735	93.0887	88.9346	92.8039	52.1299	62.4377	44.9554	51.6477	81.7706	117.041	LOC110728735	NW_018742205.1	2197743	2201309	+	1433	protein_coding	putative zinc finger protein CONSTANS-LIKE 11	CCT
110687298	1.21752	0.810728	0.318192	3.06298	3.02762	3.06889	2.91754	0.942899	0.585548	LOC110687298	NW_018743919.1	1815244	1821922	+	3586	protein_coding	putative receptor-like protein kinase At4g00960%2C transcript variant X1	Pkinase_Tyr
110685537	19.2582	17.7582	26.6947	9.17692	11.3307	7.09433	5.79145	13.8702	14.1398	LOC110685537	NW_018743828.1	947799	950820	-	3022	protein_coding	protein PLASTID MOVEMENT IMPAIRED 1-like	-
110691856	2.43294	1.79041	1.14707	6.13263	3.88856	7.16861	4.54467	1.14127	0.999893	LOC110691856	NW_018744092.1	2942871	2946123	+	1890	protein_coding	probable serine/threonine-protein kinase WNK11	Pkinase
110725244	222.079	371.277	549.561	145.105	103.319	58.4183	30.0003	300.975	483.035	LOC110725244	NW_018742810.1	1356943	1359481	+	2058	protein_coding	beta-amyrin 28-oxidase-like	p450
110720056	15.5799	21.2602	26.9678	6.54437	8.49973	3.08992	3.5276	14.1252	16.5056	LOC110720056	NW_018742529.1	98252	100389	-	1428	protein_coding	transcription factor SRM1-like	Myb_DNA-binding
110682336	4.20452	3.84846	2.69136	7.19545	8.89699	15.3768	10.0729	4.11276	3.79263	LOC110682336	NW_018743574.1	6192261	6194613	+	2353	protein_coding	soyasapogenol B glucuronide galactosyltransferase-like	UDPGT
110688939	14.5751	15.7966	16.8244	9.21543	9.96365	8.24289	10.7433	14.6937	14.058	LOC110688939	NW_018743946.1	118633	129319	-	1587	protein_coding	binding partner of ACD11 1-like	RRM_1
110686449	1.79102	0.918898	0.293326	3.82201	7.51427	10.4088	0.332042	0.37466	5.19546	LOC110686449	NW_018743858.1	4964973	4966527	+	778	protein_coding	gibberellin-regulated protein 1-like	-
110731559	23.6728	26.0716	26.7181	16.5576	13.8914	12.0859	15.3808	26.9901	21.9923	LOC110731559	NW_018743074.1	546237	551012	-	1499	protein_coding	probable E3 ubiquitin-protein ligase RHB1A	-
110708289	17.3557	18.4411	25.3605	9.36472	11.4921	9.20317	7.91868	12.4855	17.7642	LOC110708289	NW_018745024.1	2447955	2468220	-	3091	protein_coding	translation factor GUF1 homolog%2C chloroplastic%2C transcript variant X2	GTP_EFTU
110732953	17.027	14.5624	19.7912	31.547	26.9706	31.3985	34.1881	18.8839	18.8132	LOC110732953	NW_018743196.1	163348	169803	-	3047	protein_coding	uncharacterized LOC110732953%2C transcript variant X4	DUF88
110704665	31.8204	35.0112	34.3231	22.429	23.335	21.876	22.271	26.9838	28.1662	LOC110704665	NW_018744857.1	336297	347911	-	1737	protein_coding	serine/arginine-rich splicing factor SR45-like%2C transcript variant X2	RRM_1
110740099	2.58885	2.91691	2.43172	5.04043	5.08092	4.8223	3.8467	2.9945	3.18409	LOC110740099	NW_018743518.1	1623727	1628687	+	1830	protein_coding	isocitrate dehydrogenase [NAD] regulatory subunit 1%2C mitochondrial-like	-
110704450	8.02562	7.64361	9.14983	4.36902	4.94847	4.45905	3.30286	6.59968	7.1678	LOC110704450	NW_018744835.1	1021744	1029248	+	2014	protein_coding	protein RETICULATA-RELATED 1%2C chloroplastic-like	-
110688130	28.7663	25.294	20.5686	47.0562	40.3141	43.1804	46.6969	30.5869	25.6921	LOC110688130	NW_018743920.1	5721329	5725656	-	993	protein_coding	coatomer subunit zeta-3-like	-
novel.316	1.87465	1.73125	1.61186	0.79241	0.91209	0.813414	1.22663	1.43944	1.39586	-	NW_018742730.1	1477421	1484737	-	4212	-	-	-
110718577	669.096	711.672	705.542	1044.31	917.621	1056.03	1480.29	986.712	666.737	LOC110718577	NW_018742461.1	1320415	1321314	-	900	protein_coding	peptidyl-prolyl cis-trans isomerase 1-like	Pro_isomerase
110719358	8.19425	5.81956	4.66024	12.4179	12.9405	15.7371	10.9314	6.7502	8.04546	LOC110719358	NW_018742484.1	2093964	2103455	+	2375	protein_coding	rop guanine nucleotide exchange factor 14-like%2C transcript variant X1	DUF315
110731983	1.36609	2.02888	2.20789	0.422723	0.474031	0.281249	0.699807	0.496338	1.25954	LOC110731983	NW_018743122.1	2737235	2741819	-	1292	lncRNA	uncharacterized LOC110731983%2C transcript variant X4	-
110705463	49.1917	54.9392	62.7571	101.012	98.8523	83.4817	76.2069	63.5439	63.3273	LOC110705463	NW_018744878.1	2061514	2065968	+	1100	protein_coding	NADH-quinone oxidoreductase subunit B 1-like	-
110702054	2.38598	2.61152	1.26999	7.3777	5.87915	4.82958	3.28071	4.3257	3.62547	LOC110702054	NW_018744662.1	2777933	2779977	+	1752	protein_coding	uncharacterized LOC110702054	-
110734201	11.4709	13.3321	8.41238	24.3768	20.3722	35.2475	48.6717	13.1239	10.9576	LOC110734201	NW_018743212.1	321674	325102	-	1648	protein_coding	probable serine/threonine-protein kinase PIX13	Pkinase_Tyr
110738465	11.3686	9.89258	10.4866	6.79116	6.83999	5.9229	6.78324	7.87258	10.256	LOC110738465	NW_018743389.1	4518468	4529391	+	3199	protein_coding	phosphatidylinositol 4-phosphate 5-kinase 9-like%2C transcript variant X3	PIP5K
110718734	0.105862	0.380195	0.0650164	1.14107	1.39589	2.01135	3.4591	0.29896	0.239291	LOC110718734	NW_018742461.1	2897810	2906318	+	1755	protein_coding	PI-PLC X domain-containing protein At5g67130-like	-
110722996	15.9751	13.4119	13.2197	26.6319	20.8906	26.1727	25.0972	17.9351	17.1757	LOC110722996	NW_018742204.1	21190119	21191909	-	1791	protein_coding	elongation of fatty acids protein 3-like	ELO
110701022	86.7693	97.8988	82.8048	138.861	128.015	158.496	160.118	106.196	84.9761	LOC110701022	NW_018744633.1	3186906	3190935	-	1183	protein_coding	elongation factor 1-beta 2-like	-
110710716	10.766	9.30061	7.65744	31.8571	14.8948	25.6343	21.6852	5.87511	5.26627	LOC110710716	NW_018745177.1	375120	378557	-	2183	protein_coding	abscisic acid 8'-hydroxylase 1-like	p450
110693913	1.51458	1.19549	0.190809	4.97245	5.40013	8.46368	6.42582	1.65728	0.790049	LOC110693913	NW_018744167.1	2513838	2515033	-	1196	protein_coding	acidic endochitinase-like	-
110728800	2.30218	2.28925	1.48679	4.27921	4.52359	6.20699	4.85109	2.62144	1.31437	LOC110728800	NW_018742963.1	342062	344670	+	1957	protein_coding	loricrin-like	-
110690957	4.97925	5.74796	8.47337	2.27015	2.73567	1.53616	1.29813	3.93856	6.30167	LOC110690957	NW_018744066.1	1812472	1818073	+	1791	protein_coding	ankyrin repeat domain-containing protein EMB506%2C chloroplastic-like	-
110734291	4.99246	5.61747	4.94816	12.1908	8.29585	11.2749	9.67057	5.18581	6.34291	LOC110734291	NW_018743212.1	1204584	1207543	+	1349	protein_coding	DNA-directed RNA polymerase III subunit RPC6-like	RNA_pol_Rpc34
110705785	0.690492	0.330645	0.395801	2.43579	1.24156	2.80389	2.97628	1.29999	0.520262	LOC110705785	NW_018744878.1	5899341	5903076	-	2018	protein_coding	PI-PLC X domain-containing protein At5g67130-like%2C transcript variant X2	-
110690258	4.10682	4.6616	4.5088	7.73984	7.92898	8.48929	8.64127	5.74761	6.28454	LOC110690258	NW_018742329.1	2964456	2968182	+	1278	protein_coding	(R)-specific enoyl-CoA hydratase-like%2C transcript variant X1	-
110717480	16.9685	15.6372	17.6234	33.431	24.6158	37.4457	31.2579	18.4489	16.7041	LOC110717480	NW_018745684.1	8962700	8967153	-	1719	protein_coding	pto-interacting protein 1-like%2C transcript variant X1	Pkinase_Tyr
110714217	0.766746	0.151302	0.0362234	3.46767	3.1462	3.59254	1.96822	0.148056	0	LOC110714217	NW_018745454.1	3155877	3158725	-	1575	protein_coding	GDSL esterase/lipase At4g01130-like	Lipase_GDSL
110724410	20.59	18.0568	21.6885	46.2951	32.6458	34.083	29.4614	21.7487	29.0207	LOC110724410	NW_018742763.1	2882401	2886777	-	1552	protein_coding	uncharacterized LOC110724410%2C transcript variant X2	-
110692953	1.5012	1.81768	1.54892	0.509951	0.431885	0.268445	0.166987	1.31894	1.42519	LOC110692953	NW_018744137.1	514213	518089	-	1547	protein_coding	uncharacterized protein At5g43822-like	-
110688165	3.65288	4.15158	3.77695	6.94742	6.34647	6.64063	6.68645	4.78797	5.1214	LOC110688165	NW_018743920.1	6082351	6090143	+	2009	protein_coding	uncharacterized LOC110688165	-
110687320	5.66777	6.94957	6.66024	15.2111	11.1845	10.931	9.9576	6.08653	5.71195	LOC110687320	NW_018743919.1	1992079	1996191	-	2270	protein_coding	ankyrin repeat-containing protein ITN1-like	-
110712473	4.14178	6.17255	6.41985	1.41725	1.53674	0.991922	1.6454	3.58942	4.34667	LOC110712473	NW_018745323.1	969337	969807	+	471	protein_coding	TLC domain-containing protein At5g14285-like	LAG1
110732279	13.9158	12.6926	19.7444	28.1419	36.0966	30.7289	24.6706	16.7936	19.3437	LOC110732279	NW_018743175.1	456410	460703	+	3034	protein_coding	transcription factor bHLH157-like	-
110728088	9.13491	8.23756	8.28583	12.6529	11.7713	12.4169	9.67846	11.7854	10.8373	LOC110728088	NW_018742914.1	7140822	7146786	-	5832	protein_coding	uncharacterized LOC110728088%2C transcript variant X3	-
110739263	1.28725	1.2664	1.27144	0.554827	0.509048	0.341127	0.774986	0.882786	1.10988	LOC110739263	NW_018743448.1	1698927	1703329	-	3500	lncRNA	uncharacterized LOC110739263	-
110689293	0.120893	0.0496202	0	0.663388	0.666619	0.918771	0.403428	0.242778	0.191286	LOC110689293	NW_018743955.1	6673844	6677196	-	1921	protein_coding	QWRF motif-containing protein 7-like	-
110720331	14.6027	13.5037	16.1215	33.6521	24.7595	24.4216	26.5178	13.8677	16.3051	LOC110720331	NW_018742556.1	254243	255562	-	1320	protein_coding	uncharacterized protein At1g66480-like	-
110719549	31.1312	29.8517	29.4461	20.6087	17.1122	15.9546	18.5182	25.3875	25.0712	LOC110719549	NW_018742484.1	5946898	5951809	-	1116	protein_coding	serine/arginine-rich splicing factor SR45a-like	RRM_1
110706232	5.1965	4.97491	7.69904	1.0849	2.56873	1.07773	1.37805	3.1939	3.90529	LOC110706232	NW_018744949.1	275775	278316	-	1734	protein_coding	transcription factor AS1-like	-
110691470	0.633996	1.44253	0.914184	2.88115	3.07298	4.03578	1.8014	1.41851	0.467309	LOC110691470	NW_018744080.1	2373499	2381484	+	1685	protein_coding	nuclear transcription factor Y subunit A-4-like%2C transcript variant X3	CBFB_NFYA
110716590	16.0325	16.7536	18.8242	10.5119	9.32663	10.672	12.5394	12.9837	14.8556	LOC110716590	NW_018745617.1	745701	750049	+	1576	protein_coding	probable protein arginine N-methyltransferase 1.2	-
110740240	29.4567	35.4357	32.2924	55.9555	47.7233	52.1353	65.7703	40.379	44.6543	LOC110740240	NW_018743548.1	327227	330281	+	924	protein_coding	early nodulin-93-like	-
110690063	2.43313	2.29726	2.86453	5.27114	3.90439	5.14328	4.80988	3.43441	3.16284	LOC110690063	NW_018742329.1	2476301	2486099	-	5975	protein_coding	uncharacterized LOC110690063%2C transcript variant X6	-
110693449	20.104	34.8559	46.7627	12.4538	10.9415	12.2674	9.96043	23.2028	32.3846	LOC110693449	NW_018744151.1	257556	259714	-	804	protein_coding	thioredoxin-like protein CXXS1	-
110704252	12.5809	14.3356	11.7398	8.02751	7.54053	7.65715	8.23804	9.48668	10.5815	LOC110704252	NW_018744828.1	306264	316395	-	1905	protein_coding	polypyrimidine tract-binding protein homolog 3-like%2C transcript variant X2	-
110688844	6.2918	6.94959	8.90974	2.87975	3.41077	1.92593	2.006	6.08624	7.69978	LOC110688844	NW_018743942.1	1727642	1730739	-	1159	protein_coding	O-methyltransferase MdmC-like	-
110698479	8.44705	9.26792	10.9218	18.2358	14.5434	17.5215	17.7479	11.7916	12.8525	LOC110698479	NW_018744537.1	655320	662226	-	3970	protein_coding	2-oxoglutarate dehydrogenase%2C mitochondrial-like%2C transcript variant X4	-
110695734	47.6291	41.9167	38.3477	80.8971	61.6783	73.281	58.6363	52.4936	47.3471	LOC110695734	NW_018744304.1	5784062	5794436	-	1336	protein_coding	ras-related protein RABB1c%2C transcript variant X2	Ras
110704412	0.475162	0.539812	0.541962	0.0886871	0.0610272	0.0568987	0.0471919	0.234296	0.306873	LOC110704412	NW_018744835.1	380869	386831	-	2737	protein_coding	uncharacterized LOC110704412	-
110714436	2.58199	1.94291	1.2686	5.06014	6.087	4.52093	4.10868	2.16049	2.39937	LOC110714436	NW_018745454.1	1486572	1489258	+	1619	protein_coding	glyoxylate/hydroxypyruvate reductase HPR3-like	-
110711806	1.54887	1.15766	1.5502	2.84808	3.09445	4.16738	3.13738	1.77604	1.83698	LOC110711806	NW_018745281.1	2430028	2437019	+	2429	pseudogene	-	Aldo_ket_red
110739546	106.856	115.214	146.408	70.1209	72.8691	65.3131	63.6211	89.0506	97.5677	LOC110739546	NW_018743503.1	3560183	3564042	-	1344	protein_coding	14-3-3-like protein D	-
110684857	9.04876	10.7174	13.184	4.96793	5.36578	3.92692	3.48007	6.58486	8.21415	LOC110684857	NW_018743783.1	3620684	3622746	+	965	protein_coding	photosystem II D1 precursor processing protein PSB27-H2%2C chloroplastic-like	-
110719953	1.08426	0.890065	0.665911	3.66549	1.64091	3.42334	2.11065	0.459301	0.490172	LOC110719953	NW_018742523.1	870293	875011	+	3427	protein_coding	glutamic acid-rich protein-like%2C transcript variant X1	-
110711441	3.18152	2.10099	0.986655	0.28809	0.5664	0.404864	0.503693	1.36402	0.925639	LOC110711441	NW_018745275.1	358615	364235	-	2949	protein_coding	DNA replication licensing factor MCM6-like	MCM
110688166	0.45851	0.588107	0.140799	3.05518	1.7588	1.6142	2.16761	0.546716	0.103641	LOC110688166	NW_018743920.1	6095432	6097457	+	2026	protein_coding	E3 ubiquitin-protein ligase PUB24-like	U-box
110734995	3.36389	3.20265	3.59237	6.52453	5.01621	6.48559	6.81504	3.77234	4.1938	LOC110734995	NW_018743252.1	1221039	1246078	+	4018	protein_coding	phospholipase D zeta 1-like	-
110697825	6.81287	6.65176	6.3391	11.1008	9.33611	11.395	10.9825	8.33381	8.42898	LOC110697825	NW_018744501.1	1379592	1390156	+	2952	protein_coding	GTP 3'%2C8-cyclase%2C mitochondrial-like%2C transcript variant X2	-
110739540	41.7186	40.2286	40.8039	26.9012	25.3991	28.029	32.624	45.2254	38.8973	LOC110739540	NW_018743503.1	3351096	3355909	-	776	protein_coding	ubiquitin-conjugating enzyme E2 36-like%2C transcript variant X2	UQ_con
110728116	15.0124	11.1038	9.31364	30.815	20.9189	42.9252	26.3309	16.0688	10.2491	LOC110728116	NW_018742914.1	7590887	7596476	-	1219	protein_coding	desumoylating isopeptidase 1-like	-
110696386	330.271	375.056	572.354	144.252	209.237	101.85	41.9742	218.333	315.439	LOC110696386	NW_018744362.1	994692	1000330	-	1554	pseudogene	-	-
110705855	3.46111	3.34412	3.36695	6.07337	5.25428	7.59529	8.44819	4.29658	3.54055	LOC110705855	NW_018742410.1	1240783	1244459	-	3677	protein_coding	cytochrome b561%2C DM13 and DOMON domain-containing protein At5g54830	-
110737976	6.71099	6.31241	7.37553	3.73027	3.70475	3.48702	2.37374	5.54155	5.22283	LOC110737976	NW_018742244.1	60428	63561	-	1578	protein_coding	IAA-amino acid hydrolase ILR1-like 5	Peptidase_M20
110722788	8.39251	8.51967	8.75058	12.3545	12.4563	11.9573	12.0256	9.4562	9.58656	LOC110722788	NW_018742684.1	2711405	2722385	+	3625	protein_coding	ubiquitin carboxyl-terminal hydrolase 10-like	UCH
110721576	5.87681	5.65601	5.37662	2.38289	3.0122	2.31016	3.94481	4.47657	4.35163	LOC110721576	NW_018742616.1	2009984	2012833	-	1146	protein_coding	uncharacterized LOC110721576%2C transcript variant X2	-
110718776	36.5723	34.8912	31.7778	48.2204	48.3928	53.0092	47.0931	41.5006	38.8342	LOC110718776	NW_018742461.1	3313174	3317421	-	2079	protein_coding	transmembrane 9 superfamily member 3-like	-
110697275	0.593023	0.64777	0.56394	0.0249935	0.114656	0.02138	0.159593	0.624269	0.172963	LOC110697275	NW_018744460.1	2706186	2713808	-	2428	protein_coding	uncharacterized LOC110697275	-
110685329	10.1966	8.27033	11.9261	19.4934	22.4686	17.4292	14.2821	12.1394	14.956	LOC110685329	NW_018743812.1	215375	217517	+	1239	protein_coding	(+)-neomenthol dehydrogenase-like	adh_short
110697890	5.9206	4.55642	2.2908	1.08296	1.27749	1.12489	1.02903	1.82063	3.21189	LOC110697890	NW_018744501.1	67644	71788	+	1569	protein_coding	sugar transporter ERD6-like 7	Sugar_tr
110737434	9.61987	9.15527	8.88476	15.8307	14.8766	20.9284	16.7965	11.7977	10.1669	LOC110737434	NW_018743327.1	5187929	5191354	-	1265	lncRNA	uncharacterized LOC110737434%2C transcript variant X3	-
110720397	18.7661	21.6789	17.5506	9.14783	11.8576	8.00724	5.26393	12.0069	19.5531	LOC110720397	NW_018742556.1	960124	962245	-	1141	protein_coding	protein ABA DEFICIENT 4%2C chloroplastic-like%2C transcript variant X2	-
110736829	88.8874	88.8827	84.8979	60.4086	60.6698	64.2254	74.6983	60.4808	47.3701	LOC110736829	NW_018743292.1	8104066	8107725	-	881	protein_coding	60S ribosomal protein L18-2	-
110717910	2.70396	2.86409	2.41064	6.03993	5.01879	6.6777	4.85124	3.44856	3.25317	LOC110717910	NW_018745684.1	1638651	1640034	-	1065	protein_coding	uncharacterized LOC110717910	-
110735800	0.0826461	0.233213	0	1.10678	0.86686	1.80117	0.459659	0.700188	0.303571	LOC110735800	NW_018743285.1	4217795	4223020	+	2248	pseudogene	-	-
110689673	5.30383	5.36309	6.07204	9.38519	9.59844	8.89156	7.62528	7.4972	6.43085	LOC110689673	NW_018743977.1	807691	814043	-	1804	lncRNA	uncharacterized LOC110689673%2C transcript variant X4	-
110690516	4.57333	4.6114	2.72758	10.9487	7.66868	15.6589	15.1439	4.91063	4.51147	LOC110690516	NW_018744041.1	1938551	1940307	-	1757	protein_coding	transcription factor TCP20-like	TCP
110739844	5.6553	6.04337	6.08334	2.7544	3.3294	2.43097	3.39661	5.67011	3.78202	LOC110739844	NW_018743514.1	256658	264139	-	1388	protein_coding	O-methyltransferase MdmC-like%2C transcript variant X1	-
110712540	1.44728	0.71504	0.823022	2.6963	4.08021	2.96546	2.3105	0.908265	0.696694	LOC110712540	NW_018745323.1	2139913	2144638	+	1733	protein_coding	GDSL esterase/lipase At3g26430-like	Lipase_GDSL
110702878	8.92551	9.24693	9.37777	13.6049	13.7351	12.5861	13.0429	11.0021	10.7962	LOC110702878	NW_018744704.1	1182874	1203914	-	3778	protein_coding	DENN domain and WD repeat-containing protein SCD1-like	DENN
110731359	0.273563	0.300758	0.14401	1.02119	0.819815	1.28848	0.760749	0.539561	0.353349	LOC110731359	NW_018742205.1	7324276	7336289	-	2377	lncRNA	uncharacterized LOC110731359%2C transcript variant X2	-
110702524	2.38588	1.94117	1.50867	4.50059	3.60463	5.90108	7.08637	2.95916	1.91469	LOC110702524	NW_018744693.1	1826463	1831458	-	3290	protein_coding	phospholipase D gamma 1-like%2C transcript variant X2	-
110708084	28.2451	37.4053	54.0735	14.1275	19.757	13.0738	8.13257	22.887	34.2926	LOC110708084	NW_018745003.1	5235525	5241286	+	2835	protein_coding	adenylate kinase 5%2C chloroplastic-like	ADK
110690729	4.88405	4.07318	3.99148	8.10987	6.74097	8.76413	8.79313	3.66342	3.65064	LOC110690729	NW_018744062.1	1641091	1645027	+	2387	protein_coding	serine/threonine-protein kinase AtPK1/AtPK6-like	Pkinase
110718968	8.56175	8.3723	11.7717	5.23907	4.6212	3.73756	4.64991	8.72514	8.67907	LOC110718968	NW_018742204.1	13217803	13231757	+	3000	protein_coding	glutamine--tRNA ligase-like	-
110691843	5.20294	7.09063	9.05374	17.6317	15.5272	13.4774	12.3776	8.265	8.52957	LOC110691843	NW_018744092.1	2646470	2673386	-	3428	protein_coding	uncharacterized LOC110691843%2C transcript variant X6	-
110697036	3.17165	2.79163	3.51488	6.07763	5.10303	5.56129	4.39041	2.61851	2.40566	LOC110697036	NW_018744460.1	72763	81617	-	3295	protein_coding	uncharacterized LOC110697036%2C transcript variant X3	-
110704443	36.1914	36.7018	31.6492	61.1271	51.4099	55.1313	44.5475	29.0422	19.0627	LOC110704443	NW_018744835.1	883109	886567	-	548	lncRNA	uncharacterized LOC110704443	-
110699749	18.7374	21.7041	29.7431	9.93356	10.8849	5.91998	4.70964	15.5127	18.5706	LOC110699749	NW_018744593.1	7467914	7494561	-	1289	protein_coding	chlorophyllase-2%2C chloroplastic-like	-
110739759	25.9933	25.6785	25.4568	41.5527	38.8672	35.2421	33.7723	21.7824	17.7316	LOC110739759	NW_018743510.1	4064754	4070741	+	1199	protein_coding	adenylate kinase 4	ADK
110728596	13.7398	13.5828	13.4191	25.2194	19.4026	22.7717	19.5238	20.1054	15.6044	LOC110728596	NW_018742951.1	7009450	7020931	-	1386	protein_coding	vacuolar protein-sorting-associated protein 37 homolog 1-like	-
110728331	6.80921	6.50008	8.8201	3.36985	3.8091	3.96651	3.50023	5.59404	6.97282	LOC110728331	NW_018742205.1	1676233	1683249	-	2251	protein_coding	uncharacterized LOC110728331	3_5_exonuc
110698734	0.265665	0.954112	0.543869	2.71893	2.49459	3.56298	1.53914	1.72279	1.35114	LOC110698734	NW_018744537.1	3964366	3966850	-	1049	protein_coding	N-terminal acetyltransferase A complex auxiliary subunit NAA15-like	-
110698721	6.95189	5.02928	2.34939	19.9918	10.6592	19.3213	26.2497	8.59857	4.63522	LOC110698721	NW_018744537.1	3730141	3737934	+	5051	protein_coding	pleiotropic drug resistance protein 1-like	ABC2_membrane
110695915	7.30877	6.25349	7.41797	3.96676	4.48646	3.51664	4.7742	6.70688	5.56513	LOC110695915	NW_018744311.1	378504	392400	-	4207	protein_coding	nuclear pore complex protein NUP96-like	-
110701689	11.1768	13.9066	18.9488	49.3168	24.8702	49.1804	104.039	16.0863	6.05123	LOC110701689	NW_018744647.1	2255038	2258299	+	1388	protein_coding	probable aquaporin PIP2-5	-
110712639	10.4573	10.0535	13.3851	5.52255	6.56059	5.02449	6.11509	7.69731	9.66493	LOC110712639	NW_018745324.1	3853698	3875236	+	1901	protein_coding	histidine--tRNA ligase%2C chloroplastic/mitochondrial-like	HGTP_anticodon
110694254	16.3877	11.4781	9.07515	26.4328	24.1967	26.444	15.6495	18.8065	21.1486	LOC110694254	NW_018744239.1	5225818	5229077	+	2018	protein_coding	inactive beta-amylase 9-like	-
110730926	8.30872	9.18961	14.5976	4.22654	4.40845	4.33857	4.78211	6.36824	8.50532	LOC110730926	NW_018743050.1	2928010	2934676	+	1364	protein_coding	uncharacterized protein SYNPCC7002_A1590-like%2C transcript variant X1	-
110705519	78.6439	72.1141	72.1662	132.044	106.34	109.094	101.844	68.7357	62.2787	LOC110705519	NW_018744878.1	2780969	2784104	+	955	protein_coding	profilin-4	-
110701761	2.51573	2.65849	3.9203	6.23031	7.7867	7.09207	4.85541	4.52427	5.38948	LOC110701761	NW_018744656.1	650663	653175	+	1237	protein_coding	probable esterase KAI2	-
110695884	10.5296	10.6445	10.1553	6.36904	5.84353	5.01236	6.23589	8.22328	8.33034	LOC110695884	NW_018744311.1	197799	201124	+	1191	protein_coding	peptidyl-tRNA hydrolase%2C mitochondrial%2C transcript variant X2	-
110731809	2.47301	3.73348	4.64376	0.92846	1.1926	1.3343	1.18572	1.24872	2.60223	LOC110731809	NW_018743099.1	738726	742479	+	1634	lncRNA	uncharacterized LOC110731809%2C transcript variant X2	-
110731686	16.6876	16.9332	27.8427	6.90419	9.39066	4.76624	0.837892	10.1816	23.1562	LOC110731686	NW_018743074.1	2026777	2027943	-	1002	protein_coding	NAD(P)H-quinone oxidoreductase subunit T%2C chloroplastic-like	DnaJ
110686720	0.207848	0.156403	0.0170203	1.01382	1.21254	0.650431	1.05967	0.452186	0.156606	LOC110686720	NW_018743893.1	1429501	1435484	-	3352	protein_coding	alpha-L-arabinofuranosidase 1-like%2C transcript variant X1	-
novel.903	2.91814	6.03862	5.67532	1.33442	1.51582	1.08713	2.02876	2.44177	3.13317	-	NW_018743906.1	2279654	2282942	-	955	-	PF00177:Ribosomal protein S7p/S5e	-
110685370	8.23679	8.04687	8.75981	13.0308	12.902	12.6174	11.4162	8.7198	9.72559	LOC110685370	NW_018743812.1	838652	844008	+	1765	protein_coding	ATPase ASNA1 homolog	-
110684652	2.8953	3.2429	2.25403	8.57783	4.71716	7.51997	6.37883	4.32494	3.22617	LOC110684652	NW_018743732.1	388274	390551	+	2278	protein_coding	CBL-interacting serine/threonine-protein kinase 11-like	Pkinase
110705534	14.6737	13.2659	13.627	26.2643	19.2742	24.4674	28.157	15.9853	12.154	LOC110705534	NW_018742410.1	810685	814347	-	3140	protein_coding	protein PHOX4-like	-
110700490	9.48153	7.82148	7.65005	4.61507	4.64286	4.22488	4.13601	4.93912	6.89886	LOC110700490	NW_018744626.1	3056558	3061895	-	1499	protein_coding	transcription factor bHLH79-like	HLH
110715091	8.63329	8.8883	9.33191	5.07581	5.58841	4.88873	3.56122	6.21258	6.6675	LOC110715091	NW_018742433.1	402435	413299	+	1614	protein_coding	uncharacterized LOC110715091%2C transcript variant X1	CTP_transf_2
110720151	2.33507	2.08765	1.81748	0.755154	0.609705	0.904366	0.996539	0.957594	1.88133	LOC110720151	NW_018742541.1	1530666	1541600	-	2009	protein_coding	putative nuclear RNA export factor SDE5%2C transcript variant X2	-
110692940	8.29891	5.49397	9.12501	37.9495	17.3289	18.7746	20.3797	5.1241	4.08458	LOC110692940	NW_018742334.1	1049003	1049790	-	694	protein_coding	protein PROTON GRADIENT REGULATION 5%2C chloroplastic-like	-
110732461	63.3174	63.5715	56.7873	99.5145	86.7428	88.3363	88.1392	75.5971	59.6343	LOC110732461	NW_018743175.1	2848979	2851418	+	647	protein_coding	ATP synthase subunit epsilon%2C mitochondrial	-
110722306	7.52763	5.99861	4.05757	11.4568	12.9113	13.9622	15.3661	8.51842	9.14127	LOC110722306	NW_018742669.1	193775	200324	+	2320	protein_coding	uncharacterized LOC110722306%2C transcript variant X2	-
110725534	7.93602	7.73781	12.4984	3.95813	4.59864	3.10985	1.16756	5.88965	9.17396	LOC110725534	NW_018742815.1	259431	263326	+	2821	protein_coding	probable 2-oxoglutarate-dependent dioxygenase ANS	2OG-FeII_Oxy
110682392	6.21109	5.50999	4.4985	9.65063	8.48357	10.454	7.68999	5.9788	4.04126	LOC110682392	NW_018743574.1	6830183	6837641	+	3754	protein_coding	uncharacterized LOC110682392%2C transcript variant X2	-
110735721	78.8666	79.6469	116.688	35.0597	48.1103	23.9811	21.0217	66.97	82.206	LOC110735721	NW_018743285.1	2699386	2705809	-	1788	protein_coding	fructose-1%2C6-bisphosphatase%2C cytosolic-like	-
110719544	7.6549	8.38607	6.94979	13.6249	11.9245	13.5976	12.4434	11.4181	8.90231	LOC110719544	NW_018742484.1	5865677	5869675	-	1256	protein_coding	uncharacterized LOC110719544	-
110681805	15.097	13.0889	15.4294	22.7962	21.2181	21.1182	20.2891	15.5101	13.1977	LOC110681805	NW_018742244.1	2881324	2894103	+	4781	protein_coding	actin cytoskeleton-regulatory complex protein PAN1-like	-
110692819	36.504	31.0313	30.1623	53.5427	46.8202	49.4547	50.4512	38.612	36.7864	LOC110692819	NW_018744128.1	2059512	2069121	+	1691	protein_coding	26S proteasome non-ATPase regulatory subunit 13 homolog B-like	-
110736011	0.0956358	0.0327112	0.117471	0.833002	0.878912	0.748197	0.48758	0.0800235	0.108087	LOC110736011	NW_018743292.1	3627288	3628856	+	1457	protein_coding	wall-associated receptor kinase-like 22	Pkinase
110696388	9.00308	9.15347	10.6528	4.92812	5.80864	4.24639	5.01497	8.2245	7.59255	LOC110696388	NW_018744362.1	1123843	1136939	+	1687	protein_coding	probable sugar phosphate/phosphate translocator At3g14410	-
110721813	51.7753	63.7606	66.4402	37.3515	29.2041	23.9429	19.8754	63.6933	75.3361	LOC110721813	NW_018742630.1	1845820	1847219	+	1264	protein_coding	uncharacterized LOC110721813	-
110716262	40.5681	45.7994	48.0702	67.0659	70.6483	64.4306	70.6825	57.2692	55.3373	LOC110716262	NW_018745569.1	1478810	1484918	-	1588	protein_coding	succinate--CoA ligase [ADP-forming] subunit alpha-2%2C mitochondrial-like	CoA_binding
110723830	45.0056	58.6713	117.399	26.9417	20.255	11.6799	20.9892	24.2235	52.4944	LOC110723830	NW_018742733.1	2520525	2522972	+	1160	protein_coding	tropinone reductase homolog At5g06060-like	adh_short
110729991	1.82028	1.70362	2.801	0.418151	0.839234	0.469476	0.0278132	0.552342	0.949511	LOC110729991	NW_018742205.1	4648584	4665216	-	2322	pseudogene	-	-
110681967	7.66578	8.58812	9.69388	5.05701	4.09745	4.66296	6.81467	6.53004	6.53339	LOC110681967	NW_018743574.1	2084641	2094145	+	1848	protein_coding	flap endonuclease 1%2C transcript variant X2	XPG_I
110710669	8.19813	9.43274	14.395	5.0219	3.70537	4.20572	4.48487	7.72572	6.62256	LOC110710669	NW_018745174.1	632602	639478	+	1728	protein_coding	dual specificity protein phosphatase 12-like	DSPc
110702188	13.9637	14.4149	12.54	7.16525	8.39456	8.01526	6.62832	9.10728	11.5383	LOC110702188	NW_018742393.1	256575	260957	-	1101	protein_coding	ras-related protein RABG3d%2C transcript variant X2	Ras
110723841	26.8105	22.7465	19.5104	44.1961	35.0048	51.8326	48.6854	23.4635	21.4041	LOC110723841	NW_018742733.1	2695255	2699788	+	2661	protein_coding	calcium-dependent protein kinase 9-like%2C transcript variant X4	Pkinase
110728977	4.63059	4.60667	4.61271	7.4149	7.81849	9.34075	7.53786	8.5408	5.39304	LOC110728977	NW_018742966.1	813078	817045	-	1645	protein_coding	probable protein phosphatase 2C 51	PP2C
110698424	8.57441	8.30144	9.41242	4.85697	5.78797	4.40946	4.53521	7.81228	8.1776	LOC110698424	NW_018744537.1	88225	96183	-	3261	protein_coding	protein CHROMATIN REMODELING 35-like%2C transcript variant X2	SNF2_N
110714729	13.7621	13.248	17.4271	8.38781	8.75868	8.18598	6.33738	9.05954	11.6855	LOC110714729	NW_018745461.1	1908288	1913636	+	2619	protein_coding	uncharacterized LOC110714729	-
110701422	1.22032	1.23292	2.95175	6.76994	6.52642	4.90989	4.8032	3.34608	2.52499	LOC110701422	NW_018742204.1	2864167	2887553	+	2474	pseudogene	-	-
110716555	0	0.0945638	0.0848986	0.903038	0.662823	0.566485	0.384418	0.896434	26.2993	LOC110716555	NW_018745597.1	7460	15706	+	2016	protein_coding	phosphoethanolamine N-methyltransferase-like%2C transcript variant X2	Methyltransf_11
110738659	4.97086	4.25393	4.31992	8.00908	7.70154	6.91702	8.96064	6.38704	5.37379	LOC110738659	NW_018743391.1	1158250	1169475	-	2364	protein_coding	general transcription factor 3C polypeptide 5-like%2C transcript variant X4	-
110722339	0	0	0.0840234	1.25122	1.31198	2.14064	1.04625	0	0	LOC110722339	NW_018742673.1	26413	27554	-	679	protein_coding	peamaclein-like	-
110701264	7.83384	8.24588	8.8775	17.6308	12.4198	15.223	17.7794	11.6087	10.5103	LOC110701264	NW_018744633.1	5505141	5507845	+	1838	protein_coding	NAC domain-containing protein 82-like	NAM
110717744	5.06855	4.99916	4.58884	11.5602	7.30664	11.5004	9.6296	5.37453	4.51857	LOC110717744	NW_018745684.1	534588	539250	+	2126	protein_coding	uncharacterized membrane protein At3g27390-like	-
110735417	23.2235	23.3687	24.798	39.1245	32.5547	36.0057	30.8219	29.4308	28.5594	LOC110735417	NW_018743283.1	1445652	1454921	+	2066	protein_coding	citrate synthase%2C glyoxysomal-like	Citrate_synt
110737927	3.57008	2.81225	5.04962	1.53124	1.57781	1.12849	0.676909	1.67469	3.11787	LOC110737927	NW_018743331.1	10835849	10852514	+	2576	protein_coding	phosphoglucan phosphatase LSF1%2C chloroplastic-like%2C transcript variant X1	DSPc
110715864	4.77056	4.80506	4.34989	1.26186	2.45583	1.63549	1.05806	2.64486	3.24162	LOC110715864	NW_018745533.1	98170	99756	+	1587	protein_coding	ras-associated and pleckstrin homology domains-containing protein 1-like	-
110708065	26.6094	27.5271	43.0822	6.46542	15.3502	6.40392	2.05214	11.3325	17.956	LOC110708065	NW_018745003.1	5073350	5075059	+	1070	protein_coding	protein CHLORORESPIRATORY REDUCTION 6%2C chloroplastic-like%2C transcript variant X2	-
110682376	8.43981	6.78385	8.36254	15.4008	12.9835	21.0661	21.6317	10.9815	9.60225	LOC110682376	NW_018743574.1	6702181	6704627	+	1651	protein_coding	U-box domain-containing protein 4-like	Arm
110683705	2.86966	2.97497	2.32568	4.9475	5.35494	5.55476	3.99011	4.34444	4.04575	LOC110683705	NW_018743691.1	664491	668426	+	1570	lncRNA	uncharacterized LOC110683705	-
110688045	22.7573	24.6075	36.7938	13.6292	13.7272	12.766	24.2284	15.5069	22.0977	LOC110688045	NW_018743920.1	4407552	4412611	+	1594	protein_coding	dnaJ homolog subfamily B member 7-like%2C transcript variant X6	DnaJ
110730402	16.0176	16.0877	17.975	23.8609	23.8013	24.5401	23.76	17.4171	16.2736	LOC110730402	NW_018742205.1	5322922	5334977	-	3558	protein_coding	protein transport protein SEC23-like	-
110728683	0.526234	0.568398	0.340202	1.44745	1.52722	2.04299	1.11681	0.660493	0.344328	LOC110728683	NW_018742205.1	2122587	2125310	-	1677	protein_coding	GDSL esterase/lipase At4g10955-like	Lipase_3
110692105	0.0887242	0	0	1.50696	0.797667	1.33867	1.23366	0.167041	0	LOC110692105	NW_018742204.1	6421817	6423031	+	1047	protein_coding	protein TIFY 5A-like%2C transcript variant X1	Zim
110706240	17.2202	21.3444	23.7393	8.94438	10.8577	11.4768	13.0336	14.6734	19.5217	LOC110706240	NW_018744949.1	1000459	1003135	+	882	lncRNA	uncharacterized LOC110706240	-
110725560	5.5523	3.98081	3.93461	14.4619	8.95954	9.14899	8.80891	5.89672	4.98797	LOC110725560	NW_018742815.1	374854	378849	-	1305	protein_coding	mitochondrial acidic protein mam33-like	-
110739064	0.0901885	0.046272	0	0.471333	2.37844	1.66315	0.501609	0.0565992	0.305793	LOC110739064	NW_018743420.1	11213	13730	+	1030	lncRNA	uncharacterized LOC110739064	-
110695619	1.64111	2.89799	4.12536	0.747956	0.594744	0.554509	0.530667	1.62868	1.7685	LOC110695619	NW_018744304.1	1327937	1331321	+	1217	lncRNA	uncharacterized LOC110695619	-
110688981	5.47587	7.12394	8.73795	3.48136	2.78386	3.22392	4.82667	5.24674	4.42058	LOC110688981	NW_018743946.1	2194785	2198365	+	1900	lncRNA	uncharacterized LOC110688981%2C transcript variant X2	-
110731629	5.22367	4.73475	4.97266	8.13293	9.49695	10.0221	8.47376	5.57292	5.70698	LOC110731629	NW_018743074.1	1451439	1455682	+	1067	protein_coding	bidirectional sugar transporter SWEET4-like	-
110732051	14.1361	15.9181	12.8536	27.2239	23.7673	24.8268	19.6554	12.6733	10.8931	LOC110732051	NW_018743136.1	1062612	1063244	-	506	protein_coding	dolichyl-diphosphooligosaccharide--protein glycosyltransferase subunit 4A	-
110690209	1.41142	1.24852	1.41484	0.614684	0.466731	0.435157	0.496265	0.407245	1.48517	LOC110690209	NW_018744006.1	16783	26895	+	2863	protein_coding	serine/threonine-protein kinase D6PKL1-like%2C transcript variant X1	Pkinase
110739276	21.7576	27.3401	29.1459	14.3599	13.8473	16.2948	17.4432	22.3214	25.5682	LOC110739276	NW_018743448.1	1998082	2006535	+	2899	protein_coding	cell division control protein 2 homolog%2C transcript variant X2	-
110733294	0.770325	0.646727	0.64514	1.94427	1.38511	1.89797	2.04482	1.12068	0.732112	LOC110733294	NW_018743199.1	173082	177147	+	2653	protein_coding	uncharacterized LOC110733294	-
110725860	11.52	16.342	18.8294	7.25572	2.80586	3.53936	5.04149	11.9244	13.7461	LOC110725860	NW_018742815.1	5181852	5182863	+	1012	protein_coding	vacuolar iron transporter homolog 2-like	DUF125
110733479	3.41137	3.93129	3.84644	2.1028	1.2163	1.52506	1.9703	3.38145	4.21141	LOC110733479	NW_018743199.1	2691615	2697526	-	2655	protein_coding	probable methyltransferase PMT23	-
110715034	4.55726	4.03783	3.9453	8.37099	6.8135	11.9158	8.55795	2.97607	3.44007	LOC110715034	NW_018745470.1	1944090	1955366	-	2762	protein_coding	MACPF domain-containing protein CAD1-like	-
110717353	14.6973	14.3399	13.6747	25.6646	19.3872	24.6742	24.191	13.2834	10.4882	LOC110717353	NW_018745684.1	10257964	10263998	-	2958	protein_coding	PTI1-like tyrosine-protein kinase 3%2C transcript variant X3	Pkinase_Tyr
110726448	2.43315	2.42982	2.40162	0.851508	1.25	0.922639	0.0906204	1.44516	1.57139	LOC110726448	NW_018742879.1	2228893	2231390	+	2138	protein_coding	malate dehydrogenase%2C chloroplastic-like	-
110716476	9.72849	13.6046	11.3681	22.8339	18.7311	24.3917	21.8466	12.0484	10.6059	LOC110716476	NW_018745587.1	601119	603128	-	1079	protein_coding	60S ribosomal protein L9-like	-
110727527	33.7955	33.9075	28.7388	54.344	48.8214	47.0036	54.3807	37.5596	36.8897	LOC110727527	NW_018742907.1	582721	583524	+	804	protein_coding	adrenodoxin homolog%2C mitochondrial-like	-
110722698	4.38916	3.94332	2.99516	6.57561	8.11423	11.1626	6.18426	3.79507	3.15275	LOC110722698	NW_018742684.1	1636364	1642246	+	2381	protein_coding	UDP-glucose 4-epimerase GEPI48-like	-
110698155	2.52631	3.63873	2.98925	0.635912	1.25024	1.19156	1.48242	2.64723	2.14797	LOC110698155	NW_018744502.1	1038624	1041676	+	2004	pseudogene	-	-
110732667	12.3513	12.1128	13.0877	19.764	17.2594	18.2228	22.0667	17.9132	14.3397	LOC110732667	NW_018743175.1	4865806	4877877	+	3313	protein_coding	protein ENHANCED DISEASE RESISTANCE 2-like%2C transcript variant X1	START
110734698	1.6136	0.83835	0.451598	4.13634	4.38268	2.9448	2.52762	1.46127	2.00836	LOC110734698	NW_018743217.1	739834	743594	-	2274	protein_coding	uncharacterized LOC110734698	-
110708190	12.5761	12.3896	11.2906	17.1992	16.6739	17.357	17.6858	15.6947	13.7597	LOC110708190	NW_018745013.1	93214	102720	-	3239	protein_coding	clathrin interactor EPSIN 2-like%2C transcript variant X2	-
110727986	19.0695	14.7329	12.2596	31.8719	26.9697	46.9875	46.7116	17.3212	15.1875	LOC110727986	NW_018742914.1	5465304	5469897	+	1666	protein_coding	phosphatidylinositol:ceramide inositolphosphotransferase 1-like	-
110703405	5.94091	4.91541	4.35533	1.74873	2.67408	2.36196	1.43661	3.89041	3.31739	LOC110703405	NW_018744718.1	3003301	3008341	-	1978	protein_coding	uncharacterized LOC110703405	-
110718576	4.84453	4.85305	5.80054	3.06144	3.07594	3.27755	3.21811	4.18599	4.70354	LOC110718576	NW_018742461.1	1324609	1350210	-	6462	protein_coding	uncharacterized LOC110718576%2C transcript variant X1	-
110698042	2.39987	3.33425	3.93911	1.13765	1.45112	0.949439	2.00804	1.706	2.54431	LOC110698042	NW_018744502.1	5684720	5686906	+	2187	protein_coding	pentatricopeptide repeat-containing protein At1g59720%2C chloroplastic/mitochondrial-like	-
110709763	28.0425	23.2434	23.5431	35.8912	42.6227	38.9177	37.1745	20.7423	22.7086	LOC110709763	NW_018745080.1	2346303	2352450	+	1706	protein_coding	probable L-ascorbate peroxidase 6%2C chloroplastic%2C transcript variant X2	-
110706539	0.252853	0.259457	0.358366	0.940249	0.9093	1.41298	0.757245	0.512663	0.505599	LOC110706539	NW_018744988.1	29737	32801	-	2388	protein_coding	wall-associated receptor kinase-like 20	Pkinase
110723021	8.40695	7.74243	10.6471	4.5027	4.94491	4.31859	5.55428	8.55287	12.4818	LOC110723021	NW_018742720.1	152570	161991	-	1779	protein_coding	histone deacetylase 9-like%2C transcript variant X1	Hist_deacetyl
110690642	0.487517	0.181909	0.190536	1.07124	1.3813	1.73366	1.04761	0.389389	0.275495	LOC110690642	NW_018744062.1	295777	301652	-	2096	protein_coding	probable glycosyltransferase At3g07620	-
110687487	8.396	22.5323	43.3674	6.18796	4.51611	2.07522	0.972848	16.6515	31.2047	LOC110687487	NW_018743919.1	4263536	4268073	+	1726	protein_coding	heavy metal-associated isoprenylated plant protein 7-like	HMA
110714649	24.5137	23.0578	16.9703	34.9777	39.5024	42.658	52.6225	29.351	21.3258	LOC110714649	NW_018745454.1	1893114	1895395	+	864	protein_coding	elicitor-responsive protein 3-like%2C transcript variant X1	C2
110726108	12.44	10.8348	8.11276	17.8171	19.0117	19.9711	16.792	14.031	14.5187	LOC110726108	NW_018742861.1	751230	757846	-	2173	lncRNA	uncharacterized LOC110726108%2C transcript variant X4	-
110725472	1.48869	1.17114	0.975246	4.34385	2.79575	4.4368	2.55293	2.11763	0.89734	LOC110725472	NW_018742815.1	4768487	4769852	-	936	lncRNA	uncharacterized LOC110725472	-
110716620	11.0735	8.20639	4.51293	20.0941	18.5386	23.7971	20.5057	8.38638	5.07948	LOC110716620	NW_018745617.1	799572	803948	-	2718	protein_coding	pollen-specific protein SF21-like%2C transcript variant X1	Ndr
110724759	3.06929	2.5548	2.84732	4.71116	5.63461	5.03753	2.83517	3.7446	3.97832	LOC110724759	NW_018742770.1	3431926	3440028	+	2164	protein_coding	ribosomal RNA small subunit methyltransferase I-like	-
110704975	1.25616	1.69766	0.71503	3.56259	3.3421	5.6499	6.51785	2.15346	0.207761	LOC110704975	NW_018744874.1	558789	560411	-	1516	protein_coding	uncharacterized LOC110704975	Cu_bind_like
110723394	21.3155	20.955	20.6079	29.1967	32.4749	29.5479	28.3473	26.0633	22.8473	LOC110723394	NW_018742730.1	1078148	1085266	-	1351	protein_coding	gamma carbonic anhydrase-like 2%2C mitochondrial	-
110732301	4.45358	5.14345	5.97982	9.7057	9.63976	8.32262	5.9919	6.54033	7.19353	LOC110732301	NW_018743175.1	629732	635891	+	2576	protein_coding	embryogenesis-associated protein EMB8-like	Abhydrolase_1
110719415	11.5511	10.9564	10.9096	15.6308	18.6754	20.6124	17.4783	10.5081	10.1478	LOC110719415	NW_018742204.1	14879959	14882383	-	1914	protein_coding	ethylene-responsive transcription factor ERF118-like	AP2
110709637	12.9881	17.1116	19.0392	41.4803	31.6508	28.6733	25.268	20.5952	18.1828	LOC110709637	NW_018745080.1	446553	448008	-	869	protein_coding	glutathione S-transferase U7-like	GST_C
110714221	104.582	104.498	122.53	203.365	160.087	175.099	214.026	150.718	135.084	LOC110714221	NW_018745454.1	3126118	3127896	+	914	protein_coding	eukaryotic translation initiation factor 1A-like	-
110684951	6.84105	7.23084	8.52935	2.01609	3.76114	2.87434	0.643676	2.13046	5.98773	LOC110684951	NW_018743791.1	465744	467068	-	903	protein_coding	uncharacterized LOC110684951	-
110716607	1.31724	0.646439	0.351738	2.73116	3.26099	3.80848	4.97705	1.4736	0.32364	LOC110716607	NW_018742441.1	1733665	1737501	+	1622	protein_coding	protein IQ-DOMAIN 14-like	IQ
110688110	11.7241	11.047	12.0467	6.86658	7.91542	7.64769	8.99403	9.6974	10.6783	LOC110688110	NW_018743920.1	5424182	5434044	-	3102	protein_coding	GBF-interacting protein 1-like	-
110684427	20.2078	12.1663	6.07878	59.6739	28.5492	62.166	46.2325	4.98211	2.44702	LOC110684427	NW_018742271.1	308153	309053	-	901	protein_coding	calcium-binding protein PBP1-like	-
110693662	13.1767	12.5574	9.80339	18.9331	19.6221	21.5478	18.3215	15.9885	13.0882	LOC110693662	NW_018744151.1	4124867	4129937	-	1484	protein_coding	protein DEHYDRATION-INDUCED 19 homolog 4-like%2C transcript variant X6	-
110719805	3.84501	3.96043	3.60951	5.92134	5.71317	6.24169	6.8912	5.48658	4.64304	LOC110719805	NW_018742487.1	545131	550498	-	3177	protein_coding	bromodomain-containing protein DDB_G0270170-like%2C transcript variant X1	Bromodomain
110689359	24.125	21.936	20.7222	13.2922	14.2538	10.8907	9.96785	16.487	16.3984	LOC110689359	NW_018743955.1	7345057	7350157	-	1082	protein_coding	proteasome subunit alpha type-5	Proteasome
110714118	27.3362	29.7382	32.6748	46.0505	43.3417	47.3337	54.2159	39.2748	36.5918	LOC110714118	NW_018745454.1	2005967	2011204	-	1327	protein_coding	pre-mRNA cleavage factor Im 25 kDa subunit 2	-
110708325	14.8735	14.2675	16.1861	23.2801	21.1582	22.664	18.2706	21.8731	17.8211	LOC110708325	NW_018745024.1	3667932	3673235	+	2492	protein_coding	uncharacterized LOC110708325%2C transcript variant X2	-
110691017	2.16563	2.57306	0.770025	5.13768	8.12955	13.0573	10.3014	4.86406	1.41703	LOC110691017	NW_018744066.1	2597198	2599043	+	815	protein_coding	MLP-like protein 34	-
110712575	1.03818	0.779099	1.37039	0.455511	0.343629	0.329041	0.16159	0.515388	0.604189	LOC110712575	NW_018745323.1	174094	181925	-	5995	protein_coding	uncharacterized LOC110712575%2C transcript variant X1	-
110715783	2.13842	1.89674	1.55819	4.64069	3.12817	4.65838	3.80488	2.27457	2.43731	LOC110715783	NW_018745533.1	500106	504290	-	2563	protein_coding	replication protein A 70 kDa DNA-binding subunit A-like	tRNA_anti
110704752	10.7445	8.22561	11.2118	4.75264	5.41025	3.50086	3.65294	6.93309	8.41281	LOC110704752	NW_018744858.1	460361	466954	+	1379	protein_coding	uncharacterized LOC110704752%2C transcript variant X1	HNH
110719389	9.08207	7.04973	6.75793	4.51519	4.25864	4.20229	4.30548	6.64518	6.0931	LOC110719389	NW_018742484.1	2936966	2949344	-	3360	protein_coding	kinesin-like protein KIN-UA	Kinesin
110713370	2.42946	3.29708	2.56701	0.887395	0.782862	1.28463	1.81615	1.86892	1.50574	LOC110713370	NW_018745413.1	446318	450771	-	1778	lncRNA	uncharacterized LOC110713370%2C transcript variant X3	RNA_pol_Rpb4
110689420	16.0719	14.7903	18.1664	29.2012	23.5588	29.1302	25.8206	19.1457	17.3899	LOC110689420	NW_018743955.1	8093720	8099024	-	2101	protein_coding	putative E3 ubiquitin-protein ligase XBAT34%2C transcript variant X2	-
110695283	3.32971	3.31764	0.88912	11.002	7.14403	13.699	15.2649	4.39121	2.15432	LOC110695283	NW_018744290.1	2629797	2633099	+	1925	protein_coding	aspartyl protease family protein 1-like	-
110718233	4.17884	4.75986	4.05233	7.13163	6.78288	8.06704	6.50548	5.29518	5.76241	LOC110718233	NW_018745684.1	2018085	2028307	+	2323	protein_coding	GPCR-type G protein 2-like%2C transcript variant X1	-
110702663	35.9019	36.1121	37.0861	55.6561	48.0745	59.862	61.6954	44.7437	44.9257	LOC110702663	NW_018744693.1	5842208	5849826	+	3669	protein_coding	ribonuclease TUDOR 2-like%2C transcript variant X1	-
110718647	23.9806	26.5614	23.6366	39.6904	37.4108	35.0437	34.2265	28.7501	31.0219	LOC110718647	NW_018742461.1	1963685	1970490	+	951	protein_coding	polyadenylate-binding protein 2-like	RRM_1
110690941	1.41857	1.6507	1.56282	0.554106	0.683693	0.719164	0.691371	1.13804	1.23963	LOC110690941	NW_018744066.1	1517989	1523553	-	3176	protein_coding	phosphatidylinositol N-acetylglucosaminyltransferase subunit P-like%2C transcript variant X2	-
novel.888	0.808607	1.12414	2.32821	0.204477	0.448169	0.242936	0.471491	0.632953	0.795965	-	NW_018743863.1	609910	617174	+	5342	-	PF03078:ATHILA ORF-1 family	-
110718908	3.88543	2.79084	1.27268	0.549944	0.465755	0.8504	0.427696	2.13357	1.40888	LOC110718908	NW_018742461.1	4822292	4828060	+	2869	protein_coding	DNA replication licensing factor MCM4-like	MCM
110703317	17.5567	15.9819	7.90015	44.8772	26.3383	58.8657	39.5904	16.5379	14.5381	LOC110703317	NW_018744718.1	1872123	1874215	-	1336	protein_coding	auxin-responsive protein IAA1-like	-
110686708	1.85788	1.64275	1.01965	3.71852	3.15109	4.92598	3.18788	1.24037	1.65301	LOC110686708	NW_018743893.1	1245301	1248475	+	2350	protein_coding	F-box protein CPR30-like%2C transcript variant X3	-
110705283	0.644204	0.46272	0.158258	3.03	2.00778	2.59193	1.70189	1.21284	0.800885	LOC110705283	NW_018744878.1	377027	377747	+	721	protein_coding	uncharacterized LOC110705283	-
110682905	87.8	107.76	170.821	59.7588	47.0888	47.161	42.9538	80.2825	97.6919	LOC110682905	NW_018743613.1	300208	302376	+	1705	protein_coding	tubulin alpha-3 chain	Tubulin
110711512	3.2795	3.57342	4.18573	2.10748	2.07445	1.76697	2.09432	3.64692	4.16526	LOC110711512	NW_018745281.1	867755	876891	+	4348	protein_coding	calmodulin-interacting protein 111-like%2C transcript variant X1	AAA
novel.1045	3.28973	2.94116	2.68056	1.10644	1.36655	1.09209	0.634046	0.899395	2.24555	-	NW_018744113.1	3184725	3189735	+	1426	-	PF13456:Reverse transcriptase-like	-
110687236	8.78884	7.15862	9.43503	13.7192	14.3116	13.4398	25.1608	12.2588	7.78718	LOC110687236	NW_018743919.1	663122	672193	+	3229	protein_coding	receptor-like serine/threonine-protein kinase SD1-8	Pkinase_Tyr
110683599	12.023	11.6758	11.7478	18.5221	16.7702	16.2422	18.6508	14.0049	13.6075	LOC110683599	NW_018743669.1	2673030	2683943	+	2739	protein_coding	nicalin-1-like%2C transcript variant X1	-
110732182	256.82	352.357	566.732	100.495	183.591	88.427	65.2502	205.749	247.9	LOC110732182	NW_018743159.1	103758	105567	+	1160	protein_coding	chlorophyll a-b binding protein CP29.2%2C chloroplastic-like	-
novel.757	0.820258	0.473445	0	4.0858	3.25705	4.29723	2.35233	2.12341	1.15882	-	NW_018743518.1	389666	390571	-	906	-	-	-
110686910	11.0644	15.2477	15.025	29.0262	22.5368	25.058	21.595	18.7973	18.048	LOC110686910	NW_018743906.1	438304	446886	+	1591	protein_coding	protein DJ-1 homolog B-like	DJ-1_PfpI
110695130	10.3527	8.90039	8.12349	5.68291	4.75665	4.69072	5.97721	8.93932	6.69835	LOC110695130	NW_018744290.1	1093773	1103841	+	1826	protein_coding	flap endonuclease 1-like%2C transcript variant X2	XPG_I
110701314	8.47384	6.94844	8.61637	4.93685	3.90166	3.38684	3.84944	7.46617	7.69551	LOC110701314	NW_018744633.1	6141425	6148149	-	2483	protein_coding	uncharacterized LOC110701314	-
110718939	0	0.099292	0	0.884977	2.66786	4.65032	2.01819	0	0	LOC110718939	NW_018742461.1	1405939	1407061	+	480	protein_coding	uncharacterized LOC110718939	-
110717528	5.07166	4.59343	5.16486	2.95814	2.72958	3.15223	3.77779	4.14088	4.47445	LOC110717528	NW_018745684.1	9199907	9210455	+	3590	protein_coding	uncharacterized LOC110717528	-
110727245	33.9056	39.0537	38.7311	55.3601	66.5849	55.0942	48.5191	44.9891	51.8237	LOC110727245	NW_018742205.1	497641	502130	-	1174	protein_coding	uncharacterized LOC110727245	-
110736425	87.5425	83.9307	73.1206	42.2113	51.4796	53.7566	64.0309	66.0922	68.4742	LOC110736425	NW_018743292.1	3206909	3207611	-	703	protein_coding	uncharacterized LOC110736425	-
110734395	4.41758	4.70401	5.70775	8.95697	9.34197	7.89488	8.25747	5.6231	7.32425	LOC110734395	NW_018743212.1	2604811	2609946	+	2229	protein_coding	fructokinase-1-like	PfkB
110695520	19.5284	20.1763	29.6538	12.1134	10.9529	9.26081	6.41462	14.9538	19.0843	LOC110695520	NW_018744301.1	3415803	3420491	+	1037	lncRNA	uncharacterized LOC110695520	-
110722707	1.71342	1.24106	1.01105	4.08219	2.47678	5.68857	4.43783	1.87647	1.46187	LOC110722707	NW_018742684.1	1738422	1741744	+	2765	protein_coding	uncharacterized LOC110722707	-
110706359	3.20203	3.5023	2.07461	9.01068	5.35682	10.8934	8.36632	3.489	2.06796	LOC110706359	NW_018744955.1	709718	711037	+	1320	protein_coding	uncharacterized LOC110706359	-
110732737	12.5205	13.8422	19.9434	7.65148	5.66455	3.92715	4.66115	8.21229	13.329	LOC110732737	NW_018743175.1	5594067	5596668	-	1150	protein_coding	thylakoid lumenal protein TL20.3%2C chloroplastic-like	-
110688811	69.9231	66.2062	59.4704	108.77	90.7174	96.7117	93.3633	87.8893	76.6304	LOC110688811	NW_018743942.1	729090	733166	+	920	protein_coding	ATP synthase subunit d%2C mitochondrial	-
110685992	6.71263	7.46812	8.30437	12.4323	11.0749	13.7138	9.75172	6.91533	9.3133	LOC110685992	NW_018743850.1	3695076	3702621	-	3861	protein_coding	proline-rich receptor-like protein kinase PERK9	Pkinase_Tyr
110735722	6.63981	6.71612	7.32279	11.3126	9.73641	11.1929	10.2849	6.53245	6.93389	LOC110735722	NW_018743285.1	2707221	2718780	-	2945	protein_coding	ubiquitin carboxyl-terminal hydrolase MINDY-3-like	-
110684701	2.45797	2.87005	2.45698	1.3067	1.36145	1.13673	1.62634	2.48933	2.47145	LOC110684701	NW_018743742.1	113036	132627	-	2740	protein_coding	uncharacterized LOC110684701	SET
110729043	0	0	0	0.310604	0.35622	0.797092	0.743748	0	0	LOC110729043	NW_018742966.1	1024790	1027816	-	1563	protein_coding	uncharacterized LOC110729043	-
110708087	18.656	19.6714	13.1699	7.78864	9.40805	8.67573	8.82563	10.2276	14.0082	LOC110708087	NW_018745003.1	5307421	5308696	+	1083	protein_coding	uncharacterized LOC110708087	-
110730848	2.1749	2.28844	3.44122	9.94546	6.31892	5.14986	7.17579	3.90961	3.52046	LOC110730848	NW_018743050.1	734175	736694	-	2520	protein_coding	pentatricopeptide repeat-containing protein At1g03560%2C mitochondrial-like	PPR
110706597	30.7895	36.7356	42.3399	57.9795	62.2749	61.404	92.27	51.5539	48.0936	LOC110706597	NW_018744988.1	1613343	1616961	+	2827	protein_coding	uncharacterized LOC110706597	-
110707029	230.247	214.529	233.931	353.018	303.477	314.914	297.415	265.357	221.474	LOC110707029	NW_018744991.1	3409287	3412984	+	2452	protein_coding	heat shock cognate protein 80-like	HATPase_c
110691004	12.914	11.4378	22.9464	4.49662	7.3592	3.74255	1.63827	6.47962	9.91717	LOC110691004	NW_018744066.1	2447404	2451089	+	2996	protein_coding	proteinaceous RNase P 1%2C chloroplastic/mitochondrial-like%2C transcript variant X1	-
110729911	5.49108	7.71036	9.99042	3.02072	3.2169	2.81471	4.87954	3.99012	6.15934	LOC110729911	NW_018743014.1	2342602	2344791	-	1125	lncRNA	uncharacterized LOC110729911	-
110691390	51.3386	47.4299	44.5942	66.7233	66.8126	73.377	77.6858	67.6472	56.1462	LOC110691390	NW_018744080.1	386796	395648	+	1035	protein_coding	outer envelope pore protein 16-3%2C chloroplastic/mitochondrial-like	-
110706344	35.4774	40.6921	58.2817	14.6165	23.7424	12.0168	4.53951	17.9754	28.2397	LOC110706344	NW_018744955.1	567942	581919	-	1067	protein_coding	photosynthetic NDH subunit of lumenal location 2%2C chloroplastic-like	-
110681978	4.79748	5.25279	5.59655	8.57912	8.44956	10.3641	12.4096	7.83799	5.78559	LOC110681978	NW_018743574.1	2185119	2191488	+	1733	protein_coding	GDP-mannose transporter GONST1-like%2C transcript variant X2	-
110733307	2.57546	3.59957	2.39989	0.754201	1.01134	0.794043	0.92613	1.28187	1.90706	LOC110733307	NW_018743199.1	389253	390298	+	1046	protein_coding	uncharacterized LOC110733307	-
110732786	0.50486	1.02613	0.930194	3.27268	2.0716	1.94231	2.34893	1.32826	1.14118	LOC110732786	NW_018742205.1	6725319	6738594	-	4784	pseudogene	-	-
110729726	10.114	9.02355	10.7518	14.8062	15.4104	15.3893	13.0746	10.859	11.1324	LOC110729726	NW_018742987.1	2197359	2204493	+	2287	protein_coding	zinc finger CCCH domain-containing protein 48-like	WD40
110714804	10.6559	10.2002	15.5128	5.02747	6.26848	3.58384	1.85206	5.94427	8.05676	LOC110714804	NW_018745461.1	1236133	1241469	+	1883	protein_coding	30S ribosomal protein S1 homolog A-like	S1
110730842	13.7175	15.434	20.6628	7.01169	9.00066	5.11037	4.41702	10.572	15.8299	LOC110730842	NW_018743050.1	657094	663773	-	1930	protein_coding	ribulose-1%2C5 bisphosphate carboxylase/oxygenase large subunit N-methyltransferase%2C chloroplastic-like%2C transcript variant X1	SET
110717395	29.8754	28.6437	30.4294	19.1446	21.7098	19.6756	26.941	28.0768	24.2575	LOC110717395	NW_018745684.1	5207781	5217162	+	2203	protein_coding	lysine--tRNA ligase%2C cytoplasmic-like	tRNA-synt_2
110731807	1.48114	1.09116	1.01073	2.26594	2.44318	2.60331	3.00996	1.25524	1.47368	LOC110731807	NW_018743099.1	555147	560838	-	3669	protein_coding	BTB/POZ domain-containing protein At3g44820-like%2C transcript variant X2	-
110685419	55.6855	59.549	73.3838	39.9115	32.7639	36.423	43.2558	50.1932	46.5816	LOC110685419	NW_018743813.1	438251	478732	+	1820	protein_coding	obg-like ATPase 1%2C transcript variant X1	-
novel.1444	10.6609	10.6919	9.90347	4.75954	6.74291	5.68801	5.36322	9.51447	7.26566	-	NW_018745063.1	1796411	1799867	+	1734	-	PF05699:hAT family C-terminal dimerisation region|PF14372:Domain of unknown function (DUF4413)	hATC
110718911	11.0138	11.4994	12.8177	18.7496	16.8326	20.2425	21.9654	15.3974	14.9766	LOC110718911	NW_018742461.1	4845270	4851223	+	2408	protein_coding	ABC transporter E family member 2%2C transcript variant X2	ABC_tran
110737645	4.31901	3.68712	4.45718	6.8686	6.62015	6.88448	6.15302	5.17654	4.90134	LOC110737645	NW_018743331.1	73581	80907	-	2624	protein_coding	uncharacterized LOC110737645%2C transcript variant X1	-
110698577	1.07409	1.66811	0.499204	2.73079	5.53292	5.64528	1.85674	0.728714	0.032809	LOC110698577	NW_018744537.1	1599802	1601523	+	1600	protein_coding	fibrinogen alpha-1 chain-like	Cu_bind_like
110733560	4.56198	3.41989	2.14852	0.988241	1.02004	1.32088	1.87338	2.31409	1.41588	LOC110733560	NW_018743199.1	3726707	3731485	-	1965	protein_coding	mini-chromosome maintenance complex-binding protein-like	-
110720486	11.0213	13.8942	15.6264	5.63643	7.66269	4.57517	3.80925	8.69517	15.6593	LOC110720486	NW_018742556.1	1823015	1828183	-	1475	protein_coding	tetratricopeptide repeat domain-containing protein PYG7%2C chloroplastic-like%2C transcript variant X1	-
110700707	3.12935	3.21108	2.49267	5.62487	5.34264	4.83284	4.32481	3.23741	3.62252	LOC110700707	NW_018744626.1	6042122	6044570	+	2449	protein_coding	presenilin-like protein At2g29900	-
110733484	5.97834	5.29558	7.09226	0.86787	2.63379	1.5419	0.28419	2.43706	2.88748	LOC110733484	NW_018743199.1	2738464	2739372	-	909	protein_coding	peroxisomal membrane protein 11-4-like	-
110697124	7.87699	8.84918	8.92478	16.0878	12.4812	14.1919	13.5018	10.6253	11.1538	LOC110697124	NW_018744460.1	1170262	1177637	+	2052	protein_coding	zinc finger CCCH domain-containing protein 48-like	WD40
110682124	46.0642	26.7765	9.55402	165.914	91.3057	97.3577	119.134	23.42	8.76804	LOC110682124	NW_018742244.1	3120975	3124559	+	2305	protein_coding	3-hydroxy-3-methylglutaryl-coenzyme A reductase-like	-
110685987	11.2827	10.1977	16.6767	5.49106	6.75114	4.19278	4.53644	8.26073	10.3607	LOC110685987	NW_018743850.1	3615212	3622376	-	4940	protein_coding	tRNA(adenine(34)) deaminase%2C chloroplastic-like	-
110722102	27.315	22.9431	14.2984	57.6424	37.1365	63.4778	38.3967	17.6772	14.6151	LOC110722102	NW_018742204.1	20079266	20082589	+	2015	protein_coding	UDP-glucose 6-dehydrogenase 4-like	-
110685570	16.2318	15.249	11.7876	24.6821	24.0917	34.0759	21.1207	13.6279	12.5193	LOC110685570	NW_018743828.1	1573252	1577939	-	1694	protein_coding	UDP-rhamnose/UDP-galactose transporter 1-like	-
110696069	16.1082	15.6163	14.9609	22.0464	21.3824	22.559	21.161	16.0937	17.7029	LOC110696069	NW_018744311.1	2130710	2140451	+	1880	protein_coding	polypyrimidine tract-binding protein homolog 2-like%2C transcript variant X1	RRM_1
110733492	16.8124	15.0652	19.4614	8.24981	10.4946	7.27354	2.26226	7.63357	11.9087	LOC110733492	NW_018743199.1	2790346	2793551	-	1199	protein_coding	ferritin-3%2C chloroplastic-like	Ferritin
110682114	37.3901	37.8321	33.2269	60.2129	49.0958	60.6893	55.2208	50.7019	34.0602	LOC110682114	NW_018743574.1	3624108	3628780	+	1159	protein_coding	uncharacterized RNA-binding protein C1827.05c-like	RRM_1
110699157	8.60354	8.39609	13.6718	4.00893	4.32724	2.82415	1.25483	4.6819	7.61577	LOC110699157	NW_018744582.1	60547	63429	+	772	protein_coding	uncharacterized LOC110699157	-
110705507	11.5372	11.5732	10.2131	15.9572	15.9759	17.6296	15.2121	10.6608	11.7803	LOC110705507	NW_018744878.1	2596686	2606420	+	2335	protein_coding	clathrin interactor EPSIN 1-like	-
110692780	13.1547	10.0604	15.2702	6.79644	7.01777	5.45909	3.80039	6.90536	9.38681	LOC110692780	NW_018744128.1	1732994	1744321	+	2634	protein_coding	cycloartenol synthase 2-like%2C transcript variant X1	-
110731846	12.0158	9.28063	9.28454	20.3643	15.3721	22.1975	20.6576	13.4456	10.9879	LOC110731846	NW_018743099.1	1781611	1785463	-	1782	protein_coding	cyclin-dependent kinase inhibitor 3-like	-
110721355	1.22563	1.0408	1.71311	0.165653	0.253308	0.0944688	0.117529	0.0530456	0.907546	LOC110721355	NW_018742616.1	4612891	4615110	-	1099	lncRNA	uncharacterized LOC110721355	-
110709831	0.141356	0.0362619	0.0434075	0.492491	0.409495	0.552941	0.704294	0.11828	0.106507	LOC110709831	NW_018745080.1	3168318	3173402	-	3943	lncRNA	uncharacterized LOC110709831	-
110699995	0.352584	0.241195	0.0288724	0.737055	3.01491	2.33808	2.48393	0.472042	0.13283	LOC110699995	NW_018742390.1	1833846	1835821	-	1976	protein_coding	berberine bridge enzyme-like 8	FAD_binding_4
110705757	3.15189	2.50562	2.04213	4.48004	5.27293	6.00011	4.16581	3.17352	3.19038	LOC110705757	NW_018744878.1	5623674	5628810	-	2682	protein_coding	phosphatidylinositol 4-kinase gamma 6-like%2C transcript variant X2	PI3_PI4_kinase
110700278	39.9674	42.7765	39.7954	59.5604	57.3268	56.2685	53.2603	46.3498	38.9495	LOC110700278	NW_018744626.1	285862	286671	-	810	protein_coding	rhodocoxin-like	-
110714768	1.88458	1.71222	0.916302	0.410375	0.611837	0.449775	0.341199	0.985582	1.05388	LOC110714768	NW_018745461.1	1180643	1188755	+	4732	protein_coding	kinesin-like protein KIN-12B	Kinesin
110703301	67.6593	70.32	103.254	209.333	132.382	175.917	172.873	64.8816	58.4	LOC110703301	NW_018744718.1	1620696	1626161	+	2240	protein_coding	plastidic ATP/ADP-transporter-like	-
110717736	32.7057	31.4439	31.201	22.5362	23.0563	23.4352	26.744	25.375	26.3561	LOC110717736	NW_018745684.1	2784226	2794297	+	2410	protein_coding	serine/threonine-protein kinase tricorner-like	Pkinase
110718892	3.26052	4.69237	5.36514	1.39319	2.21234	1.3522	0.570262	1.95611	2.94339	LOC110718892	NW_018742461.1	4640509	4644677	-	2265	protein_coding	xylulose kinase-like	FGGY_N
110736596	11.777	11.5605	10.259	18.3701	16.2422	17.0237	15.2474	12.1798	10.526	LOC110736596	NW_018743292.1	5124903	5127273	+	1546	protein_coding	NAC domain-containing protein 82-like	NAM
110687207	8.3471	9.22166	8.96683	14.4396	13.3179	17.6828	13.0216	9.78312	10.1899	LOC110687207	NW_018743919.1	171455	176330	+	1597	protein_coding	COP9 signalosome complex subunit 6a-like%2C transcript variant X1	Mov34
110707891	1.75476	2.22296	2.47473	6.67979	3.5837	6.34355	6.65702	1.84898	1.27318	LOC110707891	NW_018745003.1	2832763	2836126	+	2144	protein_coding	zinc finger CCCH domain-containing protein 39-like%2C transcript variant X1	zf-CCCH
novel.1679	0	0.0245925	0	0.375753	0.316021	1.28571	0.199945	0	0.0541738	-	NW_018745587.1	473045	474982	-	1938	-	-	-
110720380	7.27979	5.99698	5.47849	12.1234	10.5086	13.4647	10.835	7.91451	9.15465	LOC110720380	NW_018742556.1	827859	829683	+	906	protein_coding	uncharacterized LOC110720380%2C transcript variant X2	-
110715190	5.39043	5.55988	5.7292	2.70032	2.3436	3.30879	3.96114	4.83765	4.10359	LOC110715190	NW_018745482.1	245883	258635	+	1663	protein_coding	replication factor C subunit 3-like	-
110714032	7.94658	12.7108	20.1482	5.41327	4.15159	4.39317	5.2292	8.6139	9.43746	LOC110714032	NW_018745454.1	4284351	4286537	-	2186	protein_coding	AAA-ATPase At2g46620-like	AAA
110710496	5.73932	5.00887	6.17759	10.9966	8.3693	12.5809	9.83129	6.46096	4.91508	LOC110710496	NW_018745174.1	1011169	1019763	-	3140	protein_coding	nudix hydrolase 16%2C mitochondrial-like%2C transcript variant X1	NUDIX
110725615	105.65	81.4254	21.5719	271.962	225.479	390.182	305.046	61.3135	36.6155	LOC110725615	NW_018742815.1	1004162	1006272	-	1005	protein_coding	umecyanin-like	Cu_bind_like
110692163	6.38068	4.38927	2.36439	0.931453	1.32463	1.23502	1.58605	2.32652	2.77983	LOC110692163	NW_018744093.1	3653568	3655828	-	1303	protein_coding	uncharacterized LOC110692163	-
110725138	17.4034	17.7994	13.0014	7.93964	8.85773	9.66149	9.75873	11.2082	14.2199	LOC110725138	NW_018742810.1	200497	204150	+	1628	protein_coding	E3 ubiquitin-protein ligase SINAT5-like	-
110725754	4.28236	5.13783	11.5722	1.119	1.73744	0.36816	1.74051	3.7211	6.10573	LOC110725754	NW_018742815.1	3184695	3186489	-	705	lncRNA	uncharacterized LOC110725754	-
110723102	48.9181	46.8562	74.4241	24.3052	29.3316	15.9189	13.9667	32.7795	48.748	LOC110723102	NW_018742720.1	1241843	1247383	-	2312	protein_coding	RNA polymerase sigma factor sigA-like%2C transcript variant X2	Sigma70_r2
110714631	15.5389	16.4816	18.2184	23.4424	25.3386	26.3583	21.8419	14.4634	15.5166	LOC110714631	NW_018745454.1	6739190	6747415	-	3285	protein_coding	oxysterol-binding protein-related protein 1C-like	-
110696498	7.2866	7.10919	7.55638	4.05775	4.86847	3.89385	4.65058	5.69728	5.80521	LOC110696498	NW_018744367.1	1159384	1169422	-	2333	protein_coding	tRNA modification GTPase MnmE-like	-
110736673	5.75484	6.01943	5.90585	3.80792	3.51598	3.31962	3.61371	6.38426	6.71391	LOC110736673	NW_018743292.1	6146612	6155410	+	2502	protein_coding	uncharacterized protein At5g08430-like%2C transcript variant X3	-
110711511	16.9539	16.7641	22.0283	8.86026	11.6791	10.0401	12.2	13.3894	18.9497	LOC110711511	NW_018745281.1	1321309	1329443	-	4219	protein_coding	putative disease resistance RPP13-like protein 1%2C transcript variant X2	NB-ARC
110702918	9.41638	8.17859	7.81918	13.9154	12.112	14.978	14.1473	9.09648	7.67287	LOC110702918	NW_018742393.1	1118709	1125815	+	2634	protein_coding	glutamine--fructose-6-phosphate aminotransferase [isomerizing] 2-like%2C transcript variant X2	SIS
110727193	1.12021	0.617305	0.764429	2.35798	2.38723	1.92433	1.44221	0.989411	1.50051	LOC110727193	NW_018742903.1	935102	937887	-	2239	lncRNA	uncharacterized LOC110727193	-
110718541	2.26571	0.64053	0.511167	5.82979	4.10165	7.82922	5.4006	1.16072	2.01198	LOC110718541	NW_018742461.1	946995	949980	-	2009	protein_coding	protein EARLY-RESPONSIVE TO DEHYDRATION 7%2C chloroplastic-like	-
110721152	10.7411	11.0593	12.6982	6.92097	6.87725	7.51823	8.84373	9.6165	9.50865	LOC110721152	NW_018742204.1	18789798	18794274	-	2534	protein_coding	WPP domain-interacting tail-anchored protein 2-like%2C transcript variant X2	-
110723936	1483.45	2202.51	4278.36	1008.07	812.052	779.701	952.046	1519.24	1428.17	LOC110723936	NW_018742733.1	4045841	4047101	-	747	protein_coding	protein GOS9-like	-
110732564	14.992	14.6373	14.2325	9.58853	10.6203	9.31065	8.57265	11.6387	11.7132	LOC110732564	NW_018743175.1	3890637	3894564	-	2810	protein_coding	zinc finger BED domain-containing protein RICESLEEPER 2-like%2C transcript variant X2	-
110696479	3.50617	2.8861	2.22434	5.76386	5.14973	7.08361	5.62516	4.61831	2.37324	LOC110696479	NW_018744367.1	587121	589779	-	2411	lncRNA	uncharacterized LOC110696479	-
110690902	4.23431	3.47592	3.80079	6.93655	7.10606	6.51613	7.24624	5.31461	5.33779	LOC110690902	NW_018744066.1	995246	1001319	-	1426	protein_coding	putative dual specificity protein phosphatase DSP8%2C transcript variant X1	DSPc
110695926	3.81795	3.76265	2.66535	6.87228	5.51503	7.52105	8.19212	1.379	2.62317	LOC110695926	NW_018744311.1	468699	473101	-	3382	protein_coding	receptor-like kinase TMK4	Pkinase_Tyr
110731384	1.35866	1.48051	1.86087	3.48742	2.72404	3.02353	5.38324	2.11276	2.14707	LOC110731384	NW_018743066.1	2423068	2427559	+	3863	pseudogene	-	-
110726816	17.7074	16.7429	17.48	23.8921	23.7545	25.1782	23.6866	21.9342	20.4581	LOC110726816	NW_018742881.1	1759165	1764523	+	2004	protein_coding	elongator complex protein 3	Radical_SAM
110733051	3.49887	2.51828	1.58874	0.693286	0.695716	1.01931	1.03756	2.26861	1.38686	LOC110733051	NW_018743196.1	1367312	1373611	-	2801	protein_coding	DNA replication licensing factor MCM7	MCM
110695246	13.0211	10.64	12.2491	20.892	17.3027	18.6701	17.8843	13.9315	12.2577	LOC110695246	NW_018744290.1	2252470	2259711	-	2925	protein_coding	mechanosensitive ion channel protein 2%2C chloroplastic-like	-
110690525	0.872166	0.701917	0.546152	0.134059	0.163998	0.172016	0.0475568	0.386358	0.637818	LOC110690525	NW_018744041.1	2059217	2069027	+	2716	protein_coding	probable DNA primase large subunit%2C transcript variant X2	-
110716196	27.0781	27.5546	39.4155	15.6956	17.7505	13.1033	12.2376	20.5209	34.2339	LOC110716196	NW_018745546.1	841467	856456	-	1446	protein_coding	uncharacterized protein At4g15545-like	-
110738748	7.52805	6.95715	8.03172	3.31005	4.71448	3.80228	2.98588	5.20889	7.03561	LOC110738748	NW_018743391.1	2436712	2450420	+	1925	protein_coding	DNA polymerase I-like%2C transcript variant X3	-
110723832	5.36389	4.88901	6.7358	11.1972	9.35735	9.66207	10.6873	7.97355	6.65493	LOC110723832	NW_018742733.1	2541793	2549764	+	3100	protein_coding	translation initiation factor IF-2-like%2C transcript variant X2	GTP_EFTU
110732350	9.21543	9.90476	13.9635	4.21845	5.68463	3.04472	3.03971	6.1632	10.6433	LOC110732350	NW_018743175.1	1275841	1279532	-	1381	protein_coding	formyltetrahydrofolate deformylase 2%2C mitochondrial-like%2C transcript variant X2	-
110738105	1.29328	0.909979	1.0893	2.34948	2.0818	2.13369	2.12362	1.65415	1.4199	LOC110738105	NW_018743373.1	753781	761196	-	3771	protein_coding	V-type proton ATPase subunit e2-like	-
110709827	11.0249	8.2588	7.41469	19.1144	14.8238	17.7096	14.4552	10.8913	10.2809	LOC110709827	NW_018745080.1	3123955	3130733	-	1108	protein_coding	TRAF-type zinc finger domain-containing protein 1-like%2C transcript variant X2	-
110694659	4.08876	2.68636	2.8544	6.80247	6.31172	6.41074	4.17187	6.94102	5.68495	LOC110694659	NW_018744240.1	342987	354660	+	1579	protein_coding	actin-related protein 2-like%2C transcript variant X1	Actin
110732720	12.6826	13.1089	17.8102	5.7656	8.60162	5.34648	2.81016	8.14531	9.59778	LOC110732720	NW_018743175.1	5383747	5386727	-	2505	protein_coding	cytochrome P450 76C2-like	p450
110707208	13.0737	10.221	9.39485	17.7782	17.7506	19.2584	18.8584	13.9255	11.5844	LOC110707208	NW_018744996.1	350526	353401	-	2089	protein_coding	myb-related protein 2-like%2C transcript variant X4	Myb_DNA-binding
110702127	7.68397	8.86008	7.26528	4.4849	4.84287	3.95453	4.58941	6.76101	6.89381	LOC110702127	NW_018744662.1	3983072	4012588	+	1759	protein_coding	probable protein arginine N-methyltransferase 6	-
110707948	24.0384	27.2711	35.6093	56.6304	46.6418	55.3608	35.5812	41.402	65.2461	LOC110707948	NW_018745003.1	3547091	3551513	+	2964	protein_coding	phospholipase D alpha 1-like	C2
110682248	11.0778	10.4384	10.272	6.57451	6.46601	5.46214	6.64446	8.95132	10.2698	LOC110682248	NW_018743574.1	5036600	5040264	-	1283	protein_coding	autophagy-related protein 101-like	-
110714589	2.81295	4.32962	4.11333	1.35632	1.64583	1.23508	2.04875	2.77405	2.68717	LOC110714589	NW_018742418.1	9256654	9258040	-	1387	pseudogene	-	AAA
110703727	19.2817	14.7944	14.9851	9.46226	10.043	10.2746	10.8132	12.0586	13.1085	LOC110703727	NW_018744757.1	488489	498170	+	3476	protein_coding	copper-transporting ATPase RAN1-like	E1-E2_ATPase
110720996	0.298759	0.0408749	0.0244648	2.60224	1.14601	0.823624	0.49849	0.224989	0	LOC110720996	NW_018742577.1	3260915	3264349	+	2332	protein_coding	probable serine/threonine-protein kinase PBL23	-
110712160	8.05228	6.58491	6.57712	4.29008	4.47508	3.79165	1.98918	4.29234	5.52816	LOC110712160	NW_018745291.1	242494	258234	+	3409	protein_coding	transcriptional corepressor LEUNIG-like%2C transcript variant X1	-
110683514	17.0609	15.3504	15.3705	22.0856	24.2859	24.045	19.8848	17.9891	17.9707	LOC110683514	NW_018743669.1	1602604	1607374	-	1481	protein_coding	NADH--cytochrome b5 reductase 1-like%2C transcript variant X2	NAD_binding_1
110708486	0.234243	0.120181	0.143863	0.699529	0.661868	0.710592	0.395496	0.147003	0.264741	LOC110708486	NW_018745024.1	8381926	8384963	+	2776	lncRNA	uncharacterized LOC110708486	-
110691027	10.8498	9.00922	5.14082	21.0106	16.0869	28.0399	23.056	7.5655	7.24947	LOC110691027	NW_018744066.1	2729495	2733298	+	2042	protein_coding	protein CbxX%2C chromosomal-like	AAA
110723787	0.36773	0.174154	0.121609	1.62613	1.06811	0.679706	0.688299	0.159767	0.127879	LOC110723787	NW_018742733.1	2014513	2018878	-	3284	protein_coding	probable serine/threonine-protein kinase PBL23	Pkinase
110701445	8.30761	6.37499	5.28994	3.50056	3.71828	3.3562	4.46299	5.12329	3.25169	LOC110701445	NW_018744633.1	4529935	4543448	+	5166	pseudogene	-	-
110709805	10.4013	8.66549	10.4331	19.2553	14.0512	17.9109	18.248	13.1982	10.5578	LOC110709805	NW_018742418.1	3786734	3793672	-	2849	protein_coding	uncharacterized protein At3g49055-like	-
110704152	114.605	123.471	96.7296	169.761	160.565	185.805	174.536	128.155	97.1072	LOC110704152	NW_018744821.1	1329659	1331461	+	706	protein_coding	60S acidic ribosomal protein P3-like	-
110695732	57.2522	62.6743	51.1531	109.212	83.111	90.4033	100.264	86.8336	67.1657	LOC110695732	NW_018744304.1	5766861	5770878	-	619	protein_coding	cytochrome b-c1 complex subunit 9-like	-
110683199	41.3467	46.5565	90.1948	19.9158	26.9236	15.705	16.4028	35.6809	50.7428	LOC110683199	NW_018743623.1	967433	974091	-	4016	protein_coding	protein CHUP1%2C chloroplastic-like%2C transcript variant X2	-
110690442	43.9576	42.7262	45.0299	66.7437	59.2336	60.0669	63.207	52.7328	45.7881	LOC110690442	NW_018744041.1	1204080	1212555	+	1362	protein_coding	uncharacterized LOC110690442%2C transcript variant X2	-
110698710	7.60156	5.84211	6.28828	3.97264	3.84942	3.48498	3.90426	5.14043	5.01449	LOC110698710	NW_018744537.1	3603979	3611055	-	2994	protein_coding	uncharacterized LOC110698710%2C transcript variant X2	-
110704166	8.1871	9.22455	8.939	4.68415	3.97694	4.78439	5.50585	7.99235	7.55968	LOC110704166	NW_018744821.1	1938688	1941128	+	868	lncRNA	uncharacterized LOC110704166	-
110713941	13.3861	11.9104	11.8739	18.9213	17.877	17.1697	17.1136	13.1704	14.9259	LOC110713941	NW_018745454.1	5345856	5351390	-	2585	protein_coding	transmembrane 9 superfamily member 1-like	-
110731362	3.25945	3.3176	4.3588	7.62416	6.45943	6.63938	6.68847	4.98182	3.83236	LOC110731362	NW_018743066.1	2163382	2167220	-	1767	protein_coding	cardiolipin synthase (CMP-forming)%2C mitochondrial-like	CDP-OH_P_transf
110713999	113.946	103.456	87.7374	157.941	145.653	177.59	181.284	145.584	115.872	LOC110713999	NW_018745454.1	6148604	6153524	-	2021	protein_coding	sucrose transport protein	-
110718978	1.34714	1.35227	1.22305	2.67837	2.77333	3.50216	5.33434	2.42599	1.29085	LOC110718978	NW_018742204.1	13238015	13241336	-	1586	protein_coding	transcription factor MYB62-like	Myb_DNA-binding
110727724	3.28003	2.77608	2.08798	0.469208	1.20538	0.588677	1.53133	1.4424	2.05648	LOC110727724	NW_018742914.1	8080140	8082319	+	1940	protein_coding	tetraspanin-9-like	-
110729674	1.5837	2.08405	2.68776	0.568618	0.869503	0.918771	0.68919	1.22907	1.36633	LOC110729674	NW_018742987.1	1701238	1708978	+	3842	protein_coding	DNA mismatch repair protein MSH3-like	-
110695978	4.41447	4.52977	5.16529	8.35309	7.54983	7.23048	6.9318	5.11085	5.09675	LOC110695978	NW_018744311.1	951934	959771	+	2441	protein_coding	DNA topoisomerase 6 subunit B-like%2C transcript variant X1	HATPase_c
110715739	4.81297	4.01518	4.08543	9.45794	6.84824	9.62117	7.07302	8.34921	3.93597	LOC110715739	NW_018745533.1	1911693	1914857	+	1187	protein_coding	sm-like protein LSM1B	LSM
110708252	58.3006	56.2002	54.4187	85.9464	74.2194	78.9699	74.6347	68.1628	53.5395	LOC110708252	NW_018745024.1	1045440	1053183	+	1105	protein_coding	ras-related protein RHN1%2C transcript variant X3	Ras
110726714	14.3974	11.0331	10.1675	18.3486	20.5173	22.8897	18.8322	14.1076	14.7425	LOC110726714	NW_018742881.1	513784	520011	-	3810	protein_coding	disease resistance protein RPS2-like%2C transcript variant X5	NB-ARC
110692692	9.67477	7.36146	4.24658	20.728	13.3009	23.3972	17.8413	3.63607	3.55214	LOC110692692	NW_018742334.1	736583	742802	+	3399	protein_coding	COBRA-like protein 7%2C transcript variant X1	-
110736885	0.274618	0.131502	0.0899517	0.550152	1.1412	1.14584	0.763683	0.459576	0.103458	LOC110736885	NW_018743292.1	8816475	8819011	+	2537	protein_coding	uncharacterized LOC110736885	-
110721555	10.6418	8.46519	6.52418	17.2012	18.5365	14.146	26.6081	12.9786	8.47233	LOC110721555	NW_018742616.1	1839389	1848567	+	2466	protein_coding	dolichyl-diphosphooligosaccharide--protein glycosyltransferase subunit 2-like	-
110733471	7.16582	6.97728	7.32423	12.9842	11.1605	14.9068	10.7637	8.00929	9.22199	LOC110733471	NW_018743199.1	2583036	2585671	+	888	protein_coding	COX assembly mitochondrial protein 2 homolog	-
110717315	8.31493	6.52135	6.66798	12.1092	11.3322	11.9566	12.2979	8.67478	5.83604	LOC110717315	NW_018745676.1	528783	534587	-	1754	protein_coding	LYR motif-containing protein 4B-like	-
110723310	19.1448	18.0695	19.8554	31.8562	26.305	28.7308	25.3222	24.3314	22.4198	LOC110723310	NW_018742726.1	2457400	2463781	-	1543	protein_coding	general transcription factor IIF subunit 2-like	-
110704485	49.8303	41.3236	40.5682	76.4755	70.5877	60.7943	50.6444	57.2237	57.0288	LOC110704485	NW_018744835.1	1567621	1575054	-	3693	protein_coding	cellulose synthase A catalytic subunit 1 [UDP-forming]	-
110710765	1.70622	2.39922	3.02724	26.1726	6.89336	6.49765	8.08375	3.88648	3.57105	LOC110710765	NW_018745177.1	3743282	3748852	-	735	protein_coding	macrophage migration inhibitory factor homolog	MIF
110736424	5.46726	5.50897	3.93253	10.9077	9.53538	22.2395	18.2857	5.78026	4.48123	LOC110736424	NW_018743292.1	3208938	3213048	-	1886	protein_coding	probable tyrosine-protein phosphatase At1g05000%2C transcript variant X2	-
110735251	5.37466	5.86133	6.49433	3.6417	3.53601	3.64603	3.18044	4.84764	5.65063	LOC110735251	NW_018742238.1	1090631	1101509	+	3716	protein_coding	gamma-tubulin complex component 5-like%2C transcript variant X1	-
110740289	6.11372	5.62696	7.73823	3.36719	3.5356	2.30429	3.58347	6.2718	6.63462	LOC110740289	NW_018743555.1	1057388	1074328	+	3244	protein_coding	DNA repair protein RAD16-like	SNF2_N
110729865	4.88515	3.21129	2.0158	10.7207	9.56165	7.67782	3.29013	10.6822	11.6462	LOC110729865	NW_018743014.1	1189657	1191697	+	1217	protein_coding	histidine-containing phosphotransfer protein 4-like	Hpt
110733147	2.7472	2.45722	2.03063	1.38171	1.09285	1.05968	0.912702	1.81559	1.37384	LOC110733147	NW_018743196.1	2500037	2509065	-	3821	protein_coding	poly [ADP-ribose] polymerase 1-like	WGR
110739921	9.68657	9.59167	10.9166	16.7688	14.6595	15.3188	26.1628	13.2825	8.10132	LOC110739921	NW_018742244.1	2322153	2338307	-	1918	protein_coding	uncharacterized LOC110739921%2C transcript variant X1	-
110697267	5.15148	5.24305	5.76178	2.07935	2.1086	2.94893	3.37761	5.1516	4.0708	LOC110697267	NW_018744460.1	2648951	2651774	-	1109	protein_coding	jasmonate-induced protein homolog	-
110711616	2.99511	2.72143	2.63986	1.31435	1.04146	1.67371	1.36699	2.31008	2.09306	LOC110711616	NW_018745281.1	1504501	1521759	+	4063	protein_coding	exportin-7-like%2C transcript variant X1	-
110712429	8.19483	7.23762	7.01016	3.82383	3.29783	4.61209	5.86001	4.95912	5.72245	LOC110712429	NW_018745323.1	525586	533165	+	1587	protein_coding	nuclear pore complex protein NUP54-like	-
110710711	11.6626	11.573	14.2699	7.50062	7.72165	6.49198	6.75677	12.2835	15.3779	LOC110710711	NW_018745177.1	610930	616742	-	2055	protein_coding	uncharacterized LOC110710711%2C transcript variant X1	-
110687923	13.9166	16.3801	28.107	6.54462	9.41582	6.38263	4.06518	11.0576	16.9841	LOC110687923	NW_018743920.1	2972258	2976908	+	2383	protein_coding	uncharacterized LOC110687923	NmrA
novel.550	1.388	1.73689	2.99398	0.619226	0.243486	0.302686	0.517787	1.44468	1.53045	-	NW_018743099.1	1793320	1794691	-	1372	-	-	-
110735009	13.8216	12.6041	12.5497	22.3179	17.6692	22.7093	20.1759	16.8292	15.1541	LOC110735009	NW_018743252.1	1834447	1839188	-	2023	pseudogene	-	DnaJ
110728020	2.63498	3.71199	2.68802	6.47687	5.88893	6.88814	5.15415	2.8588	3.83613	LOC110728020	NW_018742914.1	5843139	5848085	+	1040	protein_coding	uncharacterized LOC110728020	-
110702457	6.50583	5.779	7.11658	3.29851	3.64714	3.32807	1.75519	4.95627	4.79217	LOC110702457	NW_018744693.1	764294	767546	+	1435	protein_coding	serine racemase-like	PALP
110682360	11.7236	14.0948	12.2815	19.6159	18.8016	21.0641	13.2806	15.2358	19.1709	LOC110682360	NW_018743574.1	6541425	6551648	-	1454	protein_coding	protein MRG1-like%2C transcript variant X1	-
110682318	1.12988	2.63212	3.00076	9.17644	5.2346	8.15689	6.24167	2.64464	2.79556	LOC110682318	NW_018743574.1	5832341	5835582	-	1521	protein_coding	uncharacterized LOC110682318	-
110714407	0.514398	0.341539	0.223004	2.21389	1.55969	1.11599	2.77682	0.151914	0.0341983	LOC110714407	NW_018745454.1	598260	602286	-	1535	protein_coding	axial regulator YABBY 1-like	YABBY
110719411	8.66532	10.3695	10.8207	5.45687	6.2439	5.41909	6.04102	8.22487	6.97212	LOC110719411	NW_018742484.1	3315280	3322590	-	1935	protein_coding	zinc finger protein ZPR1-like	-
110714561	13.2256	11.1961	13.1123	21.1675	17.7034	24.09	25.3731	17.7658	14.8052	LOC110714561	NW_018745454.1	6571338	6581757	+	2950	protein_coding	mitogen-activated protein kinase kinase kinase 1-like	Pkinase
110688739	11.0006	8.53563	9.42524	21.204	14.4077	24.5892	14.1155	7.20191	9.63165	LOC110688739	NW_018742309.1	6067516	6078176	-	1368	protein_coding	OTU domain-containing protein DDB_G0284757-like%2C transcript variant X3	OTU
110702648	26.4841	27.3701	28.3967	19.8708	18.1304	19.0668	24.5985	22.8383	21.1357	LOC110702648	NW_018744693.1	4966194	4975900	-	2208	protein_coding	T-complex protein 1 subunit alpha	-
110709863	15.4263	12.0877	6.15536	28.3388	24.7006	35.8818	31.5371	16.6396	11.1582	LOC110709863	NW_018742418.1	3810767	3816659	+	2484	protein_coding	E3 ubiquitin-protein ligase RGLG2-like	-
110732436	5.49782	5.1875	5.89924	2.35306	3.14368	2.86038	3.47074	4.04511	4.03528	LOC110732436	NW_018743175.1	2444100	2449404	-	1470	protein_coding	probable complex I intermediate-associated protein 30	-
110687386	1.47907	1.49504	0.705014	3.57644	2.83149	6.09407	3.89826	1.4408	1.44709	LOC110687386	NW_018743919.1	2906277	2912798	+	2104	protein_coding	uncharacterized LOC110687386	Exo_endo_phos
110698527	3.00849	3.04856	4.09489	1.6262	2.03935	1.54487	1.65238	2.40223	3.52036	LOC110698527	NW_018744537.1	1157621	1165248	+	7426	lncRNA	uncharacterized LOC110698527	-
novel.154	0.952288	1.16629	1.47158	0.280945	0.110471	0.274659	0.640696	0.655457	0.798526	-	NW_018742390.1	5718865	5722536	-	1512	-	-	-
110696619	26.1374	24.6129	22.0896	35.7504	33.7301	40.2258	32.4476	26.6214	23.5476	LOC110696619	NW_018744367.1	7472627	7474683	+	1857	protein_coding	uncharacterized LOC110696619	-
110708780	16.6667	14.8151	14.6796	22.1552	23.2698	22.1649	22.5903	19.9459	16.7559	LOC110708780	NW_018745024.1	12196003	12198949	-	1438	protein_coding	probable purine permease 11	-
110688202	23.9764	23.0575	27.8857	8.09627	12.635	4.4014	3.62369	12.7207	23.7599	LOC110688202	NW_018743920.1	6499216	6501318	+	802	protein_coding	uncharacterized LOC110688202	-
110730154	3.4866	3.77542	3.48638	5.79144	5.81764	5.42408	5.89547	5.32173	3.92074	LOC110730154	NW_018743021.1	895925	902143	-	2651	protein_coding	E3 ubiquitin-protein ligase RNF14-like	RWD
110717306	11.4854	9.26333	11.2016	6.2725	6.66364	6.21284	7.12256	9.83152	8.28176	LOC110717306	NW_018745675.1	2882746	2907018	+	2022	protein_coding	importin subunit alpha-9-like	Arm
110688289	81.4078	85.4866	123.326	48.4343	55.4905	38.2998	52.2189	69.9349	77.6174	LOC110688289	NW_018743920.1	7212882	7216076	+	2685	protein_coding	uncharacterized LOC110688289	-
110716457	2.34581	2.01985	1.79148	0.612971	1.06366	0.980305	0.283628	0.960098	1.27951	LOC110716457	NW_018745587.1	103819	115632	+	4554	protein_coding	uncharacterized LOC110716457%2C transcript variant X1	-
110711120	15.767	18.8304	21.9492	40.3131	28.0617	44.1766	70.7633	25.919	23.3886	LOC110711120	NW_018745240.1	712517	717744	-	2121	protein_coding	probable polyamine oxidase 4	Amino_oxidase
110681976	14.6739	14.8912	16.336	22.9216	22.2902	23.5382	18.7732	14.6631	13.3406	LOC110681976	NW_018743574.1	2180444	2184027	-	1149	protein_coding	50S ribosomal protein L10%2C chloroplastic-like	-
110731868	12.8584	13.7616	17.7948	28.7396	23.3916	25.0676	19.6263	20.6816	20.691	LOC110731868	NW_018743099.1	2203754	2213348	+	4620	protein_coding	uncharacterized LOC110731868	Pkinase_Tyr
110733032	9.50246	8.50145	8.47367	15.6184	12.1205	14.6642	11.661	12.5847	10.7014	LOC110733032	NW_018743196.1	1209672	1215259	+	2747	protein_coding	uncharacterized LOC110733032%2C transcript variant X2	-
110708752	53.6708	48.3104	36.6206	78.194	72.3499	82.0442	111.631	69.9884	57.1494	LOC110708752	NW_018745024.1	11974039	11989244	-	1466	protein_coding	protein disulfide-isomerase like 2-1-like	-
110708025	4.05986	4.39895	4.67295	8.42011	6.67037	9.20175	4.22389	5.38073	5.4548	LOC110708025	NW_018745003.1	4584035	4589585	-	1636	protein_coding	uncharacterized LOC110708025%2C transcript variant X1	-
110735780	2.4631	2.13198	2.07873	0.372161	1.06453	0.468169	0.302874	1.19875	1.30668	LOC110735780	NW_018743285.1	3862044	3867505	+	2772	pseudogene	-	-
110688804	5.79392	5.3802	5.96986	9.97848	8.26547	10.5962	10.919	6.64107	7.44122	LOC110688804	NW_018743942.1	171419	180659	-	1940	protein_coding	uncharacterized LOC110688804	-
110700353	3.83887	3.0927	1.59776	0.829019	0.760617	0.815535	1.14695	1.59282	1.21913	LOC110700353	NW_018744626.1	1172666	1178203	-	1464	protein_coding	probable kinetochore protein SPC25	-
110736387	6.9043	5.54604	6.12494	11.1163	9.57212	11.3798	8.82429	6.21486	8.63083	LOC110736387	NW_018743292.1	2853887	2858965	-	1332	protein_coding	uncharacterized LOC110736387	-
110688658	15.381	16.5625	17.026	10.445	9.98399	11.0412	12.3839	12.9719	15.872	LOC110688658	NW_018743921.1	150222	154115	-	1528	protein_coding	uncharacterized LOC110688658	-
110738463	7.36356	10.0149	10.5969	3.64333	3.29049	5.06445	4.90727	7.49222	6.50024	LOC110738463	NW_018743389.1	4489592	4496734	+	1066	protein_coding	uncharacterized LOC110738463	-
110701384	0.612814	0.498719	0.622951	0.0552176	0.0506616	0.118086	0.146911	0.344797	0.310476	LOC110701384	NW_018744633.1	6932986	6937209	-	2198	protein_coding	protein SUPPRESSOR OF GENE SILENCING 3 homolog	-
110702172	10.2258	10.5224	7.83273	16.6253	14.8059	16.2441	14.1386	10.4553	8.40819	LOC110702172	NW_018744676.1	76666	80670	-	1617	protein_coding	SEC12-like protein 2	-
110712145	3.54619	4.52799	5.46938	8.16902	9.18897	7.92665	4.74542	5.88995	7.14189	LOC110712145	NW_018745291.1	29337	37374	-	3484	protein_coding	probable 1-deoxy-D-xylulose-5-phosphate synthase%2C chloroplastic%2C transcript variant X1	-
110725173	63.5225	49.8823	34.916	23.5127	22.0202	26.623	25.8882	38.5211	23.4903	LOC110725173	NW_018742810.1	536175	538040	-	1866	protein_coding	hydroquinone glucosyltransferase-like	UDPGT
110710774	2.32982	1.90028	2.34812	0.897579	0.823521	0.767809	0.830639	1.34964	1.45161	LOC110710774	NW_018745177.1	3462519	3466664	+	1555	protein_coding	protein trichome birefringence-like 35%2C transcript variant X2	-
110699519	11.0328	9.67128	8.67826	14.4147	14.6751	15.3803	15.9558	12.0704	13.0528	LOC110699519	NW_018744589.1	310426	323379	-	3149	protein_coding	TBC1 domain family member 8B-like	-
110733977	1.94483	1.54563	2.36545	0.548051	0.891383	0.660603	0.742323	1.69914	1.72395	LOC110733977	NW_018743204.1	2001984	2005469	-	2436	protein_coding	putative disease resistance protein RGA3	NB-ARC
110718515	5.62963	4.63213	5.37689	8.19388	7.54303	8.25583	8.85188	6.60367	5.99392	LOC110718515	NW_018742461.1	568444	576517	+	4414	protein_coding	probable ubiquitin-conjugating enzyme E2 23%2C transcript variant X1	UQ_con
110711658	5.41518	5.55661	8.09437	2.88725	3.24565	2.0248	1.24569	3.19847	4.47766	LOC110711658	NW_018745281.1	2728634	2734249	-	2333	protein_coding	30S ribosomal protein S1 homolog A-like	S1
110710940	14.1424	11.6479	9.38926	18.8584	20.5231	23.9534	17.5791	10.7183	12.9941	LOC110710940	NW_018745190.1	913765	919374	-	2230	protein_coding	uncharacterized LOC110710940	-
110719467	40.6602	34.1605	27.501	18.5479	14.965	8.86574	13.9531	40.8597	40.7364	LOC110719467	NW_018742204.1	15152983	15159370	+	2143	protein_coding	protein NRT1/ PTR FAMILY 3.1-like	-
110707811	0.300863	0.266139	0.280353	0.691287	0.683995	1.19428	0.966496	0.690138	0.246232	LOC110707811	NW_018745003.1	1748428	1753159	+	4477	protein_coding	ARF guanine-nucleotide exchange factor GNL2	Sec7
110690995	14.9975	14.7979	15.3037	20.5986	19.853	21.9604	19.4796	15.5861	12.3443	LOC110690995	NW_018744066.1	2369785	2374410	+	3385	protein_coding	cleavage and polyadenylation specificity factor subunit 6-like%2C transcript variant X1	-
110693867	5.70656	12.6748	11.1797	1.03814	2.33792	3.39074	5.72501	3.89857	6.04135	LOC110693867	NW_018742204.1	16121492	16122134	-	643	protein_coding	uncharacterized LOC110693867	-
110688429	17.5308	14.5437	18.1447	26.9284	24.4965	25.3027	27.8462	20.8126	20.0442	LOC110688429	NW_018743920.1	8492968	8499850	-	3182	protein_coding	U-box domain-containing protein 33-like%2C transcript variant X2	U-box
110709670	35.0518	38.5865	35.5524	55.6817	48.6287	57.1067	54.5684	43.7658	41.161	LOC110709670	NW_018745080.1	1013221	1016777	+	1019	protein_coding	cytochrome c oxidase subunit 6b-1-like	-
110727895	2.3514	1.93025	0.951431	5.60217	3.94615	5.627	5.84663	2.91659	2.21983	LOC110727895	NW_018742914.1	3540967	3546690	-	1679	protein_coding	thiamine pyrophosphokinase 2-like%2C transcript variant X3	-
110706824	24.2825	22.1815	18.5688	33.5862	32.1719	36.1578	32.8496	27.7736	25.5044	LOC110706824	NW_018744991.1	429411	436072	+	1272	protein_coding	protein YIF1B-like	-
110694415	22.5714	25.449	26.2263	15.6383	16.9704	13.5184	10.7052	18.8779	22.3482	LOC110694415	NW_018744239.1	6980528	6983374	-	2208	lncRNA	uncharacterized LOC110694415%2C transcript variant X2	-
110711705	0.612458	0.613839	1.06721	2.10282	1.91225	1.75105	1.26748	0.8581	1.3361	LOC110711705	NW_018745281.1	2351457	2354998	-	3261	protein_coding	protein ROOT PRIMORDIUM DEFECTIVE 1-like	-
110686519	9.3153	8.4744	7.86649	4.31044	5.63492	3.92824	2.66844	7.11799	7.48179	LOC110686519	NW_018743863.1	2250789	2259057	+	2154	protein_coding	uncharacterized membrane protein At3g27390-like	-
110687010	0.832092	0.475902	0.469149	1.44359	1.45529	1.76847	2.38982	1.31832	0.662925	LOC110687010	NW_018743906.1	2058752	2062243	+	3405	protein_coding	putative disease resistance protein RGA1	NB-ARC
110716022	9.77834	10.6781	16.0329	5.50875	6.37155	4.41152	3.05604	7.20622	9.12505	LOC110716022	NW_018745540.1	2642074	2648254	+	2071	protein_coding	uncharacterized LOC110716022	NIF
110705075	22.2476	17.9239	16.2918	31.1595	28.3785	31.2974	45.0266	24.4371	15.2166	LOC110705075	NW_018744874.1	1518917	1524122	-	1856	protein_coding	guanine nucleotide-binding protein subunit beta-2	-
110722046	9.07612	8.79949	12.5653	5.06175	5.13983	3.08934	2.57239	8.90575	7.42892	LOC110722046	NW_018742651.1	280842	286061	-	2134	protein_coding	probable GTP diphosphokinase CRSH%2C chloroplastic	-
110712536	2.32539	2.05414	3.1047	0.766148	1.09076	0.429387	0.899708	2.25879	1.91969	LOC110712536	NW_018745323.1	970290	976552	-	2297	protein_coding	DNA polymerase alpha subunit B-like	-
110728387	6.73571	6.56605	7.23041	11.1918	9.40825	10.9156	12.2568	8.12337	7.82782	LOC110728387	NW_018742931.1	429044	434765	-	3172	protein_coding	probable receptor-like protein kinase At1g11050%2C transcript variant X1	Pkinase
110705108	36.2962	33.4006	27.6978	53.7349	47.1011	50.864	41.6659	37.5641	34.714	LOC110705108	NW_018744874.1	1814708	1819702	-	1240	protein_coding	protein RER1B-like	-
110732574	1.81177	2.47174	1.74494	4.14245	3.7513	3.9117	6.1834	1.91223	1.53574	LOC110732574	NW_018743175.1	4003066	4005321	-	2256	pseudogene	-	-
110734011	8.42196	9.76537	12.1035	5.44672	4.99731	4.42393	3.74729	6.4481	7.18645	LOC110734011	NW_018743206.1	299762	303543	-	1103	lncRNA	uncharacterized LOC110734011%2C transcript variant X2	-
110715732	84.5847	82.3697	59.074	121.266	125.967	164.055	184.318	99.8185	95.7746	LOC110715732	NW_018745533.1	2193591	2196346	-	1185	protein_coding	protein TIFY 10b-like	Zim
110730944	10.5259	7.51778	5.54381	3.53402	3.87239	3.24765	1.74082	4.07401	5.17083	LOC110730944	NW_018743050.1	3390644	3399242	-	3005	protein_coding	receptor-like serine/threonine-protein kinase NCRK%2C transcript variant X1	Pkinase
110729352	11.3942	10.5011	13.4216	16.9292	21.2508	20.8219	14.3192	15.8992	14.4988	LOC110729352	NW_018742205.1	3333339	3352441	+	2882	protein_coding	uncharacterized LOC110729352%2C transcript variant X2	-
110684769	0.0704277	0	0.0865078	0.782131	0.717598	0.747764	0.538593	0	0.0397986	LOC110684769	NW_018743783.1	873846	876757	+	1319	protein_coding	BI1-like protein	-
110698523	2.24518	2.78814	3.25921	1.26668	1.4833	1.26889	1.09972	1.42501	2.17705	LOC110698523	NW_018744537.1	1130661	1134742	+	3641	protein_coding	pentatricopeptide repeat-containing protein At2g15980-like	-
110696492	4.78254	5.5719	6.01084	2.99735	3.16032	3.53583	3.4214	5.35252	4.88247	LOC110696492	NW_018744367.1	1052591	1057801	+	5021	lncRNA	uncharacterized LOC110696492%2C transcript variant X2	-
110719853	16.2814	13.5122	14.4159	27.1696	20.5991	26.1293	24.8892	17.4266	18.9641	LOC110719853	NW_018742493.1	256299	259641	-	1492	protein_coding	vacuolar protein sorting-associated protein 24 homolog 1-like	ESCRT-III
110723974	15.8315	21.1684	23.5747	10.0239	8.20413	4.21927	6.9425	20.1151	22.2695	LOC110723974	NW_018742204.1	22506973	22508879	-	1907	protein_coding	alkane hydroxylase MAH1-like	p450
110731594	4.98798	4.84509	3.99277	7.12101	7.28926	9.05108	6.29262	5.13507	4.3389	LOC110731594	NW_018743074.1	906535	915455	-	3315	protein_coding	golgin candidate 4-like	-
110701406	6.05326	4.89741	5.43351	2.38275	3.0234	2.42857	9.65765	5.64952	1.92962	LOC110701406	NW_018744633.1	7223955	7228695	-	1197	protein_coding	exosome complex component CSL4	-
110684573	25.2865	27.9033	31.9045	15.4365	17.4975	18.3748	23.1209	23.3424	32.8532	LOC110684573	NW_018743722.1	1994288	2002791	-	1486	lncRNA	uncharacterized LOC110684573	-
110701682	11.2356	10.4173	16.4625	5.37376	7.02278	4.32775	3.31977	7.60507	10.9297	LOC110701682	NW_018744647.1	1412232	1423466	+	2315	protein_coding	RNA polymerase sigma factor sigF%2C chloroplastic-like	Sigma70_r4
110715362	11.8792	14.5002	13.2084	24.6415	19.9763	22.0856	19.8835	20.563	15.7165	LOC110715362	NW_018745523.1	1980770	1984848	-	825	protein_coding	cytochrome c oxidase assembly protein COX19-like	-
110740111	4.6871	4.23784	3.77866	7.13652	6.27185	6.52436	6.09615	4.27158	3.66845	LOC110740111	NW_018743518.1	1775393	1781815	+	3835	protein_coding	uncharacterized LOC110740111	-
110729564	8.43587	7.8042	6.93516	11.4773	12.1029	11.1727	9.99788	8.31625	9.04623	LOC110729564	NW_018742205.1	3679632	3691373	+	2797	protein_coding	UDP-N-acetylglucosamine diphosphorylase 1-like%2C transcript variant X1	-
110712986	2.96772	3.6736	4.74468	12.2476	6.43732	13.004	9.49737	4.19787	3.93974	LOC110712986	NW_018742418.1	8849971	8850956	+	986	protein_coding	uncharacterized LOC110712986	-
novel.1453	7.70609	9.18204	9.49141	5.55676	5.09827	4.61218	6.52848	6.97663	6.09182	-	NW_018745068.1	2230387	2236581	+	2206	-	PF02892:BED zinc finger	zf-BED
110715680	3.13972	2.90221	2.16733	1.32217	1.02645	1.01501	0.829826	1.59584	2.49275	LOC110715680	NW_018745523.1	932743	938035	+	1790	protein_coding	proline transporter 2-like	Aa_trans
110722702	2.33194	2.22895	3.60989	0.876456	0.919018	0.999654	0.888338	1.4434	2.094	LOC110722702	NW_018742684.1	1680506	1683235	+	1454	protein_coding	GDSL esterase/lipase At5g08460-like	Lipase_GDSL
110736601	12.5251	9.7507	5.36865	22.5861	19.5756	23.8653	18.1411	12.5273	9.92871	LOC110736601	NW_018743292.1	5154539	5159717	-	2136	protein_coding	protein trichome birefringence-like 14%2C transcript variant X2	-
110711872	3.17091	2.5434	1.97487	1.0503	0.990411	1.12307	1.05567	2.35431	1.86759	LOC110711872	NW_018742418.1	6797903	6801173	-	2080	protein_coding	trihelix transcription factor ASR3-like	-
110703451	15.9645	15.7768	9.54155	30.2371	24.9166	51.9705	66.4816	20.6091	11.2618	LOC110703451	NW_018744718.1	3546945	3550242	-	1734	protein_coding	RPM1-interacting protein 4-like	-
110701959	17.2061	17.1082	15.2955	26.5702	22.5155	24.2059	26.9871	20.9555	17.9524	LOC110701959	NW_018744662.1	1704460	1713369	-	2003	protein_coding	differentially expressed in FDCP 6 homolog%2C transcript variant X2	PH
110710949	0.911919	2.77602	2.20292	0.476577	0.364379	0.305756	0.253595	1.06827	1.7521	LOC110710949	NW_018745190.1	167678	170872	-	1528	protein_coding	uncharacterized LOC110710949	Peptidase_C48
110683451	2.08996	1.93649	2.0882	0.855855	0.822631	1.15047	0.84577	1.64438	1.65698	LOC110683451	NW_018743669.1	1000795	1009009	+	2978	protein_coding	RING finger protein 141-like%2C transcript variant X1	-
110715333	0.879629	0.970982	1.11321	2.0199	1.77336	2.02578	2.09406	1.10405	0.632644	LOC110715333	NW_018745523.1	910348	915952	+	3485	protein_coding	proline transporter 2-like%2C transcript variant X1	-
110733642	0.791551	0.928257	1.23271	0.29548	0.2711	0.37914	0.471689	0.603196	1.30996	LOC110733642	NW_018743199.1	4675972	4690576	+	3286	protein_coding	aberrant root formation protein 4-like%2C transcript variant X1	-
110692028	0.619295	0.297876	0.190173	1.46653	1.20634	1.86013	1.72219	1.0202	0.437453	LOC110692028	NW_018744092.1	3047877	3056145	+	2400	protein_coding	receptor-like protein 12	LRRNT_2
novel.1394	0.69015	0.637357	0.847725	3.42645	2.31643	2.69966	2.30308	1.03947	1.17001	-	NW_018744996.1	3699391	3700063	-	673	-	-	-
110713007	7.31128	8.14111	10.2042	2.13824	4.6913	2.02791	0.964651	3.95197	6.27279	LOC110713007	NW_018745395.1	1310987	1315270	+	2611	protein_coding	uncharacterized LOC110713007%2C transcript variant X2	-
110724971	15.9628	16.2676	23.8186	7.04701	10.7323	8.54194	5.49571	10.0314	15.7458	LOC110724971	NW_018742798.1	2992507	3016588	-	2127	protein_coding	protein PLASTID TRANSCRIPTIONALLY ACTIVE 14-like%2C transcript variant X1	SET
novel.584	2.56545	2.27155	2.16009	4.51415	3.86888	4.06961	4.25753	2.72659	2.80594	-	NW_018743199.1	2639805	2642049	+	2245	-	-	-
110720452	3.37409	3.06778	3.27884	7.3658	6.63006	4.82112	8.25464	3.67205	3.76512	LOC110720452	NW_018742556.1	1537995	1542696	+	2175	protein_coding	protein ECERIFERUM 1-like	-
110721796	5.27985	5.09788	3.94864	7.63643	7.94053	9.36307	7.55806	5.91775	5.7691	LOC110721796	NW_018742630.1	1446651	1456159	+	2384	protein_coding	protein trichome birefringence-like 14	-
110719583	2.23261	1.88664	1.77447	3.80348	3.88323	3.3759	2.86085	1.37364	1.92958	LOC110719583	NW_018742204.1	15260362	15263337	+	2122	protein_coding	uncharacterized LOC110719583%2C transcript variant X3	-
110715974	8.30131	7.01067	6.47643	3.37865	3.52204	4.8132	5.33055	5.83477	4.33283	LOC110715974	NW_018745533.1	2061889	2069497	+	4616	protein_coding	auxin response factor 7-like%2C transcript variant X1	Auxin_resp
110694980	15.3241	12.6847	15.9773	24.4374	20.9871	24.8093	21.0169	19.3768	17.5768	LOC110694980	NW_018744284.1	2151130	2160564	-	2446	protein_coding	uncharacterized LOC110694980%2C transcript variant X1	-
110734249	29.0025	29.7259	32.895	49.8949	40.8286	51.7438	57.3192	43.4159	33.9405	LOC110734249	NW_018743212.1	758548	763004	-	2801	protein_coding	probable pre-mRNA-splicing factor ATP-dependent RNA helicase DEAH2%2C transcript variant X1	HA2
110682430	42.2824	35.2019	35.1155	51.4155	61.5156	62.6004	70.5692	43.1027	42.7215	LOC110682430	NW_018743574.1	7264378	7268895	+	1316	protein_coding	mitochondrial outer membrane protein porin 2-like	-
110691942	2.84325	3.21381	2.8103	1.13184	1.6775	1.14198	1.26632	1.97948	2.48539	LOC110691942	NW_018744092.1	4160941	4169605	-	2091	pseudogene	-	WD40
110718742	0.310931	0.319051	0.127307	0.54165	1.50863	2.33325	0.679379	0.0557512	0.0334679	LOC110718742	NW_018742461.1	3023110	3031873	+	3137	protein_coding	O-acyltransferase WSD1-like%2C transcript variant X3	-
110689769	36.8604	33.3621	31.8121	80.8313	46.8134	69.8509	56.884	40.7614	31.1187	LOC110689769	NW_018743977.1	2466628	2469992	-	1250	protein_coding	eukaryotic translation initiation factor 6-2	-
110705750	7.88803	6.5226	7.39561	4.02917	4.45115	4.50173	3.70458	4.8186	6.59144	LOC110705750	NW_018744878.1	5457785	5464559	-	2214	protein_coding	protein ABHD17B-like	-
110682886	120.301	99.6234	105.315	219.445	147.972	247.914	177.442	94.9168	80.3926	LOC110682886	NW_018743608.1	648804	652091	+	2337	protein_coding	heat shock cognate 70 kDa protein 2-like	HSP70
110705902	1.49005	1.39792	0.888984	0.111245	0.204133	0.237904	0.0591954	0.641215	0.529274	LOC110705902	NW_018742410.1	1328663	1339859	-	1091	protein_coding	stromal cell-derived factor 2-like protein	-
110699140	9.88377	9.01252	10.6803	14.7253	15.0144	18.3778	16.773	11.2174	10.3994	LOC110699140	NW_018742385.1	1141079	1148600	+	2110	protein_coding	probable carboxylesterase 11	Abhydrolase_3
110728723	5.42209	4.90679	5.64902	3.27746	3.47689	3.21247	3.14282	4.26365	5.67028	LOC110728723	NW_018742959.1	310077	319595	+	3555	protein_coding	uncharacterized LOC110728723%2C transcript variant X2	-
110689918	0.149268	0.127638	0.0916742	1.00761	0.984117	0.444868	0.761011	0.343475	0.196819	LOC110689918	NW_018743977.1	799222	802096	-	1867	protein_coding	uncharacterized LOC110689918	-
110719923	2.84505	4.2093	2.60066	0.605113	0.951746	0.88736	2.94392	1.57784	2.01902	LOC110719923	NW_018742523.1	4285253	4287033	+	702	lncRNA	uncharacterized LOC110719923	-
110716999	8.15238	8.05343	9.35493	3.94751	5.65772	4.15604	2.85872	5.60981	6.36479	LOC110716999	NW_018745650.1	2410296	2438053	+	2598	protein_coding	dynamin-like protein ARC5	-
110723311	7.53414	5.79405	4.57763	12.2675	9.74689	13.6313	10.1169	6.60121	6.92875	LOC110723311	NW_018742726.1	2471956	2481040	-	2879	protein_coding	V-type proton ATPase subunit a2-like%2C transcript variant X2	-
110719511	11.2025	9.35925	8.56066	17.9364	14.7183	15.3693	17.43	11.771	7.82394	LOC110719511	NW_018742484.1	5236454	5241276	-	1986	protein_coding	zinc transporter 4%2C chloroplastic-like	-
110719160	0.0778497	0.0499269	0.0597652	0.292423	0.25663	0.391532	0.230022	0.0732837	0.0989838	LOC110719160	NW_018742204.1	14070225	14076028	+	4773	protein_coding	uncharacterized LOC110719160%2C transcript variant X1	-
110691654	0.747425	0.109564	0	4.18512	4.86375	2.50603	1.48465	0	0	LOC110691654	NW_018742329.1	4465874	4466308	-	435	protein_coding	uncharacterized LOC110691654	-
110717081	1.84645	1.15034	0.783012	0.287194	0.289848	0.319374	0.36677	0.469026	0.894367	LOC110717081	NW_018745651.1	446478	450429	-	2113	protein_coding	CDT1-like protein a%2C chloroplastic	-
110738895	2.07747	2.10588	1.91771	1.16795	0.965936	0.717658	0.752787	1.54869	1.423	LOC110738895	NW_018743397.1	668545	679209	-	3689	protein_coding	uncharacterized LOC110738895	-
110724867	25.6323	20.9554	16.2087	34.1391	37.2227	40.0303	38.1522	15.8395	18.1393	LOC110724867	NW_018742204.1	23614356	23616129	+	1774	protein_coding	phosphoserine aminotransferase%2C chloroplastic	Aminotran_5
110735213	23.7903	31.0398	49.926	13.5031	17.2978	12.0003	11.6421	20.2227	29.987	LOC110735213	NW_018743252.1	10175210	10195495	-	3811	protein_coding	inositol hexakisphosphate and diphosphoinositol-pentakisphosphate kinase VIP2-like%2C transcript variant X2	Acid_phosphat_A
110701065	63.7769	74.0134	57.0519	132.179	91.3292	122.23	102.029	60.2567	53.8178	LOC110701065	NW_018744633.1	3583040	3585345	-	595	protein_coding	60S ribosomal protein L38	-
110695440	4.90567	4.86141	6.60355	2.22426	3.31619	2.45345	0.934393	3.13486	4.86083	LOC110695440	NW_018744298.1	867416	873924	+	4147	protein_coding	transcription termination factor MTERF4%2C chloroplastic-like%2C transcript variant X3	-
110694993	8.8383	7.65208	5.42813	15.577	13.5744	13.4793	12.0972	8.78213	7.17961	LOC110694993	NW_018744284.1	2716618	2721943	+	1009	protein_coding	uncharacterized LOC110694993	-
110705384	23.6869	25.9031	24.2231	15.0621	14.708	17.5245	26.0287	21.4485	17.4283	LOC110705384	NW_018744878.1	661698	664965	-	1253	protein_coding	40S ribosomal protein Sa-2-like	-
110736858	6.42141	7.23779	8.05102	3.99924	2.91148	3.94163	4.67249	7.39154	7.37027	LOC110736858	NW_018743292.1	8413428	8420308	+	1396	protein_coding	anamorsin homolog%2C transcript variant X2	-
110721565	7.6914	7.27929	7.24614	11.61	10.4134	12.6299	13.844	9.80992	9.50863	LOC110721565	NW_018742616.1	1921926	1929110	+	1866	protein_coding	metacaspase-1-like	Peptidase_C14
110737078	4.44706	6.72958	7.00734	14.3201	10.5539	18.5754	23.5469	9.86654	7.25986	LOC110737078	NW_018743292.1	12189944	12192973	+	1034	lncRNA	uncharacterized LOC110737078	-
110728184	2.82968	4.10649	4.12124	11.9361	6.05713	10.8881	9.78006	4.92152	5.66519	LOC110728184	NW_018742914.1	8525808	8529877	+	1149	protein_coding	uncharacterized protein DDB_G0275933-like	-
110718852	14.425	15.848	21.8931	7.15383	9.55112	5.14886	4.56801	9.14744	16.0044	LOC110718852	NW_018742461.1	4170077	4174418	+	1230	protein_coding	probable ribosome-binding factor A%2C chloroplastic	-
110730134	7.24722	5.61622	4.27823	12.4364	9.56911	12.4759	10.3175	10.0194	6.38148	LOC110730134	NW_018743021.1	720000	725710	-	2147	protein_coding	binding partner of ACD11 1-like	RRM_1
110706829	46.1272	44.9358	42.8675	68.3324	57.9012	63.4224	60.4012	47.4166	38.7923	LOC110706829	NW_018744991.1	560965	568273	-	1452	protein_coding	secretory carrier-associated membrane protein 1-like%2C transcript variant X2	-
110720494	55.8497	47.1242	40.9576	73.9926	73.5752	90.88	85.7665	40.431	32.7659	LOC110720494	NW_018742556.1	1877971	1881615	+	1067	protein_coding	ras-related protein RABD2a	Ras
110720484	19.1612	18.6818	21.9978	29.166	27.9418	30.408	26.0549	20.9453	21.1251	LOC110720484	NW_018742556.1	1806585	1811976	+	2967	protein_coding	nucleolin-like	RRM_1
110720576	4.59756	5.16117	5.28526	2.64402	2.89691	3.07423	3.77002	4.26625	2.99778	LOC110720576	NW_018742558.1	913407	927209	-	2364	protein_coding	DNA-directed RNA polymerase I subunit RPA12-like%2C transcript variant X1	-
110718265	6.13858	5.92702	7.28973	3.31462	4.23586	2.9873	3.63777	5.79986	6.13139	LOC110718265	NW_018745684.1	680089	686029	+	4101	protein_coding	uncharacterized LOC110718265	-
110692716	11.9421	12.4549	11.723	22.8924	18.3048	18.2699	16.4007	16.3404	13.9395	LOC110692716	NW_018744128.1	856784	858935	-	949	protein_coding	uncharacterized LOC110692716	-
novel.505	0.57858	0.593691	0.473787	1.30187	1.84948	2.40693	0.804483	0.806881	0.254298	-	NW_018743032.1	2692756	2698091	+	1445	-	-	-
110732642	309.203	369.277	565.539	143.084	219.828	101.394	42.3569	222.976	335.388	LOC110732642	NW_018743175.1	4681136	4683959	-	1604	protein_coding	phosphoribulokinase%2C chloroplastic-like	-
110733335	10.9571	9.73841	9.08404	17.573	14.1139	15.3835	15.7304	11.5963	10.3947	LOC110733335	NW_018743199.1	744394	749796	+	2217	protein_coding	BTB/POZ and MATH domain-containing protein 3-like	BTB
110731301	19.0252	19.3352	21.0751	31.0463	27.7749	26.9989	21.3233	32.7409	38.9032	LOC110731301	NW_018743066.1	1345538	1355181	+	3059	protein_coding	calcium permeable stress-gated cation channel 1-like%2C transcript variant X1	-
110707758	4.01692	4.39333	4.0477	6.66237	6.77583	6.47874	6.82276	4.43795	6.0079	LOC110707758	NW_018745003.1	1143641	1147159	-	1931	protein_coding	cyclin-dependent kinase F-1-like	Pkinase
110689836	0.0498716	0.0341161	0.0204194	0.260634	0.298911	0.81749	0.369833	0.0208651	0.0375765	LOC110689836	NW_018742329.1	772080	775026	+	2794	lncRNA	uncharacterized LOC110689836	-
110688473	11.3017	9.19262	9.28292	14.6458	15.2272	16.1996	12.4246	12.8012	11.8125	LOC110688473	NW_018743920.1	8915471	8919182	+	2022	protein_coding	U11/U12 small nuclear ribonucleoprotein 31 kDa protein-like%2C transcript variant X3	RRM_1
110731661	114.958	142.307	211.162	49.8171	84.3291	40.2173	13.5129	60.3851	95.8851	LOC110731661	NW_018743074.1	1787347	1789817	+	1061	protein_coding	protein CURVATURE THYLAKOID 1B%2C chloroplastic-like	-
110711235	7.84447	8.8093	15.1866	3.10036	5.36298	2.9224	1.99652	5.10314	9.29286	LOC110711235	NW_018745248.1	2769719	2779065	+	3073	protein_coding	J domain-containing protein required for chloroplast accumulation response 1-like	-
110683045	2.85187	2.63043	3.16846	5.1076	4.64777	4.58403	4.90103	4.02188	3.71209	LOC110683045	NW_018743616.1	2504709	2521739	+	2899	protein_coding	diacylglycerol O-acyltransferase 1A-like	MBOAT
110706807	6.50826	6.32119	7.89925	2.50886	4.34109	2.72228	2.13243	5.17622	5.17079	LOC110706807	NW_018744991.1	210821	226419	+	3604	protein_coding	anaphase-promoting complex subunit 4-like%2C transcript variant X2	-
110684838	9.00261	6.15849	5.77369	16.689	11.3965	14.8104	15.7671	4.86643	3.78176	LOC110684838	NW_018743783.1	2579530	2585354	-	1749	protein_coding	serine/threonine-protein kinase STY8-like	Pkinase_Tyr
110719998	3.50318	2.98095	2.70776	5.31377	4.7934	6.13072	5.63133	4.20392	4.21037	LOC110719998	NW_018742523.1	3184544	3195300	+	2718	protein_coding	amino acid transporter AVT6A-like	Aa_trans
110737397	14.3421	13.2886	12.7492	21.0979	17.9181	19.0093	19.1147	15.7077	16.1133	LOC110737397	NW_018743327.1	2774777	2797993	-	4372	protein_coding	uncharacterized LOC110737397	-
110725956	10.5666	9.12976	8.25776	14.6658	13.3089	15.5578	15.4588	12.5128	10.0904	LOC110725956	NW_018742817.1	2785671	2802355	+	3033	protein_coding	chloride channel protein CLC-d%2C transcript variant X1	Voltage_CLC
110710504	5.17796	3.5157	1.13914	12.0157	9.72729	16.3246	16.4769	4.62368	4.48371	LOC110710504	NW_018745174.1	2128300	2130200	+	1803	protein_coding	UPF0481 protein At3g47200-like	-
110736537	123.126	120.655	118.155	166.253	152.041	172.165	171.773	152.584	140.865	LOC110736537	NW_018743292.1	4481776	4485156	-	1014	protein_coding	ADP-ribosylation factor-like%2C transcript variant X1	Arf
110700778	2.75112	1.53161	0.287596	11.7774	5.99924	8.79896	6.14487	0.110203	0.2977	LOC110700778	NW_018744626.1	1915195	1917016	+	1587	protein_coding	transcription factor bHLH162-like%2C transcript variant X2	-
110683797	19.8881	22.3047	22.3113	14.5916	14.5857	12.5378	14.5562	15.0525	18.3264	LOC110683797	NW_018743691.1	3758151	3767407	+	1859	protein_coding	aquaporin SIP1-2-like%2C transcript variant X1	-
110707291	30.815	30.1448	31.8286	44.4022	39.4925	45.3411	42.5789	35.7934	34.2323	LOC110707291	NW_018744996.1	2122996	2142031	+	3619	protein_coding	villin-3-like%2C transcript variant X1	-
110704219	28.4895	25.3504	27.1884	41.0236	35.606	38.4641	36.0389	32.106	27.2559	LOC110704219	NW_018744825.1	127484	135627	-	2602	protein_coding	ATP-dependent RNA helicase-like protein DB10	DEAD
110715313	7.18499	7.18552	6.4735	9.91151	10.8644	9.98672	7.09973	8.28566	7.85252	LOC110715313	NW_018745521.1	39000	46576	+	2547	protein_coding	actin-related protein 5-like%2C transcript variant X1	Actin
110713151	7.77419	9.04426	7.05546	4.20519	4.27373	3.37585	5.99003	5.9043	6.32395	LOC110713151	NW_018745410.1	3785708	3790283	+	938	lncRNA	uncharacterized LOC110713151	-
110702562	7.92847	5.38099	6.64583	3.64323	3.61702	2.86066	2.98027	4.96257	5.45641	LOC110702562	NW_018744693.1	2359330	2362316	+	2232	protein_coding	probable aminotransferase ACS10	Aminotran_1_2
110696634	9.0404	6.8324	5.91797	15.843	15.7687	12.1004	11.3659	8.42523	9.29971	LOC110696634	NW_018744367.1	8298815	8303038	+	858	protein_coding	histone deacetylase 6-like	-
110710530	3.89955	3.63163	4.29984	2.00095	2.56093	1.97056	1.89684	3.40834	5.19271	LOC110710530	NW_018745174.1	2317269	2332241	+	3609	protein_coding	folylpolyglutamate synthase-like%2C transcript variant X2	-
110700462	18.8	20.451	22.7	13.7422	10.2222	12.3322	9.39687	14.0962	19.9701	LOC110700462	NW_018744626.1	2586624	2592884	+	1890	protein_coding	betaine aldehyde dehydrogenase%2C chloroplastic	Aldedh
110691466	7.59586	7.53616	7.04395	12.6188	10.3515	10.8319	12.1237	8.01849	8.88804	LOC110691466	NW_018744080.1	2332547	2336517	-	2770	protein_coding	zinc finger CCCH domain-containing protein 30-like	-
110688829	30.1543	23.9206	18.9772	105.486	38.5674	60.2811	46.0172	28.4965	24.4412	LOC110688829	NW_018743942.1	1386467	1389785	-	2369	protein_coding	DNA ligase 1-like	-
110684082	4.49103	4.86859	5.31482	7.5246	7.40454	9.15481	8.81703	6.25482	5.12634	LOC110684082	NW_018743697.1	1392477	1396143	+	3113	protein_coding	uncharacterized LOC110684082%2C transcript variant X2	-
110737010	14.857	17.6905	21.5294	32.992	28.4464	31.0935	23.337	24.8633	27.0113	LOC110737010	NW_018743292.1	11019667	11028864	-	2748	protein_coding	sodium/hydrogen exchanger 2-like	Na_H_Exchanger
110707271	2.61708	2.0329	1.41203	4.346	4.13401	5.71317	4.42111	2.21032	1.82445	LOC110707271	NW_018744996.1	1855756	1859773	-	1899	protein_coding	zinc finger AN1 and C2H2 domain-containing stress-associated protein 11-like	zf-AN1
110715961	0	0.0327112	0	0.791352	0.573203	0.391912	0.398929	0.0400118	0	LOC110715961	NW_018745533.1	3438513	3443129	-	1457	protein_coding	probable peroxygenase 5	-
110707675	1.94828	1.38609	0.382899	0.101819	0.186836	0.145164	0	0.423861	0.205515	LOC110707675	NW_018745003.1	82159	86414	+	1788	protein_coding	mitogen-activated protein kinase kinase 6-like	Pkinase
110698425	0.416456	0.289078	0.722176	0.080016	0.0880968	0.0684475	0.136249	0.138364	0.235339	LOC110698425	NW_018744537.1	112707	116726	-	3792	protein_coding	probable receptor-like protein kinase At4g39110	Pkinase_Tyr
110734329	7.99968	6.40774	2.15574	17.2774	15.7051	23.7657	26.5593	1.58806	1.24547	LOC110734329	NW_018743212.1	1708162	1709299	-	1138	protein_coding	uncharacterized LOC110734329	-
110736749	15.7372	13.8273	13.4608	23.7243	22.6069	19.8314	23.6978	15.1141	14.2937	LOC110736749	NW_018743292.1	7193527	7196583	+	1458	protein_coding	probable purine permease 11	-
110695103	17.1078	17.8341	21.7834	32.9581	27.4957	31.7553	27.651	24.2079	19.4583	LOC110695103	NW_018744290.1	795068	802395	+	1705	protein_coding	protein TOM THREE HOMOLOG 1-like	-
110690492	90.1603	72.4813	70.1194	107.236	135.577	135.007	94.0428	105.666	99.0441	LOC110690492	NW_018744041.1	1694955	1696932	-	1563	protein_coding	NAC domain-containing protein 83-like	NAM
110731654	1.21166	1.52785	1.36984	0.598572	0.794872	0.747836	0.536438	0.877673	1.32173	LOC110731654	NW_018743074.1	1720464	1728936	+	7705	lncRNA	uncharacterized LOC110731654%2C transcript variant X2	-
110699185	7.20688	6.19659	6.28822	3.6365	2.97898	4.08286	4.94128	5.27139	5.19607	LOC110699185	NW_018744582.1	771219	780085	-	1869	protein_coding	protein N-terminal asparagine amidohydrolase-like	-
110721618	5.71441	5.8747	6.56969	3.17762	4.10226	2.87457	2.07992	6.14578	5.68	LOC110721618	NW_018742616.1	2485948	2523934	+	4316	protein_coding	DNA-directed RNA polymerase III subunit 2-like%2C transcript variant X1	RNA_pol_Rpb2_6
110707836	3.57108	3.09697	4.18833	7.46512	5.68923	7.2098	10.0589	5.08943	3.38506	LOC110707836	NW_018745003.1	2087291	2100768	+	2016	protein_coding	uncharacterized LOC110707836%2C transcript variant X2	-
110733292	1.35021	2.21675	1.43735	4.58659	3.20108	6.23732	7.88503	2.56086	1.59382	LOC110733292	NW_018743199.1	166563	170329	+	1548	protein_coding	elicitor-responsive protein 1%2C transcript variant X1	C2
110696664	10.0926	12.502	12.0805	6.77128	5.90378	7.65533	8.68119	8.55913	8.90606	LOC110696664	NW_018744367.1	10009100	10012363	-	3065	lncRNA	uncharacterized LOC110696664	-
110683759	12.8478	12.1314	13.7298	21.4955	17.7596	18.9975	22.7842	16.0011	15.1185	LOC110683759	NW_018743691.1	2785912	2791573	+	2809	protein_coding	YTH domain-containing family protein 2-like	YTH
110724566	15.9055	13.1371	15.0906	22.1116	20.4939	24.1339	22.4207	17.3082	18.4899	LOC110724566	NW_018742770.1	453533	459731	-	2964	protein_coding	calcium-dependent protein kinase 1-like	Pkinase
110728200	9.61932	8.81479	8.28496	14.6589	12.2161	13.4157	14.3516	10.3926	11.0748	LOC110728200	NW_018742914.1	8679031	8688177	-	2844	protein_coding	KH domain-containing protein At4g18375-like	KH_1
110705398	5.70622	4.21885	6.51934	1.43246	2.80775	1.14181	0.485059	3.22136	3.88639	LOC110705398	NW_018744878.1	906735	910449	+	1864	protein_coding	(S)-coclaurine N-methyltransferase-like	-
110688460	4.09623	6.00798	8.52793	1.93512	2.57996	2.61234	2.38121	4.03752	5.70193	LOC110688460	NW_018743920.1	8827909	8832835	+	2007	pseudogene	-	-
110725928	10.9784	11.0485	12.9663	20.0442	17.7576	17.5788	22.8484	17.71	13.7599	LOC110725928	NW_018742817.1	1085997	1087316	-	1320	protein_coding	E3 ubiquitin-protein ligase AIP2-like	-
110701410	2.48932	3.42655	2.90853	7.69459	5.67689	6.58213	7.17579	4.1913	4.11721	LOC110701410	NW_018744633.1	7304561	7309365	+	765	protein_coding	uncharacterized LOC110701410	-
110712362	11.8466	12.3093	10.8808	20.6371	15.8895	18.4884	18.3418	11.413	12.9789	LOC110712362	NW_018742418.1	7651357	7662247	-	2176	protein_coding	UDP-rhamnose/UDP-galactose transporter 6-like%2C transcript variant X2	-
110683603	1.39852	1.37985	1.17275	2.44213	2.41794	2.20928	1.6454	1.67094	1.76298	LOC110683603	NW_018743669.1	2718456	2723124	+	3454	protein_coding	uncharacterized LOC110683603%2C transcript variant X2	-
110683457	1.30213	1.10871	1.123	2.82336	2.19188	2.02812	2.09945	1.06058	1.08026	LOC110683457	NW_018743669.1	1052668	1057347	+	3353	protein_coding	inositol 3-kinase-like	PfkB
110716558	0.571657	0.691334	0.677099	0.0533487	0.171314	0.114089	0.141939	0.435627	0.20767	LOC110716558	NW_018745605.1	21317	31834	-	2275	pseudogene	-	Pkinase
110711455	39.8998	42.8388	60.6472	23.1969	28.0232	18.724	14.8871	29.9703	33.9081	LOC110711455	NW_018745275.1	893627	914973	-	1206	protein_coding	ycf3-interacting protein 1%2C chloroplastic-like%2C transcript variant X1	-
110736540	0	0	0	0.132672	0.292141	0.431264	0.0564776	0.0254907	0.0459068	LOC110736540	NW_018743292.1	4521149	4523991	-	2287	protein_coding	increased DNA methylation 1-like	-
110734262	1.00781	1.12406	1.77614	0.343495	0.420205	0.342806	0.396023	1.40243	1.36188	LOC110734262	NW_018743212.1	969125	973533	+	2120	protein_coding	transcription factor bHLH160-like%2C transcript variant X3	HLH
110719624	2.15138	2.55613	4.14468	0.710102	1.14015	1.08833	0.881667	1.33592	2.20113	LOC110719624	NW_018742484.1	7139634	7142424	-	2051	protein_coding	acyl-coenzyme A:6-aminopenicillanic-acid-acyltransferase 40 kDa form-like%2C transcript variant X2	-
110731268	14.5586	15.6998	15.6773	10.199	9.21714	9.81503	12.0481	11.1205	14.469	LOC110731268	NW_018743066.1	1002723	1008744	+	1190	protein_coding	probable carboxylesterase SOBER1-like	Abhydrolase_2
110714047	8.08677	8.5533	12.7093	4.63259	5.2943	4.44948	3.80573	6.81869	6.81958	LOC110714047	NW_018745454.1	347284	353543	-	2240	protein_coding	F-box protein At5g51380-like%2C transcript variant X1	-
110695302	8.49093	7.87605	6.6998	16.971	13.2452	11.6579	8.95237	6.59901	3.11407	LOC110695302	NW_018744290.1	2864279	2868536	+	1652	protein_coding	thioredoxin reductase NTRB-like	Pyr_redox_2
110719111	3.05924	3.08932	2.98233	1.33232	1.74628	1.32965	1.48542	1.8894	2.60688	LOC110719111	NW_018742483.1	1070982	1075574	-	1913	protein_coding	F-box/kelch-repeat protein At3g23880-like	F-box
110719122	11.2751	10.9911	9.69459	27.2936	22.9016	14.9816	11.1048	16.982	15.2209	LOC110719122	NW_018742483.1	1880955	1885818	-	1483	protein_coding	chaperone protein dnaJ C76%2C chloroplastic-like	DnaJ
novel.819	2.60046	2.70544	2.04074	5.99292	4.45937	10.2126	8.18576	3.49058	1.8369	-	NW_018743697.1	4492749	4494162	-	1286	-	-	-
110737668	18.9997	17.5525	13.6998	8.64111	10.0904	10.1469	9.69777	13.2819	11.1784	LOC110737668	NW_018743331.1	687504	699156	-	1545	protein_coding	3-hydroxybutyryl-CoA dehydrogenase	3HCDH_N
110685743	1.28942	1.40938	1.20508	2.25231	2.36888	2.33394	4.28729	1.05547	1.07713	LOC110685743	NW_018743850.1	29715	39181	-	3314	protein_coding	probable amino-acid acetyltransferase NAGS2%2C chloroplastic%2C transcript variant X1	AA_kinase
110730741	1.96682	3.77763	3.40701	0.922452	0.664982	0.901813	1.05183	1.89893	2.1089	LOC110730741	NW_018743050.1	336895	337815	+	921	protein_coding	uncharacterized LOC110730741	-
110736751	2.20025	1.68709	2.43532	0.663388	0.898486	0.864726	0.201714	1.21389	0.956431	LOC110736751	NW_018743292.1	7188189	7191232	-	1921	protein_coding	protein DMR6-LIKE OXYGENASE 1-like	2OG-FeII_Oxy
110690227	4.98951	4.82845	5.85467	2.94146	2.33406	1.49611	2.36895	4.32774	4.44712	LOC110690227	NW_018744020.1	271171	273460	-	2290	pseudogene	-	-
110736404	12.3216	12.149	11.9008	17.6949	15.8223	17.56	14.0219	14.6013	12.3116	LOC110736404	NW_018743292.1	3021605	3028748	+	2699	protein_coding	putative RNA-binding protein Luc7-like 1%2C transcript variant X1	-
110681974	41.7507	47.1301	67.6085	11.106	27.3038	9.71027	5.48524	24.2266	46.6027	LOC110681974	NW_018743574.1	2175465	2177579	-	989	protein_coding	NAD(P)H-quinone oxidoreductase subunit O%2C chloroplastic-like	-
110719488	17.3121	16.4025	18.264	26.1651	23.6809	25.2137	18.9972	23.5838	18.748	LOC110719488	NW_018742484.1	4605025	4612780	-	1540	protein_coding	E3 ubiquitin-protein ligase At1g63170-like%2C transcript variant X2	-
110732573	2.98769	2.16959	2.06076	4.11367	5.56496	4.93163	5.33657	2.39419	2.07796	LOC110732573	NW_018743175.1	4000873	4002893	-	2021	pseudogene	-	-
110703736	16.5241	16.329	17.6936	10.0906	11.4971	8.67184	6.19349	12.0382	12.0985	LOC110703736	NW_018744757.1	1450182	1482866	+	1293	protein_coding	ycf3-interacting protein 1%2C chloroplastic-like%2C transcript variant X1	-
110739803	14.5854	17.8104	14.3126	10.407	8.90318	8.81217	11.1878	14.5912	11.6789	LOC110739803	NW_018742244.1	2229599	2236097	+	1726	protein_coding	transcription factor GTE1-like	Bromodomain
110685064	25.9406	29.3873	37.5911	64.6658	48.3049	54.2702	51.3339	31.6602	28.3221	LOC110685064	NW_018743791.1	1118438	1122379	-	2530	protein_coding	heat shock 70 kDa protein%2C mitochondrial-like	HSP70
110684190	5.93217	5.34283	6.20475	9.5443	8.97418	8.91716	8.60855	7.70576	7.11441	LOC110684190	NW_018743697.1	2378761	2382817	-	1793	protein_coding	LRR repeats and ubiquitin-like domain-containing protein At2g30105	ubiquitin
110708544	55.4889	43.1624	52.03	24.3969	30.6307	16.0147	15.9611	47.22	57.2484	LOC110708544	NW_018745024.1	9241806	9259457	+	2363	protein_coding	ankyrin-1-like	-
110686839	2.92356	2.28788	2.2776	1.18901	1.47272	0.966251	0.996492	1.65625	2.13423	LOC110686839	NW_018743894.1	2973121	2977850	+	4083	protein_coding	protein FAR1-RELATED SEQUENCE 8-like%2C transcript variant X5	-
110712656	21.056	19.2374	20.4695	34.9394	32.7314	27.7486	28.9641	21.6936	14.6348	LOC110712656	NW_018745324.1	4141384	4142208	-	825	protein_coding	uncharacterized LOC110712656	-
110682449	7.74485	12.5528	12.8103	4.59946	5.3277	5.75418	4.43601	11.0187	11.6129	LOC110682449	NW_018743574.1	7499816	7503787	+	2111	pseudogene	-	Glyco_hydro_1
110731518	2.9177	3.5823	4.49537	6.85286	6.26722	8.10514	8.09036	4.82634	5.56585	LOC110731518	NW_018742205.1	7548816	7556679	-	2754	pseudogene	-	-
110729739	4.32462	4.26286	4.93557	2.22449	2.44914	2.05511	2.60412	3.71837	4.50282	LOC110729739	NW_018742987.1	2339592	2344318	-	1364	protein_coding	uncharacterized LOC110729739	-
110715985	5.55421	4.80164	4.43453	7.74653	7.25717	9.0475	6.58371	5.50729	5.13174	LOC110715985	NW_018745533.1	360140	371028	-	3345	protein_coding	phospholipid:diacylglycerol acyltransferase 1-like%2C transcript variant X3	-
110724513	0	0	0	0.524043	1.05777	1.79311	1.67311	0	0	LOC110724513	NW_018742770.1	3659792	3660485	-	579	protein_coding	uncharacterized LOC110724513	-
110695910	32.8081	44.701	58.1771	20.1246	25.134	16.3808	18.634	29.8938	46.9344	LOC110695910	NW_018742359.1	955306	975157	+	1369	protein_coding	uncharacterized protein At4g15545-like	-
110684318	16.506	15.2631	16.5812	24.491	21.9718	27.1708	27.4874	19.874	21.2581	LOC110684318	NW_018743697.1	3640748	3643821	-	1452	protein_coding	vacuolar protein sorting-associated protein 24 homolog 1-like%2C transcript variant X3	ESCRT-III
110698629	43.3082	44.9987	77.6892	18.2171	30.3288	16.3496	14.5979	31.7457	50.73	LOC110698629	NW_018744537.1	2374768	2386820	-	5623	protein_coding	protein TSS-like	-
110727297	0.305171	0.0313142	0.412333	1.47524	1.86566	1.46659	1.10324	0.344727	0	LOC110727297	NW_018742904.1	2066151	2067672	-	1522	protein_coding	glutaredoxin-C11-like	-
110731867	9.66848	8.73934	8.31024	15.3278	12.5676	13.5944	8.30628	14.5442	11.6323	LOC110731867	NW_018743099.1	2193510	2197956	+	1936	protein_coding	probable pectate lyase 4%2C transcript variant X1	-
110687841	7.71412	12.4983	20.9789	5.72893	2.82279	1.90581	2.37102	7.77975	11.0434	LOC110687841	NW_018743920.1	1681755	1683895	+	1716	protein_coding	cytochrome P450 71A26-like	p450
110704316	2.27917	2.19986	4.47416	0.829427	1.3598	0.756036	0.26047	1.0058	1.78784	LOC110704316	NW_018744830.1	422499	433463	+	4463	protein_coding	uncharacterized LOC110704316	-
110693376	0.576369	0.582973	0.778762	1.79654	1.08571	1.5368	1.71731	0.992116	0.437376	LOC110693376	NW_018744151.1	1050538	1071985	-	5641	pseudogene	-	-
110735794	10.1192	11.85	10.929	6.5051	7.48809	6.05409	6.57039	10.7336	10.1342	LOC110735794	NW_018743285.1	4088085	4098612	+	2015	protein_coding	small RNA degrading nuclease 5-like	Exonuc_X-T
110684008	1.74329	1.62931	1.69123	3.35119	2.66207	2.69295	2.91801	1.88145	1.41809	LOC110684008	NW_018743697.1	410757	418550	+	4183	protein_coding	pentatricopeptide repeat-containing protein At5g61990%2C mitochondrial-like	PPR
110684205	2.42705	3.07643	1.87055	6.09329	4.73484	8.19081	9.26383	4.12142	3.38847	LOC110684205	NW_018743697.1	2520444	2521891	-	976	protein_coding	protein LURP-one-related 7-like	-
110710141	11.5562	13.6063	17.6524	7.11369	7.23714	7.82384	4.48058	7.62419	11.177	LOC110710141	NW_018745170.1	3733903	3737418	+	1254	protein_coding	uncharacterized LOC110710141	-
110692155	21.3605	24.2276	22.4764	15.8579	13.8419	12.3282	13.6961	20.7443	18.8463	LOC110692155	NW_018744093.1	3287544	3291797	+	1259	protein_coding	protein HEADING DATE REPRESSOR 1-like	-
110725821	3.40931	4.50749	6.15502	1.55412	2.33532	0.942116	0.260464	2.72735	5.08113	LOC110725821	NW_018742815.1	4278757	4283926	-	4959	protein_coding	probable NAD(P)H dehydrogenase subunit CRR3%2C chloroplastic	-
110714497	16.333	23.0445	35.9149	8.95496	9.17755	3.50417	3.75124	16.0157	21.0966	LOC110714497	NW_018745454.1	5493476	5495099	+	637	protein_coding	uncharacterized LOC110714497	-
110724241	8.54837	10.1188	8.85164	13.875	13.5346	15.0319	11.0747	10.9124	12.5301	LOC110724241	NW_018742738.1	11010085	11016655	+	1592	protein_coding	RNA polymerase II subunit 5-mediating protein homolog%2C transcript variant X2	-
110695563	7.27404	11.6411	10.4103	4.09793	4.55977	4.17671	4.8251	6.61706	7.08976	LOC110695563	NW_018744301.1	8142176	8145813	-	696	lncRNA	uncharacterized LOC110695563	-
110686136	84.2053	100.991	119.401	60.3503	63.4505	58.6583	57.5643	71.2476	87.1176	LOC110686136	NW_018742292.1	1029523	1033442	-	1454	protein_coding	14-3-3-like protein D	-
110690732	26.1856	30.5985	29.7795	45.7896	41.1164	55.6384	64.4437	39.7395	35.3901	LOC110690732	NW_018744062.1	1669550	1673061	-	933	protein_coding	thioredoxin H-type-like	-
110721135	7.47465	6.38561	5.25253	13.0362	10.7104	10.6463	8.02443	8.77075	6.99401	LOC110721135	NW_018742597.1	600708	609478	-	1336	lncRNA	uncharacterized LOC110721135	-
110730113	0.679714	0.631041	0.91442	0.0422886	0.0775988	0.108524	0.09001	0.325002	0.25607	LOC110730113	NW_018743021.1	444505	446898	+	1435	protein_coding	2-alkenal reductase (NADP(+)-dependent)-like	ADH_zinc_N
110719469	3.31473	4.99697	7.0875	13.9012	12.7542	10.6108	10.0145	7.29356	5.78132	LOC110719469	NW_018742484.1	4310619	4311870	-	1135	protein_coding	protein LURP-one-related 11-like	-
110726686	1.61933	2.02637	2.11034	3.25094	3.69287	3.84032	2.82821	2.20597	1.22755	LOC110726686	NW_018742881.1	253669	257983	-	2352	protein_coding	yrdC domain-containing protein%2C mitochondrial-like	Sua5_yciO_yrdC
110712959	10.369	8.67933	5.87835	17.0129	13.9193	19.5287	14.9333	11.6874	11.4045	LOC110712959	NW_018742418.1	8803160	8808038	-	2504	protein_coding	galactoside 2-alpha-L-fucosyltransferase-like	-
110694096	73.507	34.7749	27.8224	163.189	95.1616	128.146	163.875	95.3805	57.5264	LOC110694096	NW_018744239.1	1317582	1325185	-	2149	protein_coding	cytochrome P450 CYP72A219-like	p450
110698608	6.26213	6.71942	8.08748	3.88042	3.56025	3.71933	3.38335	4.62605	5.86417	LOC110698608	NW_018744537.1	1943194	1946195	-	1298	protein_coding	glycine-rich RNA-binding protein 4%2C mitochondrial-like%2C transcript variant X2	-
110701302	10.2189	8.48075	8.44913	15.2832	12.487	14.4311	14.631	12.0472	10.9227	LOC110701302	NW_018744633.1	5979799	5988318	-	3518	protein_coding	probable glucan 1%2C3-alpha-glucosidase	Glyco_hydro_31
110684422	11.0308	7.48994	10.3731	3.5923	5.45393	4.57281	6.87238	5.79274	6.58492	LOC110684422	NW_018743697.1	4937916	4942704	-	1419	protein_coding	dnaJ homolog subfamily B member 7-like%2C transcript variant X1	DnaJ
110718527	17.6499	18.9211	21.9079	11.9548	10.69	12.199	11.8185	13.8747	15.8533	LOC110718527	NW_018742461.1	820884	823077	+	1000	protein_coding	heavy metal-associated isoprenylated plant protein 26-like	HMA
110724124	11.2329	9.99605	12.9999	5.31104	7.3525	4.81201	3.91306	8.39286	9.48759	LOC110724124	NW_018742738.1	696259	699030	+	1931	protein_coding	transcription factor AS1-like	-
110688690	6.12131	6.14754	6.65905	11.9114	9.50395	9.18852	9.66582	5.49665	4.91272	LOC110688690	NW_018743937.1	878401	884033	+	2853	protein_coding	phosphoglycerate mutase-like protein 1%2C transcript variant X1	-
110711152	11.6052	9.81633	7.94617	5.34444	6.09409	5.55037	7.48673	7.39787	5.15491	LOC110711152	NW_018745240.1	1013515	1024094	-	3554	protein_coding	auxin response factor 8-like%2C transcript variant X2	Auxin_resp
110708295	0.585089	0.461823	0.359338	1.17605	2.185	1.30782	1.43933	0.847342	0.635833	LOC110708295	NW_018745024.1	2633110	2637459	+	2064	protein_coding	B3 domain-containing protein REM16-like%2C transcript variant X1	B3
110696943	8.69779	8.56252	11.4429	15.2864	16.5655	15.7163	16.6367	11.6927	12.4999	LOC110696943	NW_018744420.1	1007138	1021753	+	2104	protein_coding	protoheme IX farnesyltransferase%2C mitochondrial-like	UbiA
110686384	9.23459	8.76509	16.3588	3.18597	5.93267	3.77356	2.04641	5.46932	8.77353	LOC110686384	NW_018743858.1	1687465	1695196	+	3219	protein_coding	J domain-containing protein required for chloroplast accumulation response 1-like	-
110710727	5.64746	4.64744	5.26562	2.97089	3.2173	2.99965	2.462	3.50906	4.1709	LOC110710727	NW_018745177.1	3606066	3615137	+	2492	protein_coding	protein DETOXIFICATION 44%2C chloroplastic-like	MatE
110701890	6.52844	6.59427	6.70339	13.2608	9.25235	10.8305	11.2286	7.5112	7.85879	LOC110701890	NW_018744662.1	501997	511636	+	2732	protein_coding	conserved oligomeric Golgi complex subunit 6-like	-
110705282	12.6879	8.40153	5.91594	17.6389	19.1604	25.2488	24.0038	15.9439	11.4311	LOC110705282	NW_018744878.1	6105471	6109278	-	3086	pseudogene	-	-
110712019	34.3052	29.1849	27.8875	20.1556	20.3369	18.0316	24.399	23.8512	23.4509	LOC110712019	NW_018745286.1	1152145	1158676	+	1117	protein_coding	probable pyridoxal 5'-phosphate synthase subunit PDX2	-
110704462	1.80899	2.80944	4.92448	0.830415	0.761898	0.437142	0.475868	3.86602	1.76823	LOC110704462	NW_018744835.1	1210210	1211496	-	950	lncRNA	uncharacterized LOC110704462%2C transcript variant X3	-
110695761	6.8141	8.88277	10.8894	2.54365	4.83424	3.06956	3.81885	6.58897	8.84075	LOC110695761	NW_018744304.1	6678013	6681947	+	1336	protein_coding	solute carrier family 35 member F2-like%2C transcript variant X2	-
110682530	2.38315	1.47223	0.298701	12.1368	6.00497	5.16388	8.18266	1.2514	0.0824519	LOC110682530	NW_018743574.1	8420438	8423129	+	1910	protein_coding	AAA-ATPase At3g50940-like	AAA
110738871	7.84372	8.15904	8.84115	11.6747	12.4997	11.74	14.114	10.0572	11.2116	LOC110738871	NW_018743397.1	351662	358296	-	3020	protein_coding	small G protein signaling modulator 2-like%2C transcript variant X2	TBC
110691415	0.286206	0.293681	0.753326	1.28206	2.30354	4.38681	4.09323	0.359225	0.323469	LOC110691415	NW_018744080.1	970721	971856	-	1136	protein_coding	polygalacturonase inhibitor 1-like	LRRNT_2
110718879	4.11007	5.04032	4.30967	10.0413	6.84949	8.85094	7.85207	4.11016	4.79625	LOC110718879	NW_018742461.1	4484715	4490048	+	1390	protein_coding	protein FMP32%2C mitochondrial-like	-
110736839	4.19687	4.80541	5.21797	1.87235	2.8222	1.71605	3.20242	2.66593	4.33838	LOC110736839	NW_018743292.1	8262686	8264542	+	1815	lncRNA	uncharacterized LOC110736839	-
110705963	6.32244	5.70593	5.73092	8.31017	9.10832	9.15193	9.79721	6.8838	6.56449	LOC110705963	NW_018744890.1	332643	340844	-	2439	protein_coding	beta-(1%2C2)-xylosyltransferase-like	-
110715007	2.05324	1.57504	1.70176	0.93761	0.884144	0.980286	1.28887	1.28854	1.80238	LOC110715007	NW_018745461.1	680899	706817	+	4660	protein_coding	DNA repair protein RAD50-like	-
110717678	2.66103	1.55144	0.59429	0.118524	0.144993	0.33796	0.756822	0.0759078	0.102528	LOC110717678	NW_018745684.1	2713678	2715213	+	1536	protein_coding	protein LIGHT-DEPENDENT SHORT HYPOCOTYLS 4-like	-
110726351	59.7126	53.6132	39.1933	84.1167	82.7737	87.2161	75.1081	61.3164	57.6519	LOC110726351	NW_018742879.1	587284	592811	-	1313	protein_coding	PLASMODESMATA CALLOSE-BINDING PROTEIN 3-like	-
110738599	4.93529	4.44891	2.6628	10.1241	7.57475	15.6196	11.0309	4.16822	7.19387	LOC110738599	NW_018742244.1	762305	764675	-	1007	protein_coding	expansin-like A2	-
110706010	30.0238	30.5008	38.2447	10.6169	19.8408	8.98636	5.23318	15.6747	28.4224	LOC110706010	NW_018744895.1	1470012	1472257	-	1086	protein_coding	photosynthetic NDH subunit of lumenal location 1%2C chloroplastic-like	-
110727176	1.10893	1.22542	1.10017	0.111449	0.255634	0.190673	0.474433	0.749458	1.06049	LOC110727176	NW_018742903.1	136515	140062	-	1089	lncRNA	uncharacterized LOC110727176	-
110688836	46.4471	48.8161	99.4233	17.7637	31.4164	13.3431	8.33608	32.7485	48.0016	LOC110688836	NW_018743942.1	1544417	1550610	-	3587	protein_coding	protein CHUP1%2C chloroplastic-like%2C transcript variant X2	-
110726052	3.76777	3.34887	4.88876	2.09734	2.22645	1.74963	1.49419	3.31366	4.16836	LOC110726052	NW_018742846.1	75879	104330	-	3501	protein_coding	pentatricopeptide repeat-containing protein At1g76280-like	-
110713459	3.81654	4.27457	6.40378	9.38617	9.14995	11.7928	11.8967	5.60429	7.33004	LOC110713459	NW_018742418.1	9754938	9758583	+	1862	lncRNA	uncharacterized LOC110713459%2C transcript variant X2	-
110709531	8.01208	8.91207	9.92207	3.75388	5.60905	2.93591	1.96326	5.0281	8.01611	LOC110709531	NW_018742418.1	3522818	3540337	-	2829	protein_coding	chloroplast sensor kinase%2C chloroplastic-like	-
110724786	9.20744	9.6744	10.2833	15.6551	15.2517	13.0041	15.3454	11.4378	10.7982	LOC110724786	NW_018742770.1	3746512	3753255	-	2946	protein_coding	inositol-pentakisphosphate 2-kinase-like%2C transcript variant X1	-
110708374	5.61122	4.74319	5.02506	8.09015	7.15595	8.93724	9.09099	7.6323	5.54558	LOC110708374	NW_018745024.1	5793659	5799744	-	3758	protein_coding	myosin-binding protein 1-like	-
110720921	11.46	9.73451	10.0214	16.2618	15.5569	15.7767	18.4144	14.2409	12.223	LOC110720921	NW_018742577.1	1825978	1830961	+	1224	protein_coding	uncharacterized membrane protein YuiD-like	-
110690555	3.08483	2.43377	1.12602	0.779465	0.505839	0.699297	0.687905	1.58893	1.01963	LOC110690555	NW_018742329.1	4168010	4176004	+	3192	protein_coding	DNA replication licensing factor MCM3 homolog 2-like	MCM
110700146	2.7819	2.19776	2.48972	1.40453	1.5444	1.43075	1.07257	1.79217	2.36503	LOC110700146	NW_018742390.1	4381666	4402723	-	5660	protein_coding	ERC protein 2-like%2C transcript variant X1	-
novel.548	0.202384	0.0346116	0	1.67465	0.808673	0.791665	1.96983	0.296354	0.0762446	-	NW_018743099.1	17247	20187	-	1377	-	-	-
110726375	27.1591	32.8263	58.1049	9.72372	19.6178	11.2357	7.31425	15.6992	27.128	LOC110726375	NW_018742879.1	1018100	1020944	-	1192	protein_coding	50S ribosomal protein L17%2C chloroplastic-like	-
110735066	10.9203	14.5994	17.9316	7.71125	7.5535	6.02278	5.90715	11.7739	11.4398	LOC110735066	NW_018743252.1	4614759	4627873	+	1629	protein_coding	uncharacterized LOC110735066	-
110684959	7.89659	8.14768	6.872	12.6013	12.2427	10.3723	10.8582	10.0575	9.08937	LOC110684959	NW_018743791.1	8423	28932	-	3188	protein_coding	V-type proton ATPase subunit a1-like%2C transcript variant X1	-
110707871	13.8873	14.579	18.785	32.5174	24.0686	26.9615	17.0458	20.9907	21.8006	LOC110707871	NW_018745003.1	2498647	2503373	+	1883	protein_coding	26S proteasome regulatory subunit 8 homolog A-like	AAA
110723161	18.6076	19.4182	24.9403	11.6859	13.3418	11.2178	10.5571	15.4136	19.405	LOC110723161	NW_018742720.1	2347796	2351751	+	1615	protein_coding	protein OVEREXPRESSOR OF CATIONIC PEROXIDASE 3-like	Homeobox
110691235	3.03629	2.34722	1.23478	4.89172	5.05373	6.89008	6.01892	3.43758	2.45778	LOC110691235	NW_018744072.1	1904055	1915555	+	4528	protein_coding	uncharacterized LOC110691235%2C transcript variant X2	-
novel.537	9.48889	7.66072	7.42025	21.7048	11.6136	19.14	21.118	8.22598	7.85806	-	NW_018743066.1	1959196	1960825	+	1630	-	-	-
110721179	6.57302	6.1941	8.13556	4.09673	4.22101	3.69184	3.21745	5.68239	5.76112	LOC110721179	NW_018742598.1	847507	856402	+	2770	protein_coding	cationic amino acid transporter 4%2C vacuolar-like	-
110717707	3.0818	2.8396	2.89702	5.6288	4.63662	6.15054	5.5531	3.74965	2.59451	LOC110717707	NW_018745684.1	3821273	3825322	-	1477	protein_coding	quinone oxidoreductase-like	ADH_zinc_N
110720075	1.29499	1.99322	1.96182	0.563979	0.310467	0.337708	0.840288	1.13777	1.17088	LOC110720075	NW_018742538.1	582652	585323	+	1076	protein_coding	uncharacterized LOC110720075%2C transcript variant X2	-
110706611	2.55319	3.69653	1.37474	6.94578	5.95343	12.0786	23.8293	3.02899	1.69974	LOC110706611	NW_018744988.1	1794378	1795705	-	1328	protein_coding	protein EXORDIUM-like	-
110698077	15.0424	21.6432	26.6175	10.3835	10.0542	10.8493	11.3946	14.9453	13.4266	LOC110698077	NW_018744502.1	6352123	6354264	+	1689	protein_coding	two-component response regulator ARR17-like%2C transcript variant X1	Response_reg
110731785	0.0598031	0	0	0.807386	0.358437	0.334188	0.4712	0.0750607	0.180238	LOC110731785	NW_018743099.1	1036228	1038557	+	2330	protein_coding	CBL-interacting serine/threonine-protein kinase 14-like	Pkinase
110720483	0.175936	0.203097	0.108053	0.833258	0.553608	0.860261	0.550416	0.331234	0.248553	LOC110720483	NW_018742556.1	1798031	1801487	+	2112	protein_coding	uncharacterized protein At1g28695-like	-
110717362	6.54604	4.85198	3.8895	2.70862	2.50215	2.44397	3.67236	3.22586	3.00106	LOC110717362	NW_018745684.1	3022810	3026673	+	3271	protein_coding	KIN14B-interacting protein At4g14310-like	-
110733368	0.155863	0.139942	0.287174	0.890917	0.794053	0.653237	1.16486	0.342349	0.41837	LOC110733368	NW_018743199.1	1221810	1225010	+	2384	protein_coding	UDP-glycosyltransferase 76B1-like	UDPGT
110736102	1.10466	1.08079	2.46131	0.302078	0.153974	0.430674	0.285762	0.580392	1.21945	LOC110736102	NW_018743292.1	194885	196692	-	1808	protein_coding	probable polyamine transporter At3g13620	-
110729126	2.8437	3.28785	3.14859	1.53498	1.84043	1.86514	2.0791	2.7984	2.55003	LOC110729126	NW_018742969.1	884569	892772	-	3479	protein_coding	uncharacterized LOC110729126%2C transcript variant X11	Agenet
110719129	9.87125	9.15953	10.0788	14.9436	14.0981	13.5612	12.4462	10.6108	10.3696	LOC110719129	NW_018742483.1	2009664	2014686	-	1868	pseudogene	-	Pkinase
110695770	3.53304	3.84468	4.58848	2.11689	2.5222	1.98689	2.28416	3.84129	4.38725	LOC110695770	NW_018744304.1	6828531	6844548	+	4128	protein_coding	uncharacterized LOC110695770	-
110719387	15.6093	17.7966	23.5378	9.06394	11.2064	8.74632	11.2342	16.1937	15.2033	LOC110719387	NW_018742484.1	2872844	2881763	+	1098	protein_coding	ATP-dependent Clp protease ATP-binding subunit CLPT2%2C chloroplastic-like	Clp_N
110711560	0.521041	0.763785	0.182859	4.18176	1.51685	4.1595	3.82939	1.77507	0.504754	LOC110711560	NW_018745281.1	1234304	1234927	+	624	protein_coding	Werner Syndrome-like exonuclease	3_5_exonuc
110707613	8.65289	8.52168	9.77334	5.06784	5.12659	4.7242	5.39337	7.61483	5.22696	LOC110707613	NW_018745000.1	6636089	6640324	-	934	protein_coding	uncharacterized LOC110707613	-
110706871	1.64017	1.20062	0.834092	3.08471	2.20404	3.54944	3.13759	1.77016	1.07445	LOC110706871	NW_018744991.1	1286069	1291605	+	4446	protein_coding	probable polyol transporter 4%2C transcript variant X1	Sugar_tr
110737405	13.868	11.1433	13.6031	20.4728	18.3675	23.9232	23.6725	15.1656	14.4219	LOC110737405	NW_018743327.1	3033735	3039843	+	2810	protein_coding	calcium-dependent protein kinase 1-like	Pkinase
110711749	8.51988	6.99392	4.11854	15.584	12.8486	16.4025	18.725	14.833	7.33058	LOC110711749	NW_018745281.1	2724567	2726255	+	845	protein_coding	dCTP pyrophosphatase 1-like	-
110687601	1.02457	1.40177	0.629249	1.11552	26.4057	7.92018	4.1551	0.642983	0.482485	LOC110687601	NW_018743920.1	2731564	2732107	-	544	protein_coding	uncharacterized LOC110687601	-
110697162	13.3943	11.078	6.80367	21.8158	19.0258	24.0644	18.9882	14.1572	10.6309	LOC110697162	NW_018744460.1	1550669	1552974	-	2306	protein_coding	xyloglucan galactosyltransferase XLT2-like	-
110710147	2.596	2.43317	2.73319	1.51233	1.60309	1.256	1.43759	1.81958	2.32433	LOC110710147	NW_018745170.1	4576063	4582585	-	4133	protein_coding	pentatricopeptide repeat-containing protein At2g16880-like%2C transcript variant X3	-
110711113	45.5816	57.133	55.9002	93.6647	75.3889	84.9593	83.7362	62.2802	45.1582	LOC110711113	NW_018745238.1	59900	64818	+	644	protein_coding	cytochrome b-c1 complex subunit 6-like	-
110700182	14.9208	12.8058	10.0928	7.54622	6.59389	6.57047	9.32163	10.0542	7.65462	LOC110700182	NW_018744620.1	2507438	2510127	+	1351	protein_coding	ras-related protein Rab11B	Ras
110729896	1.72779	2.19007	2.89629	0.902959	0.657892	0.999591	0.932696	1.55629	1.53922	LOC110729896	NW_018743014.1	1839750	1853006	-	2285	protein_coding	DNA repair protein RadA-like	-
110737784	4.73193	4.72127	5.38377	2.82053	2.95376	2.14466	2.18306	5.28232	5.00299	LOC110737784	NW_018743331.1	3886030	3895406	+	2130	protein_coding	dol-P-Man:Man(6)GlcNAc(2)-PP-Dol alpha-1%2C2-mannosyltransferase-like	Glyco_transf_22
110685968	9.37695	7.94898	10.268	5.88972	5.84971	4.87923	5.15744	9.4072	9.01494	LOC110685968	NW_018743850.1	3231115	3244443	+	4245	protein_coding	protein CROWDED NUCLEI 2-like	-
110701084	2.08311	1.54493	1.54537	3.12583	3.21405	4.05696	3.2119	1.94151	1.93474	LOC110701084	NW_018744633.1	3729527	3735492	-	2252	protein_coding	riboflavin biosynthesis protein PYRR%2C chloroplastic-like	RibD_C
110723284	2.00306	1.75012	1.58342	3.4462	3.37581	2.97012	2.3715	1.66777	1.38969	LOC110723284	NW_018742726.1	2165096	2173037	-	2342	protein_coding	ribosomal RNA small subunit methyltransferase I-like%2C transcript variant X2	-
110689787	2.93154	3.0081	2.87237	1.54976	1.74689	1.66659	1.79068	2.72238	1.95346	LOC110689787	NW_018743977.1	2741219	2753333	+	2741	protein_coding	probable ethylene response sensor 1%2C transcript variant X2	HATPase_c
novel.1418	1.37767	2.87779	2.84051	0.707125	0.64878	0.852345	1.23144	0.926332	1.80728	-	NW_018745024.1	5220575	5222462	+	1888	-	-	-
110719344	4.67473	3.97535	3.68756	7.67658	5.84362	7.47743	5.4862	5.67002	4.62093	LOC110719344	NW_018742484.1	1491934	1497216	-	3249	lncRNA	uncharacterized LOC110719344%2C transcript variant X5	-
110736684	7.88474	7.18415	7.97587	11.7444	10.6695	12.1199	12.9594	9.97954	9.58528	LOC110736684	NW_018743292.1	6267596	6278004	+	2103	protein_coding	CCR4-NOT transcription complex subunit 11-like	-
110698518	68.2114	59.9409	53.1336	103.456	81.4953	111.483	133.82	83.2005	76.7855	LOC110698518	NW_018742381.1	2334217	2338414	-	2053	protein_coding	calnexin homolog	-
110724744	61.7023	89.6881	130.238	37.4887	43.3347	19.6304	28.7909	50.1726	68.8802	LOC110724744	NW_018742770.1	3240167	3241393	-	1227	protein_coding	lon protease 2-like	-
110722085	2.2271	1.87227	0.692137	5.71434	3.8276	6.26766	10.745	4.78232	0.545869	LOC110722085	NW_018742651.1	1613751	1616608	+	1731	protein_coding	transcription factor MYB108-like	Myb_DNA-binding
110694231	9.65112	8.15451	8.45846	14.2452	13.2366	12.0885	12.6698	9.01412	8.88336	LOC110694231	NW_018744239.1	4413469	4416241	-	2671	protein_coding	receptor protein kinase-like protein ZAR1	Pkinase
110702194	7.24989	7.79349	11.4821	4.09419	4.77506	3.85842	4.02484	5.06642	6.6631	LOC110702194	NW_018744676.1	257863	259611	-	1749	protein_coding	xylulose 5-phosphate/phosphate translocator%2C chloroplastic-like	-
110735661	19.6443	17.2818	19.0855	32.4809	26.3086	26.8236	25.8097	21.3478	24.2402	LOC110735661	NW_018743285.1	810233	816238	+	1674	protein_coding	uncharacterized LOC110735661	-
110707822	7.17756	5.98408	5.2347	9.80595	9.53461	12.2063	10.7717	8.46738	7.95606	LOC110707822	NW_018745003.1	1939195	1947878	+	2692	protein_coding	VIN3-like protein 1	fn3
110727229	30.3552	39.6185	36.8366	59.6603	52.6083	55.2973	45.6216	49.5755	45.999	LOC110727229	NW_018742903.1	2220718	2227397	-	889	protein_coding	cysteine-rich and transmembrane domain-containing protein WIH2-like	-
110737730	5.93161	7.22445	8.23625	3.09991	3.83341	1.84469	2.07982	6.15017	7.43258	LOC110737730	NW_018743331.1	1842658	1853951	-	1801	protein_coding	reticulon-4-interacting protein 1%2C mitochondrial-like	ADH_N
110682082	30.9945	27.2965	45.4662	18.7908	18.2027	14.1302	13.7349	29.7783	38.18	LOC110682082	NW_018743574.1	3350685	3354653	+	2083	protein_coding	uncharacterized LOC110682082	-
110736048	0	0	0	0.162474	0.409939	0.799159	0.259366	0.0390209	0	LOC110736048	NW_018743292.1	8274512	8276239	-	1494	protein_coding	3-ketoacyl-CoA synthase 7-like	-
110707856	21.0136	20.6591	19.301	14.5838	14.1887	15.008	18.4372	16.2903	15.2826	LOC110707856	NW_018745003.1	2251660	2256493	+	2480	protein_coding	probable inactive receptor kinase At2g26730	Pkinase
110693737	0.108052	0.0316784	0.132723	0.544524	0.351567	0.914344	0.879983	0.40686	0.104675	LOC110693737	NW_018744151.1	56745	61912	+	3009	protein_coding	putative receptor-like protein kinase At4g00960	Pkinase
110736643	21.2036	21.831	27.601	36.1669	36.2775	38.0179	27.7873	35.7044	35.5546	LOC110736643	NW_018743292.1	5766789	5770609	-	1943	protein_coding	aldehyde dehydrogenase family 3 member H1-like%2C transcript variant X2	Aldedh
110708660	17.327	14.6591	14.5507	23.4929	21.279	22.5664	20.0114	17.9973	14.1277	LOC110708660	NW_018745024.1	10938987	10951275	+	2627	protein_coding	acyl-CoA-binding domain-containing protein 4-like%2C transcript variant X2	Kelch_1
110688752	3.94016	4.15799	3.3891	2.07513	2.18461	2.56025	1.628	2.78579	3.10686	LOC110688752	NW_018743937.1	4345596	4355696	-	4562	protein_coding	KH domain-containing protein HEN4-like%2C transcript variant X5	KH_1
110713967	10.5115	9.16373	10.9695	21.9959	16.6468	15.7117	21.3293	13.1933	9.90005	LOC110713967	NW_018745454.1	801799	804930	-	1087	protein_coding	uncharacterized LOC110713967	Cupin_3
110693055	6.9443	5.98938	7.72895	12.4938	10.3836	10.3636	9.42542	8.63806	9.20523	LOC110693055	NW_018744137.1	1518756	1531591	-	4488	protein_coding	dual specificity tyrosine-phosphorylation-regulated kinase 1A-like	Pkinase
110717779	1.09092	1.15591	1.38369	0.449283	0.625426	0.5036	0.379216	0.937636	0.589674	LOC110717779	NW_018745684.1	3431510	3435426	-	3917	pseudogene	-	-
110709752	27.1355	25.8371	25.2774	47.2948	34.4762	40.8573	43.8592	30.4625	25.1263	LOC110709752	NW_018745080.1	2185278	2189629	+	1686	protein_coding	UDP-galactose transporter 1-like	-
110735223	10.1078	9.64427	10.6241	14.4234	13.9618	14.7831	18.9832	13.8306	11.4924	LOC110735223	NW_018743252.1	10374862	10379624	+	2293	protein_coding	beta-glucuronosyltransferase GlcAT14A-like	-
110686026	6.09718	5.71595	6.23454	9.96805	8.53334	8.65176	6.34725	7.97329	8.64083	LOC110686026	NW_018743850.1	4514420	4524635	-	2910	protein_coding	uridine-cytidine kinase C-like%2C transcript variant X2	-
110693918	7.35541	8.86701	12.3202	3.56175	4.87098	2.81685	3.36142	8.13449	11.5685	LOC110693918	NW_018744167.1	2553812	2555721	-	903	protein_coding	uncharacterized LOC110693918	-
110733727	1.87665	6.0177	6.10859	0.490377	0.956072	1.31087	0.848048	2.88541	2.22703	LOC110733727	NW_018743199.1	4274294	4279799	-	990	protein_coding	uncharacterized LOC110733727	-
110707718	6.9791	6.34256	6.53444	9.84649	9.48956	12.7122	10.9545	7.1858	7.25788	LOC110707718	NW_018745003.1	660574	665240	-	3667	protein_coding	uncharacterized LOC110707718%2C transcript variant X2	-
110697688	21.0493	23.8438	25.4948	36.3547	33.4511	33.812	40.5818	29.9355	29.8805	LOC110697688	NW_018744497.1	871109	880758	-	1741	protein_coding	isocitrate dehydrogenase [NAD] catalytic subunit 5%2C mitochondrial-like%2C transcript variant X3	-
novel.1678	0.213952	0.119749	0.238911	0.864012	0.536254	1.1956	0.594978	0.170888	0	-	NW_018745587.1	470341	472728	+	2388	-	-	-
110695810	3.51029	4.21694	4.785	1.51011	2.10393	1.57885	0.952363	5.48047	6.24127	LOC110695810	NW_018744304.1	5438412	5440367	+	1085	protein_coding	secoisolariciresinol dehydrogenase-like	adh_short
110711716	0.331539	0.826196	0.69812	2.18645	2.72519	1.34099	0.834168	1.68432	2.01627	LOC110711716	NW_018745281.1	165338	172039	+	2942	protein_coding	amino acid transporter AVT1A-like	Aa_trans
novel.547	16.2481	12.9437	8.97849	3.27433	6.45895	5.13504	5.74967	6.71046	9.01657	-	NW_018743099.1	2388638	2393237	+	1112	-	-	-
110722675	3047.56	4281.35	5972.02	2105.38	1858.76	2321.96	2422	3125.52	3193.45	LOC110722675	NW_018742684.1	1380927	1381603	+	585	protein_coding	uncharacterized LOC110722675	-
novel.1436	1.74955	2.5375	2.27298	0.857183	1.00828	1.09048	1.38006	1.4569	1.19781	-	NW_018745026.1	181010	184347	+	2761	-	PF05699:hAT family C-terminal dimerisation region|PF14372:Domain of unknown function (DUF4413)	hATC
110715339	2.94453	2.35323	1.80841	4.08753	4.42906	5.28441	3.75958	2.34539	2.12793	LOC110715339	NW_018745523.1	4280174	4286023	-	3281	protein_coding	IAA-amino acid hydrolase ILR1-like 4	Peptidase_M20
110711008	6.82429	6.07513	2.87995	15.3336	9.32663	23.1007	29.5956	8.02285	4.6188	LOC110711008	NW_018745195.1	323464	328211	+	3546	protein_coding	disease resistance protein RPM1-like%2C transcript variant X2	NB-ARC
110699610	17.3997	17.7234	30.9039	8.7227	11.4792	5.9479	3.2568	11.2794	15.7573	LOC110699610	NW_018744593.1	1608339	1615144	+	2915	protein_coding	protein TIC 100	-
110732323	4.61272	5.35508	4.9008	2.68339	3.18847	3.0104	2.94938	4.28935	4.20488	LOC110732323	NW_018743175.1	889297	893774	-	2759	lncRNA	uncharacterized LOC110732323	-
110733202	4.95065	5.25118	6.62758	2.99787	3.50066	2.8442	2.22364	4.43338	5.56378	LOC110733202	NW_018743197.1	1994274	1997729	-	3340	lncRNA	uncharacterized LOC110733202	-
110735050	14.3641	19.3707	27.7205	8.44717	10.5286	5.99886	5.80942	12.5934	19.5432	LOC110735050	NW_018743252.1	4199912	4208553	-	1523	protein_coding	uncharacterized LOC110735050	-
110706386	1.58342	1.57062	1.62079	0.724072	0.537791	0.412925	0.440333	1.39118	1.31236	LOC110706386	NW_018744955.1	920539	922298	-	1760	protein_coding	AAA-ATPase At3g50940-like	AAA
110684192	3.32425	3.19787	2.63709	5.429	4.84269	6.81133	6.03451	4.72288	3.20915	LOC110684192	NW_018743697.1	2405856	2410542	+	2012	protein_coding	uncharacterized protein YKR070W-like	-
110697564	0.470696	0.685534	0.857923	0.158703	0.16381	0.186668	0.211122	0.781361	0.669265	LOC110697564	NW_018744469.1	2110283	2136632	+	3059	protein_coding	probable DNA helicase MCM8	MCM
110690748	12.5803	11.1563	12.5872	19.7292	16.2537	18.8321	17.608	14.3782	12.8293	LOC110690748	NW_018744062.1	1796174	1803841	+	2230	protein_coding	RING finger and transmembrane domain-containing protein 1-like	-
110695199	9.69527	12.4273	13.9267	6.69125	6.87277	5.29186	4.92652	8.8133	13.0326	LOC110695199	NW_018744290.1	1786313	1789169	+	1442	protein_coding	probable plastid-lipid-associated protein 7%2C chloroplastic%2C transcript variant X2	-
110696065	5.09559	5.95752	8.04189	15.1307	11.0318	11.9767	9.53274	6.82201	7.25986	LOC110696065	NW_018742359.1	2554165	2558444	-	1504	lncRNA	uncharacterized LOC110696065%2C transcript variant X1	-
110695056	29.0216	30.0368	21.7121	43.5681	43.8805	42.173	40.6144	30.2893	17.2148	LOC110695056	NW_018744290.1	261568	266704	-	741	protein_coding	NADH dehydrogenase [ubiquinone] 1 beta subcomplex subunit 7-like	-
110725927	21.5309	17.8899	11.8096	29.1479	51.1321	35.1872	23.5358	14.0219	23.2628	LOC110725927	NW_018742817.1	1059159	1065045	+	1372	protein_coding	glucose and ribitol dehydrogenase-like	adh_short
110719465	14.6591	13.6727	15.5596	10.2788	9.88437	9.41603	12.0191	15.1993	15.6223	LOC110719465	NW_018742484.1	4129801	4145643	+	2332	protein_coding	DEAD-box ATP-dependent RNA helicase 8-like	DEAD
110698691	13.4827	18.3739	23.6321	9.93589	4.72148	7.07718	1.39022	7.18732	16.6421	LOC110698691	NW_018744537.1	3278197	3281711	-	1533	protein_coding	acyl-protein thioesterase 2-like	Abhydrolase_2
110716257	5.13883	5.01229	2.27167	1.42027	1.48924	1.78295	1.29557	2.58705	2.69652	LOC110716257	NW_018745569.1	603255	606544	+	3290	protein_coding	receptor like protein kinase S.2-like	Pkinase
110736472	1.07028	1.35398	0.936458	2.4902	1.95081	3.55574	1.95703	2.0058	1.35876	LOC110736472	NW_018743292.1	3792914	3797554	+	3168	protein_coding	uncharacterized LOC110736472	-
110689985	38.5214	42.9096	52.5087	83.6955	64.9969	75.3069	54.0167	66.887	67.2815	LOC110689985	NW_018742329.1	2055000	2060310	+	1846	protein_coding	pre-mRNA-splicing factor SPP381-like	-
110689187	3.34898	3.15007	3.4525	1.51059	1.93556	1.87145	2.07882	2.80227	2.5684	LOC110689187	NW_018743955.1	3163865	3182678	+	2330	protein_coding	F-box protein At3g58530-like%2C transcript variant X2	-
110682549	4.25411	4.80173	4.37034	7.68026	9.31816	7.08854	4.57076	5.6307	4.8954	LOC110682549	NW_018743574.1	8568678	8573360	+	1201	protein_coding	folate transporter 1%2C chloroplastic-like%2C transcript variant X1	Mito_carr
110732546	0.767123	0.386153	0.213345	0.0567319	0.0520509	0.0485297	0.140877	0.308835	0.114509	LOC110732546	NW_018743175.1	3699057	3703983	+	3209	protein_coding	ubiquitin carboxyl-terminal hydrolase 36-like	UCH
110701972	3.22093	3.43136	3.70434	1.367	1.6231	2.08651	1.36923	2.47196	2.80557	LOC110701972	NW_018744662.1	1878679	1882750	-	2264	protein_coding	GDSL esterase/lipase At4g10955-like	-
110727109	7.51914	4.9252	6.59067	3.74358	2.8659	2.34567	3.12126	4.87909	5.34226	LOC110727109	NW_018742899.1	1798921	1810160	-	2545	protein_coding	cytochrome P450 4d2-like	p450
110717546	8.38158	10.1531	14.8927	4.13578	5.91853	5.13988	5.03813	7.82126	9.99036	LOC110717546	NW_018745684.1	4641185	4647854	+	2333	protein_coding	pentatricopeptide repeat-containing protein At3g59040-like%2C transcript variant X2	-
110689701	12.7637	10.664	8.24175	20.543	16.1065	19.2268	14.8244	11.9465	10.2822	LOC110689701	NW_018743977.1	1271025	1273786	+	2762	protein_coding	xyloglucan galactosyltransferase MUR3-like	-
110718367	9.73021	9.20243	10.5406	5.77434	6.85776	6.61657	6.61796	8.40174	9.14213	LOC110718367	NW_018742455.1	1539296	1558394	+	3962	protein_coding	uncharacterized LOC110718367	-
110709760	4.20706	4.57769	4.09248	2.50853	2.33539	2.05118	1.57039	3.5439	4.33996	LOC110709760	NW_018745080.1	2289471	2295418	-	1645	protein_coding	replication factor C subunit 3-like	AAA
110683028	3.27183	3.85099	4.25525	5.99298	7.26725	8.49642	8.87558	5.43516	4.89416	LOC110683028	NW_018743616.1	2059064	2063246	+	1448	protein_coding	UBP1-associated proteins 1C-like%2C transcript variant X1	-
110706561	10.228	8.98258	9.12682	13.874	14.1357	13.7173	13.2176	12.0823	12.6816	LOC110706561	NW_018744988.1	1118559	1124154	+	1544	protein_coding	post-GPI attachment to proteins factor 3-like	-
110702029	6.01827	13.1281	22.0011	2.35355	5.47202	2.37933	2.56165	10.4827	21.0533	LOC110702029	NW_018744662.1	2506223	2510924	-	2269	protein_coding	BTB/POZ domain-containing protein At3g19850-like	-
110686075	1.38317	1.25678	1.89352	0.66216	0.759407	0.495623	0.425752	0.980675	1.21719	LOC110686075	NW_018742292.1	822274	830227	+	4399	lncRNA	uncharacterized LOC110686075%2C transcript variant X7	-
110721104	22.2372	23.5234	41.5223	10.075	14.8329	6.61409	5.19483	13.5426	21.9233	LOC110721104	NW_018742204.1	18677146	18680562	+	1554	protein_coding	photosystem I assembly factor PSA3%2C chloroplastic-like%2C transcript variant X3	-
110684080	13.505	13.2749	13.9529	21.4373	19.366	22.4993	25.5345	18.5347	15.406	LOC110684080	NW_018743697.1	1356756	1359210	-	736	protein_coding	uncharacterized LOC110684080	-
110690113	1.82145	1.55752	1.86444	4.75954	6.3683	7.29463	3.16579	2.66719	5.66116	LOC110690113	NW_018743987.1	517542	517985	-	306	lncRNA	uncharacterized LOC110690113	-
110700024	2.39183	2.43093	2.88197	1.04166	1.25608	1.32386	1.4253	1.42955	2.36856	LOC110700024	NW_018744616.1	857798	869851	+	2039	protein_coding	putative inactive cysteine synthase 2%2C transcript variant X1	PALP
110697140	4.89643	5.09507	3.81193	2.47782	2.23205	2.08105	2.78082	2.25052	3.89713	LOC110697140	NW_018744460.1	1346282	1351326	-	1347	protein_coding	uncharacterized LOC110697140	-
110727078	2.8437	2.94658	1.09583	7.24859	4.81243	12.744	6.08607	2.34448	1.89055	LOC110727078	NW_018742899.1	1095843	1097771	-	1666	protein_coding	uncharacterized LOC110727078	-
110692156	1.81072	1.90122	2.76725	4.26385	3.98776	4.68278	4.71338	2.95978	3.06971	LOC110692156	NW_018744093.1	3304027	3309158	-	2206	protein_coding	uncharacterized LOC110692156	-
110708532	13.9678	12.6489	12.4026	23.0314	18.0043	20.642	19.7724	12.7789	11.7922	LOC110708532	NW_018745024.1	8993585	8996900	+	1104	protein_coding	trafficking protein particle complex subunit 6B-like	TRAPP_Bet3
110688112	8.57857	9.83373	15.223	5.8107	5.08589	3.55637	5.30422	11.1409	11.9669	LOC110688112	NW_018743920.1	5494342	5498993	+	2496	protein_coding	phospholipid:diacylglycerol acyltransferase 1-like%2C transcript variant X1	-
110736500	10.8482	10.1949	10.0908	19.1731	14.8557	15.6556	17.9151	14.4531	10.118	LOC110736500	NW_018743292.1	4103462	4106771	-	1323	protein_coding	uncharacterized LOC110736500	-
110695265	0.841941	0.989921	0.81872	4.88132	1.74517	2.1368	6.6582	0.836591	0.654197	LOC110695265	NW_018744290.1	2421957	2426081	-	2648	protein_coding	probable 1-deoxy-D-xylulose-5-phosphate synthase 2%2C chloroplastic	-
110722717	22.9981	35.105	57.9012	18.3427	12.649	11.6925	8.36015	22.3001	30.4094	LOC110722717	NW_018742684.1	1833231	1834777	+	1545	protein_coding	glutaredoxin domain-containing cysteine-rich protein 1-like	-
110732037	16.865	15.2175	13.554	23.2103	22.421	22.3036	22.5793	22.0026	18.3974	LOC110732037	NW_018743136.1	170631	178476	+	1187	protein_coding	trafficking protein particle complex subunit 5-like	TRAPP_Bet3
110737401	13.1137	11.5339	18.766	6.45666	8.20831	6.42565	6.82649	10.054	10.404	LOC110737401	NW_018743327.1	2910323	2914064	-	1438	protein_coding	very-long-chain enoyl-CoA reductase-like	-
110723805	0.72235	0.741216	0.754185	0.165159	0.281416	0.141281	0.351536	0.453322	0.632708	LOC110723805	NW_018742733.1	2273668	2276239	+	2572	protein_coding	uncharacterized LOC110723805	-
110707974	0.943773	1.03759	0.85564	2.23125	1.75085	2.23514	1.53097	1.21276	0.507928	LOC110707974	NW_018745003.1	3925064	3928840	-	2067	protein_coding	actin-related protein 6-like	Actin
110686419	1.92313	2.74861	2.34113	0.830061	1.0909	1.20901	1.26538	1.40086	1.94064	LOC110686419	NW_018743858.1	3257164	3261453	-	2705	protein_coding	beta-galactosidase 3-like%2C transcript variant X3	-
110726385	4.84559	3.87072	4.70881	9.23585	6.37833	11.2596	8.97626	5.25425	4.60994	LOC110726385	NW_018742879.1	1165514	1171086	+	3029	protein_coding	uncharacterized LOC110726385%2C transcript variant X2	-
110711893	1.3641	1.00642	0.373884	2.79854	2.54061	3.41451	2.58642	1.34423	0.802706	LOC110711893	NW_018742418.1	6836887	6844399	+	4120	protein_coding	protein MEI2-like 4	RRM_1
110739269	3.23366	3.05956	2.46866	1.19926	1.43112	1.90424	1.96866	2.60538	1.83073	LOC110739269	NW_018743448.1	1865421	1877261	-	7742	protein_coding	heavy metal-associated isoprenylated plant protein 36-like%2C transcript variant X2	-
110717519	13.8134	11.501	15.2971	22.6134	19.209	24.0166	24.914	17.3695	18.2402	LOC110717519	NW_018745684.1	2006969	2013920	-	3655	protein_coding	probable alpha%2Calpha-trehalose-phosphate synthase [UDP-forming] 7%2C transcript variant X2	-
110736598	4.95719	3.89911	5.23607	9.97962	7.56081	7.69605	8.01913	5.71351	5.45	LOC110736598	NW_018743292.1	5134240	5138290	+	2408	protein_coding	BTB/POZ domain-containing protein At2g13690-like	-
110722373	25.9099	29.343	33.6351	18.4543	17.1394	15.8831	22.7724	22.8403	20.8606	LOC110722373	NW_018742681.1	4881535	4883048	+	536	lncRNA	uncharacterized LOC110722373	-
110685822	40.261	37.8055	38.2025	23.6664	29.211	23.7971	21.4799	34.4464	37.6229	LOC110685822	NW_018743850.1	740048	744204	+	1359	pseudogene	-	Pyrophosphatase
110687158	22.865	24.1454	19.0131	31.3593	33.0698	41.4918	54.5544	25.8056	15.1787	LOC110687158	NW_018743919.1	1329183	1335802	+	4534	protein_coding	uncharacterized LOC110687158	Pkinase
110731024	5.29201	5.32285	7.05115	3.18362	3.54814	2.50614	3.67912	4.74708	4.84902	LOC110731024	NW_018743051.1	1284103	1292781	-	3107	protein_coding	adoMet-dependent rRNA methyltransferase spb1-like	-
110702411	3.08448	2.16277	3.03098	1.27615	1.26329	1.09164	0.67906	1.7744	1.88829	LOC110702411	NW_018744693.1	103221	105027	+	1807	protein_coding	BTB/POZ domain-containing protein At5g41330-like	K_tetra
110735149	1.25654	1.24331	0.793765	0.527688	0.47339	0.381179	0.386869	0.856151	0.882514	LOC110735149	NW_018743252.1	7640451	7659922	-	5175	protein_coding	uncharacterized LOC110735149	-
110686112	9.10374	8.43153	9.00371	12.6003	11.6769	12.9776	12.2729	9.73938	8.48806	LOC110686112	NW_018743850.1	6204080	6207431	-	3352	protein_coding	LRR receptor-like serine/threonine-protein kinase RPK2	Pkinase
110706378	0.959085	0.773248	0.757326	0.193927	0.396912	0.267975	0.174632	0.487243	0.503265	LOC110706378	NW_018744955.1	846148	850716	+	4068	protein_coding	protein argonaute 7-like	Piwi
110724741	0.114779	0.157035	0.399457	0.899765	0.779664	2.58698	5.50597	0.288124	0.108102	LOC110724741	NW_018742770.1	3205558	3207985	-	2428	protein_coding	dehydration-responsive element-binding protein 2D-like	AP2
110718818	6.75494	7.01589	5.73386	9.88382	10.4837	9.03794	8.3806	7.75457	8.58096	LOC110718818	NW_018742204.1	12652377	12656529	+	3383	protein_coding	protein ALP1-like%2C transcript variant X2	-
110712881	12.7666	9.8706	10.9116	16.5804	16.8857	19.1757	23.9624	15.6096	12.765	LOC110712881	NW_018745395.1	561060	566289	-	1830	protein_coding	NAC domain-containing protein 17-like	NAM
novel.240	12.5096	13.3366	12.2692	8.65363	9.23676	9.28968	9.58977	11.7609	9.86454	-	NW_018742523.1	702470	706757	-	3906	-	PF05699:hAT family C-terminal dimerisation region|PF14372:Domain of unknown function (DUF4413)	hATC
110737406	8.53948	8.98719	11.1952	4.18388	6.1025	4.03783	2.017	4.60331	6.8054	LOC110737406	NW_018743327.1	3059732	3069136	-	1697	protein_coding	uncharacterized LOC110737406%2C transcript variant X2	-
110704435	3.1549	3.35719	0.932924	0.419828	0.210102	0.685612	1.17791	1.09995	0.99046	LOC110704435	NW_018744835.1	749195	753051	+	1590	protein_coding	1-aminocyclopropane-1-carboxylate oxidase homolog 1-like	2OG-FeII_Oxy
110695594	0	0	0.0377827	0.562635	0.258106	0.825069	0.256618	0.308859	0	LOC110695594	NW_018744301.1	1779776	1781285	-	1510	protein_coding	uncharacterized LOC110695594	-
110738776	31.9632	29.6882	32.7248	49.9102	41.6945	44.8999	38.2201	39.0122	38.2357	LOC110738776	NW_018743391.1	2823797	2830047	-	1318	protein_coding	hydroxyacylglutathione hydrolase 2%2C mitochondrial-like	Lactamase_B
110702031	1.21679	2.22401	3.66645	0.720361	0.660924	0.637461	0.766632	1.07383	1.71901	LOC110702031	NW_018744662.1	2526921	2529363	-	2443	protein_coding	organic cation/carnitine transporter 3-like	Sugar_tr
novel.1408	1.6728	1.79954	1.6239	0.599263	0.986438	0.5277	0.506453	1.16831	2.01256	-	NW_018745003.1	4125298	4128814	+	3443	-	-	-
110738108	8.22882	8.46458	7.43721	4.19427	5.38261	5.10931	4.46368	6.42646	6.54458	LOC110738108	NW_018742244.1	221785	226409	-	2286	protein_coding	serine/threonine-protein kinase PEPKR2-like	Pkinase
110722860	11.2354	9.30113	17.7131	5.01043	6.89553	4.35688	3.21699	7.22002	9.11622	LOC110722860	NW_018742684.1	3622286	3625216	+	2931	protein_coding	pentatricopeptide repeat-containing protein At3g53700%2C chloroplastic-like	-
110720881	0.0455811	0.0467715	0.0839822	0.32754	0.519071	0.636783	0.950669	0.17163	0	LOC110720881	NW_018742577.1	1233052	1237536	+	2038	protein_coding	indole-3-acetate O-methyltransferase 1-like	-
110694708	197.566	224.578	311.491	87.2876	152.119	97.6606	32.3748	98.1827	165.756	LOC110694708	NW_018744240.1	961237	965043	+	1542	protein_coding	ferredoxin--NADP reductase%2C chloroplastic-like	NAD_binding_1
110716507	36.3625	40.1157	36.6704	49.4238	51.6032	57.4964	57.5711	46.9221	42.3269	LOC110716507	NW_018745587.1	752350	756584	+	2091	protein_coding	transmembrane 9 superfamily member 3	-
110715564	1.40255	2.30938	4.2869	0.553999	0.821082	0.437449	0.453526	0.81878	2.80167	LOC110715564	NW_018745523.1	660492	663544	-	1424	protein_coding	putative GATA transcription factor 22	GATA
110719457	3.21248	2.78132	3.20609	0.568368	1.40396	0.373996	0.0930578	0.588012	1.70191	LOC110719457	NW_018742484.1	4044523	4049046	+	1388	protein_coding	stress-response A/B barrel domain-containing protein UP3-like%2C transcript variant X2	-
110731724	3.27898	3.07895	3.41969	1.49538	2.11362	1.62491	1.07529	2.71782	2.60462	LOC110731724	NW_018743074.1	2420724	2429307	-	3003	pseudogene	-	-
110722600	13.4108	11.076	4.92173	29.1402	18.0853	45.1247	56.4241	8.41614	3.90473	LOC110722600	NW_018742684.1	253373	256323	-	2272	protein_coding	1-aminocyclopropane-1-carboxylate synthase-like	Aminotran_1_2
110722691	0	0	0	0.314879	0.0962995	0.119713	0.111702	0	0	LOC110722691	NW_018742684.1	1579856	1583654	-	3469	protein_coding	protein FAR1-RELATED SEQUENCE 11-like%2C transcript variant X1	FAR1
110738489	12.5989	10.6796	13.8494	7.6638	7.71546	5.96908	6.25193	9.3963	12.5109	LOC110738489	NW_018743389.1	5419079	5421113	-	2035	protein_coding	purine-uracil permease NCS1-like	-
110706949	0.430428	0.883339	1.41789	0.153372	0.187623	0.153064	0.272039	0.245565	0.99505	LOC110706949	NW_018744991.1	2677179	2681297	-	2374	protein_coding	uncharacterized LOC110706949%2C transcript variant X2	Peptidase_C48
110689916	9.24349	10.6042	11.354	5.70086	5.5746	5.90331	7.26449	5.18837	7.65678	LOC110689916	NW_018742329.1	1659128	1662813	+	809	lncRNA	uncharacterized LOC110689916	-
110728389	5.92816	4.22767	5.42484	9.60413	8.13661	9.83883	6.05844	6.54773	4.18749	LOC110728389	NW_018742931.1	488813	497915	-	1567	protein_coding	probable magnesium transporter NIPA9	-
110708820	3.32154	4.13465	5.78545	1.52955	2.18662	1.09542	1.32496	3.07547	2.67703	LOC110708820	NW_018742204.1	6665668	6675265	-	1706	protein_coding	uncharacterized LOC110708820	-
110707284	4.05791	3.65361	4.08037	2.20906	2.43215	1.82298	2.07437	3.39547	2.40552	LOC110707284	NW_018744996.1	2076077	2083777	-	2335	protein_coding	exosome complex component RRP43	RNase_PH
110714005	16.6102	14.1823	15.2894	10.4221	10.5701	8.77782	10.2647	13.77	11.5186	LOC110714005	NW_018745454.1	5869510	5873110	-	2265	protein_coding	RAN GTPase-activating protein 2-like	-
110692960	0	0	0	0.0757369	0.382183	0.161968	0.161203	0	0	LOC110692960	NW_018744137.1	645461	655839	-	3205	pseudogene	-	-
110733082	12.5289	15.9253	4.02067	33.4021	29.2931	45.2247	46.926	2.97507	4.08219	LOC110733082	NW_018743196.1	1677685	1678507	-	823	protein_coding	uncharacterized LOC110733082	-
110702858	4.387	3.48073	2.91517	1.89491	1.92535	2.03623	2.31662	3.12924	3.42738	LOC110702858	NW_018742393.1	1060956	1083856	+	3875	protein_coding	structural maintenance of chromosomes protein 5-like	SMC_N
110715380	49.1657	43.2681	74.1035	15.7945	30.4387	11.7009	2.41278	20.4004	38.4392	LOC110715380	NW_018745523.1	1888217	1889920	-	803	protein_coding	photosynthetic NDH subunit of subcomplex B 3%2C chloroplastic-like	Fer2
110705679	4.33067	2.57271	1.5865	0.827211	0.394658	0.934051	0.950773	2.09793	1.17354	LOC110705679	NW_018744878.1	4846974	4852739	-	1834	protein_coding	carotenoid 9%2C10(9'%2C10')-cleavage dioxygenase-like	RPE65
110719305	14.8618	14.4628	18.4184	10.2499	10.2134	10.2541	10.7803	15.8035	16.635	LOC110719305	NW_018742484.1	331718	357677	-	4541	protein_coding	uncharacterized LOC110719305%2C transcript variant X2	-
110697705	13.8729	13.0516	14.8711	9.38938	8.61466	10.1653	11.3693	12.9022	13.6832	LOC110697705	NW_018744497.1	2346607	2354804	+	4550	protein_coding	copper-transporting ATPase RAN1-like%2C transcript variant X1	E1-E2_ATPase
110723119	4.54647	4.94653	5.16357	3.16405	2.4648	2.27252	3.36729	3.98589	5.03512	LOC110723119	NW_018742720.1	1406042	1417067	-	2033	protein_coding	coiled-coil domain-containing protein 93 homolog%2C transcript variant X3	-
110735498	25.8863	40.6737	50.5932	99.5696	77.6975	72.3283	89.1871	75.854	33.028	LOC110735498	NW_018743284.1	383727	385325	+	1378	pseudogene	-	-
110725632	8.64819	11.2549	5.80364	19.5666	16.8397	16.5492	15.0164	11.8606	15.1619	LOC110725632	NW_018742815.1	1247278	1248508	-	1101	protein_coding	uncharacterized LOC110725632	-
110724952	5.02011	5.64973	6.25672	8.61696	9.15894	8.27608	5.40402	6.76284	8.20277	LOC110724952	NW_018742798.1	665160	669737	-	3155	protein_coding	auxin response factor 18-like	Auxin_resp
110739725	42.8592	38.4563	29.3642	64.7604	53.8072	74.0085	67.2934	42.9764	37.773	LOC110739725	NW_018742244.1	2108094	2112219	-	1191	protein_coding	translocon-associated protein subunit alpha-like	-
110737785	16.9032	26.6203	39.3134	5.52111	13.5669	7.59767	3.62764	14.9433	19.3532	LOC110737785	NW_018743331.1	3893809	3895594	-	1264	protein_coding	UPF0301 protein CHU_1773-like	-
110739375	4.03187	4.55088	5.21655	2.86213	2.57765	2.67364	3.66264	3.52549	4.20745	LOC110739375	NW_018743476.1	29886	37161	+	3456	protein_coding	uncharacterized LOC110739375%2C transcript variant X1	-
110700977	33.1218	37.4141	45.1714	20.9554	25.1069	17.0313	15.432	26.987	31.7719	LOC110700977	NW_018744633.1	2770763	2772905	-	1335	protein_coding	uncharacterized LOC110700977	-
110718697	12.464	11.4231	11.7113	5.28899	7.72584	4.82197	5.99903	10.4293	10.4748	LOC110718697	NW_018742461.1	2277518	2279462	-	872	protein_coding	uncharacterized LOC110718697	-
110682490	7.66831	8.31724	7.93191	13.2266	11.5305	11.8782	15.0583	9.8358	8.78074	LOC110682490	NW_018743574.1	7996807	8000243	-	1381	protein_coding	ADP-ribosylation factor-like protein 2%2C transcript variant X2	Arf
110729069	2.24744	2.42751	3.2691	4.63631	5.6008	4.71514	3.81024	3.38994	2.96339	LOC110729069	NW_018742969.1	209717	212535	-	2356	protein_coding	protein ROOT PRIMORDIUM DEFECTIVE 1%2C transcript variant X1	-
110724803	3.75963	2.6844	3.36731	5.28044	5.85878	5.44492	5.20578	4.34525	4.42617	LOC110724803	NW_018742770.1	3886811	3891490	+	2965	protein_coding	RINT1-like protein MAG2	-
110711065	9.32535	6.13348	5.49656	2.34714	3.66091	3.4315	4.24643	3.6487	4.76215	LOC110711065	NW_018745207.1	197190	203822	-	2844	protein_coding	uncharacterized LOC110711065	-
110703915	1.9436	1.94323	2.29554	3.54859	3.79345	3.81532	2.80641	3.00243	2.90071	LOC110703915	NW_018744790.1	709332	712341	-	1864	lncRNA	uncharacterized LOC110703915%2C transcript variant X1	-
110708744	0.701203	0.484892	0.374479	1.19496	1.29737	2.47031	1.73802	0.803571	0.947552	LOC110708744	NW_018745024.1	11876965	11883685	-	3047	protein_coding	calmodulin-binding protein 60 C-like	-
110692793	24.3959	16.2742	17.0541	35.3159	31.2967	32.1239	26.5948	20.4354	14.4709	LOC110692793	NW_018744128.1	1834912	1836885	-	1763	protein_coding	UBP1-associated protein 2C-like	RRM_1
110698632	3.50698	3.41725	4.2743	2.11338	2.2323	2.15724	2.24913	4.17992	3.77923	LOC110698632	NW_018744537.1	2411370	2417042	+	3417	protein_coding	protein FAR1-RELATED SEQUENCE 8-like%2C transcript variant X1	FAR1
110726399	4.08791	4.59244	4.15552	2.21005	2.36565	1.92991	2.205	3.53852	2.70836	LOC110726399	NW_018742879.1	1458466	1465592	+	1318	protein_coding	uncharacterized LOC110726399	-
110721533	21.7289	19.1678	21.721	12.0086	15.3856	12.6494	11.7253	22.2698	25.2975	LOC110721533	NW_018742616.1	1501884	1508358	-	3123	protein_coding	uncharacterized LOC110721533	-
110699209	0.0251746	0.0258321	0.0618449	1.08541	0.603546	0.196951	0.245027	0.0947921	0	LOC110699209	NW_018744582.1	990078	992331	+	1845	protein_coding	UDP-glycosyltransferase 76B1-like	UDPGT
110686210	3.47732	3.70716	2.99543	5.54624	5.79237	5.32481	3.67336	3.93938	4.3639	LOC110686210	NW_018743850.1	7553762	7555818	-	2057	protein_coding	UPF0496 protein 1-like	-
110683678	0.140182	0.0479479	0	0.518929	0.560132	0.809471	0.422318	0	0.132028	LOC110683678	NW_018743691.1	3007702	3009913	+	1988	lncRNA	uncharacterized LOC110683678	-
110725303	8.39074	6.70442	2.84415	17.2827	12.2017	24.8023	33.7255	11.3372	5.62255	LOC110725303	NW_018742810.1	1997572	2002294	+	2026	protein_coding	beta-1%2C3-galactosyltransferase 7-like%2C transcript variant X1	Galactosyl_T
110698104	3.36223	3.51202	2.69556	5.62913	5.16468	5.15281	5.68278	3.58829	4.91495	LOC110698104	NW_018744502.1	6955759	6958884	-	2307	protein_coding	zinc finger CCCH domain-containing protein 48-like	-
110713908	2.57156	2.77474	1.59563	1.00448	0.572026	0.829621	1.73251	0.998239	0.719101	LOC110713908	NW_018745454.1	6494397	6496148	+	1752	protein_coding	probable serine/threonine-protein kinase dyrk1	-
110734374	1.99423	1.7132	1.22478	0.575636	0.639328	0.621994	1.51541	1.01867	1.10073	LOC110734374	NW_018743212.1	2217481	2220817	+	2003	protein_coding	CDT1-like protein a%2C chloroplastic	-
110709627	2.20034	1.68309	0.0982806	4.86101	11.2697	14.7997	32.4301	1.20511	0.633007	LOC110709627	NW_018745080.1	162249	163681	-	1161	protein_coding	probable xyloglucan endotransglucosylase/hydrolase protein 23	-
110690299	52.7734	54.4291	46.6909	80.5355	67.7978	74.2098	65.4843	60.2653	62.0277	LOC110690299	NW_018742329.1	3007297	3012180	-	859	protein_coding	DNA-binding protein DDB_G0278111-like	-
110736833	8.12625	8.66549	7.1111	17.4176	10.8235	17.7191	14.9916	9.03289	8.49395	LOC110736833	NW_018743292.1	8161534	8164673	+	1749	protein_coding	serine/threonine-protein phosphatase PP1 isozyme 9	Metallophos
110708201	10.3522	9.25398	10.9995	17.121	13.8305	18.0764	23.2837	12.9402	11.1018	LOC110708201	NW_018742418.1	389184	396009	-	2194	protein_coding	WAT1-related protein At3g28050-like%2C transcript variant X2	DUF6
110690106	14.4652	12.7843	18.6169	8.41428	9.43783	6.74555	9.16574	13.8601	14.0049	LOC110690106	NW_018743987.1	141732	164183	+	2755	protein_coding	uncharacterized LOC110690106	-
110723910	16.7875	14.2908	15.9837	26.2219	21.5851	22.7977	20.7993	17.7157	17.7808	LOC110723910	NW_018742733.1	3753294	3755274	+	1981	protein_coding	ethylene-responsive transcription factor 3-like	AP2
110729245	3.03278	2.90971	1.80674	6.9342	5.54408	4.28775	3.22594	3.99687	3.2734	LOC110729245	NW_018742974.1	3027600	3039775	-	3063	protein_coding	dihydroceramide fatty acyl 2-hydroxylase FAH1-like%2C transcript variant X3	-
110701905	8.495	9.2135	10.1886	15.0021	12.924	14.0082	12.3456	9.78253	9.69534	LOC110701905	NW_018744662.1	864903	872393	+	2783	protein_coding	heterogeneous nuclear ribonucleoprotein 1-like	-
110683566	2.06486	1.27127	0.417744	5.93512	3.3779	5.70148	11.518	1.82941	0.933478	LOC110683566	NW_018743669.1	2211830	2213741	-	1912	pseudogene	-	-
110682373	4.3302	8.79305	11.4216	23.5829	19.8886	19.7658	10.7109	14.8174	27.1487	LOC110682373	NW_018743574.1	6642941	6652851	+	1019	protein_coding	RNA-binding protein MEX3B-like	-
110682793	4.41297	3.49103	2.69513	1.03073	1.80271	1.46033	3.29081	1.94943	2.06188	LOC110682793	NW_018743593.1	2866781	2875795	-	1884	pseudogene	-	Peptidase_S28
110687740	69.3742	81.7321	89.4217	118.786	117.751	124.438	104.614	106.919	86.0759	LOC110687740	NW_018743920.1	272745	275766	-	705	protein_coding	small ubiquitin-related modifier 1-like	-
110727064	29.7079	31.3766	24.7853	42.2786	40.3299	44.1309	40.2702	26.6264	24.6316	LOC110727064	NW_018742205.1	323640	326399	+	1121	protein_coding	60S ribosomal protein L13-1-like	-
110684162	36.8905	45.6831	61.9745	24.032	27.3767	17.026	11.7162	31.7603	41.3742	LOC110684162	NW_018743697.1	2192954	2197566	+	1808	protein_coding	shewanella-like protein phosphatase 1%2C transcript variant X1	Metallophos
110698036	17.7055	15.2621	16.6767	25.0344	22.2074	24.1954	22.6313	16.6089	16.87	LOC110698036	NW_018744502.1	5370369	5376173	+	1755	protein_coding	uncharacterized LOC110698036	-
110691577	9.97557	13.2961	9.75717	18.8259	17.6838	17.1659	22.457	15.9655	13.6903	LOC110691577	NW_018744080.1	4366467	4372571	-	1760	protein_coding	UDP-N-acetylglucosamine--dolichyl-phosphate N-acetylglucosaminephosphotransferase-like	Glycos_transf_4
110733071	10.7389	10.2667	7.78472	17.5957	14.2446	16.2651	21.7042	11.6742	10.0147	LOC110733071	NW_018743196.1	1581737	1588447	-	1583	protein_coding	dnaJ protein ERDJ3B-like	DnaJ
110703349	0.90514	0.808383	0.308834	1.97098	1.70789	4.17758	2.75016	1.78826	0.795657	LOC110703349	NW_018742393.1	1743725	1749628	-	2771	protein_coding	phosphatidylinositol 4-kinase gamma 6-like	PI3_PI4_kinase
110730368	8.99559	8.62754	10.7718	4.84292	5.8251	5.98677	8.95665	5.78716	7.22915	LOC110730368	NW_018743032.1	2944925	2963932	-	2055	protein_coding	zinc finger MYM-type protein 1-like	-
110702472	8.97528	8.46584	7.84437	5.54749	5.89669	5.47849	6.14382	7.12737	10.3194	LOC110702472	NW_018744693.1	1021980	1026950	+	2691	protein_coding	probable LRR receptor-like serine/threonine-protein kinase At1g63430%2C transcript variant X1	Pkinase_Tyr
110726694	13.2706	10.5912	9.70989	19.4521	15.9078	20.4163	15.6045	9.27922	8.12413	LOC110726694	NW_018742881.1	324054	328069	-	2268	protein_coding	uncharacterized LOC110726694	-
110688527	1.67965	1.2687	1.28947	0.518147	0.587253	0.443235	0.259496	0.117121	0.843707	LOC110688527	NW_018743920.1	9632574	9636338	-	1991	protein_coding	glucan endo-1%2C3-beta-glucosidase 9-like	Glyco_hydro_17
110736812	14.0212	13.877	13.3274	20.4718	18.1118	21.2993	17.5504	18.8081	15.6007	LOC110736812	NW_018743292.1	7877106	7884876	+	1494	protein_coding	THO complex subunit 7A-like%2C transcript variant X3	-
110697940	2.96041	2.87664	2.64461	0.732547	1.47863	1.3034	0.779601	1.68896	2.17987	LOC110697940	NW_018744502.1	29005	34843	+	2071	pseudogene	-	AMP-binding
110732528	17.0968	14.7721	13.9545	24.5536	20.9759	22.4505	25.1687	20.002	16.5984	LOC110732528	NW_018743175.1	3445190	3452262	-	2081	protein_coding	AP-2 complex subunit mu	Adap_comp_sub
110704883	0.10948	0.11234	0	0.786713	0.590565	0.581203	0.304453	0.171765	0.123735	LOC110704883	NW_018744874.1	2293254	2298199	-	1697	protein_coding	protein DETOXIFICATION 46%2C chloroplastic-like	MatE
110726195	5.6082	5.28032	5.87255	7.9948	7.81638	7.88584	8.57599	7.28333	6.53086	LOC110726195	NW_018742864.1	2359202	2380196	-	3818	protein_coding	phosphatidylinositol-3-phosphatase myotubularin-1-like%2C transcript variant X1	-
110739696	19.783	17.6151	20.1178	28.1882	27.0653	26.7163	25.7631	22.986	18.5108	LOC110739696	NW_018743510.1	1887149	1894253	-	1296	protein_coding	gamma carbonic anhydrase-like 2%2C mitochondrial	-
110701257	4.4936	5.10062	4.39612	7.53357	8.72339	7.59992	6.80103	7.23723	5.66292	LOC110701257	NW_018744633.1	5409457	5412355	+	1168	protein_coding	uncharacterized LOC110701257%2C transcript variant X1	-
110712559	9.95724	9.46548	10.4455	15.0651	12.9582	15.9343	17.1685	12.6032	9.67895	LOC110712559	NW_018745323.1	1659684	1664558	-	3867	protein_coding	cleavage and polyadenylation specificity factor subunit 6-like%2C transcript variant X3	RRM_1
110727910	2.99405	2.60736	2.85501	4.37503	4.93491	4.49099	3.12229	3.46124	3.74006	LOC110727910	NW_018742914.1	3835327	3844699	+	2358	protein_coding	uncharacterized LOC110727910	-
110724280	21.6779	19.4244	15.142	31.8629	27.9987	31.3084	29.7173	16.1431	18.2889	LOC110724280	NW_018742738.1	12874725	12880772	-	1217	protein_coding	adenylate kinase 4-like	ADK
110730932	0.0877354	0.0900268	0.0862137	0.389736	0.462749	0.470666	0.243982	0.0660716	0.0991583	LOC110730932	NW_018743050.1	3029882	3035249	-	2647	protein_coding	AAA-ATPase At5g17760-like%2C transcript variant X3	-
110738795	31.8727	31.6442	36.2436	23.0423	23.9774	21.2887	26.3194	29.6976	26.5169	LOC110738795	NW_018743391.1	3086367	3095751	-	2336	protein_coding	lysine--tRNA ligase%2C cytoplasmic-like	tRNA-synt_2
110699050	11.5337	9.01926	8.60437	17.4008	13.7989	18.2011	19.6972	12.9363	12.1277	LOC110699050	NW_018744560.1	952933	958827	+	2082	protein_coding	probable serine/threonine-protein kinase At4g35230	Pkinase_Tyr
110708706	90.3738	93.4731	81.8818	58.3321	53.0875	66.0523	78.6715	63.2682	64.6443	LOC110708706	NW_018745024.1	11520546	11523668	+	903	protein_coding	60S ribosomal protein L18-2-like	-
110720885	9.73821	15.9389	25.5824	5.49345	7.78227	5.72185	3.21093	8.23051	14.0839	LOC110720885	NW_018742577.1	1265991	1273938	-	2132	protein_coding	trigger factor-like protein TIG%2C Chloroplastic	-
110715368	1.89643	2.64779	3.09317	1.3201	0.950313	1.0945	1.4049	1.79496	1.70414	LOC110715368	NW_018745523.1	3373134	3394408	-	2988	protein_coding	DNA repair protein RadA-like%2C transcript variant X3	-
110703265	28.0419	28.4179	48.814	14.9725	18.9927	10.4549	7.09196	19.8864	31.0796	LOC110703265	NW_018744718.1	1188746	1196987	-	2140	protein_coding	ferrochelatase-2%2C chloroplastic-like	-
110693014	27.2851	25.6467	22.2579	34.8322	39.6148	39.4179	42.6686	36.1634	29.4251	LOC110693014	NW_018744137.1	1177488	1180199	+	669	protein_coding	NADH dehydrogenase [ubiquinone] iron-sulfur protein 6%2C mitochondrial	-
110724188	9.44863	9.87297	14.5393	5.67501	6.57588	5.45409	4.93269	7.55865	9.11415	LOC110724188	NW_018742738.1	8076469	8101072	+	2684	protein_coding	twinkle homolog protein%2C chloroplastic/mitochondrial-like	-
110713052	14.1346	15.6917	16.0458	10.859	9.21739	7.82135	13.3105	12.4055	14.9398	LOC110713052	NW_018745403.1	1492591	1495278	-	2688	pseudogene	-	-
110737053	17.1187	21.9314	28.8506	11.8737	12.7047	9.4255	11.2712	16.1779	18.9776	LOC110737053	NW_018743292.1	11716908	11725881	+	1845	protein_coding	uncharacterized LOC110737053%2C transcript variant X1	-
110725575	9.71951	9.91102	13.1624	30.5405	19.5008	17.2175	11.5548	16.9875	18.3449	LOC110725575	NW_018742815.1	510828	519756	+	3823	protein_coding	probable sucrose-phosphate synthase	Glycos_transf_1
110726671	7.55736	5.589	4.53271	15.0154	8.61845	14.9446	19.4447	6.46037	3.81665	LOC110726671	NW_018742881.1	94027	97952	-	3411	protein_coding	probable xyloglucan glycosyltransferase 5	-
110689278	1.03806	1.53583	1.71986	3.50101	3.3279	2.69806	2.08113	2.5755	2.70111	LOC110689278	NW_018743955.1	6516233	6523783	+	1924	pseudogene	-	-
110736921	40.7775	36.9944	49.6414	16.1445	25.9217	11.0483	7.58006	22.8536	39.6789	LOC110736921	NW_018743292.1	9444849	9448719	-	1278	protein_coding	uncharacterized LOC110736921	-
110682194	9.42447	12.1711	12.9467	19.333	17.4563	20.5083	17.5131	8.69667	5.97281	LOC110682194	NW_018743574.1	4555399	4558134	+	1582	protein_coding	probable trehalose-phosphate phosphatase I	-
110687423	9.56188	11.1831	11.9029	18.0676	15.8681	16.4034	8.18446	13.2596	13.6828	LOC110687423	NW_018743919.1	3529422	3533826	+	1807	protein_coding	uncharacterized LOC110687423	-
110713270	0.453458	0.775503	0.583515	1.55166	1.37187	1.78586	1.59128	0.379433	0.585712	LOC110713270	NW_018742418.1	9276959	9285635	-	2151	protein_coding	mitotic checkpoint protein BUB3.3-like%2C transcript variant X2	-
novel.259	2.96285	1.96721	0.820634	6.11016	4.59624	10.6159	7.79509	2.26043	2.39655	-	NW_018742577.1	2320115	2321713	-	1599	-	-	-
110736533	1.19299	1.26495	0.537304	1.8704	4.71921	5.59994	5.19754	0.948327	0.359551	LOC110736533	NW_018743292.1	4447082	4449187	+	1168	protein_coding	galactinol synthase 2-like	Glyco_transf_8
110706571	2.16767	1.70601	1.88708	3.46452	3.22912	3.5987	2.75067	1.76978	1.99797	LOC110706571	NW_018744988.1	1247973	1253471	+	2207	protein_coding	sugar transport protein 5	Sugar_tr
110692412	11.3872	11.9251	13.5552	7.85985	8.38201	6.74532	6.46365	10.1738	12.2516	LOC110692412	NW_018744111.1	235390	255684	-	2378	protein_coding	probable serine/threonine-protein kinase At4g35230%2C transcript variant X2	Pkinase
110681916	74.1591	68.6619	75.3168	137.236	92.618	134.037	128.548	65.0044	54.1416	LOC110681916	NW_018742244.1	2957933	2963365	+	2199	protein_coding	calcium-dependent protein kinase 26-like	Pkinase
110733629	19.3292	16.1453	18.5734	38.5986	23.4952	41.0853	35.1274	15.5053	13.8007	LOC110733629	NW_018743199.1	4530140	4533889	-	3256	protein_coding	protein PHOX4-like	-
110727231	45.2337	49.453	37.7365	68.6739	62.135	80.6594	76.4593	49.0378	50.7939	LOC110727231	NW_018742903.1	2303944	2309466	-	957	protein_coding	translocon-associated protein subunit beta-like	-
110700427	5.99651	5.01267	3.04785	9.08405	9.1401	11.6994	7.47528	8.36988	4.93687	LOC110700427	NW_018744626.1	2165633	2168531	+	1797	pseudogene	-	-
110693589	38.5587	35.4537	31.084	51.6145	46.9776	54.5555	48.9631	33.5842	30.7406	LOC110693589	NW_018744151.1	2759008	2763565	+	1472	protein_coding	clathrin light chain 2-like	-
110695304	3.15026	3.23253	3.11449	1.98265	1.70393	1.48132	1.12177	2.96549	4.05974	LOC110695304	NW_018744290.1	2880038	2894041	-	2418	protein_coding	ATP-dependent DNA helicase 2 subunit KU70-like	SAP
110704985	3.42876	2.95628	2.7584	5.39574	5.1869	4.26059	3.3205	4.86726	3.87518	LOC110704985	NW_018742410.1	197721	204161	+	4240	protein_coding	RNA-dependent RNA polymerase 6-like	-
110738444	4.18724	6.26265	5.8308	1.8142	2.16773	3.30832	2.42464	3.86396	4.90272	LOC110738444	NW_018743389.1	3651955	3674633	-	4315	lncRNA	uncharacterized LOC110738444%2C transcript variant X6	-
110682247	3.18934	3.57357	3.60233	1.86794	0.834938	0.942339	3.46613	1.42637	0.994369	LOC110682247	NW_018743574.1	5034140	5035847	-	1267	protein_coding	methylesterase 10-like	-
110692416	1.32995	1.64107	2.25395	0.725835	0.746667	0.620895	1.05335	1.31005	1.65531	LOC110692416	NW_018744111.1	714193	719043	-	2759	lncRNA	uncharacterized LOC110692416%2C transcript variant X6	-
110716625	2.69259	2.82047	2.30826	5.82656	4.23631	4.6707	4.36787	3.62597	3.20165	LOC110716625	NW_018745617.1	4057988	4064600	+	1656	protein_coding	protein sym-1-like	Mpv17_PMP22
110710971	5.2937	4.93577	3.81388	8.71192	7.93209	7.31015	6.93595	6.26095	5.63775	LOC110710971	NW_018742418.1	5524716	5527811	+	1825	protein_coding	alpha-ketoglutarate-dependent dioxygenase alkB-like	-
110723214	4.3637	3.59782	4.91161	2.55115	2.67649	2.07794	2.21924	3.1967	4.66318	LOC110723214	NW_018742720.1	3135324	3154940	-	5471	protein_coding	E3 ubiquitin-protein ligase SHPRH-like%2C transcript variant X1	SNF2_N
110736088	6.51807	7.77094	9.38865	3.30837	4.86227	2.88247	2.28205	5.8562	7.5257	LOC110736088	NW_018743292.1	91364	94460	+	1981	protein_coding	uncharacterized hydrolase YugF-like	-
110702130	16.3971	18.1864	21.5735	10.4278	12.4458	8.66454	9.06249	12.9741	14.7325	LOC110702130	NW_018742393.1	218099	222686	-	2031	protein_coding	sulfite exporter TauE/SafE family protein 3-like%2C transcript variant X3	-
110685895	0.149009	0.224855	0.172265	0.022904	0.0210142	0.0195926	0.0121876	0.0880123	0.138691	LOC110685895	NW_018743850.1	1589434	1595884	-	5299	protein_coding	probable methyltransferase PMT27	-
110706473	4.92596	5.14853	5.6827	3.15271	3.76035	3.15258	4.11882	4.0313	4.71152	LOC110706473	NW_018744978.1	97044	116813	-	5582	protein_coding	formin-like protein 13%2C transcript variant X3	FH2
110740243	16.3158	17.3869	17.4262	25.5542	24.0623	35.0967	34.665	20.1736	17.2936	LOC110740243	NW_018743548.1	343897	352446	+	3251	protein_coding	nuclear poly(A) polymerase 4-like	NTP_transf_2
110738857	7.91955	7.0596	6.87327	10.5868	11.436	10.9699	9.99131	9.05736	10.7131	LOC110738857	NW_018743397.1	222892	227926	+	1519	pseudogene	-	-
110731265	7.44256	5.69235	4.35931	9.99398	11.9367	11.4373	11.3546	6.7898	4.82886	LOC110731265	NW_018743066.1	987050	992970	-	1348	protein_coding	probable serine/threonine-protein kinase clkA	-
110688323	8.33454	7.67434	6.3052	11.1056	11.8103	12.2759	8.7491	10.1145	7.67298	LOC110688323	NW_018742309.1	3988760	3995621	+	1683	lncRNA	uncharacterized LOC110688323	-
110731676	0.122137	0.0179039	0.021432	0.182372	0.37648	2.73008	0.0727823	0.0437995	0.315519	LOC110731676	NW_018743074.1	1937122	1939783	-	2662	protein_coding	heat shock 70 kDa protein-like	HSP70
110682903	7.78506	7.71825	7.11416	4.76629	4.37302	4.28735	3.92199	6.51418	7.90604	LOC110682903	NW_018743613.1	288806	295150	+	1235	protein_coding	elongation factor P-like%2C transcript variant X1	-
110707835	3.29487	2.82004	2.72297	4.89996	4.56848	6.9067	12.4562	5.27895	2.50545	LOC110707835	NW_018745003.1	2100872	2110059	+	3059	protein_coding	tRNA (guanine(37)-N1)-methyltransferase 2-like%2C transcript variant X1	-
110709925	4.97647	0.0810547	5.09392	0.258011	0.094689	0.176567	3.51467	0.19829	0.0892762	LOC110709925	NW_018745082.1	1971392	1979380	-	1176	protein_coding	uncharacterized LOC110709925%2C transcript variant X1	-
110709753	3.72863	5.07935	5.84338	2.0578	2.23479	2.47878	2.90508	3.42924	4.86799	LOC110709753	NW_018745080.1	2203209	2205433	-	1445	protein_coding	uncharacterized LOC110709753	Usp
110683731	95.0187	105.43	107.71	148.154	132.142	153.328	200.319	118.994	102.258	LOC110683731	NW_018743691.1	2097663	2100528	+	1749	protein_coding	elongation factor 1-alpha	GTP_EFTU
novel.1268	5.61851	4.99065	5.41774	7.3548	7.4331	7.8583	6.35775	6.76772	6.21596	-	NW_018744662.1	4298893	4303417	-	4307	-	-	-
110719579	12.1757	12.3756	12.2698	16.84	17.9337	16.2574	12.7372	11.0643	14.0991	LOC110719579	NW_018742484.1	6464289	6472092	+	2018	protein_coding	monodehydroascorbate reductase 5%2C mitochondrial-like	Pyr_redox_2
110705767	48.9772	99.7475	170.6	8.45542	42.0452	9.91183	7.59136	25.973	61.2234	LOC110705767	NW_018744878.1	5734193	5736694	-	1744	protein_coding	vegetative cell wall protein gp1-like	-
110720343	4.09827	4.43894	4.6611	7.40373	7.15676	6.47469	6.75369	5.68366	4.66045	LOC110720343	NW_018742556.1	481412	485523	-	1836	protein_coding	E3 ubiquitin-protein ligase SINA-like 10	-
110737770	6.8999	8.0826	9.60032	3.05814	5.19686	3.45767	1.64144	5.41586	8.1433	LOC110737770	NW_018743331.1	3447411	3456113	-	2282	protein_coding	transcription activator GLK1-like%2C transcript variant X1	Myb_DNA-binding
110712505	0.427427	0.292394	0.175006	1.79943	1.30938	1.2208	0.594314	0.178826	0	LOC110712505	NW_018745323.1	2331571	2333564	-	978	protein_coding	uncharacterized LOC110712505	-
novel.65	7.6933	3.70144	5.99927	12.7207	10.8676	16.804	11.0966	5.60935	6.85494	-	NW_018742205.1	5251245	5252699	-	1455	-	-	-
110715701	26.5967	28.6081	45.3979	12.8786	19.8098	11.4729	6.51498	16.9352	25.3353	LOC110715701	NW_018745527.1	30971	43679	+	2389	pseudogene	-	AMP-binding
110682297	0.838946	1.09564	1.07733	0.0498228	0.0685679	0.340956	0.0795347	0.550425	0.344791	LOC110682297	NW_018743574.1	5619624	5623043	-	2436	protein_coding	uncharacterized LOC110682297	-
110690896	13.699	14.66	14.2269	20.2025	23.2575	21.0271	16.7587	17.4154	18.9379	LOC110690896	NW_018744066.1	930849	934644	-	790	protein_coding	AP-4 complex subunit sigma	-
110702769	6.84724	7.24354	7.42936	4.51564	5.0811	4.13608	5.8031	6.7321	7.51762	LOC110702769	NW_018744702.1	1257248	1274083	-	2849	protein_coding	multiple RNA-binding domain-containing protein 1-like	RRM_1
110709223	7.47425	7.69052	8.39888	13.6821	12.1348	10.7401	10.5638	9.09766	8.12247	LOC110709223	NW_018742418.1	2712071	2718515	+	2262	protein_coding	anthranilate phosphoribosyltransferase-like	-
110715792	0.393619	1.71657	2.29658	0.257136	0.07864	0.14664	0	0.782236	1.03802	LOC110715792	NW_018745533.1	3409461	3412142	-	1416	protein_coding	gamma-glutamyl peptidase 5-like	GATase
novel.219	0.96882	1.02619	1.70442	0.432817	0.629374	0.412155	0.3824	0.643301	0.826516	-	NW_018742483.1	299678	309833	+	7431	-	PF00078:Reverse transcriptase (RNA-dependent DNA polymerase)|PF17919:RNase H-like domain found in reverse transcriptase|PF03732:Retrotransposon gag protein|PF08284:Retroviral aspartyl protease|PF17921:Integrase zinc binding domain|PF00665:Integrase core domain	RVT_1
110692745	3.76484	4.88321	5.92342	9.64425	7.70758	11.4411	11.4695	6.39782	6.40642	LOC110692745	NW_018742334.1	797529	799918	+	2196	protein_coding	early nodulin-75-like%2C transcript variant X1	HMA
110691490	6.31785	9.70193	11.3997	4.32645	4.28286	3.60355	3.75618	6.61722	4.48123	LOC110691490	NW_018744080.1	2924644	2927443	+	1066	protein_coding	uncharacterized protein YwbO-like	DSBA
110706237	0.199002	0.296089	0.57443	0.0260001	0.0477096	0.0778436	0.124516	0.28724	0.0112456	LOC110706237	NW_018744949.1	629053	645253	-	4668	protein_coding	uncharacterized LOC110706237%2C transcript variant X2	-
110724229	17.2826	22.1265	39.7791	9.53907	13.0681	8.92004	6.36921	13.8588	19.6458	LOC110724229	NW_018742738.1	10399060	10407315	+	2322	protein_coding	protein PLASTID TRANSCRIPTIONALLY ACTIVE 10-like	-
110721599	0.903924	0.871318	0.672914	0.334019	0.37213	0.387773	0.279302	0.481321	0.588201	LOC110721599	NW_018742616.1	2251415	2260858	+	5087	protein_coding	putative ABC transporter C family member 15	ABC_membrane
110719431	0.322102	0.211529	0.0949546	0.942667	0.555999	0.979173	0.716584	0.388109	0.422285	LOC110719431	NW_018742204.1	15025831	15029933	+	3605	protein_coding	protein FAR1-RELATED SEQUENCE 6-like	-
110715093	1.42493	0.956015	0.538543	0.214811	0.0656958	0.183754	0.419117	0.756659	0.340672	LOC110715093	NW_018745470.1	1017772	1020549	-	1695	protein_coding	phospholipase A1-IIgamma-like	Lipase_3
110699585	2.88654	3.76973	3.09434	5.89699	6.16538	7.27335	4.5244	4.74282	5.99089	LOC110699585	NW_018744593.1	641104	645597	-	885	protein_coding	uncharacterized LOC110699585	-
110739493	0.0827934	0.0849557	0	1.29806	1.19096	1.75811	0.575598	0.415666	1.0293	LOC110739493	NW_018743503.1	3660661	3661310	+	561	protein_coding	uncharacterized LOC110739493	-
110701381	1.55092	1.65343	1.65762	0.671052	0.989923	0.855422	0.532117	1.61796	1.93496	LOC110701381	NW_018744633.1	6917992	6923245	-	4612	protein_coding	putative pentatricopeptide repeat-containing protein At1g12700%2C mitochondrial%2C transcript variant X2	-
110687806	600.214	955.937	1651.18	426.621	356.636	459.936	505.027	678.276	549.712	LOC110687806	NW_018743920.1	907553	908650	-	994	protein_coding	jasmonate-induced protein homolog%2C transcript variant X2	-
110736579	6.61455	7.20728	9.60054	14.2482	12.2021	13.2949	18.7615	10.6221	9.1619	LOC110736579	NW_018743292.1	4947602	4952922	+	3518	protein_coding	transcription factor PIF3-like%2C transcript variant X2	HLH
110725122	0.765612	0.897837	0.626944	1.81005	1.96662	2.40402	1.21662	1.32702	0.906497	LOC110725122	NW_018742810.1	15009	17187	-	1274	protein_coding	(+)-neomenthol dehydrogenase-like	adh_short
110731751	31.3156	36.1164	28.2835	52.0027	48.5006	44.999	39.7006	34.5985	31.7494	LOC110731751	NW_018743074.1	2701788	2704823	+	706	lncRNA	uncharacterized LOC110731751	-
110720407	9.21103	8.71424	9.2278	12.8879	11.942	14.0363	14.783	10.4131	10.1334	LOC110720407	NW_018742556.1	1033577	1043771	+	2844	protein_coding	RNA-binding KH domain-containing protein RCF3-like%2C transcript variant X2	KH_1
novel.1379	3.09348	3.72633	2.31291	8.25914	5.05179	7.76655	5.23639	3.82645	3.29357	-	NW_018744991.1	2616344	2617379	+	1036	-	-	-
110716671	0.60419	0.774962	1.39151	0	0	0	0	0.853129	0.51214	LOC110716671	NW_018745617.1	2068077	2068691	+	615	protein_coding	uncharacterized LOC110716671	DUF635
110689162	10.6097	11.6126	9.77412	5.69877	4.66331	6.58764	7.94983	7.76802	7.46113	LOC110689162	NW_018743955.1	1567415	1570781	-	788	protein_coding	ruvB-like protein 1%2C transcript variant X1	-
110703394	16.7437	15.8032	11.7952	21.3179	32.7527	26.3532	22.2063	15.4744	15.9576	LOC110703394	NW_018744718.1	2892321	2900806	+	2283	protein_coding	malonate--CoA ligase-like	AMP-binding
110705002	12.2517	9.09203	3.68163	22.5529	18.5153	37.1419	50.2846	9.22649	5.01948	LOC110705002	NW_018744874.1	791997	794119	+	2123	protein_coding	probable galacturonosyltransferase-like 1	Glyco_transf_8
110705990	6.72272	7.18042	7.22272	9.46706	9.36635	10.2493	11.6166	8.25978	9.58271	LOC110705990	NW_018742410.1	1491666	1514611	-	5237	protein_coding	formin-like protein 6	FH2
110726305	2.6424	2.40755	1.37104	3.95831	4.94241	5.39728	4.78269	2.31588	2.31706	LOC110726305	NW_018742879.1	2734203	2739584	-	2039	protein_coding	2-isopropylmalate synthase 1%2C chloroplastic-like	HMGL-like
110738003	6.84739	5.00541	4.72641	11.2026	8.38971	11.5808	9.01538	6.38873	5.88978	LOC110738003	NW_018743352.1	104545	106077	-	1533	protein_coding	pyridoxal 5'-phosphate synthase-like subunit PDX1.2	-
110722329	2.13443	4.47558	6.83939	0.969977	1.50178	0.881598	0.903247	4.07672	4.14291	LOC110722329	NW_018742669.1	396050	397050	-	1001	protein_coding	uncharacterized LOC110722329	-
110696628	3.54081	2.92088	4.06498	1.57229	1.69223	0.775943	1.99506	2.46899	2.95559	LOC110696628	NW_018744367.1	8004474	8011618	-	2007	protein_coding	uncharacterized LOC110696628%2C transcript variant X3	-
110730700	27.6706	25.9427	33.2465	16.9284	19.8753	14.7878	12.5958	28.5629	32.7625	LOC110730700	NW_018743047.1	2502565	2510816	-	1692	protein_coding	uncharacterized LOC110730700	-
110707514	19.1694	30.7634	41.5593	14.5825	9.41952	13.4811	19.4164	18.3435	15.3863	LOC110707514	NW_018745000.1	4386963	4388697	-	928	protein_coding	uncharacterized LOC110707514	-
110724549	8.82824	3.85338	3.07514	0.731653	2.01385	0.625872	0	0.702874	2.41995	LOC110724549	NW_018742770.1	3984844	3986253	+	1410	pseudogene	-	Sulfotransfer_1
110714152	2.54796	3.81281	4.36854	9.77882	6.17221	7.56411	10.8129	5.23009	4.94947	LOC110714152	NW_018745454.1	5341018	5345150	-	1750	protein_coding	bidirectional sugar transporter SWEET4-like	-
110705706	6.38694	4.82042	4.28609	3.20577	2.52742	2.71473	3.29168	4.56535	3.95763	LOC110705706	NW_018744878.1	5067355	5089852	+	3767	protein_coding	structural maintenance of chromosomes protein 5-like%2C transcript variant X1	SMC_N
110717499	13.4557	14.8299	19.0581	9.20246	9.2397	6.86943	6.14408	9.54939	12.1661	LOC110717499	NW_018745684.1	7435878	7443663	-	1398	protein_coding	outer envelope pore protein 37%2C chloroplastic-like	-
110695077	65.2851	84.8372	116.185	44.7318	50.4201	37.2063	37.211	59.4856	81.8958	LOC110695077	NW_018744290.1	566436	568302	-	932	protein_coding	30S ribosomal protein S21%2C chloroplastic-like	-
110735516	8.09452	8.64211	12.452	4.30581	5.56772	5.16952	4.31441	6.16837	7.66723	LOC110735516	NW_018743284.1	560878	567341	-	2410	protein_coding	probable ribosomal RNA small subunit methyltransferase B%2C transcript variant X1	-
110711237	7.63806	7.04942	9.38198	4.73877	4.73141	4.79285	4.27186	8.99763	8.99422	LOC110711237	NW_018745248.1	1555498	1565129	+	2177	protein_coding	F-box/FBD/LRR-repeat protein At1g13570-like%2C transcript variant X1	-
110709413	30.2492	30.3437	42.1688	19.0964	21.1096	20.8652	24.0735	26.091	27.532	LOC110709413	NW_018745067.1	585363	591149	+	3289	protein_coding	uncharacterized LOC110709413	-
110693377	1.65757	0.651392	1.21295	5.20677	2.28289	4.84814	2.99128	1.0181	1.27549	LOC110693377	NW_018744151.1	1072386	1073702	-	1317	protein_coding	G-type lectin S-receptor-like serine/threonine-protein kinase At1g11330	B_lectin
110714026	4.35133	3.82229	5.14236	7.58014	6.77689	7.2579	8.0212	5.79248	6.05418	LOC110714026	NW_018745454.1	3861848	3864768	-	2818	protein_coding	UV-stimulated scaffold protein A homolog	-
110731679	13.796	11.7667	9.66647	19.9133	17.2884	18.5959	17.1728	14.4735	8.94873	LOC110731679	NW_018743074.1	1952033	1962442	-	2892	protein_coding	ABC transporter G family member 25-like	ABC2_membrane
110730987	191.39	194.516	187.313	151.464	138.74	135.896	169.244	126.153	102.641	LOC110730987	NW_018743051.1	648880	651611	+	738	protein_coding	ubiquitin-60S ribosomal protein L40	ubiquitin
110696048	48.1509	46.1399	42.1292	72.1048	65.0011	60.3554	74.2643	68.6177	49.0617	LOC110696048	NW_018744311.1	1856658	1857523	+	627	protein_coding	uncharacterized LOC110696048%2C transcript variant X1	-
110695920	0.256969	0.373547	0.762796	0.0279779	0.0256695	0	0.238201	0.161265	0.314628	LOC110695920	NW_018742359.1	1049805	1053038	-	2169	pseudogene	-	-
110698817	18.4362	18.5799	29.9581	11.3268	12.2667	10.3024	12.0543	17.4926	18.201	LOC110698817	NW_018744537.1	5235241	5238711	-	1693	protein_coding	uncharacterized LOC110698817%2C transcript variant X2	-
110695653	31.1068	29.1708	24.9742	57.6619	44.5125	40.6848	47.4844	35.9104	31.7856	LOC110695653	NW_018744304.1	3611930	3619701	+	763	lncRNA	uncharacterized LOC110695653	-
110734185	9.93425	9.61404	10.0361	14.0594	13.3619	17.3087	16.2461	11.189	9.98188	LOC110734185	NW_018743212.1	141902	147307	-	3371	protein_coding	uncharacterized LOC110734185%2C transcript variant X1	DUF88
110737923	30.3231	28.396	39.9486	18.1269	21.4258	15.6458	15.0506	24.0029	27.123	LOC110737923	NW_018743331.1	10409911	10417186	+	1858	protein_coding	monodehydroascorbate reductase 4%2C peroxisomal-like%2C transcript variant X1	Pyr_redox_2
110740094	5.29874	4.5044	4.9563	9.06642	6.83009	8.59808	8.04579	6.03842	5.96356	LOC110740094	NW_018742244.1	2467363	2472359	-	2095	protein_coding	serine/arginine-rich splicing factor SC35-like%2C transcript variant X3	RRM_1
110710720	26.2917	22.7638	26.4339	37.4677	34.45	33.7275	33.0007	29.6811	33.0227	LOC110710720	NW_018745177.1	3077333	3087286	-	3777	protein_coding	ubiquitin-activating enzyme E1 2-like	-
110691721	11.03	7.95954	9.01675	14.2379	14.3559	15.6472	12.3377	8.69114	7.91158	LOC110691721	NW_018744092.1	76498	84645	-	2455	protein_coding	dolichol kinase EVAN-like	-
110728367	27.6352	34.8483	45.9585	14.3554	22.1511	13.8614	8.96974	19.0667	33.444	LOC110728367	NW_018742205.1	1741015	1744594	+	1116	protein_coding	thylakoid lumenal 17.4 kDa protein%2C chloroplastic-like	-
110720038	4.62611	4.61574	4.72577	6.36303	6.46501	7.22279	7.4667	6.52123	5.53057	LOC110720038	NW_018742523.1	5003202	5010208	-	3996	protein_coding	uncharacterized LOC110720038%2C transcript variant X3	-
110700667	13.4514	13.4505	15.0206	9.13766	9.74672	7.57679	5.78704	12.7904	14.8148	LOC110700667	NW_018744626.1	5536394	5542476	-	2165	protein_coding	uncharacterized LOC110700667%2C transcript variant X1	-
110684528	0.639767	2.36331	0.471503	0.167174	0.0766903	0.0715022	0.0889561	1.68628	0.0723063	LOC110684528	NW_018743708.1	13230	18703	-	1452	pseudogene	-	-
110724798	11.7769	12.668	17.9357	7.33387	8.37796	5.51499	5.35634	11.5811	14.6578	LOC110724798	NW_018742770.1	3846202	3855266	-	2532	protein_coding	uncharacterized LOC110724798%2C transcript variant X1	-
110682314	29.064	27.1159	27.4675	15.5394	20.0723	12.7458	12.3662	22.2186	21.7624	LOC110682314	NW_018743574.1	5846629	5849670	-	2183	protein_coding	probable serine/threonine-protein kinase At1g01540	Pkinase
110709136	118.546	139.668	228.636	51.0325	92.528	44.662	18.0361	66.4376	107.881	LOC110709136	NW_018745034.1	50920	54460	-	1597	protein_coding	glycerate dehydrogenase HPR%2C peroxisomal-like	2-Hacid_dh_C
110733906	21.0296	26.1814	28.2664	15.6276	16.1304	14.7486	14.0553	19.9491	21.7472	LOC110733906	NW_018742211.1	783880	797623	-	1429	protein_coding	bifunctional D-cysteine desulfhydrase/1-aminocyclopropane-1-carboxylate deaminase%2C mitochondrial-like	PALP
110709661	4.48283	3.96103	2.29431	0.40673	0.78366	1.53088	2.94342	0.390732	0.281471	LOC110709661	NW_018745080.1	903310	904801	+	1492	protein_coding	protein EXORDIUM-like 2	-
110696647	30.0591	31.7735	35.8627	6.08532	18.8692	7.03709	1.61905	10.1763	21.3487	LOC110696647	NW_018744367.1	9146244	9148714	+	1077	protein_coding	photosynthetic NDH subunit of lumenal location 1%2C chloroplastic-like	-
110704707	2.29758	4.06799	5.20163	0.941752	1.40408	1.25874	0.939604	1.69633	2.18939	LOC110704707	NW_018744858.1	2737266	2743626	+	1031	protein_coding	peptide deformylase 1B%2C chloroplastic-like	Pep_deformylase
110722738	5.73718	6.94457	7.08929	13.0615	10.9542	9.86762	8.21607	7.28714	6.5618	LOC110722738	NW_018742684.1	2109420	2114509	+	1352	protein_coding	uncharacterized LOC110722738	-
110699324	5.40642	4.38403	5.55746	8.14111	7.2497	8.76911	9.93816	6.84327	6.70582	LOC110699324	NW_018744582.1	2372858	2380741	+	4055	protein_coding	probable apyrase 7%2C transcript variant X3	-
110694631	8.53068	7.49096	10.3776	4.23316	5.65375	3.59822	3.39306	5.2506	8.04219	LOC110694631	NW_018744240.1	89953	94454	+	2265	protein_coding	pentatricopeptide repeat-containing protein At3g26630%2C chloroplastic-like%2C transcript variant X1	-
110724587	9.42053	8.62019	7.63475	19.1284	11.7874	15.5759	12.4235	9.93459	7.29927	LOC110724587	NW_018742204.1	23168341	23172958	-	1913	protein_coding	protein EARLY-RESPONSIVE TO DEHYDRATION 7%2C chloroplastic-like	-
[truncated: 3,952 more rows]

## Sheet: DEPs
Protein	Description	Gene	H2Op_1	H2Op_3	H2Op_2	SALTp_2	SALTp_1	ACCp_1	SALTp_3	ACCp_3	ACCp_2	GO_NUM	GO_Description	KEGG_Description	KEGG_EC	KEGG_ko	COG_Function_Description	COG_Function_Class	COG_Class_Description	IPR_Term
XP_021771039.1	heat shock cognate 70 kDa protein 2-like	LOC110735170	537.5	590.9	428.4	693.5	641.5	722.3	656.2	629.6	589.8	--	--	heat shock 70kDa protein 1/2/6/8	--	ko03040 Spliceosome ko04141 Protein processing in endoplasmic reticulum ko04144 Endocytosis	Molecular chaperone DnaK (HSP70)	O	Posttranslational modification, protein turnover, chaperones ;	IPR013126 [Heat shock protein 70 family]
XP_021720748.1	alpha-glucan phosphorylase 2	LOC110688321	2546.9	2856.5	2808.9	3098.5	3383	3259.4	3439	3040	3086.7	2	Biological Process:carbohydrate metabolic process (GO:0005975),Molecular Function:glycogen phosphorylase activity (GO:0008184)	glycogen phosphorylase	2.4.1.1	ko00500 Starch and sucrose metabolism ko01100 Metabolic pathways ko01110 Biosynthesis of secondary metabolites	Glucan phosphorylase	G	Carbohydrate transport and metabolism ;	IPR000811 [Glycosyl transferase, family 35]
XP_021745722.1	adenosylhomocysteinase-like	LOC110711619	1592.5	1750.6	1511.5	2077.1	2066.9	2095.2	2089.5	1890.2	1750	3	Molecular Function:adenosylhomocysteinase activity (GO:0004013),Biological Process:S-adenosylhomocysteine catabolic process (GO:0019510),Molecular Function:NAD binding (GO:0051287)	adenosylhomocysteinase	3.3.1.1	ko00270 Cysteine and methionine metabolism ko01100 Metabolic pathways	S-adenosylhomocysteine hydrolase	H	Coenzyme transport and metabolism ;	IPR000043 [Adenosylhomocysteinase] ; IPR015878 [S-adenosyl-L-homocysteine hydrolase, NAD binding domain]
XP_021715439.1	tubulin beta-2 chain-like	LOC110683389	5421.4	5509.5	5918.7	4604	4889.8	4780.8	4510.3	4998.4	4513.4	1	Molecular Function:GTPase activity (GO:0003924)	tubulin beta	--	ko04145 Phagosome	--	--	--	IPR003008 [Tubulin/FtsZ, GTPase domain] ; IPR018316 [Tubulin/FtsZ, 2-layer sandwich domain]
XP_021774817.1	cysteine synthase	LOC110738716	435.1	510.3	450.9	589.1	553.9	584.1	582.3	535	519.4	--	--	cysteine synthase A	2.5.1.47	ko00270 Cysteine and methionine metabolism ko00920 Sulfur metabolism ko01100 Metabolic pathways ko01110 Biosynthesis of secondary metabolites ko01200 Carbon metabolism ko01230 Biosynthesis of amino acids	Cysteine synthase	E	Amino acid transport and metabolism ;	IPR001926 [Tryptophan synthase beta subunit-like PLP-dependent enzyme]
XP_021775819.1	glutamate-1-semialdehyde 2	LOC110739673	669.9	840.3	702.2	963.7	895.3	933.8	911.4	929.4	763.9	2	Molecular Function:transaminase activity (GO:0008483),Molecular Function:pyridoxal phosphate binding (GO:0030170)	glutamate-1-semialdehyde 2,1-aminomutase	5.4.3.8	ko00860 Porphyrin and chlorophyll metabolism ko01100 Metabolic pathways ko01110 Biosynthesis of secondary metabolites	Glutamate-1-semialdehyde aminotransferase	H	Coenzyme transport and metabolism ;	IPR005814 [Aminotransferase class-III]
XP_021735853.1	tubulin beta-8 chain-like	LOC110702455	512.1	428.9	488.1	380	422.4	443	375	417.5	404	1	Molecular Function:GTPase activity (GO:0003924)	tubulin beta	--	ko04145 Phagosome	--	--	--	IPR003008 [Tubulin/FtsZ, GTPase domain] ; IPR018316 [Tubulin/FtsZ, 2-layer sandwich domain]
XP_021761871.1	alanine aminotransferase 2-like	LOC110726706	3666.8	3760.3	3510.1	4656.2	4258.5	4465.3	4326.8	4049.2	3997.8	2	Biological Process:biosynthetic process (GO:0009058),Molecular Function:pyridoxal phosphate binding (GO:0030170)	alanine transaminase	2.6.1.2	ko00220 Arginine biosynthesis ko00250 Alanine, aspartate and glutamate metabolism ko00710 Carbon fixation in photosynthetic organisms ko01100 Metabolic pathways ko01200 Carbon metabolism ko01210 2-Oxocarboxylic acid metabolism ko01230 Biosynthesis of amino acids	Aspartate/methionine/tyrosine aminotransferase	E	Amino acid transport and metabolism ;	IPR004839 [Aminotransferase, class I/classII]
XP_021720998.1	choline monooxygenase	LOC110688533	5296.1	4749.1	4519.8	6750.5	5628.1	6152.1	5739.8	6714	5075	4	Molecular Function:iron ion binding (GO:0005506),Molecular Function:oxidoreductase activity (GO:0016491),Biological Process:aromatic compound catabolic process (GO:0019439),Biological Process:oxidation-reduction process (GO:0055114)	choline monooxygenase	1.14.15.7	ko00260 Glycine, serine and threonine metabolism	Phenylpropionate dioxygenase or related ring-hydroxylating dioxygenase, large terminal subunit	PR	Inorganic ion transport and metabolism ; General function prediction only ;	IPR015879 [Aromatic-ring-hydroxylating dioxygenase, alpha subunit, C-terminal domain] ; IPR017941 [Rieske [2Fe-2S] iron-sulphur domain]
XP_021728916.1	linoleate 13S-lipoxygenase 2-1	LOC110695975	5047.3	5945.7	5683.2	6305.8	6935.5	5881.1	7261.6	5729.3	6741.9	3	Molecular Function:protein binding (GO:0005515),Molecular Function:metal ion binding (GO:0046872),Biological Process:oxidation-reduction process (GO:0055114)	lipoxygenase	1.13.11.12	ko00591 Linoleic acid metabolism ko00592 alpha-Linolenic acid metabolism ko01100 Metabolic pathways ko01110 Biosynthesis of secondary metabolites	--	--	--	IPR001024 [PLAT/LH2 domain] ; IPR013819 [Lipoxygenase, C-terminal]
XP_021763157.1	LOW QUALITY PROTEIN: ABC transporter C family member 14-like	LOC110727888	1218.9	1356.5	1349.3	1668.4	1579	1576.2	1645.1	1467.6	1500	5	Molecular Function:ATP binding (GO:0005524),Biological Process:transport (GO:0006810),Cellular Component:integral component of membrane (GO:0016021),Molecular Function:ATPase activity (GO:0016887),Biological Process:transmembrane transport (GO:0055085)	--	--	--	ABC-type multidrug transport system, ATPase and permease component	V	Defense mechanisms ;	IPR003439 [ABC transporter-like] ; IPR011527 [ABC transporter type 1, transmembrane domain]
XP_021722155.1	alcohol dehydrogenase class-3	LOC110689684	735.5	786.3	746.6	1027.3	926.4	890.3	842.6	889.9	745.8	1	Biological Process:oxidation-reduction process (GO:0055114)	--	--	ko00010 Glycolysis / Gluconeogenesis ko00071 Fatty acid degradation ko00350 Tyrosine metabolism ko01100 Metabolic pathways ko01110 Biosynthesis of secondary metabolites ko01200 Carbon metabolism	Zn-dependent alcohol dehydrogenase	R	General function prediction only ;	IPR013149 [Alcohol dehydrogenase, C-terminal] ; IPR013154 [Alcohol dehydrogenase, N-terminal]
XP_021765715.1	2-Cys peroxiredoxin BAS1	LOC110730230	11.8	16.7	12	18.2	19.6	17.7	20.9	17.7	17.9	4	Molecular Function:antioxidant activity (GO:0016209),Molecular Function:oxidoreductase activity (GO:0016491),Molecular Function:peroxiredoxin activity (GO:0051920),Biological Process:oxidation-reduction process (GO:0055114)	peroxiredoxin (alkyl hydroperoxide reductase subunit C)	1.11.1.15		Alkyl hydroperoxide reductase subunit AhpC (peroxiredoxin)	V	Defense mechanisms ;	IPR000866 [Alkyl hydroperoxide reductase subunit C/ Thiol specific antioxidant] ; IPR019479 [Peroxiredoxin, C-terminal]
XP_021747297.1	elongation factor 1-delta	LOC110713136	164.9	196.4	137.4	228.4	226.1	243.1	219.3	196.9	177.8	2	Molecular Function:translation elongation factor activity (GO:0003746),Biological Process:translational elongation (GO:0006414)	elongation factor 1-beta	--	--	--	--	--	IPR014038 [Translation elongation factor EF1B, beta/delta subunit, guanine nucleotide exchange domain]
XP_021718401.1	14-3-3-like protein GF14 iota	LOC110686129	349.1	350.1	245	493.9	445	454.4	405.8	434.8	346.2	--	--	--	--	--	--	--	--	IPR023410 [14-3-3 domain]
XP_021767647.1	patatin-like protein 2	LOC110732043	898.7	1045.8	829.8	1455.8	1251.3	1175.2	1262.2	1175.9	1017.4	1	Biological Process:lipid metabolic process (GO:0006629)	--	--	--	Patatin-like phospholipase/acyl hydrolase	R	General function prediction only ;	IPR002641 [Patatin/Phospholipase A2-related]
XP_021720442.1	subtilisin-like protease SBT1.4	LOC110688071	3413.2	3500.3	3600.8	4827.1	5191.1	4312	4510.5	6255.5	3617.2	2	Molecular Function:serine-type endopeptidase activity (GO:0004252),Biological Process:proteolysis (GO:0006508)	--	--	--	Serine protease, subtilisin family	O	Posttranslational modification, protein turnover, chaperones ;	IPR000209 [Peptidase S8/S53 domain] ; IPR003137 [PA domain] ; IPR010259 [Peptidase S8 propeptide/proteinase inhibitor I9]
XP_021746144.1	hypersensitive-induced response protein 2	LOC110712007	941.8	1052.7	1041.8	1261.1	1286.1	1138.5	1298.9	1111.9	1167.6	--	--	--	--	--	Regulator of protease activity HflC, stomatin/prohibitin superfamily	O	Posttranslational modification, protein turnover, chaperones ;	IPR001107 [Band 7 domain]
XP_021737394.1	mitochondrial phosphate carrier protein 3	LOC110703905	2313.3	2600.7	2557.1	3175.3	3342.1	2977.9	3313.1	2843.5	3008.3	--	--	solute carrier family 25 (mitochondrial phosphate transporter), member 3	--	--	--	--	--	IPR018108 [Mitochondrial substrate/solute carrier]
XP_021742552.1	mediator of RNA polymerase II transcription subunit 37a-like	LOC110708671	1459.6	1515.1	1487.4	1829.9	1909.7	1599.2	1931.3	1514.1	1770.1	--	--	heat shock 70kDa protein 5	--	ko03060 Protein export ko04141 Protein processing in endoplasmic reticulum	Molecular chaperone DnaK (HSP70)	O	Posttranslational modification, protein turnover, chaperones ;	IPR013126 [Heat shock protein 70 family]
XP_021729609.1	patatin-like protein 2 isoform X1	LOC110696584	615.6	894.7	921.3	1112.8	1154.3	1055.4	1185.5	949.1	1167.7	1	Biological Process:lipid metabolic process (GO:0006629)	--	--	--	Patatin-like phospholipase/acyl hydrolase	R	General function prediction only ;	IPR002641 [Patatin/Phospholipase A2-related]
XP_021751280.1	beta-xylosidase/alpha-L-arabinofuranosidase 2-like	LOC110716937	524.5	517.7	570.2	465.3	434.3	537.7	438.7	527.7	472.6	1	Biological Process:carbohydrate metabolic process (GO:0005975)	xylan 1,4-beta-xylosidase	3.2.1.37	ko00520 Amino sugar and nucleotide sugar metabolism ko01100 Metabolic pathways	Periplasmic beta-glucosidase and related glycosidases	G	Carbohydrate transport and metabolism ;	IPR001764 [Glycoside hydrolase, family 3, N-terminal] ; IPR002772 [Glycoside hydrolase family 3 C-terminal domain] ; IPR026891 [Fibronectin type III-like domain]
XP_021738687.1	jasmonate-induced protein homolog	LOC110705148	13900.4	16635.6	14880.2	10398.3	11232.6	15580.8	11225.8	12140.4	17150.1	--	--	--	--	--	--	--	--	--
XP_021716516.1	developmentally-regulated G-protein 2	LOC110684370	239.3	257.5	213.8	269.6	295.6	267.7	298.3	248.8	274	1	Molecular Function:GTP binding (GO:0005525)	uncharacterized protein	--	--	Ribosome-interacting GTPase 1	J	Translation, ribosomal structure and biogenesis ;	IPR004095 [TGS] ; IPR006073 [GTP binding domain] ; IPR031662 [GTP binding protein, second domain]
XP_021746990.1	putative methyltransferase DDB_G0268948	LOC110712846	4119.4	4876.3	4076.8	5569	5070.6	5370.3	5287.8	4759.9	4948.5	2	Biological Process:metabolic process (GO:0008152),Molecular Function:methyltransferase activity (GO:0008168)	--	--	--	Ubiquinone/menaquinone biosynthesis C-methylase UbiE	H	Coenzyme transport and metabolism ;	IPR013216 [Methyltransferase type 11]
[truncated: 77 more rows]
