# Supplementary material for: Genome-Wide Transcriptomic and Proteomic Exploration of Molecular Regulations in Quinoa Responses to Ethylene and Salt Stress
Source: Plants (Basel). 2021 Oct 25;10(11):2281. doi: 10.3390/plants10112281 (PMC8625574; doi:10.3390/plants10112281)
Supplement: Supplementary file 1 [file plants-10-02281-s001.zip › plants-1403961/SUPPLEMENTARY MATERIALS/SUPPLEMENTARY MATERIAL EXCEL S8-QIAN MA.xls]

## Sheet: DEGs
gene_id	H2Or_1	H2Or_2	H2Or_3	SALTr_1	SALTr_2	SALTr_3	ACCr_1	ACCr_2	ACCr_3	gene_name	gene_chr	gene_start	gene_end	gene_strand	gene_length	gene_biotype	gene_description	tf_family
110733409	10.1457	8.86639	8.79683	3.52578	5.00783	7.91709	2.95851	3.25682	2.69804	LOC110733409	NW_018742206.1	275157	277932	+	1790	protein_coding	tubulin beta chain-like	Tubulin
110684050	68.2698	43.5394	14.8748	2.64375	22.1291	7.75875	3.20314	3.71195	4.01097	LOC110684050	NW_018743697.1	1061024	1064417	+	1492	protein_coding	expansin-A6-like	-
110686656	5.48133	3.50297	0.767779	0	0.691642	1.04788	0	0	0	LOC110686656	NW_018743893.1	462454	468473	-	1932	protein_coding	polyamine oxidase-like	Amino_oxidase
110718815	38.5037	17.8867	3.45564	0.288286	5.48837	2.71267	0.767009	0.484656	0.24938	LOC110718815	NW_018742461.1	3710128	3711703	-	842	protein_coding	uncharacterized LOC110718815	-
110692802	5.66366	4.20302	2.98148	0.52855	2.60655	2.62803	0.914064	0.825109	0.828708	LOC110692802	NW_018744128.1	1973969	1978713	+	1837	protein_coding	uncharacterized LOC110692802%2C transcript variant X2	-
110731812	7.47574	2.53476	0.998109	0	0.0389623	0.799183	0	0	0	LOC110731812	NW_018743099.1	755939	758160	+	1429	protein_coding	GDSL esterase/lipase At5g22810-like	Lipase_GDSL
110703206	3.44543	3.26346	4.47625	2.8856	3.44176	1.06141	0.921286	1.21972	1.07335	LOC110703206	NW_018744718.1	302770	309508	-	2103	protein_coding	prolycopene isomerase%2C chloroplastic-like	Amino_oxidase
110696134	19.6831	17.5685	21.6754	17.4423	14.3628	10.4746	6.77017	8.64771	9.44144	LOC110696134	NW_018744311.1	2965196	2972224	+	2919	protein_coding	starch synthase 1%2C chloroplastic/amyloplastic-like	Glycos_transf_1
110725590	167.822	137.276	203.121	12.7368	146.654	38.4039	6.10534	18.7077	31.961	LOC110725590	NW_018742815.1	665949	667656	+	1153	protein_coding	pEARLI1-like lipid transfer protein 2	-
110714366	16.1299	13.1341	10.652	2.40199	17.5057	5.66015	1.30225	2.48166	3.64599	LOC110714366	NW_018745454.1	1415810	1417882	+	1339	protein_coding	probable carboxylesterase 8	Abhydrolase_3
110687909	9.76277	10.2937	9.84451	14.3014	17.1835	10.7909	17.9125	24.6421	24.3474	LOC110687909	NW_018743920.1	2721095	2724009	+	1727	protein_coding	UPF0481 protein At3g47200-like	-
110704637	46.5085	43.4994	44.751	66.0623	43.5254	51.9793	71.8434	82.6648	84.0188	LOC110704637	NW_018744855.1	590595	595134	-	756	protein_coding	autophagy-related protein 8f	-
110718615	7.71129	8.64876	6.6634	3.63168	6.77155	4.71003	2.86755	2.58848	2.83753	LOC110718615	NW_018742461.1	1661389	1664719	-	1036	protein_coding	3-hydroxyacyl-[acyl-carrier-protein] dehydratase FabZ-like	-
110739447	58.4889	59.9283	53.2484	43.0408	67.4312	101.514	141.363	102.884	122.487	LOC110739447	NW_018743487.1	16486	17025	+	540	protein_coding	trypsin inhibitor 2-like	-
110711831	9.82992	11.9455	11.0894	15.6755	9.64738	15.1682	22.5046	21.3955	19.8364	LOC110711831	NW_018745286.1	6761478	6767222	+	1564	protein_coding	universal stress protein PHOS34-like%2C transcript variant X2	Usp
110720952	5.28695	3.49532	1.56904	0.278155	1.02082	2.73631	0.444033	0.222678	0.240616	LOC110720952	NW_018742204.1	18289847	18291563	-	1309	protein_coding	peroxidase 11-like	-
110711791	5.54829	6.38451	10.4173	1.50157	2.13777	19.1343	1.37761	1.1938	2.23952	LOC110711791	NW_018745281.1	3005895	3008302	-	1172	protein_coding	xyloglucan endotransglucosylase/hydrolase 2-like	-
110688476	3.49874	3.95434	3.2699	5.46555	3.89011	7.82059	7.0152	10.883	9.85703	LOC110688476	NW_018743920.1	9103300	9108195	+	1832	protein_coding	methyl-CpG-binding domain-containing protein 7-like	MBD
110708405	71.9287	75.9925	98.4991	44.9974	79.0924	38.0814	22.4123	32.075	38.7587	LOC110708405	NW_018745024.1	6506182	6508518	-	1265	protein_coding	probable ribose-5-phosphate isomerase 3%2C chloroplastic	Rib_5-P_isom_A
110737425	2.76658	2.97053	1.38382	0.540326	1.86331	0.95629	0.61469	0.250586	0.241761	LOC110737425	NW_018743327.1	4514576	4518208	-	3257	pseudogene	-	-
110705044	5.62008	4.40872	6.05285	3.03288	4.51568	2.20751	1.16084	1.30344	2.25535	LOC110705044	NW_018744874.1	1154719	1162366	-	2281	protein_coding	protein TIC 62%2C chloroplastic-like	-
110735075	389.861	204.551	129.27	81.0724	234.109	55.4927	1.16891	12.0024	25.1189	LOC110735075	NW_018743252.1	5002781	5003768	-	884	protein_coding	ribulose bisphosphate carboxylase small chain 3%2C chloroplastic-like	-
110712524	21.2831	21.9812	27.2585	37.5856	29.4077	29.3288	41.4559	46.0617	41.2332	LOC110712524	NW_018745323.1	834154	839215	+	3016	protein_coding	lipoxygenase 6%2C chloroplastic-like	Lipoxygenase
110731245	6.02325	6.12885	6.1912	7.27683	6.46495	8.59074	10.863	10.4701	10.4818	LOC110731245	NW_018743066.1	751938	754671	+	1843	protein_coding	F-box protein CPR30-like	-
110719847	119.615	86.2764	90.1317	31.8957	109.761	38.073	16.3401	29.851	38.9755	LOC110719847	NW_018742493.1	203478	204732	+	664	protein_coding	photosystem I reaction center subunit psaK%2C chloroplastic-like	-
110738481	1.361	1.67585	0.911857	0.226313	0.118651	0.912653	0	0.0931761	0.167803	LOC110738481	NW_018742244.1	588146	591425	-	1877	protein_coding	sodium transporter HKT1-like	-
110738101	39.0683	24.3659	6.54004	3.19861	17.2593	7.11785	2.38047	3.22321	3.67635	LOC110738101	NW_018743373.1	592561	601271	+	2713	protein_coding	glucomannan 4-beta-mannosyltransferase 2-like	-
110684312	109.266	87.6977	90.716	23.8402	92.3342	36.1117	13.1371	26.976	36.1918	LOC110684312	NW_018743697.1	3587082	3588150	+	644	protein_coding	photosystem I reaction center subunit psaK%2C chloroplastic-like	-
110726501	3.02086	2.79762	3.12118	1.8238	2.50998	1.91359	1.41022	1.58781	1.56534	LOC110726501	NW_018742879.1	3111712	3115970	+	4259	protein_coding	protein QUIRKY-like	C2
110686705	4.88449	2.18708	3.27257	2.55268	1.4904	0.794043	0.370452	0.557334	0.702602	LOC110686705	NW_018743893.1	1209896	1211985	+	1046	protein_coding	uncharacterized protein At5g50100%2C mitochondrial-like	-
110709943	5.02296	4.05418	1.76818	0.320128	2.40478	1.35211	0.74526	0.845722	0.726925	LOC110709943	NW_018742418.1	4066773	4075204	-	3033	protein_coding	oxysterol-binding protein-related protein 1D-like	-
110706705	6.51312	5.9744	4.0001	1.54719	3.82485	3.08817	1.96674	1.81663	1.82169	LOC110706705	NW_018744988.1	3149317	3151524	-	1412	protein_coding	uncharacterized LOC110706705	Usp
110713659	3.51006	2.40116	1.03609	0.284402	1.30468	0.760261	0.151335	0.307366	0.307524	LOC110713659	NW_018745448.1	1014885	1026717	-	1707	protein_coding	IST1-like protein	-
110711513	66.891	56.3615	58.877	37.3544	59.9458	34.5593	37.4028	29.229	32.5448	LOC110711513	NW_018745281.1	2688115	2693360	+	1813	protein_coding	omega-6 fatty acid desaturase%2C chloroplastic	-
110693242	16.7197	14.4357	30.4226	4.15701	16.7891	6.37988	6.80953	5.55957	6.45163	LOC110693242	NW_018744143.1	2116943	2119116	+	1489	protein_coding	protochlorophyllide reductase-like	adh_short
110735509	21.1762	13.9972	6.96408	4.14691	10.8624	5.44289	2.76251	3.67968	3.23127	LOC110735509	NW_018743284.1	469195	471111	+	1917	protein_coding	fasciclin-like arabinogalactan protein 1	-
110696263	18.9213	13.1538	11.7825	3.67088	13.1562	7.45785	4.9749	6.66726	5.70591	LOC110696263	NW_018744334.1	162881	167177	+	2116	protein_coding	uncharacterized LOC110696263	-
110720504	5.62139	5.83265	4.82183	8.16508	5.60912	7.12498	10.0869	10.9972	10.1865	LOC110720504	NW_018742556.1	2021866	2030605	+	1479	protein_coding	tRNA wybutosine-synthesizing protein 4-like	-
110729398	35.7576	36.0032	46.0328	31.1636	38.7931	26.0021	20.5754	21.7825	21.5568	LOC110729398	NW_018742980.1	2621281	2622388	+	1108	protein_coding	peroxiredoxin-2E%2C chloroplastic-like	-
110689691	2.77149	1.75473	1.13476	0.333853	1.22523	1.12037	0.109322	0.222037	0.399873	LOC110689691	NW_018743977.1	1094324	1099825	-	2363	protein_coding	protein DETOXIFICATION 19-like	MatE
110683571	12.997	7.62872	10.3611	4.83562	8.55083	6.7218	2.57311	3.18697	4.62077	LOC110683571	NW_018743669.1	2277819	2285229	+	4317	protein_coding	transcription factor LHW-like%2C transcript variant X1	-
110682898	50.025	36.8938	22.9717	10.9266	29.4173	17.3935	5.28011	11.1856	11.1885	LOC110682898	NW_018743613.1	204068	208256	+	2116	protein_coding	uncharacterized LOC110682898	-
110687361	11.7839	8.00879	12.3127	11.497	5.59523	5.77259	4.36222	2.64114	3.93492	LOC110687361	NW_018743919.1	2519908	2521315	+	1214	protein_coding	glutathione S-transferase 2-like	-
110689686	17.0052	15.4961	16.4453	21.969	16.4293	23.3314	30.7912	30.9007	26.4623	LOC110689686	NW_018743977.1	983496	986684	+	732	protein_coding	mitochondrial pyruvate carrier 1	-
110708035	3.71577	2.13259	0.618868	0.123425	0.150989	1.40774	0.087569	0	0	LOC110708035	NW_018745003.1	4690840	4693259	-	1475	pseudogene	-	2OG-FeII_Oxy
110705876	30.2141	30.5218	31.6955	35.3072	33.575	39.5884	51.2743	49.0521	45.7072	LOC110705876	NW_018742410.1	1284207	1288158	+	990	protein_coding	probable signal peptidase complex subunit 2	-
110726328	11.5612	12.9353	14.5735	18.0555	15.1112	20.4553	21.9336	23.0566	24.9901	LOC110726328	NW_018742879.1	311682	315663	+	1378	protein_coding	glycerophosphodiester phosphodiesterase GDPD6-like	-
110712800	6.99321	7.84976	7.46948	6.13357	5.87533	4.98853	4.0924	3.90785	4.70099	LOC110712800	NW_018745344.1	89033	93805	+	3819	protein_coding	uncharacterized LOC110712800%2C transcript variant X2	-
110706251	6.20638	5.45869	5.42055	2.4221	4.80683	4.12132	2.18543	2.47858	3.14283	LOC110706251	NW_018744949.1	1652045	1662419	+	2305	protein_coding	auxin transporter-like protein 4%2C transcript variant X1	Aa_trans
110722725	4.09827	4.42664	2.64947	1.08029	2.19778	4.0982	0.749793	1.17316	1.09702	LOC110722725	NW_018742684.1	1960766	1963221	-	1292	protein_coding	probable E3 ubiquitin-protein ligase RHA4A	-
110711256	1.43569	1.28221	0.653141	0.243154	0.254961	1.01028	0.14787	0.0667397	0.0300483	LOC110711256	NW_018745248.1	3096116	3100971	-	1747	protein_coding	probable carbohydrate esterase At4g34215	-
110721510	43.6423	45.4686	46.9058	56.6834	45.1895	51.2204	65.0473	67.7281	64.7673	LOC110721510	NW_018742616.1	1240445	1245707	+	1805	protein_coding	dnaJ protein homolog 2-like%2C transcript variant X1	DnaJ_C
110732807	1.7719	1.07302	0.606555	0	0.59194	0.422037	0.0403891	0	0	LOC110732807	NW_018743175.1	909561	912879	-	1599	protein_coding	uncharacterized LOC110732807	-
110736552	2.04695	1.56576	0.320003	0.243126	0	0.623925	0	0	0	LOC110736552	NW_018743292.1	4632296	4633679	-	1248	protein_coding	peroxidase 5-like	-
110691545	0.551628	0.679242	0.225859	0.0480476	0.13225	0.246606	0	0	0	LOC110691545	NW_018744080.1	3822667	3825192	+	2526	protein_coding	zeatin O-glucosyltransferase-like	UDPGT
110700375	11.429	15.3124	13.9054	22.2214	17.1414	15.3159	31.8204	23.3868	28.4663	LOC110700375	NW_018744626.1	1439590	1443245	-	1715	protein_coding	anthranilate phosphoribosyltransferase%2C chloroplastic-like	Glycos_trans_3N
110715587	1.94661	4.18072	4.05925	8.39878	5.69795	3.38987	9.06416	13.864	12.484	LOC110715587	NW_018745523.1	2275434	2276459	+	1026	protein_coding	uncharacterized LOC110715587	-
110702308	1.45672	0.603657	0.378511	0	0.134324	0.532256	0	0	0	LOC110702308	NW_018742393.1	486219	489193	+	1658	protein_coding	BURP domain-containing protein 5-like	-
110687260	1.77528	0.855058	0.0890045	0.0236678	0.152005	0.283443	0	0	0	LOC110687260	NW_018743919.1	1024661	1028697	+	2564	protein_coding	putative receptor-like protein kinase At4g00960%2C transcript variant X1	Pkinase_Tyr
110716830	11.3662	10.2952	7.54085	14.346	10.7654	17.9178	25.9987	21.5312	19.1501	LOC110716830	NW_018745650.1	5081715	5087811	+	1324	protein_coding	transcription factor bHLH35-like	HLH
110738368	17.5418	17.8757	20.0292	15.5113	12.547	9.53183	8.7255	11.1607	10.9261	LOC110738368	NW_018743389.1	665402	669547	-	1917	protein_coding	uridine 5'-monophosphate synthase-like	-
110694997	1.27438	0.612098	0.333052	0	0.260022	0.181823	0	0	0	LOC110694997	NW_018744284.1	2967747	2970063	-	1713	protein_coding	uncharacterized LOC110694997	-
110732444	4.10503	3.2991	2.50351	1.9878	2.64965	1.37958	1.23736	0.612516	0.681324	LOC110732444	NW_018743175.1	2549219	2558383	+	1618	protein_coding	novel plant SNARE 11-like	-
110690409	2.04286	1.69991	1.72279	1.20837	1.1574	1.54482	0.876169	0.829172	0.872992	LOC110690409	NW_018744041.1	689902	711443	+	4570	protein_coding	uncharacterized LOC110690409	FYVE
110720422	6.22079	4.7367	3.94206	1.0339	3.87342	2.72696	1.46708	2.12441	1.98748	LOC110720422	NW_018742556.1	1199397	1203349	-	2113	protein_coding	non-specific phospholipase C4-like	Phosphoesterase
110690396	1605.47	1369.22	1921.58	649.657	1457.4	669.793	250.483	540.028	666.868	LOC110690396	NW_018742329.1	3350082	3351110	-	1029	protein_coding	chlorophyll a-b binding protein of LHCII type 1-like	-
110725746	1.50497	0.810744	0.300395	0	0.180404	0.441524	0	0.0236116	0.0425228	LOC110725746	NW_018742815.1	2751483	2756651	+	2469	protein_coding	probable methyltransferase PMT10	-
110704253	23.5407	25.6867	35.9266	19.5457	25.6696	13.676	10.9971	12.6428	14.631	LOC110704253	NW_018744828.1	318733	326707	-	1245	protein_coding	soluble inorganic pyrophosphatase 6%2C chloroplastic-like	Pyrophosphatase
110704258	12.8168	14.7252	13.6575	20.2519	14.2476	22.8945	26.2746	23.8551	22.4711	LOC110704258	NW_018744828.1	436523	441184	+	848	protein_coding	transmembrane protein 230-like%2C transcript variant X1	-
110692777	4.50135	3.16364	3.52195	3.62534	3.51101	2.06746	1.47898	1.60593	1.8468	LOC110692777	NW_018744128.1	1716498	1722105	+	3013	protein_coding	protein NUCLEAR FUSION DEFECTIVE 4-like	-
110717259	2.24087	1.3438	0.464708	0	0.593052	0.455356	0.08093	0.036527	0	LOC110717259	NW_018745675.1	551174	553389	+	1596	protein_coding	transcription factor RAX2-like	Myb_DNA-binding
110697183	18.907	20.6088	23.2239	32.253	23.3485	26.673	33.6303	34.2082	33.948	LOC110697183	NW_018744460.1	1773443	1777975	+	1302	pseudogene	-	-
110689333	21.0558	14.2017	24.5032	13.1413	15.7256	7.54987	8.37224	8.83787	9.80008	LOC110689333	NW_018743955.1	7037293	7069246	+	7467	protein_coding	cellulose synthase-like protein E6%2C transcript variant X1	-
110699605	15.3513	14.1705	17.0209	11.8368	13.8014	11.145	7.54515	8.84427	9.79492	LOC110699605	NW_018744593.1	1388035	1399751	+	2953	protein_coding	nucleobase-ascorbate transporter 12-like	-
110705121	1.37292	1.95062	1.868	3.11838	2.73449	2.05376	3.52426	4.00312	4.32082	LOC110705121	NW_018744874.1	1907816	1913451	+	2199	protein_coding	phosphatidylinositol/phosphatidylcholine transfer protein SFH12-like%2C transcript variant X2	CRAL_TRIO_N
110710463	7.65411	7.59222	9.31216	11.3495	8.14113	9.87157	13.0077	13.5412	14.1569	LOC110710463	NW_018745170.1	801837	808609	+	3823	protein_coding	E3 ubiquitin-protein ligase RNF12-like%2C transcript variant X4	-
110705418	10.5562	12.5469	8.32007	17.757	11.1776	14.3049	24.7076	25.6706	19.1883	LOC110705418	NW_018744878.1	1128604	1129659	-	1056	protein_coding	uncharacterized LOC110705418	-
110731536	7.17726	5.15529	3.2745	2.81317	2.02798	3.72427	1.42565	1.35126	1.2747	LOC110731536	NW_018742205.1	7571246	7572741	+	906	pseudogene	-	-
110714718	2.58628	2.32754	2.55184	2.04958	1.57553	1.05432	0.972711	0.798227	1.35369	LOC110714718	NW_018745461.1	124455	129181	+	4382	protein_coding	transcription factor FAMA-like%2C transcript variant X2	HLH
110716924	5.08792	2.91631	1.66005	0.2337	1.50092	1.48824	0.690866	0.449015	0.808643	LOC110716924	NW_018745650.1	3103489	3108848	-	2337	protein_coding	protein EFFECTOR OF TRANSCRIPTION 2	-
110725617	2.1099	2.49577	2.41166	1.64632	4.10992	4.78167	12.02	7.46645	4.76921	LOC110725617	NW_018742205.1	2384667	2386251	+	1585	protein_coding	zeatin O-glucosyltransferase-like	UDPGT
110736393	5.27237	4.92059	4.25576	4.69072	5.47743	8.10928	12.707	9.64266	8.68286	LOC110736393	NW_018743292.1	2934504	2939929	-	1850	protein_coding	phospholipase A(1) LCAT3-like	-
110706242	4.263	4.31943	3.81222	4.66084	4.40457	8.93085	10.4413	7.09685	8.00318	LOC110706242	NW_018744949.1	1069413	1074154	+	2604	protein_coding	uncharacterized protein C24B11.05-like	-
110687384	34.5637	48.7518	76.7921	55.2427	24.9625	23.3496	20.3944	16.7334	9.90026	LOC110687384	NW_018743919.1	2870580	2873883	+	2052	protein_coding	5'-adenylylsulfate reductase 1%2C chloroplastic-like	-
110720162	1.03823	0.766301	0.268479	0.0237977	0.152839	0.386785	0.0253263	0.0457233	0.0411721	LOC110720162	NW_018742541.1	1888009	1893028	-	2550	protein_coding	ankyrin repeat-containing protein ITN1-like	-
110719649	0.829968	0.468405	0.254867	0.135547	0.310907	0.115949	0.0577013	0.0651074	0.0586268	LOC110719649	NW_018742484.1	7451645	7457530	+	4477	protein_coding	uncharacterized LOC110719649	-
110707385	2.31692	1.31254	0.889351	0.536051	0.940248	0.674339	0.285242	0.424089	0.313684	LOC110707385	NW_018744996.1	3705760	3709608	-	3849	protein_coding	putative receptor-like protein kinase At1g80870	Pkinase
110726762	2.10997	2.47844	2.35301	3.91745	3.32798	2.48228	4.13048	5.81926	6.30686	LOC110726762	NW_018742881.1	1092041	1095081	+	1673	protein_coding	UPF0481 protein At3g47200-like	-
110719850	1.94723	1.01863	0.328289	0.0748264	0.27461	0.554737	0.0265442	0.0958441	0.086304	LOC110719850	NW_018742493.1	228920	232701	+	2433	protein_coding	protein HOTHEAD-like	-
110692824	8.62078	4.55242	1.18804	1.01644	1.20982	2.74945	0.380067	0.501424	0.807972	LOC110692824	NW_018744128.1	2173695	2175903	+	2209	protein_coding	berberine bridge enzyme-like 15	FAD_binding_4
110685896	1.13772	0.59396	0.122587	0.0782349	0.0478532	0.245387	0	0	0	LOC110685896	NW_018743850.1	1601678	1604590	+	2327	protein_coding	protein SHORT INTERNODES-like%2C transcript variant X1	-
110685220	18.8937	24.1186	29.0785	38.8643	26.8275	38.6501	50.5086	43.1935	54.3374	LOC110685220	NW_018743792.1	5010218	5011043	+	826	protein_coding	uncharacterized LOC110685220	-
110707456	6.53438	5.73855	3.789	3.12266	5.63123	3.02647	1.81714	2.57128	1.58348	LOC110707456	NW_018745000.1	459398	464886	-	3945	lncRNA	uncharacterized LOC110707456%2C transcript variant X3	-
110692791	2.43112	1.62806	0.707255	0.468087	1.02765	0.686421	0.338033	0.321196	0.274764	LOC110692791	NW_018744128.1	1826056	1831015	+	3630	protein_coding	uncharacterized LOC110692791	-
110693503	3.27263	5.02472	4.8238	6.68286	4.47509	7.9654	10.3817	9.61477	8.49335	LOC110693503	NW_018744151.1	1227056	1229756	+	1916	protein_coding	UDP-glycosyltransferase 86A2-like	UDPGT
110736559	28.3257	25.7437	23.1665	22.5957	20.0142	20.7446	14.6044	16.385	16.4642	LOC110736559	NW_018743292.1	4716866	4724242	-	2640	protein_coding	probable receptor-like protein kinase At5g18500	Pkinase
110737786	2.07122	0.982958	0.0954045	0.0338262	0.403458	0.0578713	0	0	0	LOC110737786	NW_018743331.1	3929918	3931711	+	1794	protein_coding	epidermis-specific secreted glycoprotein EP1-like	B_lectin
110727960	0.422748	0.546951	0.180615	0.0240143	0.110165	0.287593	0	0	0	LOC110727960	NW_018742914.1	4846679	4850297	-	2527	pseudogene	-	-
110722747	4.4187	4.61228	4.11747	5.54087	7.24503	4.42758	7.09733	8.12782	8.03632	LOC110722747	NW_018742684.1	2260134	2262808	-	1829	protein_coding	BTB/POZ domain-containing protein At3g05675-like%2C transcript variant X2	-
110713198	3.50196	2.58474	0.905585	0.521755	1.06788	1.02997	0.213565	0.385563	0.347185	LOC110713198	NW_018745410.1	2552419	2556093	+	1512	protein_coding	glutathionyl-hydroquinone reductase YqjG-like%2C transcript variant X2	-
110698088	8.99896	4.73675	0	0	3.79264	1.50718	0	0.0325501	0.0293101	LOC110698088	NW_018744502.1	6592541	6594331	+	1791	pseudogene	-	-
110714487	15.6069	17.7872	19.5287	21.4583	19.6598	27.2795	31.8285	27.3392	28.457	LOC110714487	NW_018745454.1	6184732	6197793	-	3979	protein_coding	uncharacterized LOC110714487%2C transcript variant X3	-
110726438	0.913875	0.658955	0.621943	0.258162	0.325684	0.496884	0.0858577	0.201506	0.195406	LOC110726438	NW_018742879.1	2099004	2105370	-	3761	protein_coding	agamous-like MADS-box protein AGL65%2C transcript variant X2	SRF-TF
110735163	15.037	13.7334	15.466	19.1728	19.6268	15.9199	32.6532	25.3824	23.5214	LOC110735163	NW_018743252.1	8142967	8156543	-	2051	protein_coding	dolichyl-diphosphooligosaccharide--protein glycosyltransferase subunit 1B-like%2C transcript variant X2	-
110682465	5.7319	3.45225	1.64536	0.610505	1.45634	2.01933	0.736349	0.156397	0.492905	LOC110682465	NW_018743574.1	7692151	7693641	+	1491	protein_coding	leucine-rich repeat protein 1-like	-
110698696	2.7578	1.76598	2.0121	1.27328	1.29251	1.59903	0.807277	0.702689	0.79679	LOC110698696	NW_018744537.1	3319386	3327108	+	2240	protein_coding	(6-4)DNA photolyase-like	-
110726321	5.10799	5.20077	4.86376	9.41562	6.64518	5.44331	9.24962	9.19435	8.81619	LOC110726321	NW_018742879.1	265412	270416	-	1173	protein_coding	UPF0565 protein C2orf69 homolog%2C transcript variant X2	-
110700727	374.255	412.607	626.657	199.43	392.986	165.542	70.4984	138.741	198.947	LOC110700727	NW_018742390.1	8097511	8101713	+	1561	protein_coding	glyceraldehyde-3-phosphate dehydrogenase A%2C chloroplastic-like	-
110726711	1.17753	1.25304	0.374989	0.0569804	0.418232	0	0	0	0	LOC110726711	NW_018742881.1	482284	483587	+	1065	protein_coding	protein LURP-one-related 11-like	-
110710978	6.81874	4.39573	2.70575	1.15699	3.46324	2.18975	0.784959	1.37546	1.56382	LOC110710978	NW_018745195.1	223688	227982	-	4196	protein_coding	LRR receptor-like serine/threonine-protein kinase	Pkinase
110693712	2.23841	0.945772	0.161735	0.0430079	0.157837	0.588639	0	0	0	LOC110693712	NW_018744151.1	4920813	4925101	+	1411	protein_coding	GDSL esterase/lipase At5g45960-like	Lipase_GDSL
110717625	4.57317	8.23174	7.5316	14.7872	7.74825	9.70825	13.1083	21.7412	20.1835	LOC110717625	NW_018745684.1	41003	42821	+	1818	protein_coding	ethylene-responsive transcription factor ERF010-like	AP2
110711886	7.24547	5.6958	4.54546	2.86928	4.20792	4.2518	1.49073	2.1053	2.79475	LOC110711886	NW_018745286.1	6420659	6424038	+	2686	protein_coding	BTB/POZ domain-containing protein At3g22104-like%2C transcript variant X1	-
110720991	0.532411	0.451305	0.0568671	0.0151219	0.0138742	0.129356	0	0	0	LOC110720991	NW_018742577.1	3115401	3126256	+	4013	protein_coding	uncharacterized LOC110720991	-
110711592	9.06285	6.1997	2.62841	0.328911	2.86685	1.82883	0.525058	0.789934	0.711306	LOC110711592	NW_018745281.1	3189340	3189708	+	369	protein_coding	protein RALF-like 24	-
110704239	132.647	77.4166	24.3717	11.5567	22.4954	49.9334	13.0225	3.30888	0.862492	LOC110704239	NW_018744828.1	26329	28109	-	1339	protein_coding	peroxidase 12-like	-
110711335	5.57576	2.32094	0.323057	22.4043	0	0.352733	0.0731395	0	0	LOC110711335	NW_018745260.1	98162	101573	-	883	protein_coding	MLP-like protein 43	-
110708489	1.40876	0.798292	0.206616	0.0274713	0.0756141	0.352494	0.0292359	0	0	LOC110708489	NW_018742418.1	1192207	1196635	+	2209	protein_coding	aldehyde dehydrogenase family 2 member B7%2C mitochondrial-like%2C transcript variant X2	Aldedh
110738146	14.0233	12.7964	14.6687	16.6601	15.1865	18.0727	20.4403	21.7267	20.3668	LOC110738146	NW_018743373.1	1769251	1780999	+	2812	protein_coding	NADP-specific glutamate dehydrogenase-like%2C transcript variant X2	-
110725735	1.92137	2.11442	2.29165	3.529	3.40472	2.27187	3.79439	9.08709	7.11255	LOC110725735	NW_018742815.1	2589311	2592851	+	1668	protein_coding	O-acyltransferase WSD1-like	-
110731721	5.22936	3.03292	0.758032	0.678984	1.63527	0.762323	0.451623	0.163069	0.183547	LOC110731721	NW_018743074.1	2387219	2390187	+	1430	protein_coding	uncharacterized LOC110731721	-
110720131	2.07875	1.24427	0.132988	0.113164	0.311481	0.363011	0.0301082	0.0271782	0.0244729	LOC110720131	NW_018742541.1	1049398	1054678	+	2145	protein_coding	CBS domain-containing protein CBSX5-like	-
110689663	2.51947	2.52444	3.24034	1.78141	2.20293	1.62324	0.659422	0.781264	1.206	LOC110689663	NW_018743977.1	522800	526695	-	1567	protein_coding	protein LOW PSII ACCUMULATION 1%2C chloroplastic-like	-
110710158	4.66429	4.21982	5.13882	4.55887	5.63387	7.48117	8.73802	11.4405	7.847	LOC110710158	NW_018745170.1	134385	144696	+	2609	protein_coding	probable 28S rRNA (cytosine-C(5))-methyltransferase	-
110708300	9.23394	8.62112	10.7581	5.9545	9.02616	4.69499	3.9124	5.42183	4.61342	LOC110708300	NW_018745024.1	2772299	2778368	+	1172	protein_coding	fatty-acid-binding protein 1-like	-
110738680	28.6435	34.1553	44.0868	59.2822	44.2057	46.3549	60.5629	86.6074	77.6402	LOC110738680	NW_018743391.1	1543598	1552960	+	2121	protein_coding	dual specificity protein kinase shkC-like	Pkinase_Tyr
110710334	3.61528	3.12285	2.53397	0.747211	2.42394	1.91754	1.27801	1.23055	1.47741	LOC110710334	NW_018745170.1	3798148	3802651	-	2274	protein_coding	serine carboxypeptidase-like 27	Peptidase_S10
110703437	3.22839	0.774745	0.287818	0	3.96356	1.19301	0	0.0326778	0.0294251	LOC110703437	NW_018742393.1	1854217	1856725	-	1784	protein_coding	vegetative cell wall protein gp1-like%2C transcript variant X2	-
110727733	1.24676	0.607136	0.103825	0.0552176	0.151985	0.236172	0	0	0	LOC110727733	NW_018742205.1	1074154	1079412	+	2198	protein_coding	uncharacterized LOC110727733%2C transcript variant X1	-
110706382	12.2759	9.48124	7.07322	3.40607	8.03017	5.64286	2.95954	3.68629	4.77391	LOC110706382	NW_018744955.1	878790	884683	-	2815	protein_coding	probable protein S-acyltransferase 22	-
110736964	1.03458	1.11747	1.53833	0.545422	0.761509	0.892562	0.176661	0.273375	0.430786	LOC110736964	NW_018743292.1	10322962	10327009	-	2559	protein_coding	probable serine/threonine-protein kinase PBL7%2C transcript variant X1	Pkinase_Tyr
110734557	0.916981	0.511375	0.122429	0.0520894	0.191166	0.155955	0	0	0	LOC110734557	NW_018743212.1	6273024	6285897	+	2330	protein_coding	bZIP transcription factor TGA10-like	bZIP_1
110687960	4.05614	4.09207	4.95938	5.94768	5.07778	6.09979	8.11481	7.05264	6.89738	LOC110687960	NW_018743920.1	3338815	3349579	+	7489	protein_coding	uncharacterized protein At3g06530-like	-
110683515	5.63513	4.29292	5.76811	2.00793	6.34556	2.0039	1.60268	1.7682	2.50892	LOC110683515	NW_018743669.1	1607917	1610350	-	1088	protein_coding	uncharacterized LOC110683515%2C transcript variant X1	FHA
110682523	2.01534	1.23692	0.809739	0.393733	0.406403	0.926223	0.130945	0.165483	0.361883	LOC110682523	NW_018743574.1	8288395	8295807	+	2466	protein_coding	lipid phosphate phosphatase epsilon 2%2C chloroplastic-like	-
110731973	31.8842	29.7952	26.7772	37.976	33.6338	46.7063	61.6541	51.5963	45.1197	LOC110731973	NW_018743122.1	1294462	1301214	-	1566	protein_coding	ALA-interacting subunit 3-like	-
110713673	6.89334	6.73295	6.97301	4.62356	5.83284	4.28468	3.5879	3.5626	3.91625	LOC110713673	NW_018745448.1	6037152	6039612	-	1260	protein_coding	uncharacterized LOC110713673	-
110738664	24.7512	21.8459	23.3243	26.8051	32.2427	25.1773	34.4689	33.1774	34.7486	LOC110738664	NW_018743391.1	1295760	1299471	-	2402	protein_coding	ankyrin repeat-containing protein At5g02620-like%2C transcript variant X2	-
110727544	2.11699	1.64313	1.26128	0.833314	1.44236	1.11223	0.817655	0.732405	0.67484	LOC110727544	NW_018742907.1	855435	866432	-	10268	protein_coding	F-box protein At2g26160-like%2C transcript variant X4	-
110725841	1.15213	0.97955	0.202168	0.0430079	0.197297	0.367899	0	0	0	LOC110725841	NW_018742815.1	4762375	4764069	-	1411	protein_coding	extensin-1-like%2C transcript variant X2	-
110699351	24.3954	23.0285	22.9429	16.5629	23.8373	17.7401	15.6024	13.9949	11.9999	LOC110699351	NW_018744582.1	2629874	2635625	+	1308	protein_coding	biotin carboxyl carrier protein of acetyl-CoA carboxylase-like	Biotin_lipoyl
110726752	4.27402	4.53115	4.52832	6.93382	4.73486	6.29356	6.87224	7.44922	7.44033	LOC110726752	NW_018742881.1	981110	985601	-	2293	protein_coding	E3 SUMO-protein ligase RanBP2-like%2C transcript variant X1	zf-RanBP
110712297	1.68639	1.19273	1.1703	0.659746	1.10783	0.681493	0.596143	0.574003	0.473796	LOC110712297	NW_018742418.1	7543887	7558227	-	4875	protein_coding	uncharacterized LOC110712297	FYVE
110730528	1.09972	0.962497	0.198649	0	0.193862	0.253046	0	0	0	LOC110730528	NW_018743033.1	1032545	1037252	+	1436	protein_coding	GDSL esterase/lipase At5g45960-like	Lipase_GDSL
110684445	1.11679	0.999042	0.140695	0	0.720851	0.480061	0	0	0	LOC110684445	NW_018743697.1	336074	348006	+	1622	protein_coding	laccase-7-like	-
110683908	2.01008	1.9398	0.587861	0.468966	0.917913	0.320931	0.299454	0.120138	0.0811351	LOC110683908	NW_018742263.1	5198825	5202448	+	1941	protein_coding	reticulon-like protein B17%2C transcript variant X1	-
110703357	15.0036	11.2519	9.5882	5.14347	10.8154	8.04435	5.9907	6.10752	5.9197	LOC110703357	NW_018744718.1	2407680	2416000	+	2749	protein_coding	kinesin-like protein KIN-13B	Kinesin
110700478	0.601434	0.645194	0.940231	0	0.491558	0.274983	0.0380119	0.102938	0.0308972	LOC110700478	NW_018744626.1	2857462	2860189	+	1699	protein_coding	GDSL esterase/lipase At5g14450-like	Lipase_GDSL
110699049	76.9364	61.2721	94.5243	65.5995	62.0891	38.918	27.0724	35.8511	43.4867	LOC110699049	NW_018744560.1	959298	963060	-	2605	protein_coding	ATP-dependent zinc metalloprotease FTSH%2C chloroplastic-like	AAA
110710508	7.54689	9.50685	20.8763	1.60328	25.3747	9.12035	2.81534	2.69538	3.95268	LOC110710508	NW_018745174.1	2107677	2109283	-	757	protein_coding	protein GAST1-like	-
110739444	1.24646	1.00975	0.0537212	0	0.31456	0.14664	0	0	0	LOC110739444	NW_018743487.1	58561	79573	-	2124	protein_coding	fatty acyl-CoA reductase 3-like%2C transcript variant X4	NAD_binding_4
novel.1428	1.96691	2.65259	1.27702	3.12048	2.18936	8.1022	8.90788	5.8544	4.63653	-	NW_018745024.1	1414084	1415736	-	1653	-	-	-
110688292	5.35384	3.54497	1.04227	0.316751	0.896066	2.14507	0.618011	0.507152	0.593673	LOC110688292	NW_018743920.1	7271867	7274165	-	2299	protein_coding	cytochrome P450 86A1-like	p450
110706518	1.19435	0.462985	0.652022	0	0.254524	0.444948	0	0.0333127	0.0599936	LOC110706518	NW_018744988.1	1710828	1720180	-	1750	protein_coding	7-deoxyloganetin glucosyltransferase-like	UDPGT
110729983	0.675103	0.554188	0.232188	0.070563	0.0647409	0.211264	0	0	0	LOC110729983	NW_018743021.1	792033	794177	-	1720	protein_coding	codeine O-demethylase-like	2OG-FeII_Oxy
110693909	38.5329	28.5894	38.8048	30.9142	27.7608	19.539	19.7084	21.5968	19.7954	LOC110693909	NW_018744167.1	2499110	2503363	-	2864	protein_coding	uncharacterized LOC110693909	-
110683095	8.01155	7.4055	8.05151	2.50868	7.30192	4.66196	3.59045	3.15794	4.71439	LOC110683095	NW_018743616.1	3700183	3702998	+	1403	protein_coding	caffeic acid 3-O-methyltransferase-like	-
110738975	194.644	197.408	268.017	109.428	209.156	105.137	52.1373	99.1525	106.746	LOC110738975	NW_018743405.1	2262120	2264675	-	986	protein_coding	chlorophyll a-b binding protein 6A%2C chloroplastic	-
110687225	0.771974	0.396068	0.252862	0.0672401	0.123384	0.258834	0	0	0	LOC110687225	NW_018743919.1	492352	494499	-	1805	protein_coding	uncharacterized protein At4g22758-like%2C transcript variant X2	-
110725958	4.21806	3.69806	3.61289	2.59713	3.5452	3.12475	2.1797	2.17042	2.08224	LOC110725958	NW_018742817.1	2848490	2854334	+	2874	protein_coding	uncharacterized LOC110725958	-
110697308	19.8021	20.8594	20.1975	23.2191	23.4968	25.1289	27.9171	33.3801	34.4202	LOC110697308	NW_018744460.1	3164488	3171539	+	1853	protein_coding	galactokinase-like	GHMP_kinases
110720214	1.35483	1.02755	0.57884	0.423288	0.24714	0.460842	0.122858	0.147868	0.0998625	LOC110720214	NW_018742204.1	16672785	16674361	-	1577	protein_coding	protein MIZU-KUSSEI 1-like	-
110729753	1.15236	0.772216	0.28887	0.0921785	0.197337	0.34169	0.0326998	0.0295175	0.0531589	LOC110729753	NW_018742987.1	2492371	2497959	-	1975	protein_coding	transcription factor bHLH126-like	-
110691108	0.254272	0.521827	0.208219	0.8859	0.406403	3.41018	2.59271	2.97869	1.91585	LOC110691108	NW_018742329.1	6641703	6642913	+	548	protein_coding	heavy metal-associated isoprenylated plant protein 28-like	HMA
110705537	5.51559	8.85118	12.7348	4.00949	4.32492	6.02534	0.749614	1.97794	2.90594	LOC110705537	NW_018744878.1	2934844	2937027	-	1120	pseudogene	-	-
110734192	5.36155	5.78371	6.05498	7.15894	7.76891	6.38731	8.68377	9.16979	9.27808	LOC110734192	NW_018743212.1	235531	242412	+	2365	protein_coding	protein LAZ1-like	-
110713057	2.86879	2.38301	0.713149	2.72186	3.68452	8.35913	30.7715	11.145	5.13364	LOC110713057	NW_018745403.1	940558	942056	+	1360	protein_coding	metalloendoproteinase 3-MMP-like	PG_binding_1
110684014	8.72151	11.4236	16.3045	5.44715	12.3997	5.36485	3.76024	5.37431	5.45066	LOC110684014	NW_018743697.1	529350	532635	+	2061	protein_coding	magnesium protoporphyrin IX methyltransferase%2C chloroplastic-like	-
110681813	7.15325	2.79023	0.872629	0.640128	0.99843	2.46411	0.613122	0.153737	0.193808	LOC110681813	NW_018743574.1	399081	402078	-	1896	protein_coding	omega-hydroxypalmitate O-feruloyl transferase-like	-
110721677	4.57718	3.00282	1.56685	0.294107	2.96825	1.34179	0.312999	0.470898	0.424026	LOC110721677	NW_018742616.1	3829873	3831459	+	619	protein_coding	RING-H2 finger protein ATL20-like	-
110723114	1.73142	0.955907	0.809083	0.159825	0.665509	0.767721	0.392517	0.248023	0.138255	LOC110723114	NW_018742720.1	1374423	1384528	+	4936	protein_coding	ABC transporter G family member 32-like%2C transcript variant X1	ABC2_membrane
110715607	2.32025	2.77044	3.52364	1.65352	2.37677	0.66008	0.938523	0.847188	1.00126	LOC110715607	NW_018745523.1	265733	266833	-	1101	protein_coding	abscisic acid receptor PYL2-like	-
110731928	5.3426	5.38099	4.5041	5.46055	6.16797	6.49984	9.32	8.75942	7.99893	LOC110731928	NW_018742205.1	7908256	7915347	+	2356	protein_coding	E3 ubiquitin-protein ligase Praja-2-like%2C transcript variant X1	-
110687378	30.0505	32.3037	28.2696	40.9754	32.0912	36.3841	60.1053	58.1475	44.071	LOC110687378	NW_018743919.1	2811454	2814032	+	779	protein_coding	autophagy-related protein 8C-like	-
110722244	0.507694	0.309756	0.0842716	0	0.0986892	0.214697	0	0	0	LOC110722244	NW_018742656.1	818842	828731	-	3385	protein_coding	transcription factor LHW-like%2C transcript variant X3	-
110717096	1.359	0.98964	1.02311	0.687315	0.814531	0.587944	0.213344	0.33014	0.346825	LOC110717096	NW_018745651.1	16820	20569	+	2119	protein_coding	uncharacterized LOC110717096	-
110697154	0.754501	0.71227	0.222424	0.118293	0.14471	0.404761	0	0	0	LOC110697154	NW_018744460.1	1465424	1471646	-	1539	protein_coding	transcription factor bHLH120-like	HLH
110694456	0.736624	0.63329	0.635812	0.234101	0.429571	0.489513	0.110728	0.12494	0.157506	LOC110694456	NW_018742345.1	4857284	4860074	+	2333	protein_coding	uncharacterized LOC110694456	-
110721534	4.99234	4.39858	5.07271	7.51295	4.82514	5.87171	7.85016	8.13601	8.24194	LOC110721534	NW_018742616.1	1513688	1522023	-	1777	protein_coding	tRNA wybutosine-synthesizing protein 4-like	-
110695875	4.39052	3.15363	2.04365	1.0265	2.57611	0.87809	0.674739	0.928114	1.20136	LOC110695875	NW_018744311.1	20856	25024	+	2010	protein_coding	uncharacterized LOC110695875	-
110717334	10.5157	6.79893	3.32027	1.33514	2.72656	5.4158	2.24594	0.910247	1.08044	LOC110717334	NW_018745684.1	1258654	1260984	+	1409	protein_coding	annexin D2-like	-
110683733	11.7303	11.6024	13.9511	16.122	14.3454	18.9557	20.4055	18.5472	19.5515	LOC110683733	NW_018742263.1	2637042	2657597	+	2744	protein_coding	SNARE-interacting protein KEULE-like%2C transcript variant X1	Sec1
110724687	2.32048	1.24815	1.03438	0.171148	1.5254	0.585615	0	0.187904	0.2538	LOC110724687	NW_018742770.1	2543845	2549528	+	2482	protein_coding	cytochrome P450 83B1-like%2C transcript variant X3	p450
110723851	107.76	108.491	97.5309	130.806	117.652	123.438	143.525	176.315	171.045	LOC110723851	NW_018742733.1	2776556	2779595	+	778	protein_coding	autophagy-related protein 8C-like	-
110698436	1.32208	0.879559	0.374754	0.455558	0.330893	0.340983	0.141406	0.127645	0.147779	LOC110698436	NW_018744537.1	218813	225063	-	3197	protein_coding	phosphatidylinositol/phosphatidylcholine transfer protein SFH12-like%2C transcript variant X2	CRAL_TRIO_N
110694729	1.75438	1.30514	0.861974	0.34382	0.10515	4.16657	0	0.165148	0.148709	LOC110694729	NW_018744240.1	1201886	1205248	-	1059	protein_coding	L-ascorbate peroxidase 3-like	-
110690435	1.32147	1.25554	0.330648	0.0959181	0.410685	0.382902	0	0.0921451	0	LOC110690435	NW_018744041.1	1115449	1120954	-	1898	protein_coding	probable WRKY transcription factor 72	WRKY
110719448	1.95348	1.18351	0.625401	0.3937	0.597875	0.801304	0.361198	0.195628	0.270105	LOC110719448	NW_018742484.1	3940068	3948542	-	4470	protein_coding	probable copper-transporting ATPase HMA5%2C transcript variant X1	E1-E2_ATPase
110685805	7.66477	5.7419	5.32831	3.45582	5.28447	4.13866	3.56338	3.11331	2.68384	LOC110685805	NW_018743850.1	666367	672921	+	3951	protein_coding	U-box domain-containing protein 5-like%2C transcript variant X3	U-box
110729887	10.8795	9.16833	8.94932	0.482386	5.84212	3.32866	0.308023	0.957717	3.00445	LOC110729887	NW_018743014.1	1665391	1673386	-	1887	protein_coding	O-acyltransferase WSD1-like	-
110683582	0.43818	0.473928	0.203653	0.0773638	0.0709806	0.238243	0.0329333	0.0594566	0.0133846	LOC110683582	NW_018743669.1	2461264	2467506	+	3922	protein_coding	5'-3' exoribonuclease 3-like	-
110684580	10.6878	10.557	12.1465	16.7045	11.4946	11.3868	17.4302	20.9368	18.2319	LOC110684580	NW_018743722.1	2663906	2670638	-	930	protein_coding	uncharacterized LOC110684580	-
110719429	4.40699	5.25388	5.54796	7.31077	5.45811	6.9691	7.75494	9.31836	9.61019	LOC110719429	NW_018742484.1	3567151	3572046	-	2540	protein_coding	pto-interacting protein 1-like	Pkinase_Tyr
110686130	6.0398	5.29211	6.2602	4.17415	4.86924	4.43782	2.85574	3.68534	3.45607	LOC110686130	NW_018743850.1	6405437	6412474	-	3053	protein_coding	probable methyltransferase PMT5%2C transcript variant X2	-
110723896	8.24272	4.02762	0.321419	0	12.8606	1.31604	0	0	0	LOC110723896	NW_018742733.1	3608402	3609261	+	355	lncRNA	uncharacterized LOC110723896	-
110703828	4.5057	1.6231	0.0588771	0	0.804417	0.321428	0	0	0	LOC110703828	NW_018744790.1	620756	622716	-	969	protein_coding	flavonoid 3'%2C5'-methyltransferase-like	-
110738997	1.97855	2.06782	2.34028	1.59569	1.72756	1.56974	0.747203	1.16502	1.04906	LOC110738997	NW_018743405.1	4612748	4616550	+	3803	protein_coding	putative pentatricopeptide repeat-containing protein At1g09680%2C transcript variant X3	-
110735154	6.06071	4.59358	3.8576	2.51951	4.82139	3.55615	1.66627	2.48956	1.21428	LOC110735154	NW_018743252.1	7898700	7923496	+	3372	protein_coding	uncharacterized LOC110735154	-
110700376	49.33	60.4791	66.8097	86.7993	72.1883	71.8872	101.639	95.4465	95.2864	LOC110700376	NW_018744626.1	1436507	1439262	+	725	protein_coding	glutaredoxin-like	-
110727357	5.34942	3.97716	2.71488	1.63219	1.34393	3.04303	1.60342	1.32676	1.12229	LOC110727357	NW_018742904.1	1967104	1973004	+	1450	protein_coding	apoptosis-inducing factor 2-like	Pyr_redox_2
110712600	2.28841	3.01908	3.67578	5.51973	4.67242	3.93475	5.00013	10.763	11.9086	LOC110712600	NW_018745323.1	1982155	1986784	-	1847	protein_coding	uncharacterized LOC110712600	-
110725760	10.1603	9.55383	11.48	6.19793	10.9487	5.73707	5.41466	5.28762	6.5618	LOC110725760	NW_018742815.1	3246787	3249970	+	1312	protein_coding	protein STAY-GREEN LIKE%2C chloroplastic-like	-
110732566	29.1768	27.0003	32.7402	17.4555	28.5449	21.4191	9.11225	11.2253	18.1247	LOC110732566	NW_018743175.1	3927118	3938228	-	4217	protein_coding	ABC transporter B family member 2-like	ABC_membrane
110693864	46.0669	49.8811	54.8603	68.5945	54.4851	71.8837	71.5772	74.9273	73.9483	LOC110693864	NW_018744167.1	1915961	1918632	-	1588	protein_coding	uncharacterized LOC110693864	-
110728613	928.719	806.423	1309.73	453.178	1044.07	457.721	133.817	325.198	435.436	LOC110728613	NW_018742951.1	7626781	7627821	+	1041	protein_coding	chlorophyll a-b binding protein of LHCII type 1-like	-
110687461	0.873066	1.03025	1.36731	1.71102	1.56984	1.02455	2.33685	2.65734	2.59018	LOC110687461	NW_018743919.1	3967675	3970978	-	2128	protein_coding	inositol transporter 4-like	Sugar_tr
110735685	1.75881	1.08659	0.276588	0.397564	0.262628	0.469317	0.228475	0.0993007	0.123808	LOC110735685	NW_018743285.1	1829519	1839284	+	7632	protein_coding	uncharacterized LOC110735685	-
110730014	7.80028	5.90378	5.64184	4.50604	4.53995	4.86324	3.78709	3.15557	3.11469	LOC110730014	NW_018742205.1	4675875	4679775	+	2882	protein_coding	uncharacterized protein At5g41620-like	-
110684819	3.17941	2.76599	0.848986	0	2.77557	1.04285	0.43247	0.130128	0.351525	LOC110684819	NW_018743783.1	1722449	1723792	-	1344	protein_coding	uncharacterized LOC110684819	-
110723276	4.30066	8.06945	9.39545	2.36797	5.67082	3.5019	0.811548	1.31091	2.8122	LOC110723276	NW_018742726.1	2093740	2096697	+	1512	protein_coding	transmembrane protein 136-like	LAG1
110709757	10.2284	10.6891	10.2209	12.4874	10.6028	14.0318	16.5827	17.4418	14.4502	LOC110709757	NW_018745080.1	2250160	2255695	+	2216	protein_coding	HIRA-interacting protein 3-like%2C transcript variant X4	-
110717904	1.98191	1.08244	0.588973	0.250588	0.0766375	0.678803	0.17779	0	0.0722566	LOC110717904	NW_018745684.1	761715	765728	-	1453	protein_coding	phosphoglycerate mutase-like protein 4	-
110718925	13.2422	9.17195	4.59506	4.36857	3.88907	5.84595	2.66982	2.95018	2.69394	LOC110718925	NW_018742204.1	12974758	12976160	+	1403	protein_coding	zinc finger protein GIS3-like	-
110737817	6.70994	6.34905	4.45876	3.52105	3.75796	7.06894	3.02072	2.55417	2.64181	LOC110737817	NW_018743331.1	5191705	5197886	+	1689	protein_coding	uncharacterized LOC110737817	-
110692324	5.25173	3.12602	0.977394	0.653476	1.82593	1.32127	0.537394	0.456561	0.642369	LOC110692324	NW_018744100.1	1226815	1228857	+	2043	protein_coding	leucine-rich repeat extensin-like protein 4	LRRNT_2
110696006	1.19848	0.953705	0.600862	0.319559	0.469107	0.410036	0.170043	0.214892	0.110573	LOC110696006	NW_018744311.1	1335525	1340010	-	1899	protein_coding	zinc finger protein WIP2-like	-
110716047	9.20021	8.92556	9.79402	15.2985	10.1596	13.5229	14.5756	16.5863	20.355	LOC110716047	NW_018745540.1	59207	60154	+	833	protein_coding	protein transport protein Sec61 subunit gamma-1-like	-
110726497	12.8073	14.8179	18.3194	21.8983	19.5523	21.431	25.2799	26.4447	27.0231	LOC110726497	NW_018742879.1	3074484	3083362	+	1962	protein_coding	probable aldehyde dehydrogenase	Aldedh
110727539	1.58759	0.626558	0.250008	0.21274	0	0.227478	0	0	0	LOC110727539	NW_018742205.1	873178	874975	+	1141	protein_coding	peroxidase 5-like	-
110685207	1.09648	0.630068	0.296303	0.114607	0.473177	0.196074	0	0.0550493	0	LOC110685207	NW_018743792.1	3298380	3301729	-	2118	protein_coding	indole-3-acetic acid-amido synthetase GH3.10	-
110682552	22.9535	21.1977	20.123	24.6382	24.2239	27.0619	35.2323	30.6173	34.0298	LOC110682552	NW_018743574.1	8587618	8590188	-	1032	protein_coding	probable ubiquitin-conjugating enzyme E2 16	UQ_con
110717165	1.98131	0.566589	0.119689	0	0.116805	0.689721	0	0	0	LOC110717165	NW_018742455.1	1021679	1023108	+	1430	protein_coding	cytosolic sulfotransferase 13-like	Sulfotransfer_1
110733908	0.795668	1.19916	0.54975	1.91668	1.25184	1.55621	2.93869	2.55908	2.16385	LOC110733908	NW_018743204.1	3032037	3034202	+	1868	protein_coding	protein PNS1-like	-
110710085	5.05614	2.72126	1.43086	0.518115	4.72394	2.21603	0.689244	0.559951	0.812347	LOC110710085	NW_018745120.1	31572	35207	+	1874	protein_coding	uncharacterized GPI-anchored protein At4g28100-like	-
110735660	1.60439	1.56398	2.66045	0.419234	1.44241	0.358622	0.223082	0.201372	0.181328	LOC110735660	NW_018742238.1	603849	604427	-	579	protein_coding	uncharacterized LOC110735660	-
110726725	9.25047	6.59449	4.66462	2.79885	2.80137	4.89723	2.16628	1.95546	1.98092	LOC110726725	NW_018742205.1	3549939	3550415	-	477	protein_coding	uncharacterized LOC110726725	-
110710557	45.3847	41.9479	94.2687	93.3304	36.6257	26.8339	24.403	19.4146	23.1494	LOC110710557	NW_018745174.1	1736880	1738437	-	1093	protein_coding	putative methyltransferase DDB_G0268948	Methyltransf_11
110707750	4.08933	2.38159	0.610907	0.3249	0.529943	1.26611	0.307351	0.10404	0	LOC110707750	NW_018745003.1	1059546	1063112	+	1681	protein_coding	rac-like GTP-binding protein ARAC7	Ras
110731210	3.53018	3.31189	2.41588	1.97668	1.0277	2.1418	0.911583	1.13936	1.02595	LOC110731210	NW_018743066.1	349530	351511	-	921	protein_coding	acyl carrier protein 3%2C mitochondrial-like	PP-binding
110739282	2.88739	1.7879	0.244595	0	0.179026	0.556384	0	0.0624836	0	LOC110739282	NW_018743448.1	2395589	2397285	-	933	protein_coding	glutathione S-transferase-like	GST_N
110700137	33.5802	38.3702	39.6634	46.8125	37.162	43.9078	57.4106	56.3344	52.1843	LOC110700137	NW_018744620.1	613162	629864	+	1693	protein_coding	serine/threonine-protein kinase SAPK7-like	Pkinase
110695711	1.28402	0.785468	0.394298	0.129047	1.06559	0.303571	0.0343339	0.123971	0.0837231	LOC110695711	NW_018742358.1	41837	45585	+	1881	protein_coding	cytochrome P450 76AD1-like	p450
110682301	0.557187	0.480261	0.876037	0.116476	0.106866	0.498182	0.123958	0.083921	0.0503785	LOC110682301	NW_018743574.1	5670373	5676049	-	2084	protein_coding	abscisic acid 8'-hydroxylase 4-like	p450
110737421	14.9598	14.1392	15.3565	17.5226	16.1	19.3151	21.2314	20.3797	21.4571	LOC110737421	NW_018743327.1	4253960	4273440	+	2400	protein_coding	exocyst complex component EXO70A1-like	Exo70
110729005	1.99866	1.60502	0.480325	0.0567672	0.572917	0.43704	0	0.109069	0	LOC110729005	NW_018742966.1	1223388	1225175	-	1069	protein_coding	non-specific lipid transfer protein-like 1	-
110691330	11.2081	11.5983	15.1672	8.6869	9.56417	7.32481	5.54693	5.12633	7.46086	LOC110691330	NW_018744080.1	63933	64910	+	978	protein_coding	uncharacterized LOC110691330	-
110734572	11.304	5.16797	1.23727	0.536165	2.23603	3.5024	1.14121	0.421425	0.337313	LOC110734572	NW_018743212.1	251316	252560	-	1245	protein_coding	proteoglycan 4-like	-
110738215	2.58242	1.71681	1.69771	2.70869	0.784799	1.30081	0.505733	0.684775	0.575506	LOC110738215	NW_018743381.1	215198	223416	+	1277	protein_coding	DNA replication complex GINS protein SLD5-like	-
110711751	7.62441	5.28618	5.771	1.8846	6.07657	1.65819	0.974176	1.08628	2.84131	LOC110711751	NW_018745281.1	918706	920280	-	1127	protein_coding	psbP domain-containing protein 6%2C chloroplastic-like	-
110709782	147.502	134.954	162.286	95.4732	147.916	81.6278	32.8402	63.82	79.2304	LOC110709782	NW_018745080.1	2552705	2556000	+	1235	protein_coding	photosystem II 22 kDa protein%2C chloroplastic-like	-
110691782	2.70734	1.55469	0.732217	0.486771	1.04209	0.638472	0.103608	0.405274	0.168431	LOC110691782	NW_018744092.1	1501125	1502994	-	1870	protein_coding	protein SENSITIVE TO PROTON RHIZOTOXICITY 2-like	-
110692829	25.7409	30.9245	30.3986	40.9502	35.4889	34.7127	42.2495	46.6377	54.3778	LOC110692829	NW_018744128.1	2199649	2214192	-	1310	protein_coding	MOB kinase activator-like 1A	-
110684301	12.3467	13.9686	11.6104	15.7176	15.6135	16.4779	19.8085	19.7541	22.1836	LOC110684301	NW_018743697.1	3512982	3516464	-	1027	protein_coding	uncharacterized LOC110684301	-
110734205	0.641735	0.422431	0.1636	0.0316393	0.101601	0.257117	0.0505074	0	0.0273693	LOC110734205	NW_018743212.1	390168	395004	+	3836	protein_coding	mechanosensitive ion channel protein 4-like%2C transcript variant X1	-
110705028	3.30701	3.85194	4.06206	1.51808	3.14278	2.66379	1.20134	1.90709	1.78461	LOC110705028	NW_018744874.1	998006	1000151	+	1559	protein_coding	uncharacterized LOC110705028	-
110683811	2.9019	2.01381	0.329661	0	0.52279	0.487423	0.163263	0	0	LOC110683811	NW_018743691.1	3964238	3977052	-	2769	pseudogene	-	-
110681893	2.92819	2.51252	1.51932	1.28624	1.14985	1.43883	0.877475	0.570298	0.313825	LOC110681893	NW_018743574.1	1329906	1333080	+	1840	protein_coding	glutamate decarboxylase-like	-
110710614	5.16079	3.7069	4.59585	1.76995	4.33045	2.01875	1.34546	0.890651	1.89563	LOC110710614	NW_018745174.1	151813	152532	-	720	protein_coding	uncharacterized LOC110710614	-
110723617	4.46607	3.54866	3.71344	2.57339	2.91015	2.61089	2.10179	2.06972	1.99313	LOC110723617	NW_018742204.1	21989359	21991386	+	2028	protein_coding	RING-H2 finger protein ATL52-like	-
110710556	2.44091	1.14499	0.342654	0.136676	0.417997	0.779438	0.0969702	0	0	LOC110710556	NW_018745174.1	1734752	1736654	+	1332	protein_coding	sorbitol dehydrogenase-like	ADH_N
110735177	113.079	116.522	150.254	53.2546	111.875	48.8057	21.4871	48.7626	61.129	LOC110735177	NW_018743252.1	8743336	8746077	+	1070	protein_coding	chlorophyll a-b binding protein 6A%2C chloroplastic-like	-
110713798	9.44199	10.3089	9.67071	11.1703	12.7849	12.306	13.9291	13.6936	14.7056	LOC110713798	NW_018745448.1	5405350	5429005	-	3227	protein_coding	uncharacterized LOC110713798%2C transcript variant X1	-
110711433	3.56401	3.6099	3.98233	3.07927	2.6047	3.12234	1.77441	1.86147	2.4688	LOC110711433	NW_018745275.1	557624	573790	-	4040	protein_coding	putative uncharacterized protein DDB_G0274435%2C transcript variant X4	-
110690042	2.18266	1.2363	0.879371	0.182509	0.397694	0.975763	0.461301	0.306827	0.33549	LOC110690042	NW_018743979.1	4220204	4224184	-	2660	protein_coding	glutamic acid-rich protein-like	-
110718626	6.61369	5.94366	6.87596	7.3702	8.39432	7.60904	10.2177	9.57603	10.5038	LOC110718626	NW_018742461.1	1763142	1770362	-	2149	protein_coding	ubiquitin carboxyl-terminal hydrolase 4-like	UCH
110717696	10.5023	10.2392	11.9521	8.57141	11.6972	10.1665	6.66902	7.23092	6.19963	LOC110717696	NW_018745684.1	334663	337856	-	1685	protein_coding	uncharacterized LOC110717696	-
novel.209	3.68628	2.04258	0.452793	0.577944	0.707011	0.576784	0.102511	0	0	-	NW_018742461.1	1052904	1053907	+	630	-	PF00581:Rhodanese-like domain	Rhodanese
110738300	3.04571	0.837123	0.200416	0	0	0.607852	0	0	0	LOC110738300	NW_018743389.1	5047533	5048666	+	854	protein_coding	non-specific lipid-transfer protein-like protein At2g13820	-
110733095	0.597518	0.388312	0.0978591	0	0.0716258	0.133561	0	0	0	LOC110733095	NW_018743196.1	1787502	1801853	+	2332	protein_coding	protein LIGHT-DEPENDENT SHORT HYPOCOTYLS 4-like	-
110707781	3.71628	4.36372	4.8942	4.50501	5.61823	5.18107	6.92522	6.8764	7.80849	LOC110707781	NW_018745003.1	1408481	1418104	+	3637	protein_coding	subtilisin-like protease SBT6.1	Peptidase_S8
110719395	12.0301	12.1123	12.277	7.62245	11.3848	7.88515	7.92342	7.37939	7.10489	LOC110719395	NW_018742484.1	3070343	3074393	-	1027	protein_coding	ycf49-like protein%2C transcript variant X1	-
110740068	17.1868	13.7734	11.2534	7.33035	10.9822	8.17552	7.20871	6.3289	4.41467	LOC110740068	NW_018743518.1	1303381	1304887	+	654	protein_coding	costars family protein-like	-
110728496	1.8947	0.333288	0.731434	0.0707275	0.324459	0.423513	0	0	0	LOC110728496	NW_018742951.1	1207716	1211482	-	858	protein_coding	CASP-like protein 1B2	-
110736109	31.1774	37.2769	34.5447	46.2129	40.3782	36.7297	49.2447	62.9312	75.4188	LOC110736109	NW_018743292.1	224391	227987	-	1019	protein_coding	uncharacterized LOC110736109	-
110682387	1.26182	0.90429	0.787262	0.44486	0.55221	0.559623	0.362039	0.150834	0.181093	LOC110682387	NW_018743574.1	6791317	6793635	-	2319	protein_coding	CAR1 transcription factor-like	-
110698101	22.8778	24.5692	22.8632	29.6645	25.0409	26.3417	31.4497	35.0434	34.5512	LOC110698101	NW_018742381.1	1206059	1212014	-	1612	protein_coding	probable serine/threonine-protein kinase DDB_G0291350	Pkinase
110691913	12.9796	13.0727	18.7393	12.0533	13.8834	8.56993	6.83027	6.86733	8.71145	LOC110691913	NW_018744092.1	3793748	3796149	-	1163	protein_coding	uncharacterized LOC110691913	-
110690974	10.6428	10.2973	6.97387	12.4544	9.8697	16.8118	20.9448	17.3813	16.2669	LOC110690974	NW_018744066.1	1994252	1998063	-	2217	protein_coding	sugar transport protein 14-like	Sugar_tr
110737720	8.35594	7.16213	4.53069	2.87295	6.07109	4.51879	1.87395	2.95581	3.19071	LOC110737720	NW_018743331.1	1696184	1699457	-	3274	protein_coding	uncharacterized LOC110737720	-
110699622	38.1096	21.7835	4.18479	2.66178	14.263	6.71604	4.80855	2.8794	1.23835	LOC110699622	NW_018744593.1	1874354	1882983	-	2713	protein_coding	glucomannan 4-beta-mannosyltransferase 2-like	-
110699754	7.66563	8.96536	6.53034	11.7384	9.04074	11.5613	18.7959	16.1908	12.2968	LOC110699754	NW_018744593.1	7827618	7831955	+	1127	protein_coding	slit homolog 2 protein-like	-
110706891	13.0824	15.5304	18.2897	22.4964	17.5919	19.4151	23.9414	29.2639	34.2806	LOC110706891	NW_018744991.1	1564818	1570919	+	1516	protein_coding	uncharacterized LOC110706891%2C transcript variant X1	-
110724773	47.1132	35.6728	30.9333	56.2659	40.9671	47.4153	72.4902	68.4903	63.6708	LOC110724773	NW_018742770.1	3618877	3620689	-	1813	protein_coding	bZIP transcription factor 11-like	bZIP_1
110714565	2.40437	2.16742	1.73888	3.96341	3.17847	2.43606	3.34315	7.38938	6.3999	LOC110714565	NW_018745454.1	1446553	1449179	-	2067	protein_coding	1-aminocyclopropane-1-carboxylate oxidase homolog 3-like	2OG-FeII_Oxy
110729648	29.4038	30.3058	34.9446	38.5611	36.9454	38.231	44.6709	47.0842	44.6009	LOC110729648	NW_018742987.1	1342376	1362767	+	4622	protein_coding	tripeptidyl-peptidase 2-like	Peptidase_S8
110733922	1.9872	0.730424	0.437179	0.0387511	0.142215	0.563525	0.123721	0.0372268	0	LOC110733922	NW_018743204.1	3424633	3428898	+	1566	pseudogene	-	-
110734196	3.04914	0.942917	0.205223	0.436577	0.250347	0.42014	0.0580775	0	0	LOC110734196	NW_018743212.1	260364	261475	-	1112	protein_coding	proteoglycan 4-like	-
110723087	4.27378	4.675	4.68004	8.58639	5.12307	4.52866	6.55912	11.2343	12.7591	LOC110723087	NW_018742720.1	1027356	1029792	+	2304	protein_coding	uncharacterized LOC110723087%2C transcript variant X1	-
110687786	1.99646	1.12472	0.432758	2.96644	3.0267	1.83754	28.3584	5.08534	2.47761	LOC110687786	NW_018743920.1	708699	711528	-	2373	protein_coding	cytochrome P450 82G1-like	p450
110699363	153.657	142.25	168.953	78.7184	133.427	53.8509	25.4055	59.6903	76.6187	LOC110699363	NW_018744582.1	2740620	2743942	-	1632	protein_coding	aminomethyltransferase%2C mitochondrial-like%2C transcript variant X3	GCV_T
110691742	2.15572	2.3613	2.51795	2.79057	1.85485	2.75664	3.49391	4.33245	3.61721	LOC110691742	NW_018744092.1	644039	661539	+	7024	pseudogene	-	-
110688413	2.44557	2.10407	2.33384	2.21206	2.68351	1.5979	1.22939	1.15697	1.08433	LOC110688413	NW_018743920.1	8326055	8330944	+	2469	protein_coding	probable serine/threonine-protein kinase PBL19	Pkinase_Tyr
novel.775	1.22948	4.2754	0.1678	0	0.163756	0.534374	0	0	0	-	NW_018743574.1	3041734	3042587	-	680	-	-	-
novel.1412	0.499879	0.555679	0.562844	0.789166	1.2234	0.651792	1.41907	1.49011	1.20054	-	NW_018745003.1	1495510	1499927	-	2230	-	PF14372:Domain of unknown function (DUF4413)|PF05699:hAT family C-terminal dimerisation region	hATC
110738413	4.8815	1.79427	0.402719	0.142786	0.917035	1.14	0.151958	0.182893	0.247032	LOC110738413	NW_018742244.1	516179	517453	-	1275	protein_coding	proteoglycan 4-like	-
110701899	1.11921	1.39453	0.834666	0.626687	0.830526	0.565864	0.296418	0.501697	0.286114	LOC110701899	NW_018744662.1	747716	751867	+	3486	protein_coding	protein FAR-RED IMPAIRED RESPONSE 1-like%2C transcript variant X1	-
110698842	159.181	183.434	163.977	219.695	188.172	199.392	229.744	245.479	266.76	LOC110698842	NW_018742385.1	294157	297297	-	906	protein_coding	actin-depolymerizing factor 4-like	Cofilin_ADF
110686952	6.08883	3.8091	1.02871	0.857622	3.79864	1.49256	0.692401	0.795478	0.486059	LOC110686952	NW_018743906.1	1650961	1653012	+	2052	protein_coding	UDP-glycosyltransferase 79B6-like	UDPGT
110729261	1.94229	1.20565	0.323991	0.187974	0.603624	0.911182	0.166707	0.120386	0.108403	LOC110729261	NW_018742974.1	3720230	3730091	+	1937	protein_coding	organic cation/carnitine transporter 1-like	Sugar_tr
110707773	11.6944	11.593	2.84042	1.9854	5.30636	8.93482	2.2048	0.995115	1.71746	LOC110707773	NW_018745003.1	1282147	1283139	+	703	protein_coding	MLP-like protein 34	-
110702389	1.11048	0.644056	0.355833	0.378488	0.0578765	0.0539611	0	0	0	LOC110702389	NW_018744693.1	2674659	2675620	+	962	protein_coding	MATH and LRR domain-containing protein PFE0570w-like	-
110702119	3.75786	5.96395	2.83105	1.30926	4.26438	5.54385	1.60236	1.0691	0.849424	LOC110702119	NW_018744662.1	3798890	3800065	-	927	pseudogene	-	GRAM
110736103	8.08524	9.12016	11.5512	13.7101	10.2418	10.9589	15.6273	20.7998	18.5999	LOC110736103	NW_018743292.1	197845	199773	+	810	protein_coding	uncharacterized LOC110736103	-
110733486	14.6649	9.05896	4.09665	4.74195	3.41001	4.76898	2.31868	2.58551	2.54989	LOC110733486	NW_018743199.1	2764089	2766692	-	947	protein_coding	glycine cleavage system H protein 2%2C mitochondrial-like	-
110683744	3.07633	4.19951	4.21732	4.62937	7.2107	4.85031	6.18705	8.54979	10.4616	LOC110683744	NW_018743691.1	2524750	2529209	+	1691	protein_coding	serine carboxypeptidase-like 28	Peptidase_S10
110732320	0.429867	0.198492	0.237606	0.112326	0.103058	0	0	0	0	LOC110732320	NW_018743175.1	831793	834752	+	2161	protein_coding	growth-regulating factor 2-like	-
110730879	0.625359	0.379181	0.209493	0	0.204445	0.349459	0	0	0	LOC110730879	NW_018743050.1	1416270	1420248	-	1634	protein_coding	transcription factor FER-LIKE IRON DEFICIENCY-INDUCED TRANSCRIPTION FACTOR-like	HLH
110689308	14.0373	13.9803	15.395	19.8428	14.9179	18.7208	25.1768	23.578	19.9979	LOC110689308	NW_018743955.1	6795362	6801495	-	1575	protein_coding	isocitrate dehydrogenase [NADP]-like	-
110710533	25.0163	17.8339	10.7918	11.2285	9.97399	22.4834	6.65991	7.04238	7.88808	LOC110710533	NW_018745174.1	34395	37823	-	1697	protein_coding	WAT1-related protein At5g07050-like	DUF6
110714513	1.95725	2.43322	2.45036	3.83579	3.11323	3.15502	4.13451	4.677	5.27496	LOC110714513	NW_018745454.1	3314429	3316745	+	1234	protein_coding	uncharacterized LOC110714513	-
110700496	39.7918	140.105	288.96	85.5802	36.4463	68.1963	41.3988	27.2581	21.7737	LOC110700496	NW_018744626.1	3146367	3147736	-	663	protein_coding	defensin D2-like	-
110734434	75.6852	76.3626	106.61	46.7727	76.444	39.8174	20.6471	38.5758	45.9895	LOC110734434	NW_018743212.1	3064837	3068089	+	1614	protein_coding	2-methyl-6-phytyl-1%2C4-hydroquinone methyltransferase%2C chloroplastic	Methyltransf_11
110684333	12.5533	10.1117	12.6439	7.91354	16.2141	8.24256	3.44729	5.23887	6.88102	LOC110684333	NW_018743697.1	3815780	3820538	-	1480	protein_coding	glyoxylate/succinic semialdehyde reductase 2%2C chloroplastic-like	NAD_binding_2
110723156	6.94975	6.3953	6.34922	3.39288	7.53035	3.8698	3.74838	4.19069	4.10899	LOC110723156	NW_018742204.1	21371585	21376377	+	1878	protein_coding	uncharacterized protein At4g19900-like%2C transcript variant X1	-
110706647	1.85541	1.74521	0.569759	0.646436	0.593099	0.967707	0.300982	0.194065	0.174748	LOC110706647	NW_018744988.1	2212741	2214242	+	1502	protein_coding	RING-H2 finger protein ATL34-like	-
110726996	1.5661	1.05724	0.506228	0.269229	1.08687	0.414548	0	0.103455	0.0931578	LOC110726996	NW_018742899.1	2451448	2452574	-	1127	protein_coding	putative RING-H2 finger protein ATL69	-
110737834	1.00102	0.557601	0.105391	0	0.102852	0.159823	0	0	0	LOC110737834	NW_018743331.1	5844100	5846052	+	1624	protein_coding	transcription factor MYB64-like	Myb_DNA-binding
110719957	7.57478	8.35167	12.6634	16.3337	12.6965	13.9965	18.2882	17.6798	20.2864	LOC110719957	NW_018742523.1	1178857	1187209	+	2140	protein_coding	xylulose kinase-like	FGGY_N
110684017	3.80741	3.60242	4.41352	2.58414	3.14147	3.02106	1.85634	2.2963	2.38442	LOC110684017	NW_018743697.1	649380	654140	-	2818	protein_coding	APO protein 3%2C mitochondrial-like%2C transcript variant X1	-
110682329	11.7932	13.814	10.2515	19.7935	12.2229	11.6799	17.6592	21.5882	23.6225	LOC110682329	NW_018743574.1	6049580	6053382	-	2560	protein_coding	floral homeotic protein APETALA 2-like	AP2
110698187	9.13365	7.19262	4.43544	10.6382	10.5243	12.3446	21.3633	15.5518	15.4442	LOC110698187	NW_018744502.1	2569739	2570394	+	656	protein_coding	uncharacterized protein At4g08330%2C chloroplastic	-
110735024	20.9324	26.181	29.6516	39.54	28.3629	25.513	38.0253	55.7875	70.1259	LOC110735024	NW_018743252.1	3041120	3053457	+	2230	protein_coding	lipoamide acyltransferase component of branched-chain alpha-keto acid dehydrogenase complex%2C mitochondrial-like	Biotin_lipoyl
110727532	8.39472	6.91384	6.85165	3.24707	4.76665	7.53043	3.9164	3.6739	3.74514	LOC110727532	NW_018742907.1	608861	609821	-	841	protein_coding	uncharacterized LOC110727532	-
110724289	11.9046	12.9476	13.1708	15.1919	13.9257	15.4827	16.9376	18.978	17.9073	LOC110724289	NW_018742738.1	13277538	13291966	-	4362	protein_coding	uncharacterized LOC110724289%2C transcript variant X1	AAA
110714867	10.5627	10.6307	13.8275	8.8096	10.2335	8.37685	7.44405	5.99317	5.85451	LOC110714867	NW_018745461.1	2300073	2306566	+	1605	protein_coding	protein sym-1-like	Mpv17_PMP22
110684092	1.00541	0.566691	0.330483	0.111008	0.203697	0.506445	0.118138	0.035547	0	LOC110684092	NW_018743697.1	1463125	1466695	+	3280	protein_coding	uncharacterized LOC110684092	-
110727863	89.7175	97.2465	82.7105	112.69	96.5263	105.65	134.317	139.007	122.451	LOC110727863	NW_018742914.1	2668621	2673284	-	965	protein_coding	ubiquitin-conjugating enzyme E2-17 kDa-like	UQ_con
110691966	4.24347	3.53517	4.54144	4.52867	4.28092	6.22176	6.54292	6.85539	7.09897	LOC110691966	NW_018744092.1	4534846	4544250	+	2211	protein_coding	farnesyl pyrophosphate synthase 1-like	-
110727240	0.276236	0.769366	0.436251	1.54675	0.99339	0.926187	2.79838	2.22886	1.47181	LOC110727240	NW_018742903.1	2687591	2689079	-	1177	protein_coding	putative cysteine-rich receptor-like protein kinase 9	-
110723139	1.21519	1.22713	1.37417	1.46166	1.3873	2.15576	2.95018	2.13046	2.725	LOC110723139	NW_018742720.1	1988257	1991558	+	2408	protein_coding	uncharacterized LOC110723139%2C transcript variant X2	Agenet
110688498	1.97983	1.44576	0.820568	0.364994	0.946395	0.746622	0.354661	0.518332	0.466739	LOC110688498	NW_018742309.1	5041458	5054653	-	3824	protein_coding	probable leucine-rich repeat receptor-like protein kinase At5g49770	Pkinase_Tyr
110704151	0.253328	0.29385	0.0405871	0.0143904	0.0924212	0.0492394	0	0	0	LOC110704151	NW_018744821.1	1284966	1289506	-	4217	protein_coding	probable LRR receptor-like serine/threonine-protein kinase At1g34110	Pkinase
110682323	12.9447	7.62085	4.94736	4.22812	5.3584	4.78774	2.33078	2.4254	3.68382	LOC110682323	NW_018743574.1	5929864	5933869	-	1995	protein_coding	PI-PLC X domain-containing protein At5g67130-like	-
110689703	18.1197	17.29	26.7562	8.93353	17.4467	7.09608	3.05594	6.927	9.65985	LOC110689703	NW_018743977.1	1286487	1288751	-	951	protein_coding	photosystem II reaction center Psb28 protein-like	-
110698619	0.901469	0.440482	0.369097	0	0.0514576	0.287859	0	0	0	LOC110698619	NW_018742381.1	2437205	2440021	-	1082	protein_coding	uncharacterized LOC110698619%2C transcript variant X1	-
110724648	5.81389	6.74292	6.57787	4.34852	5.40915	4.32787	3.0259	4.00341	4.19569	LOC110724648	NW_018742770.1	2043289	2053408	-	4354	protein_coding	serine/threonine-protein kinase CTR1-like	Pkinase_Tyr
110736799	10.5068	7.5389	6.21475	3.82442	5.27492	6.13134	3.45013	4.20927	4.16274	LOC110736799	NW_018743292.1	7803348	7808143	+	2396	protein_coding	probable protein phosphatase 2C 5%2C transcript variant X3	PP2C
110683335	0.483509	0.837231	0.334071	0.118447	0.181123	0.607931	0	0	0.0341538	LOC110683335	NW_018743669.1	80921	85465	-	1537	protein_coding	E3 ubiquitin-protein ligase SDIR1-like%2C transcript variant X1	-
110709130	30.5266	32.8226	36.9133	29.1971	31.9093	25.8329	20.9689	23.328	22.4917	LOC110709130	NW_018745030.1	1043822	1051038	-	1272	protein_coding	uncharacterized protein At5g02240-like	-
110698774	4.42614	3.22407	3.55735	1.71344	3.66814	1.92375	1.97545	1.78321	1.3278	LOC110698774	NW_018744537.1	4681234	4684204	-	1700	protein_coding	uncharacterized LOC110698774	-
110702640	4.1823	3.00709	2.09829	1.63543	3.08925	2.30421	0.757622	1.38627	1.23164	LOC110702640	NW_018744693.1	4699503	4705353	-	3154	protein_coding	probable leucine-rich repeat receptor-like protein kinase At5g49770%2C transcript variant X3	Pkinase_Tyr
110710272	4.40854	3.97841	4.68986	3.18849	3.44443	3.03545	1.58719	1.60564	2.71369	LOC110710272	NW_018745170.1	3676153	3680786	+	2360	protein_coding	glucan endo-1%2C3-beta-glucosidase 6-like	Glyco_hydro_17
110730397	0.784681	0.495492	0.148283	0	0.325597	0.371031	0	0	0	LOC110730397	NW_018743032.1	2575352	2582530	-	1539	protein_coding	shikimate O-hydroxycinnamoyltransferase-like	-
110732596	7.61846	5.81222	3.23526	2.9602	3.87024	3.79834	1.02386	1.74181	2.30463	LOC110732596	NW_018743175.1	4239400	4241218	-	1640	protein_coding	uncharacterized LOC110732596	-
110699271	16.4733	12.4175	11.0839	8.13387	18.3634	10.2414	6.51657	7.59443	7.31285	LOC110699271	NW_018742204.1	295373	299977	+	1328	protein_coding	uncharacterized LOC110699271	-
110700584	1.30722	1.13177	0.100355	0.0533722	0.391748	0.228279	0	0	0	LOC110700584	NW_018744626.1	4085125	4087520	-	1137	protein_coding	glutathione S-transferase U9-like%2C transcript variant X1	-
110731645	0.330977	0.415093	0.496889	0	0.13225	0.452111	0	0	0.0623449	LOC110731645	NW_018743074.1	1602842	1607231	-	2526	protein_coding	probable L-gulonolactone oxidase 6	FAD_binding_4
110705440	10.4372	13.2236	15.5409	21.3096	15.8905	20.1416	19.552	29.7804	30.647	LOC110705440	NW_018742410.1	700118	705008	+	1384	protein_coding	hydroxyproline O-galactosyltransferase HPGT3-like	Galactosyl_T
110689131	20.7135	22.7047	29.1679	34.2563	28.6239	30.1262	35.1261	49.2985	48.8838	LOC110689131	NW_018743955.1	442765	465724	-	3155	protein_coding	probable acyl-CoA dehydrogenase IBR3	APH
110707378	1.12209	0.641761	0.316327	0.2163	0.551259	0.185028	0.127885	0.046176	0.103949	LOC110707378	NW_018744996.1	3606505	3613578	-	2525	protein_coding	uncharacterized LOC110707378	Acetyltransf_1
110714635	12.2508	11.6663	13.2508	15.8216	13.9246	16.4498	20.1222	17.3896	17.7704	LOC110714635	NW_018745454.1	1430248	1437468	+	2635	protein_coding	UTP:RNA uridylyltransferase 1-like	-
110699167	3.17541	2.57722	3.08508	3.11742	2.51612	2.20555	1.34702	1.75635	1.5207	LOC110699167	NW_018744582.1	407275	410894	-	2589	protein_coding	protein CNGC15b-like	Ion_trans
110700972	0.802421	0.248928	0.183373	0.0243809	0.111846	0.291984	0.025947	0	0	LOC110700972	NW_018744633.1	2735557	2738045	+	2489	protein_coding	ABC transporter G family member 23-like	ABC2_membrane
110703326	2.4983	1.95266	0.744325	0.638927	1.26162	1.00993	0.369548	0.547078	0.492623	LOC110703326	NW_018744718.1	2026538	2032146	+	4369	protein_coding	probable LRR receptor-like serine/threonine-protein kinase At4g20940%2C transcript variant X1	Pkinase_Tyr
110702859	0.743359	0.499748	0.0944568	0.0669803	0.153635	0.143241	0	0	0	LOC110702859	NW_018744704.1	323360	327490	-	1812	protein_coding	lysine histidine transporter 1-like	Aa_trans
110702561	1.7551	1.17709	0.634066	0.359699	0.797549	0.551286	0.382804	0.359948	0.207436	LOC110702561	NW_018744693.1	2362458	2366617	-	4049	protein_coding	probable LRR receptor-like serine/threonine-protein kinase At1g12460	Pkinase
110684583	10.7354	9.35219	12.0024	4.80893	10.7678	5.04414	1.52316	3.62982	5.10087	LOC110684583	NW_018743722.1	2945564	2949542	-	1060	protein_coding	macrophage migration inhibitory factor homolog%2C transcript variant X1	MIF
110682027	2.17016	2.42928	2.70027	3.81117	3.42915	2.86642	3.82085	3.97963	4.57096	LOC110682027	NW_018743574.1	2695254	2700611	-	3296	protein_coding	autophagy-related protein 13b-like%2C transcript variant X1	-
110703946	27.1198	26.4146	32.0743	28.6094	29.4283	20.3598	18.8686	19.6646	19.6128	LOC110703946	NW_018742393.1	2481790	2487402	+	2259	protein_coding	2-hydroxyacyl-CoA lyase-like	TPP_enzyme_N
110689021	13.747	12.8213	14.2363	17.7987	15.6169	16.0151	18.7697	18.3433	20.3421	LOC110689021	NW_018743946.1	4223827	4232054	-	3747	protein_coding	probable ubiquitin conjugation factor E4	U-box
110708023	4.42353	3.43672	2.9755	3.49519	2.02003	2.82507	1.99165	1.58632	1.26177	LOC110708023	NW_018745003.1	4575681	4579953	-	2205	protein_coding	monogalactosyldiacylglycerol synthase 2%2C chloroplastic-like	-
110735767	1.13081	1.28927	0.102889	0.0547197	0.150614	0.702127	0	0	0	LOC110735767	NW_018743285.1	3651159	3657128	+	1109	protein_coding	glycolipid transfer protein 3-like	-
110736290	2.62103	1.53238	0.149742	0.199095	0.365336	0.783428	0	0	0.103335	LOC110736290	NW_018742241.1	495352	497341	+	1524	protein_coding	probable WRKY transcription factor 65%2C transcript variant X2	WRKY
110703383	9.33245	9.38301	10.5052	12.1228	11.4127	9.88916	13.799	14.8528	16.7788	LOC110703383	NW_018744718.1	2763973	2770427	-	1727	protein_coding	magnesium transporter MRS2-4-like	-
110688133	2.24619	1.16567	0.317131	0.269857	0.649928	0.519394	0.0358989	0.129621	0.175079	LOC110688133	NW_018743920.1	5739204	5742426	+	1799	protein_coding	protein IQ-DOMAIN 1-like	-
110703600	7.68519	7.75663	6.24166	10.1506	8.60831	8.07289	10.8026	14.4425	16.3274	LOC110703600	NW_018744745.1	164973	168307	-	1106	protein_coding	uncharacterized LOC110703600	-
110736288	2.19143	2.21055	0.479044	0.533807	1.24667	0.76797	0.20658	0.233095	0.398798	LOC110736288	NW_018743292.1	2010741	2013379	+	2501	protein_coding	protein LATERAL ROOT PRIMORDIUM 1-like%2C transcript variant X1	-
110695891	0.729423	0.594376	0.816909	0.644682	0.0514339	0.215795	0.238641	0.134635	0.0969873	LOC110695891	NW_018744311.1	211319	213483	+	2165	protein_coding	putative ETHYLENE INSENSITIVE 3-like 4 protein	EIN3
110718370	10.6299	9.83293	11.1488	14.4356	11.8845	13.441	14.7318	14.9632	15.2098	LOC110718370	NW_018742455.1	1578570	1586692	-	2661	protein_coding	transcription factor TGA2-like%2C transcript variant X3	bZIP_1
110724666	1.55852	0.599709	0.179471	0.275741	0.175147	0.308452	0.0677198	0.101882	0.0366965	LOC110724666	NW_018742770.1	2327143	2336424	-	2861	protein_coding	probable rhamnogalacturonate lyase B	-
110727996	1.24181	0.56633	0.40252	0.180272	0.413495	0.173485	0.143889	0.0432953	0.13645	LOC110727996	NW_018742914.1	5585392	5591484	-	2693	protein_coding	BRCA1-associated RING domain protein 1-like	BRCT
110684840	1.52706	1.10313	0.165063	0.446911	0.117153	0.0955745	0.169864	0.0766664	0.0552282	LOC110684840	NW_018743783.1	2719940	2725829	+	3802	protein_coding	protein tesmin/TSO1-like CXC 2%2C transcript variant X1	-
110705946	6.94536	5.84188	6.41885	6.65301	7.74517	10.5799	11.9786	9.03166	13.7935	LOC110705946	NW_018744890.1	109798	114441	+	2782	protein_coding	zinc finger CCCH domain-containing protein 18-like%2C transcript variant X2	-
110735056	1.08903	0.726357	0.646543	0.308282	0.565692	0.750563	0.27761	0.0683437	0.0615409	LOC110735056	NW_018743252.1	4366194	4382807	+	2559	protein_coding	protein SIEVE ELEMENT OCCLUSION B-like%2C transcript variant X2	-
110688018	25.0234	26.4301	26.1434	31.3695	27.5663	29.5683	33.9676	39.8298	42.2246	LOC110688018	NW_018743920.1	4042555	4049507	-	1329	protein_coding	ubiquitin-conjugating enzyme E2 34-like%2C transcript variant X2	UQ_con
110709976	0.66777	0.951681	0.774666	0.387758	0.80047	0.58047	0.15475	0.0931264	0.0419284	LOC110709976	NW_018745105.1	2588954	2593532	-	1252	protein_coding	secoisolariciresinol dehydrogenase-like	adh_short
110733403	11.2826	12.3757	10.1458	14.9364	12.6996	14.5497	17.9349	17.1661	16.7766	LOC110733403	NW_018743199.1	1680825	1694157	-	1552	protein_coding	peroxisomal nicotinamide adenine dinucleotide carrier-like	Mito_carr
110732746	4.01419	3.3555	2.38117	2.1746	3.09839	2.12282	1.5247	1.52379	1.46064	LOC110732746	NW_018743175.1	5690823	5698569	-	2372	protein_coding	3-oxoacyl-[acyl-carrier-protein] synthase III%2C chloroplastic%2C transcript variant X2	-
110704326	28.8155	37.4094	43.6567	28.2881	35.8777	19.1273	12.2302	19.0827	20.9618	LOC110704326	NW_018744830.1	766857	772145	+	1167	protein_coding	peptidyl-prolyl cis-trans isomerase FKBP16-4%2C chloroplastic-like	FKBP_C
110692654	6.42414	4.02516	5.44681	2.74824	3.88445	2.73214	1.89715	1.99794	2.50585	LOC110692654	NW_018744128.1	26499	29669	-	817	protein_coding	uncharacterized protein At5g64816	-
110738684	47.4122	69.8603	108.226	31.6819	58.9069	29.6632	16.8305	24.1264	37.6778	LOC110738684	NW_018743391.1	1612147	1616999	-	1155	protein_coding	peptidyl-prolyl cis-trans isomerase-like	Pro_isomerase
110737359	3.88354	4.52692	5.95324	7.63119	5.43737	7.74318	10.0653	8.73482	8.42719	LOC110737359	NW_018743327.1	497175	499944	+	1495	protein_coding	uncharacterized LOC110737359%2C transcript variant X1	-
110688516	9.0621	11.4422	13.7347	8.10728	11.0839	7.65613	6.79138	4.62676	3.71488	LOC110688516	NW_018743920.1	9568404	9572784	+	1512	protein_coding	malonyl CoA-acyl carrier protein transacylase-like	Acyl_transf_1
110739672	2.58513	2.78382	2.54727	3.39609	2.99669	3.01621	3.79198	4.54611	4.70363	LOC110739672	NW_018742244.1	2036085	2041612	+	3270	protein_coding	F-box/LRR-repeat protein At3g59210-like	F-box
110683695	18.0955	15.2901	16.3153	13.1803	14.335	12.4022	8.15313	10.4988	11.2352	LOC110683695	NW_018743691.1	94804	99777	-	2210	protein_coding	leukotriene A-4 hydrolase homolog	-
110740226	176.776	160.441	244.974	79.8373	226.34	92.1601	20.9034	54.636	90.6183	LOC110740226	NW_018743548.1	134546	137821	+	1242	protein_coding	chlorophyll a-b binding protein%2C chloroplastic	-
110724874	47.1912	70.3203	60.9438	34.2779	29.8671	51.4277	34.9778	31.6642	37.3565	LOC110724874	NW_018742770.1	4496267	4499040	-	1935	protein_coding	proline dehydrogenase 2%2C mitochondrial-like	-
110707629	0.90126	0.429371	0.158148	0.0420542	0.308674	0	0	0	0	LOC110707629	NW_018745003.1	916501	919166	-	1443	protein_coding	protein SPEAR3-like	-
110714202	1.74411	0.991199	0.659178	0.420687	0.418142	0.869675	0.186546	0.168392	0	LOC110714202	NW_018745454.1	6871546	6873502	-	1731	protein_coding	pathogenesis-related protein 5-like	Thaumatin
110690124	35.6338	50.05	62.5282	26.908	40.8405	28.4095	18.0423	22.3417	28.9546	LOC110690124	NW_018743987.1	1299630	1306919	-	1396	protein_coding	30S ribosomal protein S9%2C chloroplastic%2C transcript variant X1	-
110731843	5.7628	3.24956	1.74649	1.44955	1.7044	2.63646	1.42284	0.757106	0.560005	LOC110731843	NW_018743099.1	1741924	1747196	-	4312	protein_coding	BTB/POZ domain-containing protein At5g48800-like%2C transcript variant X1	-
110694626	0.460812	0.30596	0.0832388	0.0354153	0.0649865	0.166623	0	0	0.0153179	LOC110694626	NW_018744240.1	28239	33103	-	3427	protein_coding	putative disease resistance protein At1g50180	NB-ARC
110687231	1.83656	1.15503	0.927821	0.0774033	0.834447	0.5297	0	0.297434	0.150654	LOC110687231	NW_018743919.1	592825	596757	+	3136	protein_coding	G-type lectin S-receptor-like serine/threonine-protein kinase At1g11330	Pkinase_Tyr
110685071	1.73995	2.03337	2.99804	0.757763	1.59326	0.351112	0.201609	0.758288	0.737434	LOC110685071	NW_018743791.1	1132437	1138266	+	1922	protein_coding	uncharacterized LOC110685071%2C transcript variant X1	-
110704997	1.34172	1.03257	0.339306	0.257792	0.307478	0.463094	0.192045	0.148591	0.0892003	LOC110704997	NW_018744874.1	736369	740254	+	2354	protein_coding	cell division cycle-associated 7-like protein	-
110739871	7.68539	7.01306	4.66009	3.62647	5.18316	3.86601	2.54062	3.37878	3.49963	LOC110739871	NW_018743514.1	1274599	1279658	+	3330	protein_coding	probable inactive leucine-rich repeat receptor-like protein kinase At3g03770	Pkinase_Tyr
110685991	5.26424	5.6957	5.23452	7.81361	5.36596	7.1242	7.96696	14.0237	10.9684	LOC110685991	NW_018743850.1	3691259	3692555	-	1297	pseudogene	-	-
110707845	5.96262	14.381	16.2565	33.7094	22.2441	14.8227	16.6201	65.2914	88.2044	LOC110707845	NW_018745003.1	2167612	2172204	-	1667	protein_coding	3-hydroxyisobutyryl-CoA hydrolase-like protein 3%2C mitochondrial%2C transcript variant X1	-
110709790	3.29309	7.40803	9.379	14.1841	12.3197	9.88869	13.5353	20.1213	32.2696	LOC110709790	NW_018745080.1	2656652	2664271	-	2567	protein_coding	mechanosensitive ion channel protein 2%2C chloroplastic-like%2C transcript variant X2	-
110739581	1.62699	1.00626	0.0821284	0	0.721345	0.224182	0	0.0559474	0	LOC110739581	NW_018742244.1	1927074	1929157	-	2084	pseudogene	-	-
110729792	26.2539	23.665	23.1897	29.0808	26.9063	30.1213	37.5859	36.9238	32.6726	LOC110729792	NW_018742205.1	4129567	4138101	-	1732	protein_coding	sorting nexin 1-like	PX
110730391	1.7908	2.12925	2.40917	3.49101	2.76001	2.89098	6.00764	3.96021	3.95154	LOC110730391	NW_018743032.1	2344056	2347501	+	1634	lncRNA	uncharacterized LOC110730391%2C transcript variant X3	-
110736987	18.1463	12.5422	7.33359	7.40126	7.72041	7.64473	3.03954	4.72042	5.68512	LOC110736987	NW_018743292.1	10697707	10701207	+	1976	protein_coding	probable xyloglucan endotransglucosylase/hydrolase protein 27	-
novel.791	10.4968	15.6542	17.0688	23.556	18.157	17.7493	22.5357	34.9851	31.472	-	NW_018743649.1	649618	651325	-	1708	-	-	-
110724177	4.46311	3.91641	6.46512	2.73461	3.68967	1.96084	1.71192	2.39524	2.36555	LOC110724177	NW_018742738.1	7389410	7394060	-	1509	protein_coding	UPF0161 protein At3g09310-like%2C transcript variant X1	-
110730799	6.49923	5.14546	0.860252	1.06142	1.67905	2.22295	0.233711	1.01967	0.284951	LOC110730799	NW_018742205.1	6360331	6364079	-	1658	protein_coding	cationic peroxidase 1-like	-
110718494	4.66106	2.93681	1.80798	1.17522	1.61738	2.2848	1.08016	0.667133	0.323469	LOC110718494	NW_018742204.1	11669210	11670804	-	1136	protein_coding	reticulon-like protein B14	-
110728941	0.641889	0.474231	0.0946134	0	0	0.143479	0	0	0	LOC110728941	NW_018742205.1	2497852	2499852	+	1809	protein_coding	putative RING-H2 finger protein ATL21A	-
110723280	1.26233	0.398552	0.119272	0.0422886	0.0387994	0.217048	0	0	0	LOC110723280	NW_018742726.1	2134574	2136413	-	1435	protein_coding	peroxidase 9-like	-
110700445	15.5982	10.4591	4.74247	4.38863	4.76704	5.99798	2.46948	3.00451	3.83999	LOC110700445	NW_018744626.1	2412313	2413992	+	1203	protein_coding	myb-like protein H	-
110713120	16.6967	14.6852	13.8501	20.0014	15.076	18.8061	21.648	23.7325	24.3601	LOC110713120	NW_018742418.1	9095142	9102306	-	1071	protein_coding	vesicle transport v-SNARE 12-like	-
110683051	16.6421	16.7129	17.9104	22.5249	19.4711	20.259	28.2855	23.8084	23.8679	LOC110683051	NW_018743616.1	2700771	2717611	+	2096	protein_coding	BTB/POZ domain and ankyrin repeat-containing protein NPR1-like%2C transcript variant X2	BTB
110738743	0.4489	0.215917	0.17231	0.18328	0.20179	0.109748	0.0195053	0.0176071	0.0158545	LOC110738743	NW_018743391.1	2412122	2415432	-	3311	protein_coding	putative receptor protein kinase ZmPK1	Pkinase
110707678	0.988915	0.36007	0.156736	0	0	0.142612	0	0	0	LOC110707678	NW_018745003.1	116104	118213	-	1456	protein_coding	2-methylene-furan-3-one reductase-like	ADH_N
110709187	12.3756	10.6175	10.6913	13.8544	14.127	12.7983	16.0295	17.0476	17.0048	LOC110709187	NW_018745054.1	3326640	3338267	-	1809	protein_coding	uncharacterized LOC110709187	-
110698657	18.265	20.5579	13.8631	25.6523	20.5337	27.6906	32.825	33.1091	27.285	LOC110698657	NW_018744537.1	2798895	2805631	-	1391	protein_coding	uncharacterized LOC110698657%2C transcript variant X10	-
110736660	2.28208	0.964223	0.439706	0.409238	0.768824	0.500102	0.248871	0.224652	0.202291	LOC110736660	NW_018743292.1	5952226	5962789	-	3114	protein_coding	uncharacterized protein At5g08430-like	-
110718501	0.195543	0.129832	0.0847725	0	0.110306	0.0128555	0	0	0	LOC110718501	NW_018742461.1	479956	484616	-	4038	protein_coding	uncharacterized LOC110718501	-
110686819	2.01466	1.24037	0.56242	0.335007	0.724506	0.757371	0.229195	0.367805	0.227697	LOC110686819	NW_018743894.1	290543	295490	-	2536	protein_coding	START domain-containing protein 10-like%2C transcript variant X2	START
110686173	35.803	39.0248	44.986	31.1466	32.8298	25.3326	27.847	26.5723	26.1478	LOC110686173	NW_018743850.1	7092925	7106010	+	1584	protein_coding	branched-chain amino acid aminotransferase 2%2C chloroplastic-like	-
110701993	20.3184	16.0072	19.1182	22.0377	22.6677	22.1181	29.035	28.7287	27.1825	LOC110701993	NW_018744662.1	2112401	2117883	-	1319	protein_coding	reticulon-like protein B8	-
110685845	4.1169	3.68283	4.66788	4.52373	4.93502	5.75736	6.04724	7.63163	8.25594	LOC110685845	NW_018743850.1	1018154	1026934	+	2200	protein_coding	uncharacterized LOC110685845%2C transcript variant X3	-
110729752	1.37246	1.11182	0.0443638	0	0.0865897	0.484391	0	0	0	LOC110729752	NW_018742987.1	2470608	2473442	-	1286	protein_coding	transcription factor bHLH118-like	HLH
110690951	50.9923	52.4442	38.6256	62.6467	58.4365	40.3337	65.3416	122.446	112.771	LOC110690951	NW_018744066.1	1668713	1674720	-	2381	protein_coding	NADP-dependent malic enzyme-like	Malic_M
110731748	0.694969	0.277324	0.426822	0	0.0462819	0.172604	0	0	0	LOC110731748	NW_018742205.1	7801450	7803793	-	1203	pseudogene	-	Aldo_ket_red
110712189	0.887307	0.245129	0.293434	0	0	0.152566	0	0	0	LOC110712189	NW_018745291.1	1038789	1040149	+	1361	protein_coding	polygalacturonase inhibitor 2-like	LRRNT_2
110731599	6.53832	5.82921	6.58291	8.82254	8.60854	7.66679	9.38925	10.1347	10.8623	LOC110731599	NW_018743074.1	953353	957043	-	1300	protein_coding	nicotinamide/nicotinic acid mononucleotide adenylyltransferase	CTP_transf_2
110733507	8.86247	6.72641	7.23081	8.95894	9.12444	9.90495	14.8713	12.4768	11.6492	LOC110733507	NW_018743199.1	2920489	2925197	+	2154	protein_coding	sorting nexin 2B-like	PX
110720912	0.911143	0.565312	0.0260273	0.0276844	0.152401	0.118409	0	0	0	LOC110720912	NW_018742577.1	1541200	1545723	+	2192	protein_coding	endoglucanase 11-like	-
110735662	11.707	11.5895	9.50865	7.17101	8.40482	9.75096	6.83759	6.49074	6.95622	LOC110735662	NW_018743285.1	880624	887367	+	1464	protein_coding	uncharacterized LOC110735662	-
110730332	14.388	11.9517	14.938	8.16831	11.4982	9.57171	6.6289	5.80463	9.25992	LOC110730332	NW_018743021.1	3258972	3262189	+	1627	protein_coding	nudix hydrolase 8-like	NUDIX
110684064	8.51777	6.94346	5.21305	2.71431	5.87012	2.38822	3.59019	2.83104	3.58907	LOC110684064	NW_018743697.1	1175170	1176734	+	1565	protein_coding	fasciclin-like arabinogalactan protein 4	-
110703450	0.0860929	0.0736178	0.123374	0.449929	0.0516007	0.24055	1.85546	0.46825	0.227038	LOC110703450	NW_018744718.1	3539950	3543745	-	3237	lncRNA	uncharacterized LOC110703450	-
110707241	4.42119	4.71853	5.28549	6.22666	6.27947	5.43647	6.66769	7.50188	7.34499	LOC110707241	NW_018744996.1	1192268	1203688	+	4717	protein_coding	uncharacterized LOC110707241%2C transcript variant X1	-
110688519	1.51047	0.747285	0.596361	0	0.420327	0.452183	0	0.203126	0.0609691	LOC110688519	NW_018743920.1	9580929	9583147	-	1722	protein_coding	UDP-glycosyltransferase 87A1-like	UDPGT
110722852	6.01473	4.17804	5.25978	3.91302	4.05006	4.06654	2.94259	2.68729	3.16113	LOC110722852	NW_018742684.1	3507207	3512492	-	3753	protein_coding	protein PHOX1-like%2C transcript variant X1	-
110686185	29.8126	26.1023	22.9534	11.2901	24.1483	14.7281	7.35936	11.0493	16.0535	LOC110686185	NW_018743850.1	7266178	7267037	+	860	protein_coding	uncharacterized LOC110686185	-
110696090	0.990151	0.769706	0.147421	0	0.179836	0.268272	0	0.0376597	0	LOC110696090	NW_018744311.1	2391791	2393537	-	1548	pseudogene	-	-
110715567	2.3789	0.680288	0.76644	0.203809	0.140245	0.76275	0.325351	0.146844	0.0661138	LOC110715567	NW_018745523.1	941590	944987	-	2382	protein_coding	cytochrome P450 71A9-like	p450
110711083	75.8567	70.841	109.278	64.3613	71.3229	42.9175	31.9365	43.4799	52.1742	LOC110711083	NW_018745234.1	92858	96551	+	2459	protein_coding	ATP-dependent zinc metalloprotease FTSH%2C chloroplastic	AAA
32959032	1.09031	1.27861	1.0714	1.54661	0.373422	0.626687	0.389832	0.273696	0.352075	rrn16	NC_034949.1	98647	100137	+	1491	rRNA	16S ribosomal RNA	-
110697145	0.171814	0.176302	0.0351738	0.860503	0.27461	0.288037	0.676878	1.00636	0.679644	LOC110697145	NW_018744460.1	1402374	1409678	-	1622	protein_coding	carboxylesterase 1-like	Abhydrolase_3
110690494	6.83884	5.73092	4.58515	2.68053	3.85983	5.38214	3.24892	2.43203	1.73908	LOC110690494	NW_018744041.1	1743152	1746518	-	1630	protein_coding	glycerophosphodiester phosphodiesterase GDPD1%2C chloroplastic-like	-
novel.170	0.559604	0.594727	0.343686	0.731135	0.574979	0.781786	2.27872	1.45492	1.08422	-	NW_018742410.1	142004	144327	+	2324	-	-	-
110699284	5.5502	3.58347	2.57377	2.90059	2.66126	2.14668	1.59548	1.18974	1.84661	LOC110699284	NW_018744582.1	1883507	1890104	+	3724	protein_coding	protein SMAX1-LIKE 8-like	-
110723775	3.66013	2.17832	0.359665	0.143461	0.350999	0.899947	0.254461	0.137818	0	LOC110723775	NW_018742733.1	1767474	1770529	+	1269	protein_coding	uncharacterized protein At4g26485-like%2C transcript variant X1	-
110706728	2.04518	1.21498	1.18996	0.492224	0.451611	1.08272	0.224503	0.270207	0	LOC110706728	NW_018744991.1	1849602	1851456	+	863	protein_coding	CASP-like protein 1C3	-
110709824	1.82213	1.62277	0.380064	0.404262	0.659389	0.461086	0	0.172604	0	LOC110709824	NW_018745080.1	3078685	3083346	-	1351	protein_coding	probable rhamnogalacturonate lyase B	-
110703205	1.80149	0.455437	0.224487	0	0.0312969	0.291796	0.0363025	0.0655392	0	LOC110703205	NW_018744718.1	296875	298653	-	1779	protein_coding	alkane hydroxylase MAH1-like	p450
110690871	15.7084	16.1186	16.7269	10.9999	12.3953	13.5144	9.89945	10.6382	10.8565	LOC110690871	NW_018744066.1	548033	549982	-	822	protein_coding	phospholipase A2-alpha-like	-
110734754	11.527	11.0627	14.4087	9.21336	10.8103	6.82037	4.99687	6.80843	7.74005	LOC110734754	NW_018743218.1	3632443	3641445	-	1370	protein_coding	thylakoid lumenal 15.0 kDa protein 2%2C chloroplastic-like	-
110738483	38.6725	40.7569	53.741	29.1924	38.2664	23.0797	18.4919	24.9965	28.4754	LOC110738483	NW_018743389.1	5166866	5173371	+	2085	protein_coding	carotene epsilon-monooxygenase%2C chloroplastic-like	p450
110688944	5.31355	5.28075	5.88775	7.11218	4.98867	6.39538	7.85319	8.97776	11.2758	LOC110688944	NW_018743946.1	532714	539926	-	2500	lncRNA	uncharacterized LOC110688944%2C transcript variant X2	-
110695803	4.10609	4.46117	8.04007	2.74546	4.25613	2.07858	2.65314	2.15242	1.93817	LOC110695803	NW_018742358.1	131688	134737	+	1923	protein_coding	glyoxylate/hydroxypyruvate reductase HPR3-like	2-Hacid_dh_C
110701228	3.35869	3.40106	4.22325	4.14569	4.55589	3.40802	5.19852	6.54526	6.11352	LOC110701228	NW_018744633.1	5094091	5124302	-	5255	pseudogene	-	-
110717131	1.50291	0.183591	0.263722	0.0935041	0.0857891	0.279949	0	0	0	LOC110717131	NW_018742455.1	779425	780722	+	1298	protein_coding	cytosolic sulfotransferase 5-like	Sulfotransfer_1
110682210	0.584315	0.39156	0.380834	0.14022	0.28589	0.133275	0.0663231	0.0149672	0.134774	LOC110682210	NW_018743574.1	4722466	4727949	-	3895	protein_coding	BTB/POZ domain-containing protein DOT3-like	-
110736286	39.5704	36.5891	33.4229	44.3804	40.7541	48.9623	65.4888	54.7257	51.0539	LOC110736286	NW_018743292.1	1963244	1969527	-	1567	protein_coding	signal peptide peptidase-like	-
novel.1348	1.08781	1.84307	1.98874	2.54503	2.09244	3.16666	3.83413	3.68326	3.40241	-	NW_018744878.1	1984339	1986444	+	1836	-	-	-
110718766	13.4833	13.5051	12.0135	16.7749	12.3995	16.059	18.0203	20.5101	20.6066	LOC110718766	NW_018742461.1	3234218	3237860	+	1154	protein_coding	extensin-like	C2
110739985	3.08619	1.83221	0.812319	0.489621	1.58549	1.0594	0.214559	0.442693	0.0249143	LOC110739985	NW_018743518.1	433620	438080	+	2107	protein_coding	nucleobase-ascorbate transporter 4-like	-
110705461	1.40632	1.50235	0.544253	1.88773	1.54723	3.5741	5.70551	3.77203	2.48211	LOC110705461	NW_018742410.1	720771	727377	-	2411	protein_coding	heparanase-like protein 3%2C transcript variant X1	-
110734039	8.04218	9.32356	8.80388	7.2998	5.58125	4.69908	5.49301	5.0647	3.50813	LOC110734039	NW_018743206.1	1450399	1455965	-	1646	protein_coding	ruvB-like 2	-
110736434	2.15505	3.86984	4.52793	5.52011	4.8607	5.64108	9.3443	9.50265	6.53776	LOC110736434	NW_018743292.1	3321403	3324126	-	1638	protein_coding	auxin efflux carrier component 5-like	-
110726781	9.63292	9.60355	11.4043	12.423	10.115	11.4059	14.3631	15.5584	16.5979	LOC110726781	NW_018742881.1	1295616	1302691	+	1866	protein_coding	stAR-related lipid transfer protein 7%2C mitochondrial-like	START
110730599	2.3589	1.77277	0.897812	0.0434078	0.278784	0.891169	0.415765	0.208502	0.488145	LOC110730599	NW_018743033.1	2646236	2647633	-	1398	protein_coding	uncharacterized LOC110730599	-
110711653	1.39185	1.17145	0.63391	0.612971	0.637382	0.559306	0.282683	0.412202	0.282798	LOC110711653	NW_018742418.1	6546148	6551548	+	2970	protein_coding	transcription factor APG-like	HLH
110696519	30.1694	34.8479	37.5394	46.4633	40.8273	42.8509	46.7664	54.6459	52.3836	LOC110696519	NW_018744367.1	1908003	1913631	+	1421	protein_coding	immune-associated nucleotide-binding protein 9-like%2C transcript variant X2	-
110717702	14.969	10.4704	6.32596	2.1381	3.92336	9.89798	4.08239	2.71852	0.924772	LOC110717702	NW_018745684.1	5003844	5005470	-	965	protein_coding	MLP-like protein 31	-
110736228	57.6069	56.8462	92.9015	58.8446	44.946	39.7295	41.2581	34.0576	31.6499	LOC110736228	NW_018743292.1	1454067	1458381	+	2672	protein_coding	sulfite reductase [ferredoxin]%2C chloroplastic-like	-
110706962	21.8144	14.46	15.3708	15.2079	10.1692	9.76473	10.8551	7.49939	7.42184	LOC110706962	NW_018744991.1	2797386	2799033	-	1648	protein_coding	serine acetyltransferase 1%2C chloroplastic-like	Hexapep
110704454	9.06632	6.47808	4.60613	4.04665	4.80809	3.05044	2.06254	3.05338	3.48711	LOC110704454	NW_018744835.1	1102063	1106372	+	3914	protein_coding	probable LRR receptor-like serine/threonine-protein kinase IRK	-
110687457	8.4424	7.36631	7.79453	6.67617	6.79111	5.38504	4.20894	5.48987	5.21021	LOC110687457	NW_018743919.1	3955507	3959966	+	3345	protein_coding	U-box domain-containing protein 4-like	Arm
110695744	2.58405	1.9591	2.38559	1.56979	2.60432	1.94987	1.32734	0.950273	0.669666	LOC110695744	NW_018742358.1	72430	75251	+	2822	protein_coding	receptor-like serine/threonine-protein kinase At2g45590	Pkinase
110725881	14.0517	11.3218	8.37724	7.9632	5.77915	8.08228	6.45821	3.68969	5.27159	LOC110725881	NW_018742815.1	5781896	5784265	+	2370	protein_coding	uncharacterized LOC110725881	-
110682566	9.38568	10.2482	11.6764	13.0487	12.6452	15.2863	17.1773	16.1097	15.5942	LOC110682566	NW_018742244.1	3651774	3663910	+	1158	protein_coding	extensin-like	C2
110729347	23.028	15.1509	4.95451	3.96044	5.56772	8.38766	5.40451	1.84096	2.07215	LOC110729347	NW_018742980.1	758822	764704	+	1900	protein_coding	fructose-bisphosphate aldolase 3%2C chloroplastic	-
110727750	0.490392	0.395371	0.258153	0.183059	0.419888	0.156593	0	0	0	LOC110727750	NW_018742205.1	1101024	1121835	+	1326	protein_coding	uncharacterized LOC110727750%2C transcript variant X2	-
110693327	3.77843	2.8842	1.81117	0.541823	0.386647	1.85395	0.961044	0.173503	0.156233	LOC110693327	NW_018744143.1	2496500	2497507	+	1008	protein_coding	uncharacterized LOC110693327	-
110699134	13.8295	17.0848	25.0894	5.52755	14.451	8.69413	2.34039	4.05396	9.25464	LOC110699134	NW_018744577.1	120681	123917	+	1021	protein_coding	uncharacterized LOC110699134	-
110718738	40.879	36.7422	20.2814	17.611	18.8675	27.2646	18.1673	9.34138	10.6235	LOC110718738	NW_018742461.1	2924843	2926527	+	1685	protein_coding	U-box domain-containing protein 26-like	U-box
110695565	13.7943	14.501	15.7293	19.2828	15.437	16.9262	37.1196	29.2999	20.0329	LOC110695565	NW_018744301.1	8237882	8246392	-	1926	protein_coding	U-box domain-containing protein 4-like	Arm
110733016	15.1043	13.8284	18.7824	12.2031	13.9953	10.0361	10.0185	9.3952	10.6768	LOC110733016	NW_018743196.1	1019143	1024988	-	3481	protein_coding	pentatricopeptide repeat-containing protein At2g31400%2C chloroplastic-like	-
110737899	41.576	28.981	49.8888	33.2852	17.9285	20.2173	22.4813	21.3555	22.2022	LOC110737899	NW_018743331.1	9087613	9091883	+	2031	protein_coding	cytochrome P450 72A15-like	p450
110695059	14.0484	11.9843	13.0186	16.1281	17.9114	15.2364	19.1579	20.1627	17.733	LOC110695059	NW_018744290.1	282593	286239	-	2235	protein_coding	protein NRT1/ PTR FAMILY 8.3-like	-
110687955	8.66716	9.2193	11.9329	14.8911	11.0745	11.3898	14.6998	19.5254	17.6177	LOC110687955	NW_018743920.1	3307402	3311238	-	1463	protein_coding	uncharacterized LOC110687955%2C transcript variant X2	-
110717512	4.01341	2.6045	1.27907	1.02038	1.24825	1.57599	0.723947	0.953013	0.612966	LOC110717512	NW_018745684.1	187363	191677	+	2141	protein_coding	PI-PLC X domain-containing protein At5g67130-like	-
110707072	3.76212	2.5573	1.18939	1.03698	1.10365	1.508	0.993232	0.617639	0.484398	LOC110707072	NW_018744991.1	3932963	3937169	+	2926	protein_coding	probable galactinol--sucrose galactosyltransferase 1	-
110735521	12.3262	15.779	15.7354	20.5655	16.3142	21.7873	26.6679	23.5255	21.1018	LOC110735521	NW_018743284.1	622832	630419	+	1918	protein_coding	acetyl-CoA acetyltransferase%2C cytosolic 1-like	Thiolase_N
110688167	0.806634	0.50047	0.138252	0.147054	0.179894	0.083862	0	0.0470898	0	LOC110688167	NW_018743920.1	6101810	6104285	-	2476	protein_coding	E3 ubiquitin-protein ligase PUB23-like	U-box
110729226	1.09341	0.537609	0.783449	0.119047	0.600734	0.22913	0.126694	0.114364	0.257452	LOC110729226	NW_018742974.1	929504	938144	+	2039	pseudogene	-	-
110695151	7.21622	8.46595	9.12368	9.39745	9.94637	9.7201	14.2826	12.2141	12.5923	LOC110695151	NW_018744290.1	1281577	1294259	-	1976	protein_coding	DDB1- and CUL4-associated factor 4-like	-
110719397	3.50736	1.81252	0.780464	0.630916	1.55378	0.837955	0.600764	0.350899	0.517045	LOC110719397	NW_018742484.1	3147120	3150885	+	3655	protein_coding	probable LRR receptor-like serine/threonine-protein kinase At1g12460	Pkinase
110728125	0.460677	0.430999	0.133143	0.177025	0.0812094	0.136288	0	0.0340123	0.0459403	LOC110728125	NW_018742914.1	7803923	7809352	+	3428	pseudogene	-	-
110720935	5.56121	5.23718	5.07827	6.19031	6.95142	5.72468	7.758	7.48518	8.45617	LOC110720935	NW_018742577.1	2122946	2130443	-	2539	protein_coding	uncharacterized LOC110720935	-
110700444	76.5772	66.9549	64.7509	52.139	78.0542	55.0325	31.4503	45.9194	45.8147	LOC110700444	NW_018744626.1	2375209	2382592	+	2727	protein_coding	nucleobase-ascorbate transporter 6-like%2C transcript variant X1	-
110685198	12.9358	11.9639	10.5305	13.8892	12.9944	13.0735	16.7416	19.6317	17.3976	LOC110685198	NW_018743792.1	2483935	2547270	-	2438	protein_coding	putative ubiquitin-conjugating enzyme E2 38%2C transcript variant X2	UQ_con
110737147	37.6553	38.3409	47.4244	23.2984	36.737	13.4875	6.6312	16.7084	21.1852	LOC110737147	NW_018743292.1	13650272	13652886	+	1120	protein_coding	uncharacterized LOC110737147	-
110710396	1.29741	0.532516	0.478088	0.339018	0.233284	0.0725008	0	0	0	LOC110710396	NW_018745170.1	1510827	1511542	+	716	protein_coding	calmodulin-like protein 2	-
110682338	3.12829	2.03118	1.23743	0.83129	1.77964	1.50122	0.884687	0.57676	0.659176	LOC110682338	NW_018743574.1	6201734	6207331	-	2628	protein_coding	probable inactive receptor kinase At5g67200	Pkinase
110718125	0.638564	0.344864	0.206411	0.175642	0.0402874	0.18781	0	0	0	LOC110718125	NW_018745684.1	5118905	5123219	+	1382	protein_coding	probable fructokinase-1	PfkB
110692523	26.2913	30.1503	36.5038	42.1783	36.5722	38.0088	52.6521	50.807	45.0184	LOC110692523	NW_018744113.1	3485828	3508167	-	1938	protein_coding	glutathione reductase%2C chloroplastic-like	Pyr_redox_2
110714573	0.755237	0.528383	0.442753	0.112129	0.288056	0.32612	0.143198	0.0215437	0.135795	LOC110714573	NW_018745454.1	2035298	2039631	+	2706	protein_coding	transcription factor MYB41-like	Myb_DNA-binding
110702627	5.68286	7.10179	7.89679	10.1209	8.65793	8.7109	10.4841	12.7911	10.9797	LOC110702627	NW_018744693.1	4203827	4214309	-	2926	protein_coding	histone-lysine N-methyltransferase%2C H3 lysine-9 specific SUVH4-like	Pre-SET
novel.1267	62.7285	41.1168	6.72179	85.7378	94.006	228.063	505.024	154.286	96.5038	-	NW_018744662.1	3897595	3898621	-	1027	-	-	-
110709256	12.9098	13.6213	13.789	16.9769	15.5761	13.4873	17.5211	21.4519	21.2198	LOC110709256	NW_018745063.1	2168453	2176488	+	1655	protein_coding	F-box protein PP2-A15-like	-
110694124	10.3358	7.34076	5.32484	4.04561	9.57391	4.94046	1.21741	2.57312	3.71684	LOC110694124	NW_018744239.1	2184704	2187882	-	2175	protein_coding	uncharacterized LOC110694124%2C transcript variant X2	-
110703226	16.0238	14.813	17.9786	20.1009	18.2674	20.4583	21.7219	26.1364	25.2468	LOC110703226	NW_018744718.1	739028	747812	+	2545	protein_coding	PX domain-containing protein EREX-like%2C transcript variant X1	PX
110688282	14.2931	15.6709	15.392	17.4805	17.3942	17.3116	20.1157	21.0252	22.8664	LOC110688282	NW_018743920.1	7155194	7158971	-	2135	protein_coding	general transcription factor IIE subunit 2-like%2C transcript variant X3	-
110699713	0.243725	0.464454	1.24026	0.500394	0	0.11674	0	0.043701	0	LOC110699713	NW_018744593.1	4971167	4973719	-	1334	protein_coding	peroxidase P7-like	-
110736906	5.76927	4.53246	4.01384	3.32718	3.72802	2.59427	2.78885	2.6023	2.24139	LOC110736906	NW_018743292.1	9274474	9279410	-	2061	protein_coding	protein AUXIN RESPONSE 4-like	-
110685799	0.711175	0.327129	0.421714	0.0320402	0.117586	0.328895	0.0681966	0	0	LOC110685799	NW_018743850.1	565410	567708	-	1894	protein_coding	GATA transcription factor 19-like	GATA
110719696	3.28679	2.67594	1.49738	0.645147	1.70176	2.173	1.02988	0.774713	1.08128	LOC110719696	NW_018742484.1	7923248	7926960	-	3010	protein_coding	phosphatidylinositol 4-kinase gamma 4-like	PI3_PI4_kinase
110734695	0.915319	1.24502	0.732105	1.36275	1.88823	0.832663	2.36781	1.87021	2.38173	LOC110734695	NW_018743217.1	607971	611514	+	2182	protein_coding	uncharacterized LOC110734695%2C transcript variant X1	-
novel.33	1.79325	1.59743	2.46894	3.32128	2.31496	2.44466	4.21962	4.87252	3.18485	-	NW_018742204.1	10847265	10849621	-	2357	-	-	-
110718655	9.9436	11.7696	13.58	10.5699	12.547	7.26261	7.45878	7.11608	7.46751	LOC110718655	NW_018742461.1	2036941	2042654	-	2130	protein_coding	dicarboxylate transporter 2%2C chloroplastic	Na_sulph_symp
110696103	6.80094	7.63557	8.82136	11.87	9.00294	10.1926	13.3544	11.9896	11.2656	LOC110696103	NW_018744311.1	2550575	2557380	-	2684	protein_coding	probable plastid-lipid-associated protein 14%2C chloroplastic%2C transcript variant X1	-
110723707	3.33933	3.28496	3.2204	2.41583	1.91876	2.49837	1.7268	0.519582	0.592628	LOC110723707	NW_018742204.1	22173715	22175397	+	1683	protein_coding	putative clathrin assembly protein At4g40080	-
110726977	0.229368	0.220649	0.193695	0.374594	0.463976	0.528719	0.777378	0.989612	0.437453	LOC110726977	NW_018742899.1	2579028	2583512	-	3240	protein_coding	putative disease resistance protein At3g14460	NB-ARC
110715036	7.27945	7.60681	8.1905	5.46682	6.59606	5.85088	5.18039	5.37168	5.07453	LOC110715036	NW_018745470.1	826158	829598	-	2431	lncRNA	uncharacterized LOC110715036%2C transcript variant X1	-
110737340	1.04499	0.761886	1.48625	0.215574	0.758185	0.430283	0.191185	0.310642	0.341882	LOC110737340	NW_018742244.1	3067771	3069459	+	1689	protein_coding	putative disease resistance protein RGA3	NB-ARC
110722584	20.7587	22.3192	27.5233	32.8305	34.5344	26.4204	32.2243	42.5276	47.3752	LOC110722584	NW_018742684.1	26446	30700	+	2902	protein_coding	homeobox protein BEL1 homolog	POX
110729240	8.03515	7.03842	8.90683	10.4981	10.8065	12.1198	13.6249	23.1221	13.9542	LOC110729240	NW_018742974.1	2625650	2626913	-	711	lncRNA	uncharacterized LOC110729240	-
110708232	0.25149	0.177415	0.0965345	0.10268	0.0942084	0.017567	0	0	0	LOC110708232	NW_018745024.1	334418	337372	+	2955	protein_coding	probable acyl-activating enzyme 6	AMP-binding
110732629	1.84333	1.81681	1.84711	2.21822	2.50038	1.65355	2.83285	3.77486	3.56359	LOC110732629	NW_018743175.1	4565630	4573656	+	1915	protein_coding	phosphomevalonate kinase%2C peroxisomal-like	GHMP_kinases
110723308	23.6314	17.984	36.2999	30.2561	15.2994	13.2938	10.721	9.84281	14.5735	LOC110723308	NW_018742204.1	21600885	21602649	+	1765	protein_coding	anthocyanidin 3-O-glucosyltransferase 2-like	UDPGT
110684166	313.988	363.144	579.354	155.334	379.484	159.147	45.4297	143.088	184.899	LOC110684166	NW_018743697.1	2210916	2211903	-	988	protein_coding	chlorophyll a-b binding protein%2C chloroplastic	-
110715765	0.514491	0.293293	0.175544	0	0.102789	0	0	0	0	LOC110715765	NW_018745533.1	2364180	2365804	-	1625	protein_coding	auxin-responsive protein SAUR72-like	Auxin_inducible
110699265	3.81104	4.93711	7.28509	9.77171	6.50994	8.51866	17.4869	9.29765	11.791	LOC110699265	NW_018744582.1	1650774	1659375	+	1950	protein_coding	cytochrome P450 90A1-like	p450
110692835	1.47882	0.495492	0.0370707	0	0.217065	0.0674602	0	0	0	LOC110692835	NW_018744128.1	31678	33216	-	1539	protein_coding	probable leucine-rich repeat receptor-like protein kinase At1g35710	LRRNT_2
110732420	0.933496	0.186903	0.0838998	0	0.0818782	0.152678	0	0	0	LOC110732420	NW_018743175.1	2267936	2271254	+	2040	protein_coding	cationic amino acid transporter 6%2C chloroplastic-like	-
110735143	4.98026	3.87805	1.36664	1.70746	1.6936	1.89484	1.30147	0.775818	0.578836	LOC110735143	NW_018743252.1	7441585	7445189	-	2630	protein_coding	probable inactive receptor kinase At3g02880	Pkinase_Tyr
110707055	0.846583	0.439709	0.205407	0.163864	0.0250572	0.233621	0.116259	0.0918272	0.0472497	LOC110707055	NW_018744991.1	3689221	3699324	-	4444	protein_coding	disease resistance protein RPM1-like%2C transcript variant X3	NB-ARC
110738648	10.5334	7.38143	6.59377	4.69927	8.25027	5.44041	2.42536	4.49745	4.14148	LOC110738648	NW_018743391.1	937535	944377	+	3435	protein_coding	wall-associated receptor kinase 2-like	Pkinase
110708635	0.742362	0.647488	0.136779	0.242478	0.222471	0.207421	0.103221	0.0155293	0.0139836	LOC110708635	NW_018742418.1	1448256	1452730	-	3754	pseudogene	-	-
110720109	1.68208	1.20635	0.288814	0.543511	0.498666	0.464931	0.0754464	0.249715	0.0408835	LOC110720109	NW_018742541.1	542364	547654	-	2568	protein_coding	ABC transporter G family member 9-like	ABC2_membrane
110738378	9.98119	8.56869	9.77165	5.29373	7.10772	7.51047	5.22154	5.27155	6.14296	LOC110738378	NW_018743389.1	730585	735445	-	940	protein_coding	NADPH:quinone oxidoreductase	FMN_red
110692685	0.771034	0.60129	0.0757661	0	0.0739404	0.137877	0	0	0	LOC110692685	NW_018744128.1	457932	459437	+	1506	protein_coding	protein MIZU-KUSSEI 1-like	-
110738639	78.9299	74.3303	81.4365	89.8757	78.509	85.5428	111.182	105.668	99.7848	LOC110738639	NW_018743391.1	756825	764530	-	1846	protein_coding	guanosine nucleotide diphosphate dissociation inhibitor 2-like	-
110695298	0.532908	0.345364	0.137806	0.036645	0.168107	0.0940409	0	0	0	LOC110695298	NW_018744290.1	2774553	2778052	-	1656	protein_coding	protein PIN-LIKES 1-like	-
110717236	3.623	2.67544	1.26616	1.04969	1.58091	1.03347	0.758798	0.856192	0.959428	LOC110717236	NW_018745675.1	1820046	1825404	-	3064	protein_coding	interactor of constitutive active ROPs 2%2C chloroplastic-like%2C transcript variant X2	-
110736622	11.6252	8.30068	3.15858	1.32987	4.9448	4.55041	2.68161	0.739641	0.484377	LOC110736622	NW_018743292.1	5501973	5503320	-	867	protein_coding	small heat shock protein%2C chloroplastic-like	-
110694081	8.64301	8.34705	6.20032	4.887	5.485	6.25038	4.74646	3.37294	3.94016	LOC110694081	NW_018744239.1	685190	687969	+	1279	protein_coding	bidirectional sugar transporter SWEET2-like	-
110705652	10.2387	10.3223	7.95646	12.519	12.9174	12.2771	14.6513	15.2861	15.1141	LOC110705652	NW_018742410.1	909559	914648	-	1556	protein_coding	hydroxyproline O-arabinosyltransferase 1-like	-
110685523	7.14461	7.6824	7.67231	9.18554	7.36778	8.25597	10.3308	10.5783	12.7328	LOC110685523	NW_018743828.1	713077	718842	-	3257	protein_coding	serine/threonine-protein kinase/endoribonuclease IRE1b-like	Pkinase
110698297	5.16079	6.49911	8.93237	1.60905	4.00707	4.1948	3.34327	1.17772	0.994212	LOC110698297	NW_018744504.1	420651	421442	+	792	protein_coding	glycine-rich cell wall structural protein 2-like	-
110700550	0.363536	0.394974	0.0788009	0.0838179	0.0512681	0	0	0	0	LOC110700550	NW_018744626.1	3731414	3735946	+	2172	protein_coding	probable WRKY transcription factor 61	WRKY
110712374	30.6333	23.2228	13.4924	37.7343	24.4049	44.9257	73.1404	46.7685	45.2704	LOC110712374	NW_018745323.1	391304	393965	-	981	protein_coding	flavonoid 3'%2C5'-methyltransferase-like	-
110698079	0.206826	0.697318	0.725851	1.08089	0.247926	1.58506	3.08121	1.7059	1.73646	LOC110698079	NW_018744502.1	6392944	6395749	+	1572	protein_coding	uncharacterized LOC110698079%2C transcript variant X3	-
110690627	8.5057	6.29162	6.79526	5.96301	4.33812	3.58093	3.39737	1.88055	4.09013	LOC110690627	NW_018744055.1	34396	37241	-	2015	protein_coding	probable glucan 1%2C3-beta-glucosidase A	-
110689536	3.70066	1.93741	1.11321	0.29602	1.08638	2.36341	0.525058	0.0947921	0.170713	LOC110689536	NW_018743955.1	8173771	8174466	+	615	protein_coding	uncharacterized LOC110689536	-
110700724	2.51278	2.69927	2.53189	3.07781	3.5063	3.35686	4.34005	4.1148	3.97147	LOC110700724	NW_018744626.1	6187237	6192070	+	2366	protein_coding	uncharacterized LOC110700724%2C transcript variant X4	-
110682354	5.68773	4.17581	4.50669	3.7051	4.01398	3.49174	3.09656	2.21203	1.84699	LOC110682354	NW_018743574.1	6400863	6406149	-	2899	protein_coding	probable LRR receptor-like serine/threonine-protein kinase At4g37250	Pkinase
110704834	1.58005	1.47318	1.24133	0.911677	1.25949	1.06672	0.579912	0.835549	0.833964	LOC110704834	NW_018744858.1	3797852	3809260	+	5791	protein_coding	uncharacterized LOC110704834	-
110706701	3.49381	3.92247	4.1148	3.22217	3.12876	3.10085	2.4004	1.96044	2.34599	LOC110706701	NW_018744988.1	3076339	3082197	-	2260	protein_coding	proteasome assembly chaperone 4-like	-
110683478	27.3942	26.7928	30.8465	30.2722	27.1976	31.8117	40.2709	37.2914	39.9852	LOC110683478	NW_018743669.1	1262676	1265869	+	2606	protein_coding	zinc finger CCCH domain-containing protein 66-like	-
110684733	3.03278	3.43875	3.18507	4.06146	3.74453	5.0165	5.56634	5.15786	4.55877	LOC110684733	NW_018743765.1	122554	136949	-	3063	pseudogene	-	BTB
110705509	8.36224	9.00214	7.82076	7.55198	9.91848	13.8385	26.6406	16.5722	12.4023	LOC110705509	NW_018744878.1	2618689	2621198	-	1583	protein_coding	transcription factor MYB36-like	Myb_DNA-binding
110730158	21.7801	18.5631	20.2495	14.8834	19.0935	17.8018	13.2822	13.0109	15.4069	LOC110730158	NW_018743021.1	924597	934991	+	4167	protein_coding	ABC transporter B family member 2-like	ABC_membrane
110707299	1.82863	1.25092	0.1747	0.238914	0.316624	1.06728	0.197758	0.0765055	0.0459269	LOC110707299	NW_018744996.1	2339087	2343921	-	2286	protein_coding	heat stress transcription factor B-3-like	HSF_DNA-bind
110722043	10.0324	10.4891	9.39208	11.1945	13.7486	12.0913	13.12	18.6156	19.6739	LOC110722043	NW_018742651.1	252762	262501	+	1713	protein_coding	transmembrane protein 120 homolog	-
110733623	7.33874	7.67615	4.449	7.08291	5.81744	13.2025	30.7111	17.6793	9.73902	LOC110733623	NW_018743199.1	4474869	4479994	-	1962	protein_coding	heparanase-like protein 3	-
110714304	0.11347	0.388112	0.464592	0.741256	0.770775	0.380452	2.15624	1.89893	0.897705	LOC110714304	NW_018745454.1	4958527	4961082	+	1228	protein_coding	soluble inorganic pyrophosphatase 1-like	Pyrophosphatase
110715940	0.409827	0.168212	0.302039	0.10709	0.0327513	0	0	0	0	LOC110715940	NW_018745533.1	1927995	1929694	+	1700	protein_coding	uncharacterized LOC110715940	-
110692658	5.45027	5.2546	4.19337	3.20832	3.66155	4.25058	0.499668	1.9921	1.92919	LOC110692658	NW_018744128.1	64626	68305	+	1551	protein_coding	ras-related protein Rab7-like%2C transcript variant X2	Ras
110708583	7.53894	8.50412	9.79935	10.4064	9.5787	10.5466	11.4877	17.6285	17.2452	LOC110708583	NW_018745024.1	9936351	9957501	-	3598	protein_coding	branched-chain-amino-acid aminotransferase-like protein 1	-
110708765	17.1164	16.9733	13.0183	17.461	19.3032	22.5885	66.1053	38.3606	21.9758	LOC110708765	NW_018742418.1	1719866	1728034	-	1696	protein_coding	pantothenate kinase 1-like	Fumble
110684995	3.45811	1.69304	0.4442	0.41342	0.731525	1.23777	0.219988	0.340421	0.0255447	LOC110684995	NW_018743791.1	399094	403537	+	2055	protein_coding	nucleobase-ascorbate transporter 4-like%2C transcript variant X1	-
110710766	2.47856	1.90747	2.98103	0.742108	2.04263	1.41391	1.22056	1.06938	1.05047	LOC110710766	NW_018745177.1	1456358	1464261	+	1799	protein_coding	probable envelope ADP%2CATP carrier protein%2C chloroplastic	Mito_carr
110702563	11.1057	9.22934	11.5809	17.7216	11.4752	12.8645	14.9995	16.9882	19.4811	LOC110702563	NW_018744693.1	2380981	2386636	-	1606	protein_coding	uncharacterized LOC110702563	-
110694214	27.4131	28.1291	28.2083	31.2656	29.3059	29.443	36.7739	45.8327	39.1272	LOC110694214	NW_018744239.1	3948671	3956907	-	1347	protein_coding	lipid phosphate phosphatase 2-like	-
110718758	172.465	130.12	55.3701	58.2761	60.2854	100.643	43.8602	50.8282	38.5673	LOC110718758	NW_018742461.1	3154830	3156766	-	882	protein_coding	uncharacterized LOC110718758	-
110708571	3.95473	3.41047	4.23755	4.56231	4.99279	3.59707	6.11307	5.80859	6.63312	LOC110708571	NW_018745024.1	9658520	9667009	-	2208	protein_coding	DNA excision repair protein ERCC-1-like%2C transcript variant X4	-
110706872	0.405652	0.3382	0.124567	0	0.121566	0.170013	0	0	0	LOC110706872	NW_018744991.1	1301581	1303412	-	1832	protein_coding	lactosylceramide 4-alpha-galactosyltransferase-like	Gly_transf_sug
110736176	0.23449	0.296141	0.0886243	0.0235667	0.0216222	0.0806378	0	0	0	LOC110736176	NW_018743292.1	854804	859542	+	2575	protein_coding	uncharacterized LOC110736176%2C transcript variant X2	-
110688174	8.41287	5.89291	6.8685	5.46289	7.69939	4.36342	4.1327	4.10989	2.93217	LOC110688174	NW_018743920.1	6205284	6209789	+	1844	protein_coding	outer envelope protein 80%2C chloroplastic-like	-
novel.1574	1.45345	1.66432	1.73355	0.550423	0.63126	1.27128	0.761513	0.846036	0.595175	-	NW_018745410.1	2321165	2323369	-	2205	-	-	-
110702879	2.72398	3.08124	2.87169	3.40481	3.52241	3.10433	5.06994	4.07851	4.4119	LOC110702879	NW_018744704.1	1324998	1342836	-	4331	protein_coding	DENN domain and WD repeat-containing protein SCD1-like%2C transcript variant X1	DENN
110713400	3.14615	2.71858	3.10175	6.8148	3.96985	4.30275	5.29551	5.92324	5.00615	LOC110713400	NW_018745413.1	432885	434065	-	1122	protein_coding	F-box/kelch-repeat protein At3g23880-like	-
110718809	1.97266	1.39326	0.597896	0.100415	1.13627	0.343589	0.142487	0.289396	0.376408	LOC110718809	NW_018742461.1	3665511	3667323	+	1813	protein_coding	UDP-glycosyltransferase 84B2-like	UDPGT
110682479	6.4523	7.02651	9.16871	11.1575	9.08048	11.5416	11.5223	12.505	12.708	LOC110682479	NW_018743574.1	7875249	7881855	+	2937	protein_coding	succinate dehydrogenase [ubiquinone] flavoprotein subunit%2C mitochondrial-like	-
110729688	12.1291	12.3869	12.5448	13.5688	13.414	14.9907	16.4652	17.1476	16.437	LOC110729688	NW_018742987.1	1830017	1837489	-	2424	protein_coding	E3 ubiquitin-protein ligase XBAT33-like	-
110690273	0.460119	0.395573	0.779022	0.308701	0.268324	0.166781	0.190202	0.124867	0.140547	LOC110690273	NW_018744026.1	70239	75693	+	3735	protein_coding	pentatricopeptide repeat-containing protein At4g02750-like	PPR
110719852	5.65662	5.3314	4.19461	6.4051	6.27843	6.67322	8.18565	7.86236	10.2289	LOC110719852	NW_018742493.1	250739	256018	+	2217	protein_coding	mediator of RNA polymerase II transcription subunit 9-like	-
110706568	7.79503	2.81817	0.744155	0.738764	1.35562	3.52089	0.561584	0.0506932	0	LOC110706568	NW_018744988.1	1173034	1174726	+	1150	protein_coding	probable xyloglucan endotransglucosylase/hydrolase protein 23	-
110706484	0.947157	0.616779	0.805438	1.0233	0.698694	0.386785	0.101305	0.251478	0.288205	LOC110706484	NW_018744988.1	898618	901167	+	2550	protein_coding	heavy metal-associated isoprenylated plant protein 6-like	-
110736562	3.88872	2.95783	0.501041	0.497411	0.684555	1.30688	0.604985	0.273055	0.245875	LOC110736562	NW_018743292.1	4758057	4760958	+	1708	protein_coding	PLASMODESMATA CALLOSE-BINDING PROTEIN 4-like	-
110707728	2.80943	1.63757	0.939294	0.542987	1.53441	0.79891	0.0231146	0.459033	0.300612	LOC110707728	NW_018745003.1	774170	779887	-	2794	pseudogene	-	-
110728777	8.84145	5.8668	2.75123	3.08041	3.81544	2.83268	1.63914	1.47962	0.333086	LOC110728777	NW_018742963.1	668797	669908	+	788	protein_coding	uncharacterized LOC110728777	-
novel.983	0.622368	0.733233	0.594585	0.63244	0.856572	1.10777	1.53843	1.33085	1.56311	-	NW_018743987.1	2695408	2699304	-	2015	-	-	-
110732605	0.684052	0.327561	0.0560156	0	0.19133	0.229355	0	0	0	LOC110732605	NW_018743175.1	4322445	4329486	-	2037	protein_coding	uncharacterized LOC110732605%2C transcript variant X1	-
110685567	19.8019	13.1049	11.3695	8.9681	11.8436	11.4608	7.60641	7.70159	8.0634	LOC110685567	NW_018743828.1	1551606	1557672	-	2233	protein_coding	uncharacterized protein At1g76660-like	-
110690190	2.68433	1.66936	2.03162	2.01926	1.78765	1.45459	0.94253	0.884837	0.888697	LOC110690190	NW_018743987.1	1823344	1825980	+	1713	protein_coding	uncharacterized LOC110690190%2C transcript variant X1	-
novel.1035	0.772059	0.665468	0.796602	0.685925	0.962504	1.55318	1.76055	2.17064	1.53574	-	NW_018744092.1	2922988	2924778	-	1504	-	PF14244:gag-polypeptide of LTR copia-type|PF13976:GAG-pre-integrase domain	-
110713848	12.615	12.4799	11.5014	13.9275	12.9017	14.0759	15.6806	22.7816	23.305	LOC110713848	NW_018745448.1	6870659	6875573	-	2257	protein_coding	uncharacterized LOC110713848%2C transcript variant X2	-
110709830	2.59953	1.60688	0.403941	0.572878	0.600698	0.945102	0.370161	0.157241	0.0353974	LOC110709830	NW_018745080.1	3154716	3180959	+	2966	protein_coding	MADS-box transcription factor 23-like%2C transcript variant X2	-
110699010	10.0095	10.8952	9.15571	18.0993	13.1656	11.3569	18.6273	13.0723	18.7971	LOC110699010	NW_018744560.1	23937	48817	+	4580	protein_coding	Niemann-Pick C1 protein-like	-
110694378	5.17602	5.48708	6.44202	6.09081	5.91698	7.85363	10.7716	9.33615	8.52307	LOC110694378	NW_018742345.1	4610156	4612841	+	1355	protein_coding	uncharacterized LOC110694378%2C transcript variant X2	Peptidase_C48
110692423	9.51232	8.59053	7.13149	12.1572	10.0045	10.9499	12.902	13.3706	13.2408	LOC110692423	NW_018744111.1	1483548	1494262	+	1792	protein_coding	uncharacterized LOC110692423	-
110712790	1.22442	0.786973	0.875941	1.33604	1.16128	2.18049	2.13278	2.19543	1.65756	LOC110712790	NW_018745336.1	102499	108278	+	3452	protein_coding	glutamate receptor 3.3-like	ANF_receptor
110737284	0.653332	0.422101	0.222917	0.0790364	0.33357	0.121697	0.0504679	0.106299	0.0957178	LOC110737284	NW_018742244.1	2647225	2655784	-	3839	protein_coding	uncharacterized LOC110737284	MBD
110732685	5.02804	2.45197	0.82551	0.455294	2.32734	1.39096	0.24227	0.218692	0.815829	LOC110732685	NW_018743175.1	5032869	5037120	-	1866	protein_coding	uncharacterized LOC110732685%2C transcript variant X1	-
110699382	1.2769	0.622367	0.548953	0.291951	0.344395	0.249742	0.177545	0	0.0360786	LOC110699382	NW_018744582.1	2937689	2940171	-	1455	protein_coding	LOB domain-containing protein 15-like	-
110697632	2.55766	2.75043	2.71436	3.24807	2.88197	3.1215	3.71276	4.05769	3.97755	LOC110697632	NW_018744472.1	108500	125886	+	4540	protein_coding	thioredoxin-like protein 4B%2C transcript variant X2	-
110710600	0.923172	0.651257	0.035436	0.0753841	0.0691642	0.12897	0	0	0	LOC110710600	NW_018745174.1	1577037	1582703	+	1610	protein_coding	protein STRICTOSIDINE SYNTHASE-LIKE 10-like	Str_synth
110733406	11.607	10.7991	6.0202	11.3922	17.7393	15.3078	100.558	33.6431	10.6921	LOC110733406	NW_018743199.1	1718328	1720772	-	2445	protein_coding	uncharacterized acetyltransferase At3g50280-like	-
110724308	2.21288	1.88824	1.51642	0.669534	1.53573	0.676868	0.485824	0.584726	1.00039	LOC110724308	NW_018742738.1	14365817	14370695	-	1994	lncRNA	uncharacterized LOC110724308	-
110728402	35.1915	33.7332	36.4963	40.6197	34.9413	36.6716	43.7731	48.9838	48.3897	LOC110728402	NW_018742931.1	767075	776337	+	2967	protein_coding	aminopeptidase M1-like	-
110687353	1.7963	1.7335	1.52348	0.39115	1.87129	1.36229	0.564945	0.85889	0.845904	LOC110687353	NW_018743919.1	2412940	2415523	-	2172	protein_coding	uncharacterized LOC110687353	-
110730227	1.68632	1.01565	0.360233	0.0957919	0.703105	0.532626	0.152917	0	0	LOC110730227	NW_018743021.1	1719202	1720994	-	1267	protein_coding	peroxidase 20-like%2C transcript variant X2	-
novel.619	2.04523	2.20357	2.31122	2.19115	1.52003	3.74872	7.45069	5.80148	3.00496	-	NW_018743212.1	6006906	6010104	-	2271	-	-	-
110738889	8.79945	9.51664	8.29064	6.04229	8.78009	7.06856	5.28336	5.36535	6.38522	LOC110738889	NW_018743397.1	602942	604799	+	1858	protein_coding	protein GPR107-like	-
110739156	6.0146	4.53205	1.21293	1.1025	1.78632	1.90626	1.29813	0.495762	0.223208	LOC110739156	NW_018743434.1	638513	645000	+	2587	protein_coding	RNA-binding protein 24-B-like%2C transcript variant X2	RRM_1
110735786	32.8342	12.9906	4.88252	5.51351	4.92805	12.08	4.88341	3.07547	0.984655	LOC110735786	NW_018743285.1	3973757	3977512	+	1706	protein_coding	alcohol dehydrogenase 1-like	ADH_zinc_N
110720615	10.7833	10.5252	14.0207	9.48405	12.1065	8.4656	6.72883	7.32841	5.7072	LOC110720615	NW_018742564.1	188121	194629	+	883	protein_coding	uncharacterized LOC110720615%2C transcript variant X1	-
110730305	10.1054	12.2193	12.5875	15.7857	13.4406	12.2309	15.6563	18.7575	20.197	LOC110730305	NW_018743021.1	2924435	2931726	-	2937	protein_coding	GATA transcription factor 26-like	GATA
110694974	8.18798	9.26892	13.0997	6.39582	8.69737	5.0152	4.13261	6.36368	4.54468	LOC110694974	NW_018744284.1	2017424	2034140	-	1594	protein_coding	protein TIC 22%2C chloroplastic-like%2C transcript variant X3	-
110731711	8.70611	12.1495	17.4845	23.6594	16.1761	19.4117	22.3344	27.5368	29.9125	LOC110731711	NW_018743074.1	2345026	2346092	+	1067	protein_coding	ATP synthase subunit delta	-
110720848	9.89116	6.5991	2.44838	1.08101	2.93038	4.11922	1.5165	1.79376	2.08277	LOC110720848	NW_018742577.1	604644	605878	+	1235	protein_coding	protein GLUTAMINE DUMPER 2-like	-
110733544	2.28487	1.17227	0.613933	0.419798	0.513548	0.598508	0.198562	0.268857	0.282445	LOC110733544	NW_018743199.1	3314077	3316411	-	1301	protein_coding	LOB domain-containing protein 15-like	-
110724436	1.12541	0.508897	0.14058	0.199373	0.0914614	0.277141	0.0530449	0	0.0646748	LOC110724436	NW_018742763.1	6518041	6520475	-	2435	protein_coding	cell division control protein 45 homolog	-
110699920	13.6362	14.4627	12.527	14.9714	15.3387	16.6063	20.6599	18.4576	22.4483	LOC110699920	NW_018744603.1	500691	507648	+	1216	protein_coding	phytanoyl-CoA dioxygenase-like	PhyH
110683589	2.9992	1.91306	2.42943	1.22851	2.21543	1.2502	0.698795	0.93601	1.41084	LOC110683589	NW_018743669.1	2558026	2562586	-	2865	pseudogene	-	-
110701407	2.79155	1.89495	0.870417	0.505	1.18407	1.03197	0.686726	0.215616	0.388308	LOC110701407	NW_018744633.1	7242330	7249754	-	2163	protein_coding	uncharacterized LOC110701407	-
110718483	3.59417	3.31686	3.3749	3.86126	3.18287	3.42343	4.67645	5.11006	4.70579	LOC110718483	NW_018742461.1	266991	278986	+	6035	protein_coding	transcriptional elongation regulator MINIYO-like	-
110716650	0.501829	0.305147	0.205469	0.0485668	0.334197	0.16618	0	0	0.0420123	LOC110716650	NW_018745617.1	2305071	2309854	-	2499	pseudogene	-	-
110724881	15.9269	14.5378	16.2059	20.7718	17.9242	18.8679	20.8436	21.581	20.1277	LOC110724881	NW_018742770.1	4544887	4556337	+	4911	protein_coding	paired amphipathic helix protein Sin3-like 2%2C transcript variant X1	PAH
110720355	2.7279	1.60485	0.357412	0.760334	0.828399	0.365854	0.101147	0.319562	0.0822152	LOC110720355	NW_018742556.1	600303	601901	-	1277	protein_coding	zinc finger CCCH domain-containing protein 14-like	zf-CCCH
110690374	0	0.127179	0.03806	0.242899	0.222857	0.242411	0.947837	1.32228	0.245137	LOC110690374	NW_018744039.1	3658	16042	+	1499	protein_coding	heat shock 70 kDa protein cognate 1-like%2C transcript variant X2	HSP70
110713030	0.879819	1.31658	1.89122	0.622647	0.483385	0.901368	0.356807	0.276072	0.41432	LOC110713030	NW_018745403.1	435016	436718	-	1267	lncRNA	uncharacterized LOC110713030	-
110728547	8.76292	9.84286	9.78918	11.5432	9.85589	9.9549	12.6858	15.7964	16.0581	LOC110728547	NW_018742951.1	4608465	4612193	+	1288	protein_coding	gamma-glutamylcyclotransferase 2-3-like	ChaC
110719423	0.328874	0.181711	0.186444	0.231367	0.242602	0.537201	0.77386	1.01607	0.743385	LOC110719423	NW_018742484.1	3469665	3473147	+	1836	lncRNA	uncharacterized LOC110719423%2C transcript variant X3	-
110712897	1.48561	0.80704	0.644048	0.399614	1.51894	0.341838	0	0.0548421	0.197533	LOC110712897	NW_018745395.1	362862	364016	-	1063	lncRNA	uncharacterized LOC110712897	-
110728983	5.16079	3.73066	2.57578	1.97477	2.48107	2.41975	1.43895	1.67491	2.04684	LOC110728983	NW_018742966.1	858566	865116	-	3411	protein_coding	serine/threonine-protein kinase Nek2-like%2C transcript variant X1	Pkinase
110730888	6.468	5.04702	2.54498	1.64775	3.43393	2.63782	1.55318	2.26133	1.50682	LOC110730888	NW_018743050.1	1708032	1712831	-	2578	protein_coding	protein UPSTREAM OF FLC-like%2C transcript variant X1	-
110732538	0.0800812	0.109564	0.163942	0.139504	0.38398	0.387838	1.74446	0.770595	0.271523	LOC110732538	NW_018743175.1	3580780	3584075	+	1740	protein_coding	uncharacterized LOC110732538	-
110715562	0.549453	0.451043	0.179974	0.0957164	0	0.0818779	0	0	0	LOC110715562	NW_018745523.1	3988773	4005531	-	1268	protein_coding	uncharacterized LOC110715562	-
110720166	10.6993	10.4244	11.1352	12.6533	12.5728	11.3541	16.599	15.0994	13.924	LOC110720166	NW_018742541.1	2006997	2012469	+	3525	protein_coding	protein WEAK CHLOROPLAST MOVEMENT UNDER BLUE LIGHT 1-like%2C transcript variant X1	-
110700149	1.36934	0.634562	1.32931	0.317416	0.847203	0.0987363	0.122838	0.166326	0.424348	LOC110700149	NW_018744620.1	1094801	1096903	-	2103	protein_coding	pentatricopeptide repeat-containing protein At2g42920%2C chloroplastic-like	PPR
110738125	13.5404	11.4809	14.5967	11.4758	12.5151	8.84093	7.25837	6.99924	9.60484	LOC110738125	NW_018743373.1	1121171	1132263	-	2607	protein_coding	nucleobase-ascorbate transporter 12-like	-
110740195	2.58138	3.30192	3.40965	3.90393	3.26391	3.65568	5.11347	5.08186	4.89575	LOC110740195	NW_018743529.1	633162	664185	-	2627	protein_coding	prolyl 4-hydroxylase 1-like%2C transcript variant X3	2OG-FeII_Oxy
110684417	1.5089	0.734455	0.213855	0.151647	0.486972	0.259445	0.161388	0.0728411	0.0218636	LOC110684417	NW_018743697.1	4890579	4893751	-	2401	protein_coding	uncharacterized LOC110684417	-
110722802	0.513845	0.25217	0.082326	0.0583782	0.133904	0.199752	0	0	0	LOC110722802	NW_018742684.1	2852723	2855544	+	2079	protein_coding	probable methyltransferase PMT17	-
110708418	7.74671	7.2852	8.43553	9.38437	9.42535	10.1226	11.1635	11.1389	10.7801	LOC110708418	NW_018745024.1	6718076	6725907	+	2800	protein_coding	protein ROOT PRIMORDIUM DEFECTIVE 1-like%2C transcript variant X2	-
110684022	25.0985	21.6001	22.9778	24.1623	23.0371	26.1934	32.4096	33.2133	32.3154	LOC110684022	NW_018743697.1	779457	785717	+	1090	protein_coding	VAMP-like protein YKT61	-
110732366	8.44212	9.10684	8.73631	10.3834	9.52665	11.0941	12.4693	12.4978	12.7566	LOC110732366	NW_018743175.1	1491062	1494309	-	1502	protein_coding	transcription factor MYBS3-like	Myb_DNA-binding
110734762	1.773	1.86229	1.8177	0.601917	1.389	1.07659	1.1841	0.823555	0.915141	LOC110734762	NW_018743218.1	4149408	4152734	-	3327	protein_coding	serine/threonine-protein kinase-like protein CCR1	Pkinase
110703362	8.07859	6.15349	2.46318	2.34552	4.64739	3.94879	1.46053	1.96561	2.18007	LOC110703362	NW_018744718.1	2460704	2465908	+	2432	pseudogene	-	-
110706914	1.23368	1.19928	1.72804	0.622112	1.01184	0.43541	0.601884	0.624806	0.464769	LOC110706914	NW_018744991.1	1874485	1876630	+	2146	protein_coding	pentatricopeptide repeat-containing protein At2g33760-like	-
110701053	1.47136	0.775294	0.439612	0.623468	0.333682	0.266664	0	0	0.134831	LOC110701053	NW_018744633.1	3482197	3487446	+	1168	protein_coding	protein FLOWERING LOCUS T-like	-
110683476	9.8425	8.87907	8.9486	5.47789	9.08942	6.14818	4.25862	5.26242	6.48618	LOC110683476	NW_018743669.1	1211000	1213085	-	1562	lncRNA	uncharacterized LOC110683476%2C transcript variant X1	-
110718993	63.7023	54.0876	37.5991	20.6913	34.4263	63.1381	29.5796	18.6907	11.2202	LOC110718993	NW_018742461.1	4351435	4351827	-	393	protein_coding	metacaspase-1B-like	-
110737828	34.4358	40.2017	42.5515	55.296	45.2338	49.7212	54.4755	57.0678	56.398	LOC110737828	NW_018743331.1	5665968	5672790	-	901	protein_coding	universal stress protein A-like protein	Usp
110688239	1.51101	0.966236	0.295884	0.314722	0.498758	0.685288	0.121796	0.219886	0.0742495	LOC110688239	NW_018743920.1	6828854	6832936	-	2121	protein_coding	protein PMR5-like	-
110693057	0.53496	1.16244	0.038653	0	0.188608	0.211019	0	0	0	LOC110693057	NW_018744137.1	1543523	1546401	+	1476	protein_coding	1-aminocyclopropane-1-carboxylate oxidase homolog 1-like	2OG-FeII_Oxy
110718825	3.53481	2.49953	4.11691	5.88656	4.54463	3.86873	6.13734	5.60903	7.67958	LOC110718825	NW_018742461.1	3797067	3802375	-	2536	protein_coding	transcription factor 25-like%2C transcript variant X2	DUF654
110693033	13.607	13.8368	17.0517	15.6205	17.3739	16.3353	20.7054	22.8737	26.2299	LOC110693033	NW_018744137.1	1316802	1321311	+	1519	protein_coding	histone acetyltransferase MCC1-like	Acetyltransf_1
110712182	6.82374	4.06062	2.77314	1.95542	3.28407	2.43818	1.02287	1.75114	1.97822	LOC110712182	NW_018745291.1	313761	319152	-	1831	protein_coding	protein TIFY 8-like%2C transcript variant X3	Zim
110694125	10.3788	12.0541	12.0162	13.5601	12.6199	11.3725	15.6369	16.8871	20.7803	LOC110694125	NW_018744239.1	2206630	2213879	-	3428	protein_coding	probable alpha%2Calpha-trehalose-phosphate synthase [UDP-forming] 9	-
110697583	15.9735	17.3187	24.9423	15.5522	14.6362	13.2059	9.2492	11.2969	12.1179	LOC110697583	NW_018744469.1	4550213	4562868	+	3184	protein_coding	thioredoxin-like protein AAED1%2C chloroplastic%2C transcript variant X2	-
110706941	5.20234	5.73322	4.64737	6.69638	6.31526	6.28139	7.69236	9.62186	7.44593	LOC110706941	NW_018744991.1	2490526	2494857	-	4223	protein_coding	uncharacterized LOC110706941	-
110708804	1.82809	0.509487	0.166332	0.0589739	0.81162	0.227014	0.0941431	0	0	LOC110708804	NW_018742418.1	1816782	1821397	-	2058	protein_coding	polygalacturonase At1g48100	-
110735247	3.78853	2.88886	1.62233	1.64993	1.36103	1.85164	1.09543	0.596204	1.27013	LOC110735247	NW_018743252.1	11079915	11088679	+	4009	protein_coding	ABC transporter B family member 15-like	ABC_membrane
110731657	1.24395	0.785499	0.681708	0.40006	1.03233	0.427776	0.319318	0.0720608	0.237923	LOC110731657	NW_018742205.1	7740595	7743684	-	2427	pseudogene	-	-
110728933	274.293	272.929	279.249	192.958	236.768	135.426	153.927	216.706	158.418	LOC110728933	NW_018742966.1	215135	216562	-	1291	protein_coding	histone H1-like	-
110729668	2.56886	1.86199	1.15473	2.91353	2.04416	4.4959	3.67825	4.29442	4.2376	LOC110729668	NW_018742987.1	1628143	1635153	-	4249	protein_coding	paramyosin-like	-
110705615	3.38632	2.29093	0.761042	0.935106	1.24211	1.08645	0.683252	0.54972	0.591588	LOC110705615	NW_018744878.1	4167015	4175376	-	4348	protein_coding	transcription factor MYB3R-1-like%2C transcript variant X2	Myb_DNA-binding
110702665	1.15027	1.01751	0.633368	0	0.14264	0.443301	0	0.0497841	0.224143	LOC110702665	NW_018744693.1	5906342	5907512	+	1171	protein_coding	uncharacterized LOC110702665	-
110735208	0.169588	0.143308	0.0367602	0.0130335	0.0837071	0.13379	0	0	0	LOC110735208	NW_018743252.1	9886303	9891682	+	4656	protein_coding	uncharacterized LOC110735208	-
110712845	1.83172	1.47679	0.0803548	0.427353	0.235256	0.292454	0	0	0	LOC110712845	NW_018742418.1	8626686	8627697	+	710	protein_coding	casparian strip membrane protein 1-like	-
110690196	0.678706	1.15063	1.63109	2.39035	1.66253	2.01178	2.13359	3.51857	5.4362	LOC110690196	NW_018743989.1	19938	24564	-	1574	protein_coding	heavy metal-associated isoprenylated plant protein 5-like%2C transcript variant X2	HMA
110688027	10.9868	9.72204	10.311	13.1046	11.9493	13.4864	18.7953	14.8358	14.9286	LOC110688027	NW_018743920.1	4166493	4170563	+	1505	protein_coding	translation initiation factor eIF-2B subunit alpha-like	-
110708017	150.798	100.88	34.2046	13.5245	91.9659	36.485	16.3048	15.9361	41.8005	LOC110708017	NW_018745003.1	4486131	4490734	-	1723	protein_coding	bifunctional purple acid phosphatase 26-like%2C transcript variant X2	Metallophos
110723176	2.32937	2.93736	2.30965	3.70338	3.56603	3.35615	4.01931	4.57923	5.93139	LOC110723176	NW_018742720.1	2579952	2587272	+	1655	protein_coding	alpha-galactosidase 3-like%2C transcript variant X1	-
novel.1356	7.78203	14.1471	13.2469	14.6507	15.7923	21.9832	33.7395	23.7649	20.2221	-	NW_018744878.1	4008158	4013743	-	758	-	-	-
110702097	2.32855	3.2536	3.43833	3.72196	4.00876	5.26027	4.68436	5.81417	6.27133	LOC110702097	NW_018744662.1	3345955	3349565	-	1875	protein_coding	putative F-box protein At4g38870%2C transcript variant X1	F-box
110703808	2.93753	1.85661	0.732105	0.584036	1.02066	0.761292	0.295977	0.240456	0.649564	LOC110703808	NW_018744784.1	79021	81979	-	2182	protein_coding	GATA transcription factor 12-like	GATA
110723446	6.09853	4.9232	3.55021	3.02099	4.40012	3.13337	2.81316	1.81385	1.95996	LOC110723446	NW_018742204.1	21723994	21727201	-	1607	protein_coding	serine/threonine-protein kinase SAPK1-like	Pkinase
110685532	11.1376	10.5302	10.9922	13.9796	13.2343	14.1871	14.8099	18.008	16.7652	LOC110685532	NW_018743828.1	858315	859269	+	955	protein_coding	RING-H2 finger protein ATL80-like	-
110705628	12.9752	12.6067	12.3813	17.5328	14.4885	15.0664	16.4437	17.4776	20.1182	LOC110705628	NW_018744878.1	4251557	4260397	-	3032	protein_coding	beta-adaptin-like protein A	-
110687912	61.54	63.1223	74.6339	80.2761	70.1509	70.9009	99.4795	96.3064	88.151	LOC110687912	NW_018743920.1	2749829	2756973	-	1908	protein_coding	3-ketoacyl-CoA thiolase 2%2C peroxisomal	Thiolase_N
110716887	0	0	0	0.104484	0.0191726	0.0715022	0.133434	0.301122	0.0723063	LOC110716887	NW_018742441.1	1529162	1532755	-	2904	protein_coding	uncharacterized LOC110716887	rve
110736052	5.73421	2.15746	4.06954	0.83243	2.82586	1.42416	0.974491	1.35947	1.22415	LOC110736052	NW_018743292.1	9265051	9265949	+	729	lncRNA	uncharacterized LOC110736052%2C transcript variant X1	-
110711026	46.5531	49.7808	55.1317	60.5803	51.4847	51.9402	67.7136	69.072	80.1341	LOC110711026	NW_018745195.1	376957	382803	-	1753	protein_coding	phosphatidylinositol/phosphatidylcholine transfer protein SFH2-like	CRAL_TRIO_N
110690737	0.902917	0.762999	0.195718	0.156134	0.30242	0.267121	0.166163	0.0833293	0.0750349	LOC110690737	NW_018744062.1	1724754	1728588	-	3498	protein_coding	BTB/POZ domain-containing protein At3g08570%2C transcript variant X2	BTB
110718733	1.59624	1.29966	1.38527	0.476043	1.14391	0.678697	0.747869	0.74042	0.549064	LOC110718733	NW_018742461.1	2880518	2887025	-	2677	protein_coding	probable receptor-like protein kinase At1g49730	Pkinase
110685648	0	0.170367	0	0.108461	0.845855	0.556682	1.78914	1.25034	0.375295	LOC110685648	NW_018743850.1	6263253	6264801	-	1119	protein_coding	ureide permease 2-like	-
110694102	0.0261203	0.0053605	0.0320841	0.0546028	0.0438353	0.0700627	0.123484	0.157365	0.0944675	LOC110694102	NW_018744239.1	1606220	1620537	+	8891	protein_coding	uncharacterized LOC110694102%2C transcript variant X2	-
110702759	22.1986	16.7074	23.6047	23.7989	23.3989	13.6155	7.77318	12.8347	12.3996	LOC110702759	NW_018744702.1	366208	372190	+	1994	protein_coding	probable solanesyl-diphosphate synthase 3%2C chloroplastic	-
110686099	8.62421	8.3662	3.90469	12.4983	10.2675	10.0992	13.3011	16.2922	18.0304	LOC110686099	NW_018743850.1	5974309	5979102	-	1578	protein_coding	probable 6-phosphogluconolactonase 2%2C transcript variant X2	-
110687980	27.5358	21.6053	7.66413	6.89307	14.0348	8.58894	3.58417	8.31521	5.44548	LOC110687980	NW_018743920.1	3585011	3589018	-	1928	protein_coding	uncharacterized protein At1g04910-like%2C transcript variant X2	-
110699008	20.7806	22.1898	32.6011	13.3978	22.5962	12.3372	11.4906	14.1579	15.7142	LOC110699008	NW_018744559.1	23095	27233	+	1540	protein_coding	uroporphyrinogen decarboxylase-like	-
110718580	10.0687	8.98826	9.49588	12.5034	11.0233	12.9951	14.1734	13.1071	14.022	LOC110718580	NW_018742461.1	1360718	1367752	-	1490	protein_coding	protein XAP5 CIRCADIAN TIMEKEEPER-like	-
110733125	5.93125	4.91009	5.10335	3.85593	4.56821	3.9069	2.86855	3.41655	3.20601	LOC110733125	NW_018743196.1	2165341	2169729	-	1621	protein_coding	protein root UVB sensitive 2%2C chloroplastic%2C transcript variant X1	-
110716302	2.55391	2.20131	1.42211	0.845307	0.489828	1.37007	0.710214	0.854797	0.769713	LOC110716302	NW_018745569.1	1116962	1126922	+	1364	protein_coding	uncharacterized LOC110716302	-
110724396	1.085	1.16071	1.53121	0.331772	0.885521	0.464409	0.545674	0.521545	0.286997	LOC110724396	NW_018742763.1	1062928	1067313	+	2012	lncRNA	uncharacterized LOC110724396	-
110735092	27.9744	24.2658	25.6244	25.1059	25.4842	21.6541	19.1532	18.6884	16.3183	LOC110735092	NW_018742238.1	289117	292480	+	1750	protein_coding	pyruvate dehydrogenase E1 component subunit alpha-3%2C chloroplastic-like	-
110714518	0.421657	0.199693	0.318726	0.211886	0.116642	0.0362504	0	0	0	LOC110714518	NW_018745454.1	400293	401836	+	1432	protein_coding	cyclin-U2-1-like	-
110730165	20.9012	41.6568	60.5628	100.829	46.5225	42.377	71.6613	143.893	121.898	LOC110730165	NW_018743021.1	983151	984458	-	1040	protein_coding	rho GTPase-activating protein gacK-like%2C transcript variant X1	-
110710531	3.40506	1.91077	0.914921	0.741464	0.850357	1.20907	0.715113	0.601002	0.360786	LOC110710531	NW_018745174.1	2092567	2095185	+	2619	protein_coding	putative receptor-like protein kinase At1g80870	Pkinase
110704831	5.2468	3.97168	2.60607	2.13518	5.39587	2.7237	0.837176	2.01521	1.32856	LOC110704831	NW_018744858.1	3390645	3393984	+	1620	protein_coding	uncharacterized GPI-anchored protein At4g28100-like	-
110732614	16.27	15.7352	19.0475	18.2342	18.8541	22.6954	25.2921	22.8307	26.4558	LOC110732614	NW_018743175.1	4458732	4464362	-	1887	protein_coding	nucleotide exchange factor SIL1-like	-
110726516	36.9864	38.1792	56.3903	74.9214	54.5182	54.2414	93.887	70.5182	71.0696	LOC110726516	NW_018742879.1	3274575	3281202	-	3363	protein_coding	ATPase 11%2C plasma membrane-type-like	E1-E2_ATPase
novel.660	0.587938	1.20659	1.65069	0	0.50341	0.187742	0	0	0.0949266	-	NW_018743292.1	1265997	1266549	-	553	-	-	-
110726383	1.48039	1.77222	1.59109	0.926783	1.14608	0.86173	0.557482	0.735489	0.697137	LOC110726383	NW_018742879.1	1125314	1129189	-	1506	pseudogene	-	-
110690923	6.819	6.99709	7.99301	5.09095	5.60508	6.79367	4.87617	3.71693	3.03869	LOC110690923	NW_018742329.1	5945571	5948146	-	1192	pseudogene	-	-
110729846	30.0766	25.7439	23.1192	27.5989	36.6156	30.9224	37.5815	45.9635	38.2566	LOC110729846	NW_018743014.1	494414	499253	+	2179	protein_coding	ankyrin repeat-containing protein At5g02620-like	-
110722760	8.73624	8.41062	12.181	4.75954	8.49107	3.43055	3.51755	5.46139	5.71834	LOC110722760	NW_018742684.1	2393960	2395606	+	1377	protein_coding	uncharacterized LOC110722760	-
110697294	0.909789	0.221104	0.147041	0.0312805	0.746189	0.107032	0	0.0300501	0	LOC110697294	NW_018744460.1	2980371	2983177	+	1940	protein_coding	probable ubiquitin-conjugating enzyme E2 25	UQ_con
110713546	16.0092	18.42	28.8172	43.9569	40.3301	21.7283	32.5265	44.3818	54.0766	LOC110713546	NW_018745448.1	6150967	6158868	+	2057	protein_coding	protein NRT1/ PTR FAMILY 2.12-like	-
110690877	6.61348	5.76165	4.04009	3.36111	3.56255	4.80508	3.33201	2.27055	2.9075	LOC110690877	NW_018744066.1	625962	636426	+	3954	protein_coding	cadmium/zinc-transporting ATPase HMA3-like%2C transcript variant X1	E1-E2_ATPase
110697184	2.53818	1.90266	1.97889	1.54888	1.56683	1.32494	1.12004	1.23996	1.15089	LOC110697184	NW_018744460.1	1791699	1795669	-	3056	protein_coding	protein NSP-INTERACTING KINASE 1-like	Pkinase_Tyr
110723783	2.22917	1.63742	3.33663	1.17772	1.24116	2.1238	1.11787	1.10081	1.07384	LOC110723783	NW_018742733.1	1973823	1984893	-	3813	protein_coding	uncharacterized LOC110723783	-
110711476	8.08795	7.65269	10.0246	9.64821	9.90597	9.08845	11.5514	15.2455	17.2221	LOC110711476	NW_018745281.1	3487342	3501060	+	3170	protein_coding	beta-galactosidase 9-like%2C transcript variant X1	-
110738590	14.092	7.24928	1.80018	4.07507	2.3424	6.42583	2.35129	0.801822	1.14672	LOC110738590	NW_018742244.1	752296	754365	-	1236	protein_coding	expansin-like A2	-
110707943	13.8331	12.1213	10.1797	11.7705	18.7568	13.3636	16.597	20.7003	23.0202	LOC110707943	NW_018745003.1	3499544	3502796	-	2253	protein_coding	embryo-specific protein ATS3A-like%2C transcript variant X1	-
110720351	3.09579	2.79922	3.48887	4.75221	3.79673	3.63123	4.60286	4.55246	4.79216	LOC110720351	NW_018742556.1	547338	558646	+	4546	protein_coding	DNA ligase 6-like%2C transcript variant X1	DNA_ligase_A_M
110690641	58.1034	80.7575	91.2065	109.394	92.9019	102.827	122.483	124.021	135.409	LOC110690641	NW_018744062.1	278318	283032	+	1044	protein_coding	proactivator polypeptide-like 1	-
110713821	1.20702	0.786	0.228093	0	0.500844	0.129712	0.0968248	0.14567	0.0524682	LOC110713821	NW_018745448.1	7878070	7880070	+	2001	protein_coding	anthocyanidin 3-O-glucoside 2'''-O-xylosyltransferase-like	UDPGT
110682075	17.6684	14.1318	11.3725	9.4252	14.5205	11.6842	8.74326	8.32817	7.2812	LOC110682075	NW_018743574.1	3301966	3305647	-	1204	protein_coding	very-long-chain (3R)-3-hydroxyacyl-CoA dehydratase PASTICCINO 2-like	-
110718613	0.214351	0.164962	0.0493671	0.280054	0.096355	0.314428	0.894128	0.65578	0.39367	LOC110718613	NW_018742461.1	1656837	1660540	-	3467	protein_coding	MDIS1-interacting receptor like kinase 2-like	Pkinase
110702620	11.6464	10.0869	12.3641	13.1331	11.3183	12.7685	14.4201	23.4929	25.7771	LOC110702620	NW_018744693.1	3757831	3777478	-	3350	protein_coding	probable alpha-mannosidase At5g13980	-
110682474	26.8383	23.4405	20.5581	19.7536	18.9548	20.1813	11.3374	13.0102	16.9385	LOC110682474	NW_018743574.1	7761843	7766030	+	1407	protein_coding	uncharacterized protein At3g49720-like	-
110696828	4.34202	2.72038	1.97438	1.90916	2.37723	2.40305	1.53836	0.628823	0.778569	LOC110696828	NW_018744369.1	255145	265600	-	2225	protein_coding	serine carboxypeptidase-like 51	Peptidase_S10
110699299	6.06359	6.5455	7.26927	8.99964	8.11171	7.61717	10.7581	10.9897	9.01862	LOC110699299	NW_018744582.1	2141507	2147961	+	1915	protein_coding	GDP-Man:Man(3)GlcNAc(2)-PP-Dol alpha-1%2C2-mannosyltransferase-like	Glycos_transf_1
110686250	0.879221	0.342208	0.0744803	0.118833	0	0.169421	0	0	0	LOC110686250	NW_018742292.1	1828842	1833513	+	1532	protein_coding	trans-resveratrol di-O-methyltransferase-like	-
110734059	1.02922	0.603484	0.198661	0.249729	0.158624	0.427248	0.0408877	0.147634	0.0166174	LOC110734059	NW_018743206.1	2499270	2502428	+	3159	protein_coding	uncharacterized LOC110734059	-
110716178	23.1947	25.0719	29.9416	29.7398	33.2267	31.3653	33.9337	49.69	55.8486	LOC110716178	NW_018745546.1	1175050	1200922	+	1612	protein_coding	probable feruloyl esterase A%2C transcript variant X2	Lipase_3
110714180	0	0	0	0.138548	0	0.829621	1.32703	1.19789	0.479401	LOC110714180	NW_018742418.1	7224744	7225258	-	438	protein_coding	probable serine/threonine-protein kinase PBL18	Pkinase_Tyr
110710959	0.574434	2.86298	1.61277	0.857727	0	0	0.114103	0.205997	0.0927463	LOC110710959	NW_018745190.1	191206	197662	-	566	protein_coding	protein MICRORCHIDIA 7-like	-
110708288	5.0712	3.50539	2.03291	2.21779	2.23828	2.39514	1.18012	1.22507	1.65469	LOC110708288	NW_018742418.1	840084	842456	+	2189	protein_coding	RING-H2 finger protein ATL46-like	-
110714364	7.41409	3.33149	1.51781	0.443181	2.78821	1.8143	0.875918	1.39889	0.766741	LOC110714364	NW_018745454.1	4544916	4546832	+	1917	protein_coding	transcription factor bHLH14-like	HLH
110718770	1.13035	0.572404	0.0901578	0.0575387	0.457524	0.14766	0.102058	0.0184251	0.0331823	LOC110718770	NW_018742204.1	12471625	12478373	+	3164	protein_coding	probable leucine-rich repeat receptor-like protein kinase At1g68400	Pkinase
110710750	2.7447	2.77272	4.46902	1.36213	2.32094	2.56818	1.42004	1.46878	1.82756	LOC110710750	NW_018745177.1	1919103	1921915	-	2183	protein_coding	transcription factor AS1-like%2C transcript variant X2	-
110737041	0.11312	0.0232149	0	0.177353	0.216959	0.505705	0.566234	0.539526	0.332405	LOC110737041	NW_018743292.1	11503486	11506296	-	2053	protein_coding	cysteine-rich receptor-like protein kinase 42	Pkinase_Tyr
110699514	19.6557	22.2343	24.5609	30.7348	27.0709	28.0148	31.2553	34.0203	30.575	LOC110699514	NW_018744589.1	225076	231490	+	1777	protein_coding	dihydropyrimidine dehydrogenase (NADP(+))%2C chloroplastic-like	DHO_dh
110684395	2.75978	2.18053	3.1187	3.64177	3.47362	4.28733	4.41292	4.67624	5.24008	LOC110684395	NW_018742271.1	228268	242888	-	1683	protein_coding	WD repeat-containing protein 25-like	-
110709070	5.82623	7.11396	13.2335	16.6701	14.4753	11.3861	16.9262	21.0393	20.5637	LOC110709070	NW_018745026.1	739042	740468	-	1427	protein_coding	BRI1 kinase inhibitor 1-like	-
110727536	11.4531	11.4858	12.8278	9.79993	11.7579	5.99712	4.21188	6.48149	7.98828	LOC110727536	NW_018742907.1	656626	661790	-	1610	protein_coding	4%2C5:9%2C10-diseco-3-hydroxy-5%2C9%2C17-trioxoandrosta-1(10)%2C2-diene-4-oate hydrolase-like	Abhydrolase_1
110699163	1.46193	1.26515	0.540879	0.391214	0.316707	0.629935	0.293889	0.243181	0.398137	LOC110699163	NW_018744582.1	270496	276178	-	2637	protein_coding	uncharacterized LOC110699163	-
110690733	7.95467	5.46791	3.63458	3.26349	4.6372	3.55042	2.84974	2.68495	2.35979	LOC110690733	NW_018744062.1	1680623	1685491	-	3626	protein_coding	probable inactive receptor kinase At5g58300%2C transcript variant X1	-
110732316	1.45933	1.26509	0.618114	0.525973	0.844507	0.646773	0.279879	0.378963	0.284368	LOC110732316	NW_018743175.1	805437	807282	+	1846	protein_coding	protein BRANCHLESS TRICHOME-like	-
110719374	2.86362	1.91442	1.75872	1.72897	1.56031	1.2123	0.512796	1.0347	0.980745	LOC110719374	NW_018742484.1	2435367	2444411	-	2141	pseudogene	-	-
110715278	38.5238	36.3214	35.1261	24.1547	31.4776	28.941	14.8159	18.8989	26.7962	LOC110715278	NW_018745521.1	261166	265139	-	1530	protein_coding	very-long-chain enoyl-CoA reductase-like	-
110714912	83.273	65.3852	59.171	51.6104	56.4991	45.3352	32.5371	42.085	47.2949	LOC110714912	NW_018745461.1	707451	711252	-	2100	protein_coding	serine hydroxymethyltransferase 4-like	SHMT
110730200	2.24692	1.84449	1.37997	1.00651	1.0389	1.11211	0.75874	0.684901	0.725562	LOC110730200	NW_018742205.1	4937110	4942204	+	1447	protein_coding	putative HVA22-like protein g	TB2_DP1_HVA22
110738862	7.22861	8.03777	7.03866	10.2686	8.25547	14.072	10.3799	10.9864	11.1406	LOC110738862	NW_018743397.1	280648	283896	+	1767	protein_coding	RNA demethylase ALKBH5-like	-
110722040	9.29435	5.86898	0.454235	1.5783	1.77316	1.81852	0.719865	0.711696	0.0557265	LOC110722040	NW_018742204.1	20001266	20003149	+	1884	protein_coding	berberine bridge enzyme-like 4	FAD_binding_4
110713512	26.2861	21.9705	21.2541	16.4853	20.9561	15.053	13.6585	17.0764	15.7091	LOC110713512	NW_018745419.1	1382815	1390483	-	4421	protein_coding	ABC transporter B family member 1	ABC_membrane
110689788	6.19942	4.8059	6.73164	4.26567	4.61258	3.90958	3.13453	3.87835	3.42641	LOC110689788	NW_018742329.1	501670	505548	-	2390	protein_coding	uncharacterized LOC110689788%2C transcript variant X2	-
110702529	2.51455	3.35265	3.69854	2.46922	2.68786	1.57522	0.957597	1.76902	1.70154	LOC110702529	NW_018744693.1	1902096	1906747	+	2900	protein_coding	pto-interacting protein 1-like	Pkinase_Tyr
110734559	10.961	11.669	13.4636	16.6479	11.88	8.77937	8.19184	6.59211	5.16169	LOC110734559	NW_018743212.1	6346723	6349674	+	1017	protein_coding	60S ribosomal protein L6-like	-
110732183	9.19967	11.9266	15.8202	20.2867	17.3218	17.7048	18.9067	25.1213	26.3233	LOC110732183	NW_018743159.1	127307	131942	-	1035	protein_coding	uncharacterized LOC110732183%2C transcript variant X2	-
110685998	0.530273	0.420458	0.118426	0	0.0288932	0.134693	0.0335143	0	0	LOC110685998	NW_018743850.1	3785934	3788551	-	1927	protein_coding	F-box protein At1g10780-like	-
110698785	3.16579	2.1338	0.705286	1.07459	1.26497	1.05798	0.733643	0.27269	0.175391	LOC110698785	NW_018744537.1	4784336	4793563	-	2993	protein_coding	homeobox-leucine zipper protein GLABRA 2-like%2C transcript variant X1	START
110725307	3.32871	3.6426	3.62687	4.42128	4.28184	4.5978	4.58226	6.07956	5.79938	LOC110725307	NW_018742810.1	2027155	2035277	+	4200	pseudogene	-	-
110702015	4.21098	3.54319	4.44829	2.5308	3.48298	2.44728	1.99075	1.6913	2.37962	LOC110702015	NW_018744662.1	2401614	2405339	-	1103	protein_coding	ATP-dependent Clp protease adapter protein CLPS1%2C chloroplastic-like	-
110703415	1.69928	1.13185	0.292949	0.3895	0.929144	0.566418	0.20726	0.0374179	0.134774	LOC110703415	NW_018744718.1	3097075	3100088	+	1558	protein_coding	quinone-oxidoreductase homolog%2C chloroplastic-like	ADH_N
110724830	72.5771	54.4936	22.4603	60.9054	73.5371	113.535	336.408	145.707	83.3022	LOC110724830	NW_018742770.1	4170188	4173286	-	823	protein_coding	protein PLANT CADMIUM RESISTANCE 2-like	-
110736296	0.677354	0.330973	0.118858	0	0.0386647	0.144196	0	0	0	LOC110736296	NW_018743292.1	2057487	2060308	+	1440	protein_coding	hydroxyproline O-arabinosyltransferase 3-like%2C transcript variant X1	-
110700973	0.613044	0.333029	0.17718	0.0942301	0.216138	0.322426	0	0	0	LOC110700973	NW_018744633.1	2743530	2746007	+	1288	protein_coding	hydroxyproline O-arabinosyltransferase 3-like	-
110687441	2.5243	1.76135	1.20925	0.59365	1.18011	1.66452	0.596683	0.728714	0.228236	LOC110687441	NW_018743919.1	3793386	3797146	-	1840	protein_coding	rho GDP-dissociation inhibitor 1-like	-
110712703	7.21921	4.41197	1.89086	1.52577	2.35435	2.90699	1.54997	0.333127	0.239974	LOC110712703	NW_018745324.1	3349709	3351377	-	875	protein_coding	probable transmembrane ascorbate ferrireductase 3	Cytochrom_B561
110717180	73.5743	39.581	4.46988	127.592	200.858	240.807	410.63	229.202	106.709	LOC110717180	NW_018745666.1	308493	310272	+	1404	protein_coding	glucan endo-1%2C3-beta-glucosidase-like	Glyco_hydro_17
110730752	2.62908	2.59783	0.239211	0	0.233447	0.761791	0	0.122216	0	LOC110730752	NW_018743050.1	189514	189990	-	477	protein_coding	F-box protein SNE-like	-
110723925	2.23978	1.45093	0.84758	0.280808	0.745797	0.910268	0.503319	0.610516	0.575316	LOC110723925	NW_018742733.1	3882053	3887209	+	4106	pseudogene	-	-
110723054	26.4842	27.2441	23.54	33.1242	28.9553	29.2276	40.2482	36.4984	35.7985	LOC110723054	NW_018742720.1	595024	598971	-	698	protein_coding	enhancer of rudimentary homolog	-
110700616	47.7098	44.2237	54.759	22.5234	42.7121	16.874	11.5271	14.8844	32.142	LOC110700616	NW_018744626.1	4589244	4592787	-	846	protein_coding	photosynthetic NDH subunit of subcomplex B 4%2C chloroplastic-like	-
110724207	7.39499	5.59489	5.74062	4.49792	5.90201	4.52471	3.32939	3.51231	4.43431	LOC110724207	NW_018742204.1	22852135	22863272	+	4830	protein_coding	kinesin-like protein KIN-14E	Kinesin
110734126	0.687901	0.338816	0.067597	0	0	0.276774	0	0	0	LOC110734126	NW_018743212.1	2261858	2263805	-	1688	protein_coding	1-aminocyclopropane-1-carboxylate oxidase homolog 9-like%2C transcript variant X2	2OG-FeII_Oxy
110714010	29.1199	42.3522	42.0336	51.1373	34.9066	46.6953	77.0057	67.8771	54.0888	LOC110714010	NW_018745454.1	2822195	2825316	+	1284	protein_coding	heavy metal-associated isoprenylated plant protein 39-like	HMA
110684438	0.796728	0.397721	0.185148	0.168802	0	0.0721983	0.0598814	0	0.0486735	LOC110684438	NW_018742271.1	335762	343310	+	2157	protein_coding	probable sesquiterpene synthase	-
110695575	2.83708	1.16447	0.099567	1.05906	0	0.81535	0	0	0	LOC110695575	NW_018742356.1	22866	23548	+	573	protein_coding	uncharacterized LOC110695575	-
110696380	5.23643	4.71049	3.88064	4.19612	2.61542	2.67259	1.94159	2.91376	2.7421	LOC110696380	NW_018744362.1	400779	404886	+	2661	protein_coding	ERC protein 2-like	-
110736772	1.17164	0.901679	0.668175	0.273352	0.551756	0.327364	0.232728	0.05252	0	LOC110736772	NW_018743292.1	7422282	7424117	+	1110	protein_coding	uncharacterized LOC110736772	-
110736947	28.8521	24.2912	27.9159	22.8647	16.8676	19.744	18.6775	19.472	20.0462	LOC110736947	NW_018743292.1	9885531	9891272	-	1964	protein_coding	glutathione synthetase%2C chloroplastic	-
110715320	3.20582	2.94529	0.915761	1.07147	0.75964	0.999883	0.777474	0.467874	0.505564	LOC110715320	NW_018745521.1	243165	244410	+	1246	protein_coding	uncharacterized LOC110715320	-
110720627	1.98108	0.768713	0.286282	0.282758	0.399119	0.409331	0.162034	0.229845	0.112891	LOC110720627	NW_018742564.1	360279	371677	+	2790	protein_coding	probable receptor-like serine/threonine-protein kinase At5g57670	Pkinase
110729812	4.52942	4.77447	7.63726	4.89562	4.29425	3.63558	2.74818	2.89419	2.14073	LOC110729812	NW_018743014.1	627245	628372	-	1128	protein_coding	uncharacterized LOC110729812	-
110715197	0.552003	0.337155	0.0161437	0.0515146	0.0787736	0.0587556	0	0	0.0148541	LOC110715197	NW_018745482.1	67070	70603	+	3534	protein_coding	FT-interacting protein 1-like	C2
110715062	0.973945	0.344614	0.495027	0.131636	0.0402582	0.300278	0.0933943	0.0421527	0	LOC110715062	NW_018745470.1	1376522	1379416	-	1383	protein_coding	transcription factor bHLH30-like	HLH
110740285	1.61275	1.06647	1.98097	0.468242	1.07402	1.00136	0.448487	0.224912	0.607574	LOC110740285	NW_018743555.1	372206	373723	+	1296	protein_coding	uncharacterized LOC110740285%2C transcript variant X1	-
110729840	9.59419	9.20654	10.4286	12.6366	11.0161	13.5034	15.1131	13.6424	12.8468	LOC110729840	NW_018743014.1	414323	423290	+	2987	protein_coding	VHS domain-containing protein At3g16270-like	-
110713391	0.548048	0.298755	0.126221	0.134257	0.12318	0.344539	0.0238135	0.021496	0.0387127	LOC110713391	NW_018742418.1	9486394	9494768	-	2712	protein_coding	phosphoenolpyruvate carboxykinase (ATP)-like	-
110700511	7.16841	8.9133	11.0064	14.1587	10.2104	9.04842	12.4884	20.5615	18.4433	LOC110700511	NW_018744626.1	3310299	3314326	-	2203	protein_coding	protein NUCLEAR FUSION DEFECTIVE 4-like	-
110695443	0.748931	0.466584	0.147845	0.227151	0.11222	0.0896814	0.0929775	0.0671433	0.015115	LOC110695443	NW_018744298.1	923793	927265	-	3473	protein_coding	protein QUIRKY-like	C2
110698517	8.48822	8.56618	7.98313	6.36854	8.66388	5.60434	5.41431	5.48514	5.98398	LOC110698517	NW_018744537.1	1089215	1092036	+	1658	protein_coding	plastid division protein PDV2-like	-
110718473	8.14254	5.86641	4.34114	3.66685	5.21259	3.94993	2.60159	3.23994	3.32863	LOC110718473	NW_018742204.1	11552339	11555125	-	2681	protein_coding	receptor protein kinase-like protein ZAR1	Pkinase
110727003	1.46311	1.06457	0.22873	0.451829	0.318884	0.445967	0.110966	0.133556	0	LOC110727003	NW_018742899.1	17302	23671	-	1746	protein_coding	transcription factor BHLH089-like	HLH
110737857	6.80352	6.68585	6.71766	7.96587	7.46544	8.97834	9.78738	9.95157	9.22718	LOC110737857	NW_018743331.1	7135879	7149157	-	1775	protein_coding	endoplasmic reticulum oxidoreductin-1-like%2C transcript variant X2	-
110723235	1.08017	0.26601	0.212286	0.169351	0	0.869201	0	0	0	LOC110723235	NW_018742726.1	2309452	2311377	+	1075	protein_coding	putative germin-like protein 2-1	-
110708701	1.94522	0.896174	0.243811	0.1556	0.71381	0.798624	0.0551984	0	0.134601	LOC110708701	NW_018745024.1	11494078	11497784	-	1170	protein_coding	bidirectional sugar transporter SWEET17-like	-
110733030	9.46453	7.0164	2.30461	2.72371	3.49856	5.54521	1.7392	1.56994	0.282735	LOC110733030	NW_018743196.1	1207425	1208988	+	1114	protein_coding	uncharacterized LOC110733030	-
110698968	0.248191	0.0909545	0.174204	0	0.0425016	0.0792528	0	0	0	LOC110698968	NW_018744537.1	2917695	2921371	-	2620	protein_coding	disease resistance protein RPM1-like	NB-ARC
110696663	1.68843	0.535508	0.0377078	0.160434	0.367992	0.308787	0	0	0.0346956	LOC110696663	NW_018744367.1	9975033	9976545	-	1513	protein_coding	dirigent protein 9-like	-
110707154	0.664887	0.0974646	0.116671	1.11689	0.455437	4.03395	11.6221	2.62278	0.429402	LOC110707154	NW_018744996.1	1154837	1155325	-	489	protein_coding	uncharacterized LOC110707154	-
110728201	2.47282	1.98684	0.515788	0.304792	0.866897	0.469307	0.486556	0.322084	0.131829	LOC110728201	NW_018742914.1	8699640	8702072	-	1991	protein_coding	LOB domain-containing protein 40-like	-
110733366	1.3567	1.17376	1.69914	0.417073	0.924764	0.148656	0.221932	0.500835	0.631376	LOC110733366	NW_018743199.1	1206701	1210241	-	1746	protein_coding	UDP-glycosyltransferase 76B1-like	UDPGT
110713319	19.2727	14.5012	7.38528	24.6819	18.334	27.8738	33.7939	38.6444	25.3747	LOC110713319	NW_018745410.1	2952112	2973831	-	2557	protein_coding	D-3-phosphoglycerate dehydrogenase 1%2C chloroplastic-like	2-Hacid_dh_C
110688186	33.2513	34.4959	41.6151	29.2817	35.0885	22.6487	25.8474	23.5949	24.7972	LOC110688186	NW_018743920.1	6315679	6318363	-	887	protein_coding	protein BOLA4%2C chloroplastic/mitochondrial-like	-
110729671	47.9072	47.9436	45.7578	61.6638	45.3175	65.5829	57.6685	98.6148	94.6415	LOC110729671	NW_018742987.1	1650752	1653627	+	1177	protein_coding	remorin-like	-
110737051	4.6491	4.05044	2.58592	2.40674	0.893779	2.45092	1.89051	1.48633	1.04097	LOC110737051	NW_018743292.1	11704447	11707325	-	1059	protein_coding	guanine deaminase-like%2C transcript variant X1	-
110725144	18.913	13.1523	4.92148	4.31686	14.4542	8.04338	3.03636	3.81339	5.30095	LOC110725144	NW_018742810.1	257246	262127	+	2446	protein_coding	O-acyltransferase WSD1-like	-
110712361	3.4372	2.89825	3.06553	2.10872	2.75878	1.92076	1.87014	1.8382	2.12815	LOC110712361	NW_018745323.1	623989	630134	-	3108	protein_coding	receptor protein kinase-like protein ZAR1	Pkinase
novel.248	11.4234	13.4311	25.5296	11.3491	9.12896	10.3289	3.30908	8.36373	6.4105	-	NW_018742556.1	2245035	2246325	+	1171	-	-	-
110725421	6.44233	8.13884	8.25359	10.0461	8.55294	9.25178	11.6065	11.9985	11.7046	LOC110725421	NW_018742815.1	2724792	2726132	+	1341	protein_coding	F-box/LRR-repeat protein 2-like	-
110700523	19.5896	26.5722	33.3192	45.053	31.7925	32.291	42.1945	45.863	49.8153	LOC110700523	NW_018744626.1	3415392	3420016	+	2077	protein_coding	calcium-dependent protein kinase 10-like	Pkinase
110721083	0.729323	0.374186	0.116128	0.123521	0.178089	0.045284	0.0375587	0.0339036	0.0763222	LOC110721083	NW_018742589.1	358361	365022	+	3439	protein_coding	probable receptor-like serine/threonine-protein kinase At5g57670	Pkinase_Tyr
110720967	1.00301	2.05841	1.56371	1.96568	2.58964	2.2851	4.07661	2.85675	4.6652	LOC110720967	NW_018742577.1	2755632	2758331	-	1204	protein_coding	tropinone reductase homolog At5g06060-like	adh_short
110688802	2.07419	1.29222	0.0909918	0	0.443996	0	0	0	0	LOC110688802	NW_018742204.1	22419961	22420587	+	627	protein_coding	PE-PGRS family protein PE_PGRS33-like	-
110709746	37.1421	30.1222	7.89066	47.001	37.9893	62.5712	137.609	113.907	42.902	LOC110709746	NW_018745080.1	2113789	2115788	-	1193	protein_coding	basic endochitinase-like	-
110698587	17.8122	15.7903	25.5487	6.99635	17.568	6.42583	1.25402	5.73067	8.4093	LOC110698587	NW_018742381.1	2424473	2425774	-	824	protein_coding	uncharacterized LOC110698587	-
110732191	0.97721	0.881189	0.927525	1.62495	1.04716	1.1418	2.07931	1.43095	1.79053	LOC110732191	NW_018743174.1	15014	19510	+	3137	protein_coding	probable protein phosphatase 2C 38%2C transcript variant X1	PP2C
110708261	2.25074	1.67965	0.670213	0.311886	0.490548	1.02906	0.142251	0.385223	0.423964	LOC110708261	NW_018745024.1	1653132	1658841	-	1362	protein_coding	expansin-A13-like	-
110686225	1.64381	1.96132	1.87825	1.94789	1.55804	1.40992	1.08966	0.599765	0.864105	LOC110686225	NW_018743850.1	7750920	7753349	+	2430	protein_coding	lysM domain receptor-like kinase 4	Pkinase
110737983	8.19655	8.45658	8.96765	11.9671	10.1744	10.0367	11.4903	11.7775	12.4022	LOC110737983	NW_018743348.1	13383	34421	-	2074	protein_coding	uncharacterized WD repeat-containing protein C2A9.03-like%2C transcript variant X4	-
110681981	1.17633	2.99934	3.8093	3.30666	2.47834	5.73686	15.7614	6.62163	5.84166	LOC110681981	NW_018743574.1	2208169	2209471	+	1303	protein_coding	uncharacterized LOC110681981	-
110705694	12.6449	10.855	8.86571	10.6539	11.7893	15.7025	31.2568	16.2513	19.2106	LOC110705694	NW_018744878.1	4942660	4947676	+	1686	protein_coding	cycloartenol-C-24-methyltransferase-like%2C transcript variant X1	Methyltransf_11
110739545	1.83989	1.9299	2.25998	3.6325	2.45058	2.65036	3.18363	4.41334	4.34373	LOC110739545	NW_018743503.1	3546579	3557962	-	1136	protein_coding	bifunctional riboflavin kinase/FMN phosphatase-like	-
110686661	43.8482	48.6859	43.9553	43.01	38.0234	42.3775	30.3916	34.7106	27.3393	LOC110686661	NW_018743893.1	635217	643360	-	697	protein_coding	protein DELETION OF SUV3 SUPPRESSOR 1(I)-like	-
110711042	13.345	13.9712	16.7243	17.8707	19.2911	15.8221	18.9607	26.1044	25.9766	LOC110711042	NW_018745195.1	169746	179444	-	2231	protein_coding	uridine kinase-like protein 3%2C transcript variant X1	-
110713849	10.8127	12.8955	13.4485	12.7232	15.782	13.8175	16.3583	21.6118	28.038	LOC110713849	NW_018745448.1	7857237	7863851	-	3415	protein_coding	microtubule-associated protein futsch-like%2C transcript variant X1	-
110714270	16.269	14.5288	14.6296	16.8305	15.8412	16.352	20.4594	20.5591	23.2507	LOC110714270	NW_018745454.1	2974976	2979875	+	1673	protein_coding	protein ABIL1-like	-
110739820	0.0200809	0.0206054	0	0.104945	0.0481428	0.38153	0.698034	0.277245	0.0907815	LOC110739820	NW_018743510.1	4125044	4128548	-	2313	protein_coding	uncharacterized LOC110739820	-
110731974	5.87219	8.31915	7.21292	7.12767	3.45144	4.53053	1.10622	2.90059	3.68231	LOC110731974	NW_018742205.1	7944098	7945323	+	1226	protein_coding	uncharacterized LOC110731974	-
110688142	211.781	193.173	227.803	72.3625	205.026	105.599	52.0775	106.132	131.205	LOC110688142	NW_018743920.1	5801780	5804060	+	847	protein_coding	photosystem I subunit O-like	-
110727238	8.02636	8.57117	8.04382	10.5476	8.57719	7.64925	10.2951	14.0179	14.9256	LOC110727238	NW_018742205.1	477824	482238	+	2986	protein_coding	autophagy-related protein 13a-like	-
110732631	0.977242	0.49562	0.165568	0.190785	0.201973	0.489604	0.124947	0.0845908	0.088866	LOC110732631	NW_018743175.1	4590772	4603180	-	4135	pseudogene	-	-
110688247	1.23389	0.813931	0.396945	0.191917	0.528246	0.591012	0.204245	0.147494	0.0996099	LOC110688247	NW_018743920.1	6913708	6915388	+	1581	protein_coding	uncharacterized LOC110688247	-
110683816	0.327363	0.316154	0.0473067	0	0.0692502	0	0	0	0	LOC110683816	NW_018743691.1	4028351	4032252	+	2412	protein_coding	polyvinylalcohol dehydrogenase-like	-
110690961	14.6805	15.1316	14.349	17.5013	17.8349	16.0943	24.078	18.5914	21.7687	LOC110690961	NW_018744066.1	1843574	1855882	+	2819	protein_coding	dolichyl-diphosphooligosaccharide--protein glycosyltransferase subunit STT3A	-
110720931	0.344249	0.380412	0.0975802	0.0345976	0.190458	0.177573	0	0	0	LOC110720931	NW_018742577.1	2043642	2049244	+	1754	protein_coding	WRKY transcription factor 42-like	WRKY
110726312	3.84304	4.72786	4.77124	2.37554	3.98755	3.16359	2.41321	2.61922	2.989	LOC110726312	NW_018742879.1	66058	74718	+	2248	protein_coding	rab9 effector protein with kelch motifs-like%2C transcript variant X3	Kelch_2
110694506	8.46233	10.8051	10.9589	8.65487	6.51785	7.74593	5.80334	6.68038	6.10199	LOC110694506	NW_018744239.1	11618758	11632770	+	1213	lncRNA	uncharacterized LOC110694506%2C transcript variant X3	-
110708271	1.13113	0.68915	0.086837	0.323279	0.169489	0.395058	0	0.0443662	0	LOC110708271	NW_018745024.1	1952883	1956178	-	1314	protein_coding	probable serine/threonine-protein kinase PBL3	Pkinase_Tyr
110713025	4.1165	2.31639	0.996777	0.809636	2.79447	1.94582	1.02576	0.425932	0.433562	LOC110713025	NW_018745403.1	1527036	1532179	-	3148	protein_coding	TORTIFOLIA1-like protein 4	-
110691865	0.297298	0.187731	0.140453	0	0.082241	0.0511183	0	0	0	LOC110691865	NW_018744092.1	3095909	3100049	+	2031	protein_coding	protein NRT1/ PTR FAMILY 2.7-like%2C transcript variant X1	-
110735373	145.421	158.526	165.157	187.001	164.522	164.643	193.954	221.992	227.269	LOC110735373	NW_018742238.1	1715396	1718348	+	932	protein_coding	actin-depolymerizing factor 4	Cofilin_ADF
110698768	154.958	258.142	324.23	376.576	266.488	389.718	860.379	449.645	443.987	LOC110698768	NW_018744537.1	4617775	4622476	+	2073	protein_coding	sulfite exporter TauE/SafE family protein 3-like	-
110719203	0.730372	0.187362	0.0560706	0.0298202	0.0820793	0.0765267	0	0	0	LOC110719203	NW_018742484.1	5619515	5623239	+	2035	protein_coding	cucumisin-like	Peptidase_S8
110736195	0.543877	0.468789	0.160333	0.0852705	0.104313	0.218827	0.0302492	0.0546109	0	LOC110736195	NW_018743292.1	1053873	1058602	-	2135	protein_coding	zinc finger protein WIP2-like	-
110733050	2.95869	2.97284	2.92399	3.88167	3.4213	3.69857	3.75468	4.38522	4.199	LOC110733050	NW_018743196.1	1354500	1367531	+	7551	protein_coding	SAC3 family protein B-like%2C transcript variant X1	SAC3_GANP
110694034	45.3383	54.0233	62.5503	28.4373	48.736	22.031	13.0763	26.9064	32.3971	LOC110694034	NW_018744202.1	176847	182674	-	1131	protein_coding	uncharacterized LOC110694034	-
110720947	93.7266	97.9966	89.6335	112.523	90.4005	93.774	115.121	161.17	161.184	LOC110720947	NW_018742577.1	2362802	2365947	-	837	protein_coding	autophagy-related protein 8C	-
110728571	1.31377	3.94882	5.86942	4.22283	8.93343	5.30151	17.5237	8.15722	11.3924	LOC110728571	NW_018742951.1	5944237	5949647	-	3995	protein_coding	potassium channel KAT1-like	Ion_trans
110707283	36.8484	25.767	41.7345	18.444	32.0751	13.7127	2.08014	9.07349	15.7619	LOC110707283	NW_018744996.1	2068305	2075117	-	4626	protein_coding	magnesium-chelatase subunit ChlH%2C chloroplastic	-
110694505	7.02803	7.82582	9.72197	10.4568	11.2683	9.4901	11.2518	14.9708	19.1185	LOC110694505	NW_018744239.1	11562880	11579234	-	2095	protein_coding	amino acid transporter AVT1C-like	Aa_trans
110711875	5.63497	3.18868	1.37413	1.43455	1.66386	2.03753	0.777751	0.858076	1.31119	LOC110711875	NW_018745286.1	5489517	5497903	+	2242	protein_coding	mitogen-activated protein kinase 13-like	Pkinase
110707359	0.606208	0.59242	1.17011	0.188577	0.380639	0.258101	0.240828	0.144928	0.130502	LOC110707359	NW_018744996.1	3186046	3189619	-	1609	protein_coding	probable inactive purple acid phosphatase 16	Metallophos
110730896	6.20355	5.33185	6.5779	4.0179	3.49571	4.20737	3.46502	2.66197	3.53558	LOC110730896	NW_018743050.1	1972662	1974946	-	876	lncRNA	uncharacterized LOC110730896	-
110700001	0.392142	0.33532	0.160559	0.398489	0.600645	0.511314	1.45401	1.31251	0.590931	LOC110700001	NW_018742390.1	1989237	2012296	+	2132	protein_coding	GDSL esterase/lipase At5g03610-like	Lipase_GDSL
110695764	3.28726	3.88901	4.60785	4.62332	7.81149	5.18674	6.56038	5.75205	7.25568	LOC110695764	NW_018744304.1	6707758	6718635	-	2402	protein_coding	transcription initiation factor TFIID subunit 12-like	-
110689314	8.37773	8.16309	8.06379	10.4628	10.0637	8.04526	10.5475	11.7743	11.4776	LOC110689314	NW_018743955.1	6858968	6883468	-	2639	protein_coding	polycomb group protein EMBRYONIC FLOWER 2-like%2C transcript variant X2	-
110702487	2.93501	3.11697	2.91184	3.88829	3.23533	4.36985	4.49478	4.19904	4.10584	LOC110702487	NW_018744693.1	1224355	1242629	-	4526	protein_coding	uncharacterized LOC110702487%2C transcript variant X3	-
110703194	18.0977	19.0641	34.1857	65.3745	37.8871	27.0101	36.3821	71.2108	54.0002	LOC110703194	NW_018744718.1	214726	216943	+	1255	protein_coding	stress enhanced protein 2%2C chloroplastic-like	-
110686080	4.51486	6.41619	5.39846	6.39468	7.66309	8.01544	10.6387	10.9574	7.51855	LOC110686080	NW_018743850.1	5608434	5611960	+	2325	protein_coding	ACT domain-containing protein ACR4-like	ACT
110719296	4.95868	5.58677	5.64703	7.32507	6.25771	7.33822	8.07277	7.16204	7.80094	LOC110719296	NW_018742484.1	136971	157560	-	3728	protein_coding	importin-11-like%2C transcript variant X2	-
110734987	9.8613	10.4198	10.4468	13.0277	12.3043	10.8574	17.0758	14.4017	14.2112	LOC110734987	NW_018743252.1	667465	669785	+	1267	protein_coding	multiple organellar RNA editing factor 3%2C mitochondrial	-
110710176	16.7469	11.4679	2.77073	2.32198	10.7339	5.95883	3.61166	2.01616	2.20175	LOC110710176	NW_018745170.1	381777	386241	-	1359	protein_coding	thermospermine synthase ACAULIS5-like	-
110723052	11.1317	7.48154	7.62903	5.29222	7.73294	4.96303	4.46401	4.82044	5.39187	LOC110723052	NW_018742720.1	583205	586665	+	1548	protein_coding	inositol polyphosphate multikinase beta-like%2C transcript variant X2	-
110736845	473.393	538.479	494.514	589.836	554.695	639.82	648.157	674.6	645.118	LOC110736845	NW_018743292.1	8304583	8306690	+	885	protein_coding	translationally-controlled tumor protein homolog	-
110702059	0.529312	0.373406	0.121906	0.0432223	0.158624	0.0369734	0	0	0	LOC110702059	NW_018744662.1	2839466	2844204	+	1404	protein_coding	trans-resveratrol di-O-methyltransferase-like	-
110700609	145.56	127.719	186.006	41.0243	165.207	53.3201	11.8522	43.5591	75.1043	LOC110700609	NW_018744626.1	4478889	4480816	-	1068	protein_coding	chlorophyll a-b binding protein 4%2C chloroplastic-like	-
110711725	11.1911	11.1545	8.26744	2.26824	12.3265	4.74628	5.16211	4.42509	7.03346	LOC110711725	NW_018745281.1	941797	946282	-	1739	protein_coding	7-deoxyloganetin glucosyltransferase-like	UDPGT
110701113	0.156783	0.160878	0.168508	0.0128026	0.117462	0.0219032	0.0136249	0.0368969	0.0221495	LOC110701113	NW_018744633.1	4046343	4055599	+	4740	pseudogene	-	-
110695179	4.28283	2.75945	0.978731	1.19286	1.03474	1.41001	0.761691	0.7084	0.900547	LOC110695179	NW_018744290.1	1539135	1543846	-	2798	protein_coding	UDP-glucuronate:xylan alpha-glucuronosyltransferase 1-like	Glyco_transf_8
110713964	6.45999	6.24857	6.68355	7.26032	7.21638	6.0295	9.88371	8.48593	10.5198	LOC110713964	NW_018745454.1	1206666	1210859	+	2006	protein_coding	cytochrome P450 704C1-like%2C transcript variant X1	p450
110682516	33.4692	36.1986	36.1263	39.7387	41.6615	37.0918	43.7438	57.7424	62.7117	LOC110682516	NW_018743574.1	8229973	8233953	+	1156	protein_coding	soluble inorganic pyrophosphatase-like%2C transcript variant X1	Pyrophosphatase
110719867	40.5143	73.876	65.2584	95.3908	63.6859	60.632	76.6216	160.267	285.064	LOC110719867	NW_018742493.1	449496	450364	+	869	protein_coding	cell wall / vacuolar inhibitor of fructosidase 1-like	-
110685606	1.02476	0.368032	0.0629364	0	0.12284	0	0	0.0321551	0	LOC110685606	NW_018743850.1	852490	854302	+	1813	protein_coding	uncharacterized LOC110685606	-
110731573	6.91891	6.83741	5.26336	4.28872	3.72281	5.90942	2.18645	3.57727	3.97651	LOC110731573	NW_018743074.1	701894	705751	-	2363	protein_coding	probable serine/threonine-protein kinase At1g01540	Pkinase_Tyr
110717697	4.93045	4.57055	5.95294	5.63653	4.90281	6.44969	9.66006	8.01674	7.66203	LOC110717697	NW_018745684.1	5080461	5086388	-	1658	protein_coding	protein FAR1-RELATED SEQUENCE 5-like	FAR1
110689661	4.20244	3.98182	3.4968	4.27291	5.40318	6.07928	7.44544	5.97647	5.55395	LOC110689661	NW_018743977.1	499580	503727	-	2741	protein_coding	uncharacterized LOC110689661%2C transcript variant X2	-
110700171	0.912965	0.702607	0.42053	0.447303	0.205198	0.127544	0	0.0716181	0	LOC110700171	NW_018744620.1	1794158	1794971	-	814	protein_coding	glutaredoxin-C9-like	-
110703380	49.5197	58.9578	76.1111	41.9504	55.1861	29.189	10.7518	26.8026	33.9159	LOC110703380	NW_018744718.1	2707400	2712889	+	907	protein_coding	protein CURVATURE THYLAKOID 1C%2C chloroplastic-like	-
110726102	1.86507	1.54486	0.910843	0.528454	2.04715	0.979445	0.374933	0.22563	0.660307	LOC110726102	NW_018742861.1	376077	378676	-	2067	protein_coding	peptidyl-prolyl cis-trans isomerase CYP26-2%2C chloroplastic-like	Pro_isomerase
110720265	3.34691	3.97766	3.01888	4.38586	3.59285	4.83486	5.00098	5.15382	5.99581	LOC110720265	NW_018742204.1	16790606	16805891	+	4649	protein_coding	uncharacterized LOC110720265%2C transcript variant X1	-
110698226	0.901469	0.440482	0.105456	0	0.360203	0.599706	0	0.0538791	0	LOC110698226	NW_018744502.1	2942847	2948122	-	2164	protein_coding	probable rhamnogalacturonate lyase B	-
110708255	94.0717	68.4055	86.8395	52.2394	83.3656	48.3267	19.925	43.7071	48.5587	LOC110708255	NW_018745024.1	1358764	1362871	-	1854	protein_coding	phytoene synthase 2%2C chloroplastic	-
110727848	1.56162	2.24337	0.21922	0.174882	0.37439	0.349063	0.186116	0	0.100854	LOC110727848	NW_018742914.1	1844468	1846375	+	1041	protein_coding	glutathione S-transferase-like	GST_N
110707528	8.5929	7.72973	5.85863	11.2763	9.16608	8.75753	16.5798	15.2513	10.3962	LOC110707528	NW_018745000.1	4908049	4912451	+	1227	protein_coding	adenylyl-sulfate kinase 3-like	-
110688513	1.81372	0.728254	0.508527	0.695447	0.378113	0.859301	0.274118	0.197953	0.245093	LOC110688513	NW_018743920.1	9507327	9510455	+	2356	protein_coding	laccase-3-like	-
110740075	1.49876	1.12385	1.78785	0.941424	1.00195	0.773102	0.721364	0.669251	0.765509	LOC110740075	NW_018743518.1	1341763	1347725	+	3223	protein_coding	pentatricopeptide repeat-containing protein At1g63330-like%2C transcript variant X1	-
110700644	1.03986	0.675779	0.0851521	0.0905734	0.12465	0.619828	0	0.0435053	0	LOC110700644	NW_018744626.1	4974744	4978498	-	1340	protein_coding	NAC domain-containing protein 100-like	NAM
110710363	35.9357	42.3023	54.9364	33.2174	35.9165	31.7452	29.9723	26.6781	25.7219	LOC110710363	NW_018745170.1	905331	913414	-	3398	protein_coding	plasma membrane ATPase 4-like%2C transcript variant X1	E1-E2_ATPase
110724389	5.80393	4.23324	2.94797	1.68055	3.45984	2.13884	1.96298	2.32322	2.12743	LOC110724389	NW_018742763.1	613334	617748	-	2961	protein_coding	protein NPGR1-like	-
110694671	0.883941	0.769599	1.28317	0	0.128436	0.688549	0.297957	0	0.0605472	LOC110694671	NW_018744240.1	462569	465650	+	1734	protein_coding	glycerophosphodiester phosphodiesterase GDPD1%2C chloroplastic-like	-
110689375	0.781515	0.396013	0.426645	0.403385	0.323839	0.086266	0.0939084	0.217979	0.174472	LOC110689375	NW_018743955.1	7539608	7546544	-	4814	protein_coding	NAC domain-containing protein 7-like	NAM
110721522	11.3045	12.173	14.343	19.4413	14.3323	14.1953	19.5766	18.5363	17.1754	LOC110721522	NW_018742616.1	1338105	1343089	-	2494	protein_coding	cationic amino acid transporter 9%2C chloroplastic-like	-
110700474	5.90466	5.6985	5.63509	5.73574	6.3413	6.67282	10.1329	8.5407	7.78981	LOC110700474	NW_018744626.1	2793699	2796000	+	2116	protein_coding	protein EDS1L-like	Lipase_3
novel.919	6.67196	4.7773	1.80116	1.86794	2.1972	3.81033	1.37626	1.61042	0.994369	-	NW_018743920.1	8531132	8532398	+	1267	-	-	-
110686180	1.27886	0.977215	1.47058	1.77751	1.69608	1.91586	2.11869	2.8346	2.64471	LOC110686180	NW_018743850.1	7223335	7225321	-	1707	lncRNA	uncharacterized LOC110686180	-
110721095	2.62849	2.16417	2.76463	2.63218	1.81125	1.07304	1.22555	1.48163	1.60098	LOC110721095	NW_018742589.1	572918	585271	+	2951	protein_coding	bifunctional dethiobiotin synthetase/7%2C8-diamino-pelargonic acid aminotransferase%2C mitochondrial-like	Aminotran_3
110685747	0.371983	0.433748	0.269994	0.530186	0.628319	0.566916	0.869872	0.80644	0.936376	LOC110685747	NW_018743850.1	99150	102826	-	2747	protein_coding	beta-glucosidase BoGH3B-like	Glyco_hydro_3
110730705	8.74653	8.40759	8.92207	10.8365	10.8763	8.79222	11.8121	11.8613	13.9474	LOC110730705	NW_018742205.1	6002144	6012260	+	1848	protein_coding	magnesium transporter MRS2-1-like%2C transcript variant X1	-
novel.1652	10.7492	12.2555	9.69882	8.84255	8.03342	7.19332	5.72013	7.2455	5.99936	-	NW_018745533.1	2295051	2299578	+	700	-	-	-
110684163	14.763	16.4002	19.6704	14.3435	18.5591	12.899	11.9162	10.6387	10.5342	LOC110684163	NW_018743697.1	2198906	2208658	+	1485	protein_coding	malonyl CoA-acyl carrier protein transacylase-like	Acyl_transf_1
110720968	3.87379	8.65833	12.7201	21.0465	9.74695	11.7453	48.9566	20.7963	16.0387	LOC110720968	NW_018742577.1	2778655	2781358	-	1211	protein_coding	tropinone reductase homolog At5g06060-like	adh_short
110682544	2.83127	1.10324	0.0440215	0.0936484	0.429608	0.560763	0.0996638	0	0	LOC110682544	NW_018743574.1	8536452	8538062	+	1296	protein_coding	peroxidase 72-like	-
110736181	1.17886	0.508053	0.086881	0.0308041	0.508725	0.368908	0	0.0591849	0	LOC110736181	NW_018743292.1	904667	906636	+	1970	protein_coding	DNA damage-repair/toleration protein DRT100-like	LRRNT_2
110709186	1.43485	0.512831	0.356451	0.105318	0.405838	0.432438	0.224166	0.12141	0.109325	LOC110709186	NW_018742418.1	2423963	2432077	+	2881	protein_coding	uncharacterized LOC110709186	-
110725202	1.19234	0.583934	0.39943	0.21243	0.324838	0.333148	0.150717	0.0340123	0.153134	LOC110725202	NW_018742810.1	856234	858492	-	1714	protein_coding	probable mannitol dehydrogenase	ADH_N
110723169	15.3281	15.0756	18.8989	14.2075	18.5822	12.9938	10.6967	9.2927	10.9826	LOC110723169	NW_018742720.1	2464806	2468285	+	803	protein_coding	uncharacterized protein At2g34160-like	-
110714079	1.1498	0.516175	0.235387	0.156483	0.287144	0.267718	0.0666139	0.0901967	0.108292	LOC110714079	NW_018745454.1	4976417	4978355	+	1939	protein_coding	uncharacterized LOC110714079	-
110732230	0.482567	0.412642	0.197582	0	0.289232	0.269665	0	0	0	LOC110732230	NW_018743175.1	2183225	2185579	-	1155	protein_coding	expansin-like B1	-
110695743	16.509	11.3914	5.45446	21.429	14.6813	28.0565	25.4445	27.9125	27.5626	LOC110695743	NW_018744304.1	6023777	6026554	-	1297	protein_coding	uncharacterized LOC110695743	-
110719400	5.51235	4.69246	6.01185	4.77981	4.68174	5.82924	2.64653	3.28872	3.60393	LOC110719400	NW_018742484.1	3209948	3213717	-	1879	protein_coding	guard cell S-type anion channel SLAC1-like	C4dic_mal_tran
110707578	1.74021	2.33837	2.85005	3.30217	2.5827	3.51936	6.22201	4.5764	4.02722	LOC110707578	NW_018745000.1	7993650	8001980	+	1121	protein_coding	bidirectional sugar transporter SWEET4	-
110708385	6.44417	4.16426	3.23194	2.88417	2.40564	3.09021	0.961136	1.79118	2.44453	LOC110708385	NW_018745024.1	5987586	5990615	+	2083	protein_coding	probable WRKY transcription factor 21%2C transcript variant X2	WRKY
novel.399	15.6788	12.2175	3.76485	5.69877	7.06563	5.99475	4.26177	1.84953	0.999259	-	NW_018742879.1	2209635	2210909	+	788	-	-	-
110728336	0.837571	0.703183	1.0288	0.89534	0.867103	1.74454	1.48221	1.83971	1.78567	LOC110728336	NW_018742924.1	567456	573121	+	2440	lncRNA	uncharacterized LOC110728336%2C transcript variant X1	-
110733522	9.62342	10.0033	11.2309	13.0641	12.1364	11.572	15.6739	13.4411	15.1231	LOC110733522	NW_018743199.1	3113391	3115865	-	2225	protein_coding	uncharacterized LOC110733522	-
110694867	1.45867	0.997844	0.125734	0	0.0306761	0.457614	0.0355824	0.0642393	0.144613	LOC110694867	NW_018742345.1	8731317	8733131	-	1815	protein_coding	alpha-mannosidase D-like	-
110688843	0.738123	0.645194	0.335797	0.14287	0.0655411	0.427751	0.0380119	0.137251	0	LOC110688843	NW_018743942.1	1724062	1727190	-	1699	protein_coding	uncharacterized LOC110688843	-
110731702	0.442073	0.24193	0.144802	0	0.211969	0.0658764	0	0	0	LOC110731702	NW_018743074.1	2236060	2238753	+	1576	lncRNA	uncharacterized LOC110731702%2C transcript variant X1	-
110724683	11.4966	10.5291	11.1377	14.5281	12.1496	15.2362	19.4503	15.2445	15.1472	LOC110724683	NW_018742770.1	2513405	2518787	-	2218	protein_coding	CBL-interacting serine/threonine-protein kinase 8-like%2C transcript variant X2	Pkinase
110714238	0.467709	0.221504	0.265152	0.141017	0.646907	0.120629	0	0	0	LOC110714238	NW_018745454.1	2573226	2576654	-	1291	protein_coding	monoacylglycerol lipase ABHD6-like	Abhydrolase_1
110699668	12.2266	11.9062	13.4865	15.386	15.1752	16.0067	18.397	17.9978	15.991	LOC110699668	NW_018744593.1	3028404	3038768	-	2682	protein_coding	uncharacterized LOC110699668%2C transcript variant X2	Elongin_A
110739818	26.2097	24.862	27.7468	31.5752	25.5573	28.5664	37.8199	33.751	35.3576	LOC110739818	NW_018742244.1	2249616	2254507	+	1501	protein_coding	putative ER lumen protein-retaining receptor C28H8.4	ER_lumen_recept
110707084	0.738157	0.524378	0.278982	0.148372	0.204195	0	0	0	0	LOC110707084	NW_018742418.1	2456800	2457826	+	818	protein_coding	uncharacterized LOC110707084	-
110729131	1.73184	1.28344	1.47726	1.1942	0.749666	0.940896	0.769233	0.603803	0.326221	LOC110729131	NW_018742969.1	943622	947097	+	1931	protein_coding	probable receptor-like protein kinase At5g20050	Pkinase
110692707	9.9428	8.48588	9.69281	10.7636	8.87278	11.6062	12.3327	13.8463	13.2172	LOC110692707	NW_018744128.1	734291	742100	+	2943	protein_coding	tRNA (cytosine(34)-C(5))-methyltransferase-like	-
110716931	10.7665	8.81074	4.53573	8.0796	4.15979	4.87283	3.95906	1.34016	0.854794	LOC110716931	NW_018745650.1	3077902	3079903	-	1044	protein_coding	endochitinase EP3-like	-
110708723	10.6869	11.6514	20.2585	8.86096	9.17688	7.52244	7.78701	6.51329	4.35518	LOC110708723	NW_018745024.1	11717188	11720332	+	904	protein_coding	single-stranded DNA-binding protein%2C mitochondrial-like	-
110682988	4.0737	3.60475	3.93558	4.54496	4.12881	4.37384	4.88463	6.9227	6.932	LOC110682988	NW_018743616.1	1297362	1316770	+	4059	protein_coding	uncharacterized LOC110682988	DENN
110707183	0.403498	0.276024	0.302882	0	0.107485	0.15032	0.031169	0.0562714	0	LOC110707183	NW_018742418.1	4818491	4821340	+	2072	protein_coding	LON peptidase N-terminal domain and RING finger protein 3-like	zf-C3HC4
110712965	50.1753	42.7985	38.5434	55.7625	45.8545	56.1641	70.036	66.4861	59.2098	LOC110712965	NW_018745395.1	2375455	2379327	-	1196	protein_coding	GTP-binding protein YPTM2-like	Ras
110731820	0.0723851	0.17331	0.355648	0.283718	0.404925	0.107866	1.07357	0.817674	0.681745	LOC110731820	NW_018743099.1	899072	900996	-	1925	protein_coding	protein argonaute 18-like	-
110696083	28.8189	29.4185	34.5087	38.7387	36.6156	36.3064	40.249	43.6359	49.0253	LOC110696083	NW_018744311.1	2304905	2315038	-	2179	protein_coding	probable protein phosphatase 2C 76%2C transcript variant X2	PP2C
110701188	9.65068	12.0739	13.8826	17.8007	14.7854	14.3619	20.5945	18.396	18.4314	LOC110701188	NW_018744633.1	4697696	4700750	-	900	protein_coding	uncharacterized LOC110701188	-
110696089	0.636721	0.722124	0.041163	0	0.0401711	0.187268	0	0	0	LOC110696089	NW_018744311.1	2389155	2391088	-	1386	protein_coding	putative RING-H2 finger protein ATL21A	-
110737437	35.2525	36.1732	33.1379	49.5103	34.0898	42.2745	52.0138	70.8642	47.2292	LOC110737437	NW_018743327.1	5213788	5216539	-	668	protein_coding	uncharacterized protein At2g27730%2C mitochondrial-like	-
110713341	42.4543	28.7428	12.2157	7.90553	21.6416	14.9851	13.5024	8.72369	5.55725	LOC110713341	NW_018742418.1	9342972	9347398	-	3769	protein_coding	leucine-rich repeat receptor-like serine/threonine-protein kinase BAM1	Pkinase
110718422	0.0482567	0	0	0.157621	0	0.161799	0.939377	0.484548	0.0818094	LOC110718422	NW_018742461.1	236405	238329	-	1925	protein_coding	F-box protein SKIP23-like	DUF295
110688962	17.9541	17.5033	16.0813	19.1634	21.4894	30.3874	22.5093	23.1484	24.5895	LOC110688962	NW_018742318.1	38159	46981	+	1710	protein_coding	26S proteasome non-ATPase regulatory subunit 14 homolog%2C transcript variant X2	Mov34
110704547	8.09123	8.51453	10.9113	12.5057	11.3913	10.8516	15.2718	14.6931	13.2695	LOC110704547	NW_018742204.1	5040481	5043949	-	1349	protein_coding	phytol kinase 1%2C chloroplastic-like	-
110727873	0.993038	1.27372	2.10687	0.884609	0.838674	0.756714	0.407953	0.538215	0.61218	LOC110727873	NW_018742914.1	2821438	2823495	+	2058	protein_coding	phytochrome A-associated F-box protein-like	-
110692839	0.684303	0.416917	0.157602	0.0279393	0.358877	0.0238999	0.029734	0.0268403	0.0725061	LOC110692839	NW_018744128.1	420761	422932	+	2172	protein_coding	putative receptor-like protein kinase At3g47110	LRRNT_2
110696044	0.186997	0.16236	0.12368	0.0563805	0.0344857	0.0643055	0.0200007	0	0	LOC110696044	NW_018744311.1	1840395	1844934	+	3229	protein_coding	myosin-11-like	-
110692684	1.68549	0.67867	0.70758	0.585378	0.511503	0.28614	0.326322	0.294565	0.120566	LOC110692684	NW_018744128.1	448512	450688	-	2177	protein_coding	E3 ubiquitin-protein ligase ATL6-like	-
110685004	8.63966	8.13264	8.98973	9.74865	9.28666	9.29682	11.6655	15.4593	12.71	LOC110685004	NW_018743791.1	531835	534822	+	1301	protein_coding	protein SHORT HYPOCOTYL IN WHITE LIGHT 1-like	-
110692647	0	0.0231697	0.0277355	0.206509	0.0812015	0	0.0941888	1.72879	0.0765596	LOC110692647	NW_018742334.1	665891	674467	+	2057	pseudogene	-	-
110736111	4.30952	4.72234	4.08447	6.15183	5.26159	6.98682	7.06483	6.81135	6.22356	LOC110736111	NW_018743292.1	244418	247696	-	1746	protein_coding	GPI mannosyltransferase 2-like%2C transcript variant X2	-
110696599	4.20336	4.70524	5.23347	6.16577	6.55025	5.80818	6.32273	8.29733	7.62259	LOC110696599	NW_018744367.1	5534347	5552759	-	2431	protein_coding	uncharacterized protein At4g19900-like	Gly_transf_sug
110683048	9.91839	7.9079	1.23103	2.07699	3.6041	5.75497	1.63377	1.0844	0.195292	LOC110683048	NW_018743616.1	2674981	2679411	+	1344	protein_coding	microtubule-associated protein 1B-like	-
110737913	6.89298	5.7179	5.57858	8.16417	7.18166	9.07175	10.7488	8.57073	9.75624	LOC110737913	NW_018743331.1	9734206	9741967	+	1442	protein_coding	persulfide dioxygenase ETHE1 homolog%2C mitochondrial-like	Lactamase_B
110705966	2.13653	1.30803	0.176426	0.140744	0.495004	0.481583	0.274605	0.067604	0.142041	LOC110705966	NW_018744890.1	399904	405554	-	2587	protein_coding	glycerophosphodiester phosphodiesterase GDPDL3-like	-
110710327	5.34262	3.60538	1.03462	0.754622	0.461572	2.23242	0.936943	0.453087	0.0543983	LOC110710327	NW_018745170.1	2885189	2887645	-	1930	protein_coding	cytochrome P450 CYP73A100-like	p450
110716823	2.71056	2.14494	1.35435	0	1.12896	0.308075	0.670734	0.80728	1.03846	LOC110716823	NW_018745650.1	2555202	2570040	-	2022	protein_coding	protein trichome birefringence-like 5	-
110684812	7.95148	8.20801	7.48605	8.86468	9.50307	10.6695	10.5596	12.8786	11.0854	LOC110684812	NW_018743783.1	1371962	1382149	-	1951	protein_coding	serine/threonine-protein phosphatase 5-like	TPR_2
110691455	2.47938	2.64106	3.65457	3.51703	4.81196	5.04063	4.99059	5.09767	4.88382	LOC110691455	NW_018744080.1	2151964	2153930	+	1967	protein_coding	zinc finger MYM-type protein 1-like	hATC
novel.1495	0	0	0	0.0883321	0	0.528929	1.12807	0.424288	0.305644	-	NW_018745195.1	6335	10468	-	687	-	-	-
110737658	1.59662	0.74469	0.118858	0	0.057997	0.216294	0	0	0.0546817	LOC110737658	NW_018743331.1	422327	423792	-	960	protein_coding	germin-like protein 5-1%2C transcript variant X1	-
110720460	8.98305	8.57728	7.82837	10.6247	9.40799	11.0965	12.3327	11.9395	11.2854	LOC110720460	NW_018742556.1	1607587	1613148	+	2456	protein_coding	aspartic proteinase nepenthesin-1-like	Asp
110722784	1.1209	0.718856	0	0.0610198	0.0839776	0	0	0	0	LOC110722784	NW_018742684.1	2643588	2646219	-	1989	protein_coding	NAC domain-containing protein 43-like	NAM
110740295	1.8141	1.28378	1.57517	0.653836	1.0498	1.18853	0.739324	0.58886	0.600946	LOC110740295	NW_018743555.1	1289802	1294928	+	1485	protein_coding	transmembrane protein 97-like	-
110694424	19.5062	21.1641	44.0655	14.9099	19.9805	8.66666	5.47448	9.45698	15.4727	LOC110694424	NW_018744239.1	7255442	7260510	-	2324	protein_coding	phosphomannomutase/phosphoglucomutase-like	PGM_PMM_II
110726908	6.87045	6.21061	7.75469	8.62242	7.57396	8.12995	10.0363	9.39966	9.57332	LOC110726908	NW_018742890.1	447510	459415	-	9086	protein_coding	golgin subfamily A member 4-like%2C transcript variant X4	-
110696871	15.7102	15.8001	22.0435	22.1682	20.5919	21.0566	26.1731	26.983	32.6123	LOC110696871	NW_018744394.1	602817	638591	-	5505	protein_coding	ABC transporter C family member 2-like%2C transcript variant X2	ABC_membrane
110728849	11.0055	11.8193	13.3465	10.8452	8.83232	8.80812	8.62392	6.32138	7.16791	LOC110728849	NW_018742963.1	1797526	1801528	-	996	protein_coding	cyclic phosphodiesterase-like	-
110684803	0.860131	0.962832	1.09494	1.28724	0.749861	1.6954	2.3267	1.68807	1.60841	LOC110684803	NW_018743783.1	845103	849898	+	2970	lncRNA	uncharacterized LOC110684803%2C transcript variant X1	-
110718907	0.153291	0.0714974	0.0171173	0.00910354	0.041762	0.0545116	0	0	0	LOC110718907	NW_018742461.1	4811963	4819174	+	6666	protein_coding	protein SHI RELATED SEQUENCE 1-like	-
110729649	11.0965	13.5996	8.65493	5.73024	12.8994	13.9018	23.1936	17.417	17.7419	LOC110729649	NW_018742987.1	1331689	1339691	+	1938	protein_coding	pectin acetylesterase 9-like	-
110729761	36.9233	39.6436	44.3483	44.8873	41.3175	44.7799	54.5728	56.943	52.4523	LOC110729761	NW_018742987.1	2600964	2605912	-	2497	protein_coding	DEAD-box ATP-dependent RNA helicase 7-like	DEAD
110697421	0.886655	0.62987	1.21476	0.311886	0.613185	0.076227	0.0474171	0.128408	0.308337	LOC110697421	NW_018744460.1	2596173	2597534	+	1362	protein_coding	probable carboxylesterase 1	Abhydrolase_3
110683080	2.58169	1.57515	1.22846	1.09396	1.67282	1.11775	0.679131	0.350308	0.788599	LOC110683080	NW_018743616.1	3240990	3242986	-	1997	protein_coding	uncharacterized LOC110683080	-
110707970	3.59161	3.35189	2.93444	2.25071	2.92217	2.54286	1.87555	1.81541	2.29594	LOC110707970	NW_018745003.1	3791750	3795984	-	2858	protein_coding	uncharacterized LOC110707970%2C transcript variant X1	-
110693541	8.02555	6.87344	7.87859	9.20583	10.9461	7.98081	10.2804	11.4611	12.7843	LOC110693541	NW_018744151.1	2063512	2066901	+	1470	protein_coding	uncharacterized metal-dependent hydrolase YabD-like%2C transcript variant X2	-
110707762	0.238394	0.693091	1.75694	0.0519112	0.381024	0.044406	0	0.0997385	0.0898108	LOC110707762	NW_018745003.1	1168850	1170018	+	1169	protein_coding	ferredoxin-2-like	Fer2
110709421	0.821903	0.647237	0	0	0	0.213624	0	0	0	LOC110709421	NW_018745067.1	860124	863385	-	2430	protein_coding	trihelix transcription factor PTL-like	-
110732449	9.57148	11.188	17.7086	21.0267	17.1714	21.1352	21.176	23.624	25.2862	LOC110732449	NW_018743175.1	2601693	2647148	-	13602	protein_coding	uncharacterized LOC110732449%2C transcript variant X2	PH
110697180	3.88182	5.53223	4.53634	3.69811	4.84711	7.04996	14.5432	8.32333	7.15971	LOC110697180	NW_018744460.1	1727252	1729590	+	1723	protein_coding	protein YLS7-like	-
110709678	8.90258	9.5701	11.7977	13.0161	11.1323	12.5705	15.3258	15.2976	13.9845	LOC110709678	NW_018745080.1	1131032	1143793	-	3506	protein_coding	E3 ubiquitin-protein ligase BRE1-like 2%2C transcript variant X1	-
110729138	3.60988	1.29646	0	0	0	0	0	0	0	LOC110729138	NW_018742969.1	1005712	1007177	+	772	protein_coding	early nodulin-93-like	-
110732770	7.8975	6.98793	5.79368	4.28004	6.06143	5.90963	4.95186	3.92401	3.57951	LOC110732770	NW_018743175.1	5988319	5991901	-	3417	protein_coding	scarecrow-like protein 6%2C transcript variant X2	GRAS
110714183	2.64202	2.27643	2.37819	1.6864	2.24836	1.87085	1.57039	1.34162	1.27646	LOC110714183	NW_018745454.1	6447505	6452145	-	2303	protein_coding	auxin response factor 17-like	B3
110704936	13.8321	15.4343	18.5221	23.9725	22.5381	17.4866	23.6468	21.9148	26.2258	LOC110704936	NW_018744874.1	120447	124341	-	2458	protein_coding	protein NUCLEAR FUSION DEFECTIVE 4-like%2C transcript variant X2	-
110709953	8.27683	7.72501	8.16572	9.05949	11.1354	8.68457	12.794	10.7753	11.096	LOC110709953	NW_018742418.1	4079355	4088634	+	2110	protein_coding	actin-related protein 3%2C transcript variant X2	Actin
110726728	0.894647	0.286879	0.11447	0.340922	0.156396	0.249971	0	0.0467874	0.0421303	LOC110726728	NW_018742881.1	736338	738829	-	2492	protein_coding	exocyst complex component EXO70A1-like	Exo70
110709923	2.55073	1.9478	0.400748	0.426262	0.56886	0.762416	0.453642	0.186134	0.0670426	LOC110709923	NW_018745082.1	1676549	1678739	+	1566	protein_coding	transcription factor RAX2-like	Myb_DNA-binding
110728123	7.75794	4.55626	3.29304	3.17432	3.17352	4.11989	2.93555	1.51421	1.36349	LOC110728123	NW_018742914.1	7709289	7714415	+	2772	protein_coding	BTB/POZ domain-containing protein At5g48800-like	-
110737744	18.1296	16.6912	15.0948	14.7955	15.032	12.8484	9.51737	11.5102	12.5449	LOC110737744	NW_018743331.1	2449370	2454550	+	3515	protein_coding	TPR repeat-containing thioredoxin TTL1-like	-
110714434	5.0256	3.63694	1.94938	6.63517	5.26333	8.9868	32.806	12.2836	4.12541	LOC110714434	NW_018745454.1	285634	286684	-	878	protein_coding	vitellogenin-2-like	-
110694103	5.07379	3.72797	2.23129	1.023	1.68946	2.48527	1.30645	1.5331	1.73447	LOC110694103	NW_018744239.1	1648472	1651356	-	1483	protein_coding	probable serine/threonine-protein kinase PBL28%2C transcript variant X1	Pkinase
110694665	6.48924	6.48744	8.84227	4.28006	6.42813	2.93834	1.85681	4.3736	3.67885	LOC110694665	NW_018742345.1	6989936	7000144	+	2226	protein_coding	UDP-N-acetylglucosamine--N-acetylmuramyl-(pentapeptide) pyrophosphoryl-undecaprenol N-acetylglucosamine transferase-like	-
110727605	3.06341	2.18542	2.61607	2.05838	1.74865	1.59775	1.05473	1.28166	1.5168	LOC110727605	NW_018742907.1	1753337	1756289	+	1592	protein_coding	plant UBX domain-containing protein 10-like	UBX
110722770	0.556623	0.423082	0.379839	0.0269348	0.395399	0.069122	0.028665	0.129377	0	LOC110722770	NW_018742684.1	2476146	2479482	-	2253	protein_coding	cytochrome P450 78A9-like	p450
110725933	3.76238	2.18656	0.899743	0.478513	0.798239	1.30242	0.416659	0.835802	0.263413	LOC110725933	NW_018742817.1	1514497	1515891	+	1395	protein_coding	protein FANTASTIC FOUR 3-like	-
110719258	0.993038	0.231585	0.221776	0.117948	0	0	0	0	0	LOC110719258	NW_018742484.1	2252526	2253554	-	1029	protein_coding	probable calcium-binding protein CML13	-
110736168	1.3723	0.663451	0.291743	0.362036	0.332165	0.368683	0.220166	0.0165617	0.104392	LOC110736168	NW_018743292.1	789817	793336	+	3520	protein_coding	FT-interacting protein 1-like	C2
110698758	2.34281	2.13689	2.00983	2.72083	3.43246	3.9068	3.77462	3.87403	3.78262	LOC110698758	NW_018742384.1	7493	12256	-	1249	pseudogene	-	-
110685196	22.9508	21.0313	25.7978	30.5203	27.4182	26.5432	29.3112	36.5335	39.3488	LOC110685196	NW_018743792.1	2196926	2201647	+	2384	protein_coding	altered inheritance of mitochondria protein 3-like%2C transcript variant X1	-
110722149	0.989512	1.8461	1.21544	2.27223	1.76125	2.78152	5.00314	3.61299	2.16891	LOC110722149	NW_018742651.1	4371085	4372633	+	1549	protein_coding	basic 7S globulin-like	-
110684331	1.54017	1.06112	0.459442	0.459946	0.448371	0.885259	0.275338	0.276159	0.273538	LOC110684331	NW_018743697.1	3803210	3807139	+	2111	protein_coding	fructan 6-exohydrolase-like	-
110711104	18.2688	18.8604	25.441	27.4497	28.961	25.2553	29.9371	31.2734	35.898	LOC110711104	NW_018742418.1	5729374	5736730	+	3745	protein_coding	histidine kinase 3-like	Response_reg
110727593	0.411228	0.421968	0.0265852	0.0282778	0	0.0483789	0	0	0	LOC110727593	NW_018742907.1	1558181	1561111	+	2146	protein_coding	protein LATERAL ORGAN BOUNDARIES-like%2C transcript variant X1	-
110709622	2.88616	2.58274	2.14357	0.833092	1.77008	1.9504	1.53989	0.842444	0.834448	LOC110709622	NW_018745080.1	123552	126364	-	1384	protein_coding	uncharacterized LOC110709622	-
110700063	134.532	99.5229	60.9392	58.9411	68.9921	62.799	40.682	52.4558	53.1607	LOC110700063	NW_018744616.1	3931082	3933808	-	1497	protein_coding	chitinase-like protein 1	-
110691450	16.6459	16.2522	21.8757	16.7223	18.5875	11.3057	6.10823	9.98443	12.1038	LOC110691450	NW_018744080.1	1928111	1932886	-	1956	protein_coding	carboxyl-terminal-processing peptidase 3%2C chloroplastic-like	Peptidase_S41
110700810	0.445322	0.411258	0.0273499	0	0	0.0746557	0	0	0	LOC110700810	NW_018744626.1	4983503	4985875	-	2086	protein_coding	uncharacterized LOC110700810	-
110721094	1.89777	1.08919	0.118529	0.3362	0.385576	0.790882	0.134173	0	0	LOC110721094	NW_018742589.1	566917	568627	+	1444	protein_coding	transcription factor MYB36-like	Myb_DNA-binding
110715584	8.48882	9.19001	10.3887	10.4803	10.3998	11.5763	13.4275	12.6095	13.238	LOC110715584	NW_018745523.1	4318657	4337402	+	2982	protein_coding	vacuolar protein sorting-associated protein 53 A-like	-
110726548	7.21813	8.09096	6.69781	8.35432	9.31088	8.63715	18.8183	11.8662	10.9068	LOC110726548	NW_018742879.1	3728266	3730551	+	1184	protein_coding	uncharacterized LOC110726548	-
110694250	14.5497	19.0859	23.1088	29.6632	21.1145	21.5028	27.604	32.142	34.7854	LOC110694250	NW_018744239.1	5090080	5092074	+	1743	protein_coding	protein PIN-LIKES 2-like%2C transcript variant X2	-
110692068	0.225356	0.133877	0.0291378	0	0.099525	0.0397681	0	0	0	LOC110692068	NW_018744092.1	3624919	3629067	+	3916	protein_coding	protein FAR1-RELATED SEQUENCE 5-like%2C transcript variant X2	-
110696621	3.30707	1.87399	1.03069	0.623394	1.45948	1.08492	0.503297	0.702127	0.855382	LOC110696621	NW_018744367.1	7570978	7577557	+	2823	protein_coding	QWRF motif-containing protein 2-like	-
110716872	6.03459	6.65332	4.6919	7.54883	5.156	8.17942	12.5415	8.54112	9.83136	LOC110716872	NW_018745650.1	4315270	4318733	+	1447	protein_coding	uncharacterized LOC110716872	-
110695511	10.8325	9.31041	10.5024	12.4074	12.2511	12.1564	14.3963	13.1071	14.6083	LOC110695511	NW_018744301.1	2195030	2211066	+	4172	protein_coding	calcium-transporting ATPase 1-like	E1-E2_ATPase
110738450	12.5992	9.95272	4.23744	2.74353	5.75351	7.76703	3.893	1.38056	0.565063	LOC110738450	NW_018743389.1	3943464	3944518	+	929	protein_coding	small heat shock protein%2C chloroplastic-like	-
110707752	3.19998	4.95448	8.16356	4.23033	4.17635	2.34899	2.60645	2.02008	2.37541	LOC110707752	NW_018745003.1	1102765	1105217	-	2453	protein_coding	uncharacterized LOC110707752	-
110739077	1.83716	13.051	8.50571	3.07729	1.63756	3.58004	2.29247	1.95112	1.17127	LOC110739077	NW_018743431.1	37495	39544	-	986	protein_coding	60S ribosomal protein L19-3-like	-
110712154	7.61814	6.85004	8.33494	10.0969	8.11527	9.49734	10.5926	10.3898	10.9711	LOC110712154	NW_018745291.1	1211727	1216115	-	2957	protein_coding	ubiquitin carboxyl-terminal hydrolase 22-like	UCH
110705586	20.4315	15.5462	5.84875	4.581	10.3778	11.8045	6.56053	3.74884	2.29938	LOC110705586	NW_018744878.1	3687250	3689067	-	1073	protein_coding	aquaporin TIP4-1-like	-
110706703	9.92061	8.77287	9.92967	11.2378	10.3571	10.7551	14.2077	12.1757	13.5219	LOC110706703	NW_018744988.1	3112671	3129293	+	3591	protein_coding	probable ubiquitin-like-specific protease 2B%2C transcript variant X4	Peptidase_C48
110693543	39.394	25.2422	3.21181	3.23649	22.9307	12.7662	5.6928	5.48425	2.56639	LOC110693543	NW_018744151.1	2030519	2032707	-	1350	protein_coding	peroxidase 3-like	-
110736986	0.157983	0.356641	0.737405	0.94948	0.265129	3.14289	1.318	1.507	1.74981	LOC110736986	NW_018743292.1	10656872	10659062	+	1470	lncRNA	uncharacterized LOC110736986	-
110694208	0.490022	0.377115	0.193469	0.114326	0.209786	0.0977969	0	0.0878631	0.0197793	LOC110694208	NW_018744239.1	3862067	3866926	-	2654	protein_coding	zinc finger CCCH domain-containing protein 15-like	zf-CCCH
110727516	7.69841	4.26572	7.15513	9.42113	4.33728	3.75706	2.74742	3.54292	3.42229	LOC110727516	NW_018742907.1	502598	504676	+	1810	protein_coding	UDP-glycosyltransferase 74G1-like	UDPGT
110724964	15.1098	19.3409	22.6787	13.4966	14.9242	10.9421	9.21836	10.3532	13.2434	LOC110724964	NW_018742204.1	23731959	23736545	-	1205	protein_coding	probable inactive shikimate kinase like 1%2C chloroplastic%2C transcript variant X2	SKI
110727529	3.47792	2.11056	0.597161	0.43974	1.12072	0.710531	0.259993	0.187753	0.63399	LOC110727529	NW_018742907.1	588854	590187	-	1242	protein_coding	thaumatin-like protein	Thaumatin
110728152	3.92178	3.5636	1.74116	1.54334	1.95408	2.08593	1.44538	1.33437	1.01464	LOC110728152	NW_018742914.1	8073993	8076314	+	1966	protein_coding	uncharacterized LOC110728152	-
110719676	39.8344	48.6729	59.2583	72.2124	56.245	60.2498	70.0715	83.8904	77.0349	LOC110719676	NW_018742484.1	7741862	7752824	-	2353	protein_coding	long chain acyl-CoA synthetase 4-like	AMP-binding
110714621	9.68692	8.67172	9.62148	7.57188	10.6109	8.95976	6.154	7.10634	6.70101	LOC110714621	NW_018745454.1	5560626	5565295	-	2781	protein_coding	uncharacterized LOC110714621	-
110709448	25.7682	28.6401	32.0464	14.9786	32.6228	12.5735	4.69282	12.7756	16.2266	LOC110709448	NW_018745068.1	479721	483372	+	867	protein_coding	protein SPA%2C chloroplastic-like	-
110714931	0.923664	0.352035	0.226911	0.103439	0.189808	0.353936	0	0.0662468	0.0596527	LOC110714931	NW_018745461.1	747593	757443	-	1760	protein_coding	uncharacterized protein At2g33490-like%2C transcript variant X2	-
110705314	1.55212	0.716694	0.762598	0.405575	0.790737	1.04081	0.32372	0.0487027	0.043855	LOC110705314	NW_018744878.1	3374078	3375274	+	1197	protein_coding	mitogen-activated protein kinase kinase kinase 1-like	-
110738454	0.0817011	0.125752	0	0.426977	0	0.0913115	0.454404	2.46109	0.277015	LOC110738454	NW_018743389.1	4029542	4033087	+	1137	protein_coding	alpha carbonic anhydrase 7-like	-
110686117	5.97309	6.67337	4.22082	5.87558	9.20581	9.40783	10.0048	9.92846	8.73169	LOC110686117	NW_018743850.1	6247000	6250303	+	2014	protein_coding	lysine histidine transporter 1-like	Aa_trans
110713128	3.16626	2.9672	3.43597	3.60988	3.56918	3.6346	4.29514	4.38333	4.79073	LOC110713128	NW_018742418.1	9104754	9113759	-	5413	protein_coding	ARF guanine-nucleotide exchange factor GNOM-like	Sec7
110729248	19.0011	15.8416	22.1508	15.5733	18.3482	16.7136	8.80666	12.2004	12.5768	LOC110729248	NW_018742974.1	3141290	3144830	-	1056	protein_coding	heme-binding protein 2-like	-
110727056	5.01548	5.49233	5.48162	5.17885	6.30307	6.79584	7.21745	7.09042	7.83225	LOC110727056	NW_018742899.1	673043	677787	+	3445	protein_coding	uncharacterized LOC110727056	-
110706643	0.970712	0.392389	0.0722633	0	0.070522	0.0986268	0.0409007	0	0	LOC110706643	NW_018744988.1	2153891	2155469	+	1579	protein_coding	RING-H2 finger protein ATL54-like	-
110682243	2.68554	1.44345	0.314162	0.100249	0.367911	1.08623	0.24894	0	0	LOC110682243	NW_018743574.1	5005239	5007054	+	1816	protein_coding	dof zinc finger protein DOF3.4-like	zf-Dof
110690598	0.187918	0.224964	0.192353	0.368279	0.375436	1.54017	0.78387	1.21862	0.495564	LOC110690598	NW_018744041.1	2392513	2393995	+	1483	protein_coding	probable methyltransferase At1g27930	-
110689372	3.64503	5.68441	7.58032	10.0905	8.24126	7.62323	7.85323	14.6989	16.7232	LOC110689372	NW_018743955.1	7511202	7518399	+	2574	protein_coding	acid beta-fructofuranosidase-like	-
110708741	20.4342	20.2441	21.6078	19.5764	20.9846	24.5817	33.5542	27.4987	27.2014	LOC110708741	NW_018745024.1	11846742	11852074	-	2173	protein_coding	calmodulin-binding protein 60 F-like%2C transcript variant X1	-
110693123	0.315187	0.85265	0.0351955	0.224618	0.206084	0.0640476	0	0	0	LOC110693123	NW_018744137.1	489973	492195	-	1621	pseudogene	-	-
110707374	0.707643	0.594102	0.658494	0.840501	0.796857	1.60573	1.01375	1.61488	2.27815	LOC110707374	NW_018744996.1	3336087	3341167	-	2166	protein_coding	glycosyltransferase-like At2g41451	-
novel.618	0	0.220139	0.219599	0.0467161	0	0.479544	1.83952	0.987327	0.606171	-	NW_018743212.1	6004262	6005560	-	1299	-	-	-
110738131	4.62757	5.97951	7.73674	2.1273	5.03354	2.72962	3.75339	2.42008	2.66346	LOC110738131	NW_018743373.1	1255795	1262721	+	1084	protein_coding	uncharacterized LOC110738131	-
110699208	22.1052	14.8435	11.4889	10.5884	16.8877	12.9533	6.86614	7.25524	10.0458	LOC110699208	NW_018744582.1	976789	982132	-	1599	protein_coding	uncharacterized LOC110699208	-
110690929	0.3105	0.149934	0.0673046	0	0	0.0816525	0	0	0	LOC110690929	NW_018744066.1	1359874	1362416	-	2543	protein_coding	protein DETOXIFICATION 51-like	MatE
110705555	15.5811	11.127	7.22809	7.14026	7.24616	7.44534	6.80986	4.42842	3.10923	LOC110705555	NW_018744878.1	3253188	3259334	+	3765	protein_coding	probably inactive leucine-rich repeat receptor-like protein kinase At2g25790	Pkinase
110693418	0.0827344	0.186769	0.0812994	0.151332	0.158681	0.258906	0.644211	0.456907	0.336622	LOC110693418	NW_018744151.1	16056	19708	-	2807	protein_coding	putative receptor-like protein kinase At4g00960	Pkinase
110709872	0.923579	1.1617	1.79316	0.544951	0.178567	1.33189	0.372828	0.560909	0.336718	LOC110709872	NW_018745080.1	511053	513742	+	1559	protein_coding	lipase 3-like	-
110723175	3.62157	2.94449	0.972337	0.904962	1.39964	1.12801	0.660405	0.770009	0.961763	LOC110723175	NW_018742720.1	2566113	2568459	-	2347	protein_coding	probable sugar phosphate/phosphate translocator At4g32390	-
110691021	22.4971	20.3914	18.883	25.6576	22.136	31.0625	32.9753	26.5308	32.5772	LOC110691021	NW_018744066.1	2666592	2670004	-	991	protein_coding	ras-related protein Rab7A-like	Ras
110705911	6.02953	7.73376	9.25774	10.3809	9.87902	9.17922	10.5384	13.8449	15.1099	LOC110705911	NW_018744887.1	357704	368905	+	3297	protein_coding	MAR-binding filament-like protein 1-1%2C transcript variant X1	-
110715485	4.40415	3.19	1.47744	1.74074	2.06294	1.24089	1.18358	1.06839	1.23393	LOC110715485	NW_018745523.1	3366806	3372727	+	2510	protein_coding	ATP-dependent 6-phosphofructokinase 3-like	-
110715716	1.47521	1.36386	0.592048	0.572492	0.787884	0.522371	0.406177	0.403314	0.445707	LOC110715716	NW_018745533.1	2326332	2329597	-	3180	protein_coding	geraniol 8-hydroxylase-like	p450
110684193	1.71844	1.53661	1.29663	0.833926	1.47138	1.23466	0.648552	0.462187	0.832364	LOC110684193	NW_018743697.1	2410649	2414795	-	1892	protein_coding	enoyl-[acyl-carrier-protein] reductase%2C mitochondrial-like	ADH_zinc_N
110720775	0.470082	0.264519	0.409775	0.574548	0.54532	0.593167	0.801215	0.894537	0.959741	LOC110720775	NW_018742204.1	17723271	17726799	-	3063	protein_coding	F-box/FBD/LRR-repeat protein At1g13570-like%2C transcript variant X2	F-box
110732719	0.272257	0.324067	0.668838	0.227655	0.496068	0.352968	0.0757118	0.123019	0.13539	LOC110732719	NW_018743175.1	5377146	5383644	-	4265	protein_coding	flavonoid 3'-monooxygenase-like	-
110730329	23.9896	24.2438	28.1297	33.7661	28.3219	30.146	33.188	35.4236	38.2772	LOC110730329	NW_018743021.1	3198052	3205494	+	1152	protein_coding	ubiquitin carboxyl-terminal hydrolase 3-like	-
110694262	15.9382	11.6436	8.87874	8.50812	10.3236	10.4986	7.31161	6.88613	6.2007	LOC110694262	NW_018744239.1	5910375	5918111	+	2853	protein_coding	microtubule-associated protein 70-2-like	-
110728527	0.279672	0.331127	0.0528503	0.0281075	0.128942	0.0480876	0	0	0	LOC110728527	NW_018742951.1	3785070	3792458	-	2159	protein_coding	probable WRKY transcription factor 35	WRKY
110710729	0.471704	0.419487	0.0772537	0	0.0753922	0.140584	0	0	0	LOC110710729	NW_018745177.1	3003302	3005514	-	1477	protein_coding	myb-related protein 1-like%2C transcript variant X2	Myb_DNA-binding
110734336	4.19269	3.93247	4.10387	5.96999	4.20131	5.74751	7.03663	5.42682	6.01575	LOC110734336	NW_018743212.1	1790799	1803812	-	2836	protein_coding	protein OBERON 3-like	-
110725503	1.25225	0.350442	0.20975	0.223104	0	0.636159	0	0	0	LOC110725503	NW_018742205.1	1135082	1139749	+	816	protein_coding	uncharacterized LOC110725503	Pro_isomerase
110719959	6.47872	7.82257	10.3513	10.9149	7.21146	13.6378	37.117	21.1239	9.88227	LOC110719959	NW_018742523.1	1255911	1266943	+	1907	protein_coding	amino acid permease 6-like	Aa_trans
110720429	0.758082	0.718044	0.143256	0.0380943	0.349511	0.130347	0.0405412	0.0731917	0	LOC110720429	NW_018742556.1	1263424	1265235	-	1593	protein_coding	heavy metal-associated isoprenylated plant protein 4-like%2C transcript variant X2	HMA
110711977	0.624095	0.344828	0.294842	0.0627227	0.0575474	0.214617	0	0.0903832	0.0542578	LOC110711977	NW_018745286.1	7307241	7340587	+	1935	pseudogene	-	-
110704419	1.22106	1.20476	0.576864	0.306796	0.281482	0.419904	0.130601	0.294728	0.0530783	LOC110704419	NW_018744835.1	468416	470116	+	989	protein_coding	thaumatin-like protein	Thaumatin
110699728	1.86174	1.64686	0.473132	0.20969	0.731075	0.322872	0.0446318	0.402883	0.18139	LOC110699728	NW_018744593.1	5356419	5360797	+	1447	protein_coding	PLASMODESMATA CALLOSE-BINDING PROTEIN 5-like	-
110724509	13.8886	10.033	6.05166	5.82548	6.01956	7.23808	4.16829	5.83448	4.38883	LOC110724509	NW_018742770.1	3358737	3371655	+	7344	protein_coding	uncharacterized LOC110724509	-
110722821	7.46232	6.76445	5.75451	8.61296	7.94242	10.0605	9.77107	10.5842	10.1736	LOC110722821	NW_018742684.1	3032237	3037730	-	1388	protein_coding	uncharacterized LOC110722821	-
110690919	2.00491	1.65389	1.30377	0.924516	1.46085	0.527234	0.136653	0.666112	0.644239	LOC110690919	NW_018744066.1	1215338	1218234	-	2363	protein_coding	coronatine-insensitive protein 1-like	-
110689771	0.198492	0.264779	0.0731434	0	0.0475873	0.11092	0	0	0	LOC110689771	NW_018743977.1	2477979	2481049	+	2340	protein_coding	COBRA-like protein 7	-
110711336	1.10338	0.485228	0.129077	0.137295	0.0629832	0.117445	0	0	0	LOC110711336	NW_018745260.1	63140	66538	+	884	protein_coding	MLP-like protein 43	-
110690659	6.8615	8.69068	9.52875	10.7609	10.5351	13.5813	17.0842	12.6177	12.0277	LOC110690659	NW_018744062.1	650357	662944	-	3784	protein_coding	uncharacterized LOC110690659%2C transcript variant X2	-
110696794	0.407721	0.339218	0.0947481	0.0575888	0.0528372	0.17242	0.030644	0.0691544	0.0124542	LOC110696794	NW_018742372.1	1362769	1369064	-	4215	protein_coding	uncharacterized LOC110696794%2C transcript variant X3	-
110735127	1.84022	1.24626	0.406868	0.240429	1.10295	0.781538	0.255872	0.138583	0	LOC110735127	NW_018743252.1	6868761	6871240	+	1262	protein_coding	uncharacterized protein At4g22758-like	-
novel.57	1.63743	1.14745	0.883004	0.782685	0.191495	0.490986	0.444245	0.100253	0.315959	-	NW_018742205.1	3603570	3604911	+	1163	-	-	-
110715040	0.528722	0.294854	0.423548	0.225257	0.110225	0.244074	0.0799086	0.100985	0.181866	LOC110715040	NW_018745470.1	1381064	1385578	+	4041	protein_coding	cytochrome P450 CYP82D47-like%2C transcript variant X2	p450
110690640	2.06332	1.15066	1.15702	1.40649	0.940947	1.32847	0.654865	0.591135	0.4816	LOC110690640	NW_018744062.1	260865	270098	+	2071	protein_coding	WEB family protein At2g38370-like	-
110730343	52.4908	54.6082	56.0896	67.4837	57.9579	59.1343	65.6326	75.7161	73.1759	LOC110730343	NW_018743021.1	3409929	3414960	-	1660	protein_coding	putative dual specificity protein phosphatase DSP8	DSPc
110727966	1.81203	2.42854	2.58914	1.49778	1.01957	1.94251	1.23405	0.928299	0.877693	LOC110727966	NW_018742914.1	4977178	4978433	-	1256	protein_coding	uncharacterized LOC110727966	-
110687956	4.28471	4.57792	5.48002	6.92544	5.58625	6.1957	6.63326	7.42921	7.88789	LOC110687956	NW_018743920.1	3317468	3322245	+	2103	protein_coding	nuclear pore complex protein Nup153-like	zf-RanBP
110722845	0.999351	0.512726	0.251084	0.148372	0.027226	0.279226	0.0947415	0.142536	0.0513393	LOC110722845	NW_018742204.1	20953179	20955223	-	2045	protein_coding	anthocyanidin 3-O-glucosyltransferase 5-like	UDPGT
110717948	3.04809	4.28197	5.57147	7.82257	4.65426	7.09715	6.10503	10.6574	11.114	LOC110717948	NW_018745684.1	3797177	3800109	+	1280	protein_coding	uncharacterized LOC110717948	-
110734043	10.0021	10.3702	11.3131	13.8574	11.9148	10.3868	13.5596	15.1693	14.6485	LOC110734043	NW_018743206.1	1517634	1524342	-	2229	protein_coding	uncharacterized LOC110734043	FYVE
110738467	8.56644	9.25773	8.91785	8.45371	5.9355	5.87347	5.91334	6.63421	5.80219	LOC110738467	NW_018743389.1	4568833	4575392	+	1529	protein_coding	ras-related protein RABC2a-like	Ras
110735750	5.23946	5.08569	4.87028	5.75852	6.02603	6.09316	7.48208	7.08719	6.80186	LOC110735750	NW_018743285.1	3372180	3385269	+	2624	protein_coding	uncharacterized LOC110735750%2C transcript variant X1	-
110686639	9.73933	7.00645	7.96451	5.25584	5.04425	6.77352	5.77743	4.55083	3.9483	LOC110686639	NW_018743893.1	274072	277234	+	1755	protein_coding	probable inactive poly [ADP-ribose] polymerase SRO5	-
110697371	4.81464	1.54992	1.27555	0	1.35798	0.738565	0.131265	0.11849	0.640176	LOC110697371	NW_018744460.1	1912544	1913035	+	492	protein_coding	leucine-rich repeat extensin-like protein 3	-
110705436	3.30231	3.08551	2.96802	3.19206	3.82982	3.81078	4.44236	5.05467	5.18875	LOC110705436	NW_018744878.1	1479931	1482739	+	1730	protein_coding	protein OPI10 homolog%2C transcript variant X3	-
110709664	78.9175	49.8927	19.9565	17.2103	26.6763	29.6556	25.0897	11.7544	9.96966	LOC110709664	NW_018745080.1	939152	943499	+	1964	protein_coding	phospho-2-dehydro-3-deoxyheptonate aldolase 1%2C chloroplastic-like	-
110686755	16.065	14.2639	21.7779	11.7453	12.4725	12.7451	10.648	10.1341	8.46684	LOC110686755	NW_018743893.1	743793	744350	+	558	protein_coding	uncharacterized LOC110686755	-
110734373	7.53516	7.70497	8.48025	8.91707	9.09562	8.81833	11.0806	10.8936	10.1511	LOC110734373	NW_018743212.1	2206660	2215840	-	3532	protein_coding	autophagy-related protein 9-like	-
110708051	17.0553	16.3107	19.3284	18.9654	20.5164	19.0168	23.214	23.3138	25.445	LOC110708051	NW_018745003.1	4874928	4885831	-	2323	protein_coding	F-box/LRR-repeat protein 13-like	-
110711837	9.16613	11.3581	10.1396	12.501	10.313	13.0001	13.4531	15.7096	15.9028	LOC110711837	NW_018745286.1	3785968	3796728	+	1733	protein_coding	traB domain-containing protein-like	-
110713028	5.57691	4.42768	4.02513	3.51021	4.80649	2.97997	3.11307	1.63498	2.34638	LOC110713028	NW_018745403.1	1322484	1324765	-	2282	protein_coding	probable inactive receptor kinase At1g27190	Pkinase_Tyr
110723964	3.15464	3.5814	0.948117	1.05233	0.925271	1.23775	0.839941	0.673956	0.189647	LOC110723964	NW_018742733.1	4515479	4518748	+	1384	protein_coding	pirin-like protein	-
110714899	0.305208	0.170825	0.204487	0.145004	0.1663	3.28705	2.54625	1.88055	0.188152	LOC110714899	NW_018742429.1	18826	23856	-	1674	protein_coding	MADS-box protein JOINTLESS-like	SRF-TF
110732782	2.62706	3.04047	4.93412	1.41683	3.27728	1.46804	0.700826	1.45695	1.93337	LOC110732782	NW_018743175.1	6174057	6177267	+	3041	lncRNA	uncharacterized LOC110732782	-
110707908	0.531623	0.143555	0.137474	0.0731135	0	0	0	0	0	LOC110707908	NW_018745003.1	2997699	2999775	-	1660	protein_coding	uncharacterized LOC110707908	Glyoxalase
110690478	6.3841	6.58335	7.02446	7.18193	7.48185	8.37439	10.3966	9.78247	8.45067	LOC110690478	NW_018744041.1	1565167	1569726	+	2932	protein_coding	uncharacterized LOC110690478%2C transcript variant X2	-
110690879	16.5464	11.2566	5.37712	2.21289	11.1667	5.14009	5.88757	2.19125	1.50194	LOC110690879	NW_018744066.1	724594	732410	-	3565	protein_coding	subtilisin-like protease SBT2.5%2C transcript variant X3	Peptidase_S8
110735389	12.9243	12.0715	13.6099	12.5527	11.7309	14.3116	18.2393	16.1657	17.6998	LOC110735389	NW_018743283.1	550290	565885	-	3123	protein_coding	chitin elicitor receptor kinase 1-like%2C transcript variant X1	Pkinase_Tyr
110684224	2.20486	1.54799	0.356352	0.758078	1.63449	0.42151	0.242032	0.36413	0.196731	LOC110684224	NW_018743697.1	2698785	2701786	-	1601	protein_coding	transcription factor RF2b-like	bZIP_1
110724784	3.6073	2.50171	1.06953	0.585064	0.745543	1.83508	0.968559	0.718176	0.674807	LOC110724784	NW_018742770.1	3708164	3724188	+	1867	protein_coding	transcription factor bHLH110-like	-
110712279	1.14161	3.14611	0.841355	5.11383	1.36847	0.619719	5.07949	5.81334	4.7186	LOC110712279	NW_018745304.1	17249	21190	+	1424	protein_coding	tyrosine--tRNA ligase 1%2C cytoplasmic-like	-
110693219	1.49348	1.99223	2.60494	1.95126	1.3606	0.867958	0.996766	0.637332	0.911478	LOC110693219	NW_018744143.1	1574757	1578552	+	1555	pseudogene	-	-
110691063	0.0952435	0.293193	0.155986	0.788106	0.266398	0.177411	2.47204	0.557868	0.53822	LOC110691063	NW_018744066.1	465822	467284	+	1463	protein_coding	RING-H2 finger protein ATL43-like	-
novel.210	1.49829	0.978361	0.0836538	0	0.0816381	0.304461	0	0	0	-	NW_018742461.1	3078671	3085220	+	682	-	PF06974:Protein of unknown function (DUF1298)	-
110717422	8.51859	7.81977	9.65659	9.98528	9.79141	9.32482	12.0882	12.0937	15.4191	LOC110717422	NW_018745684.1	5836938	5845034	-	2121	protein_coding	eukaryotic translation initiation factor 2A-like%2C transcript variant X1	-
110726406	16.7303	15.7267	24.689	26.2302	26.3099	27.1452	29.5093	30.1324	35.7015	LOC110726406	NW_018742879.1	1576256	1585269	-	1985	protein_coding	LON peptidase N-terminal domain and RING finger protein 1-like%2C transcript variant X1	-
110687079	0.354288	0.218124	0.261107	0	0.127408	0.197981	0	0	0	LOC110687079	NW_018743919.1	1871727	1874307	-	1311	protein_coding	NDR1/HIN1-like protein 1	-
110711379	0.278293	0.171337	0.2051	0	0	0.0933084	0	0	0	LOC110711379	NW_018745265.1	189691	192780	+	1669	protein_coding	uncharacterized LOC110711379	-
110706784	1.15576	1.55655	0.798549	0.613448	0.865897	1.49354	0.351536	0.407989	0.326559	LOC110706784	NW_018744991.1	2847970	2849444	+	1286	pseudogene	-	-
110713920	3.08977	3.19996	3.15974	3.5299	4.35839	3.56564	3.93647	5.59162	5.92836	LOC110713920	NW_018745454.1	2013349	2018589	+	3232	protein_coding	uncharacterized LOC110713920%2C transcript variant X1	-
110720466	0.739148	1.44351	0.644323	0.467281	0.657379	0.133241	0.132612	0.299267	0.323374	LOC110720466	NW_018742556.1	1665084	1667031	-	1948	protein_coding	E3 ubiquitin-protein ligase ATL4-like	-
110709419	0.85204	0.448355	0.080506	0.285438	0.0261887	0.0732511	0.0607546	0	0.0246916	LOC110709419	NW_018745067.1	833589	836350	+	2126	protein_coding	laccase-4-like	-
110700437	0.712379	0.409351	0.245008	0.372296	0.478209	1.30573	1.54522	2.46779	0.933949	LOC110700437	NW_018744626.1	2247849	2252238	-	1630	protein_coding	F-box protein CPR30-like	F-box
110738138	0.605761	0.369589	0.261429	0.256683	0.0785014	0.164679	0.0682927	0.123293	0.0925174	LOC110738138	NW_018742244.1	245096	248681	-	2837	protein_coding	uncharacterized LOC110738138	-
110694089	2.12221	2.02116	1.90433	2.175	2.23927	2.45705	2.8978	3.34949	2.90119	LOC110694089	NW_018744239.1	858837	876046	-	3655	protein_coding	alpha%2Calpha-trehalose-phosphate synthase [UDP-forming] 1-like	-
110689838	2.91419	4.00552	3.93309	4.41852	4.18333	5.22725	6.47822	5.622	5.40802	LOC110689838	NW_018743977.1	4167667	4173714	-	2582	protein_coding	putative S-adenosyl-L-methionine-dependent methyltransferase Mflv_5024	-
110717329	26.0487	26.9418	38.2681	25.872	27.9007	19.9589	17.8033	19.9095	19.949	LOC110717329	NW_018745684.1	6181872	6187048	-	1792	protein_coding	stearoyl-[acyl-carrier-protein] 9-desaturase%2C chloroplastic	-
110698783	580.817	584.579	643.19	273.477	561.7	284.998	147.057	306.203	394.741	LOC110698783	NW_018744537.1	4777541	4778969	-	610	protein_coding	photosystem I reaction center subunit VI%2C chloroplastic-like	-
110724578	2.18841	2.05198	0.695189	0.246483	0.54275	0.969897	0.524632	0.473576	0.255862	LOC110724578	NW_018742770.1	971798	974640	+	1231	protein_coding	inactive protein RESTRICTED TEV MOVEMENT 2-like	-
110695748	14.2105	9.89581	5.0557	3.68972	7.74294	3.96213	1.21144	4.07251	3.90482	LOC110695748	NW_018744304.1	6149168	6159609	-	1546	protein_coding	uncharacterized LOC110695748	-
110685469	5.71657	6.10339	6.25531	7.57402	7.16625	7.46883	7.73866	8.02139	9.13391	LOC110685469	NW_018743814.1	171774	203149	-	4615	protein_coding	uncharacterized LOC110685469%2C transcript variant X1	-
110708468	3.1803	3.37719	4.31523	3.18882	1.77316	1.94251	1.59399	1.81018	2.21513	LOC110708468	NW_018745024.1	7748211	7753572	+	1256	protein_coding	uncharacterized LOC110708468%2C transcript variant X2	-
110729630	4.37638	4.9168	3.88455	4.38228	7.84994	3.03466	0.977171	2.60613	2.0579	LOC110729630	NW_018742987.1	1170582	1173909	-	1454	protein_coding	short-chain dehydrogenase TIC 32%2C chloroplastic-like%2C transcript variant X2	adh_short
110726445	58.2964	51.7763	83.6005	60.3049	70.324	38.7265	24.1816	38.0919	41.1604	LOC110726445	NW_018742879.1	2225551	2228230	+	1760	protein_coding	geranylgeranyl diphosphate reductase%2C chloroplastic-like	-
110706471	2.29921	1.94758	0.758165	0.786273	0.739896	1.03476	0.600764	0.561667	0.64528	LOC110706471	NW_018744978.1	88355	93203	-	3010	protein_coding	reticulon-like protein B21	-
110717955	2.47082	2.80223	3.56741	1.84063	2.52015	1.47762	0.873953	1.82264	1.42075	LOC110717955	NW_018745684.1	10609052	10612269	-	2143	protein_coding	pentatricopeptide repeat-containing protein At1g01970-like	-
110731877	16.1143	18.14	22.355	13.4372	16.2486	11.0707	11.2689	9.75585	13.3914	LOC110731877	NW_018743099.1	2298969	2302435	+	980	protein_coding	uncharacterized protein At4g13200%2C chloroplastic-like	-
110733973	92.366	80.5118	81.8734	100.265	86.1913	99.1367	125.587	116.445	105.932	LOC110733973	NW_018742211.1	1206213	1212540	-	2726	protein_coding	cell division cycle protein 48 homolog	AAA
110687409	23.7585	20.4073	21.1819	17.8846	19.5775	18.429	16.1893	15.1667	16.1822	LOC110687409	NW_018743919.1	3282982	3286601	-	1476	protein_coding	chromatin remodeling protein EBS-like	BAH
110737734	0.029212	0.0899249	0	0.228997	0.0350171	0.489723	1.70594	0.879957	0.0330153	LOC110737734	NW_018742244.1	928153	929742	-	1590	protein_coding	F-box protein SKIP23-like	DUF295
110706689	8.54766	3.41916	0.676223	0.719276	3.95957	0.939119	1.24894	0.181838	0.229233	LOC110706689	NW_018744988.1	2944520	2946122	-	1603	protein_coding	aspartyl protease AED3-like	-
110699531	2.30024	2.36031	1.30404	0.693533	1.27262	0	0.369041	0.444169	0.599936	LOC110699531	NW_018744589.1	116762	117286	+	525	protein_coding	uncharacterized LOC110699531	-
110717727	2.84628	2.96389	1.9682	3.63609	3.0328	4.31214	6.36147	4.33987	4.17	LOC110717727	NW_018745684.1	3538067	3543223	+	2203	protein_coding	cell number regulator 6-like	-
110690761	15.8505	15.6868	18.7513	9.64723	14.8472	11.0355	10.1465	11.5779	12.7993	LOC110690761	NW_018744062.1	2002847	2008879	-	2145	protein_coding	probable serine/threonine-protein kinase PBL8%2C transcript variant X2	Pkinase_Tyr
110738197	0.0868711	0.0297133	0.213411	0.340497	0.381826	0.226542	0.966316	0.436138	0.556362	LOC110738197	NW_018743381.1	65516	67119	+	1604	protein_coding	Werner Syndrome-like exonuclease	3_5_exonuc
novel.1470	0.821265	1.02998	0.336259	2.38445	1.42201	1.22383	3.04513	3.20692	1.95952	-	NW_018745170.1	131584	132092	+	509	-	-	-
110724950	39.6152	32.3993	40.1446	52.7231	44.9522	41.8924	54.0091	50.5649	50.5403	LOC110724950	NW_018742798.1	60402	68390	+	2767	protein_coding	cell division cycle protein 48 homolog	AAA
110688439	0.325945	0.250843	0	0.425854	0.683755	0.182142	0.793114	1.43186	2.85496	LOC110688439	NW_018743920.1	8635961	8637347	+	570	lncRNA	uncharacterized LOC110688439	-
110702177	4.90383	5.14627	6.09192	6.00653	5.64453	5.23154	8.4844	7.5538	8.25047	LOC110702177	NW_018744676.1	106938	118530	+	1667	protein_coding	uncharacterized LOC110702177%2C transcript variant X1	-
110691852	0.842305	0.843725	1.50266	1.41492	1.7309	1.25518	2.34236	2.41646	1.92661	LOC110691852	NW_018744092.1	2803377	2807501	+	2316	protein_coding	zinc finger CCCH domain-containing protein 18-like	-
110700388	3.31583	2.53874	1.66049	0.966415	1.7122	1.79592	1.24128	0.384166	0.201791	LOC110700388	NW_018744626.1	1569639	1572007	-	1821	protein_coding	dof zinc finger protein DOF5.6-like	zf-Dof
110691033	0.498359	0.20455	0.153036	0.0976677	0.209088	0.222792	0	0.0312753	0	LOC110691033	NW_018744066.1	2816895	2821474	-	1864	protein_coding	indole-3-pyruvate monooxygenase YUCCA2-like	FMO-like
110726746	28.0832	35.2896	36.6188	48.9625	40.8336	41.7791	43.9211	50.9074	54.3956	LOC110726746	NW_018742881.1	918859	921032	+	994	protein_coding	uncharacterized LOC110726746%2C transcript variant X2	-
110704738	0.246077	0.202003	0.120905	0	0.0294978	0.151263	0	0.015443	0.0417174	LOC110704738	NW_018744858.1	59535	63399	-	3775	protein_coding	receptor-like protein kinase 2	Pkinase_Tyr
110701244	4.79257	4.69539	5.65196	5.97849	5.17963	5.66971	6.6638	7.48712	7.36132	LOC110701244	NW_018744633.1	5268881	5273376	+	3644	protein_coding	uncharacterized LOC110701244	FYVE
110708699	12.9117	11.7091	11.5733	14.4985	12.7166	15.2885	19.7483	18.6586	15.3421	LOC110708699	NW_018745024.1	11443984	11449829	+	1331	protein_coding	uncharacterized LOC110708699%2C transcript variant X1	-
110720959	8.59448	8.37721	6.76087	5.02186	9.27031	7.0795	5.13066	5.22957	5.73424	LOC110720959	NW_018742577.1	2676777	2680849	+	3021	protein_coding	uncharacterized LOC110720959%2C transcript variant X1	-
110687491	3.89222	1.99693	0.398407	0.508527	1.24418	1.01501	0.360794	0.325682	0.146632	LOC110687491	NW_018743919.1	4284712	4286481	+	716	protein_coding	acyl carrier protein 3%2C mitochondrial-like	PP-binding
110682223	16.177	13.845	13.9701	17.7668	16.9784	19.2839	20.4797	20.5924	19.0417	LOC110682223	NW_018743574.1	4832443	4839012	-	2630	protein_coding	probable LRR receptor-like serine/threonine-protein kinase At5g10290%2C transcript variant X2	Pkinase
novel.931	0.964556	1.40849	0.956941	0.242349	0.80047	0.456083	0.206333	0.419069	0.377356	-	NW_018743920.1	8850299	8851550	-	1252	-	-	-
110731639	8.46235	8.90818	9.5535	9.83971	8.99501	8.93744	15.1555	11.9619	12.6284	LOC110731639	NW_018743074.1	1557185	1562488	+	1696	protein_coding	probable protein S-acyltransferase 12%2C transcript variant X2	-
110687920	2.99853	2.00305	1.53259	0.736203	1.54391	0.359865	0.0839456	0.479916	0.909782	LOC110687920	NW_018743920.1	2898623	2905998	+	2308	protein_coding	IRK-interacting protein-like	-
110731022	108.29	133.479	169.968	80.2644	129.898	71.9849	31.3345	67.8189	84.3525	LOC110731022	NW_018743051.1	1249590	1254293	+	1249	protein_coding	2-Cys peroxiredoxin BAS1%2C chloroplastic	-
110707133	0.701194	0.316583	0.344516	0.14658	0.403458	0.156735	0.0779978	0.0704072	0	LOC110707133	NW_018742418.1	2900674	2903618	+	1656	protein_coding	protein DETOXIFICATION 29-like	MatE
110688492	1.46998	0.427748	0.215595	0.114661	0.789001	0.0490417	0.0305064	0.0826129	0.14878	LOC110688492	NW_018743920.1	9270074	9272190	+	2117	protein_coding	3-ketoacyl-CoA synthase 12-like	-
110714506	4.30451	3.27708	1.44975	0.997797	0.166449	1.62948	0.965353	0.958548	0.706203	LOC110714506	NW_018745454.1	4208897	4210230	+	669	protein_coding	protein yippee-like At4g27745%2C transcript variant X2	-
110722432	14.0335	13.9333	15.1269	8.98046	13.3084	9.58378	7.26168	9.95936	10.7388	LOC110722432	NW_018742681.1	3862186	3871129	-	2757	protein_coding	acetyl-coenzyme A carboxylase carboxyl transferase subunit alpha%2C chloroplastic-like	-
110737115	2.77688	2.83523	2.23999	1.60645	1.8548	2.36238	1.4215	1.4739	1.82684	LOC110737115	NW_018743292.1	12693152	12700582	-	3362	protein_coding	serine/threonine-protein kinase Nek3-like	Pkinase
novel.1184	1.5188	0.8336	1.17141	1.43058	1.82062	1.61851	2.75027	2.52695	2.35526	-	NW_018744504.1	485622	493894	+	1315	-	PF03107:C1 domain	-
110682383	1.31131	0.87754	0.373498	0.173809	0.296155	0.50976	0.184973	0.238532	0.0214789	LOC110682383	NW_018743574.1	6741572	6744015	+	2444	protein_coding	uncharacterized LOC110682383	-
110684370	17.9179	18.5978	20.8038	24.2872	22.1285	27.0951	26.0985	26.6048	24.5694	LOC110684370	NW_018743697.1	4266673	4274044	-	1799	protein_coding	developmentally-regulated G-protein 2	-
110739467	0.0734341	0.0753521	0.0451003	0.28783	0.396122	0.20518	0.510531	0.737355	0.290483	LOC110739467	NW_018743503.1	1321909	1325436	-	1265	protein_coding	uncharacterized LOC110739467	-
110707020	103.382	108.155	83.8575	134.05	116.508	124.28	153.167	143.576	131.126	LOC110707020	NW_018744991.1	3310286	3314844	+	713	protein_coding	RPM1-interacting protein 4-like	-
110711028	1.10918	1.28042	0.136243	0.0724587	0.365641	0.123966	0	0.104413	0.12536	LOC110711028	NW_018745195.1	75133	77692	-	1675	protein_coding	probable amino acid permease 7%2C transcript variant X1	Aa_trans
110710577	2.37177	1.72388	1.99075	1.44609	1.82432	1.72299	1.07179	1.04191	1.20625	LOC110710577	NW_018745174.1	1021967	1027495	-	2350	protein_coding	amino acid transporter AVT1A-like	Aa_trans
110689740	63.2847	69.1936	87.3686	56.2844	64.8336	49.1108	47.6229	44.4832	53.8868	LOC110689740	NW_018743977.1	1869783	1873163	+	1131	protein_coding	multiple organellar RNA editing factor 2%2C chloroplastic-like	-
110727206	6.34764	7.37549	6.47014	7.03888	6.96964	7.63084	8.04727	13.2227	14.6195	LOC110727206	NW_018742903.1	1312083	1328717	-	3483	protein_coding	alpha-mannosidase At3g26720-like%2C transcript variant X2	-
110735294	7.89325	6.48823	6.72425	9.75826	8.39354	9.43829	11.3882	9.98695	9.68832	LOC110735294	NW_018743262.1	1022551	1045637	+	2189	protein_coding	transcription factor MYB3R-3-like%2C transcript variant X4	Myb_DNA-binding
110705328	0	0	0	0.224756	0.412423	0.0640871	0.398655	0.503803	0.324039	LOC110705328	NW_018744878.1	4794338	4795584	-	810	protein_coding	uncharacterized LOC110705328%2C transcript variant X2	-
110700067	8.72717	8.12731	10.2693	10.6038	9.81676	9.09801	13.6642	13.5004	12.1842	LOC110700067	NW_018744616.1	4007998	4023751	-	1900	protein_coding	aspartic proteinase-like protein 2	-
110715868	156.148	102.857	24.7306	78.6751	44.1888	53.4701	39.3164	6.67848	5.14719	LOC110715868	NW_018745533.1	2434813	2443304	-	3029	protein_coding	sucrose synthase-like%2C transcript variant X1	Glycos_transf_1
110732783	20.2825	23.3961	29.6496	19.3542	19.2901	15.1928	14.5522	16.7163	16.4976	LOC110732783	NW_018743175.1	6206995	6226543	-	2361	protein_coding	asparagine--tRNA ligase%2C chloroplastic/mitochondrial-like%2C transcript variant X3	tRNA-synt_2
110712461	7.57718	6.66435	6.00334	6.85697	6.72372	8.35848	10.9917	10.0044	9.6388	LOC110712461	NW_018745323.1	123851	131580	-	1416	protein_coding	short-chain dehydrogenase/reductase family 42E member 1-like	-
110714619	4.70901	2.54213	0.859495	1.85314	1.15616	1.81772	0.972939	0.498469	0.149618	LOC110714619	NW_018745454.1	3689846	3695544	-	2456	protein_coding	long chain acyl-CoA synthetase 4-like	AMP-binding
110704845	1.42695	1.42761	1.27074	1.53808	0.427628	0.398699	0.595227	0.537301	0.564456	LOC110704845	NW_018744874.1	309426	310860	-	1302	protein_coding	putative disease resistance protein RGA3	NB-ARC
110725955	0.469558	0.240911	0.24032	0.153372	0.797398	0.743454	0.76171	1.27694	1.37096	LOC110725955	NW_018742817.1	2723748	2725870	+	1187	lncRNA	uncharacterized LOC110725955	-
110735783	1.15379	0.924039	1.27896	0.680192	1.07947	0.487497	0.371724	0.635776	0.572493	LOC110735783	NW_018743285.1	3915234	3918534	+	3301	protein_coding	pentatricopeptide repeat-containing protein At3g09040%2C mitochondrial-like	-
110690649	4.67177	3.40534	4.3913	2.12143	3.94401	2.19677	2.51516	2.48491	2.84928	LOC110690649	NW_018744062.1	423259	435256	+	3261	protein_coding	protein FAR-RED IMPAIRED RESPONSE 1-like%2C transcript variant X1	FAR1
110720107	8.5353	9.1803	10.0209	15.0927	12.1216	10.8418	14.5369	12.8211	22.8573	LOC110720107	NW_018742541.1	539403	541424	+	1355	lncRNA	uncharacterized LOC110720107	-
110739385	36.2226	37.617	38.8039	44.8709	38.6545	41.1183	45.566	55.6647	52.6919	LOC110739385	NW_018743476.1	629119	657293	-	1063	protein_coding	peroxisomal 2%2C4-dienoyl-CoA reductase-like%2C transcript variant X1	adh_short
110713981	8.16887	5.63935	2.73177	2.84981	5.8702	3.41769	2.91393	1.69094	1.30511	LOC110713981	NW_018745454.1	791720	793891	+	2172	protein_coding	UDP-glucuronate 4-epimerase 3-like	-
novel.230	5.47284	3.17735	1.94596	1.97576	1.6401	2.49493	1.00127	0.994215	1.30219	-	NW_018742484.1	1692764	1695280	-	645	-	-	-
110728074	1.41338	1.31059	1.44939	1.23672	1.16577	0.978215	0.937541	0.960227	0.915941	LOC110728074	NW_018742914.1	6822424	6839803	-	7164	protein_coding	TATA box-binding protein-associated factor RNA polymerase I subunit B-like%2C transcript variant X3	-
110731575	12.8286	13.6716	16.7204	12.0722	11.1255	6.77696	5.16198	8.28379	9.74363	LOC110731575	NW_018743074.1	717691	720157	-	1126	protein_coding	uncharacterized LOC110731575	-
110712796	8.7862	8.04921	8.77594	10.7762	9.56447	10.2859	12.8154	11.1967	11.1011	LOC110712796	NW_018745336.1	133885	140292	-	3452	protein_coding	serine/threonine-protein kinase/endoribonuclease IRE1b-like	Pkinase
110731656	1.16432	0.936413	0.154612	0.328911	0.264052	0.281358	0.0437548	0.11849	0.106696	LOC110731656	NW_018743074.1	1755479	1756954	+	1476	protein_coding	NDR1/HIN1-like protein 10	-
110694468	2.9279	2.8678	3.14684	4.75997	3.05108	4.51801	5.59774	4.67714	3.96716	LOC110694468	NW_018744239.1	9272772	9276042	+	2792	pseudogene	-	-
110690759	80.5273	80.2721	93.1059	109.157	98.2878	105.852	114.799	109.836	108.897	LOC110690759	NW_018744062.1	1924920	1931007	-	2122	protein_coding	2%2C3-bisphosphoglycerate-independent phosphoglycerate mutase-like	-
110689746	3.57513	3.54723	4.66359	5.44305	5.34812	4.87075	5.21751	6.61962	7.48012	LOC110689746	NW_018743977.1	1987559	1994054	-	3144	protein_coding	protein NPGR2-like%2C transcript variant X1	-
110705768	0.909613	0.933369	1.1173	0.22283	0.0681483	0.571842	0.237144	0.214065	0.192758	LOC110705768	NW_018744878.1	5731665	5733054	+	817	protein_coding	thioredoxin-like protein Clot%2C transcript variant X3	-
110681970	2.83108	2.49428	2.77124	3.1854	3.55071	3.34304	3.65311	3.96443	3.60272	LOC110681970	NW_018743574.1	2138337	2157830	-	6382	protein_coding	callose synthase 5-like%2C transcript variant X3	DUF605
110714885	0.476711	0.502382	0.617205	0.909	0.463333	1.23837	0.931559	0.9541	1.17949	LOC110714885	NW_018745461.1	1890296	1896499	-	3605	pseudogene	-	-
110739018	0.108903	0.178796	0.0267535	0.0569136	0.0783266	0.0121713	0	0	0	LOC110739018	NW_018742244.1	1212789	1217658	-	4265	protein_coding	uncharacterized LOC110739018	-
110719321	0.535799	0.343621	0.0822666	0	0	0.074853	0	0	0	LOC110719321	NW_018742484.1	624615	630415	+	1387	protein_coding	isoprenyl transferase-like	Prenyltransf
110736820	8.78651	7.23652	8.05898	6.15527	8.80025	6.42826	5.54595	4.24441	5.4879	LOC110736820	NW_018743292.1	7992914	7997880	+	1607	protein_coding	lipoyl synthase%2C chloroplastic-like	Radical_SAM
110706019	8.54546	11.0038	10.3937	12.96	9.01841	7.28471	7.40877	3.95378	4.81009	LOC110706019	NW_018744895.1	1750753	1762487	+	2772	protein_coding	probable sulfate transporter 4.2	Sulfate_transp
110718950	171.121	196.46	192.535	175.281	125.303	127.864	149.559	127.395	116.814	LOC110718950	NW_018742204.1	13137381	13139334	+	475	protein_coding	40S ribosomal protein S29	-
110731387	9.66025	9.66522	8.60903	8.09122	9.89075	10.6101	15.1078	12.4274	12.5735	LOC110731387	NW_018743066.1	2449406	2453345	+	2505	protein_coding	ankyrin repeat-containing protein ITN1-like%2C transcript variant X2	-
110730720	23.7579	26.3169	28.8775	34.0569	28.2732	31.1805	34.228	35.5675	41.7108	LOC110730720	NW_018742205.1	6051772	6060245	+	2434	protein_coding	TOM1-like protein 6	-
110711226	0.624684	0.339353	0.541632	1.29626	0.792871	1.4374	1.17515	1.61424	1.32897	LOC110711226	NW_018742418.1	5891296	5897498	-	1264	protein_coding	agamous-like MADS-box protein AGL9 homolog%2C transcript variant X1	SRF-TF
110735253	30.7148	22.7783	20.3171	11.7848	19.6169	16.1427	9.60995	14.1883	16.8538	LOC110735253	NW_018743252.1	11334901	11340619	-	3965	protein_coding	zinc finger CCCH domain-containing protein 46-like%2C transcript variant X3	-
110739305	8.25268	9.3415	12.2277	6.16613	10.8201	9.45401	4.73339	5.21146	7.05366	LOC110739305	NW_018743448.1	3033541	3046545	+	1801	protein_coding	peptide chain release factor APG3%2C chloroplastic-like	-
110716938	57.5722	45.9982	54.8413	43.584	41.753	30.2797	20.3824	36.4691	33.8375	LOC110716938	NW_018745650.1	2230775	2236538	-	2839	protein_coding	uncharacterized LOC110716938%2C transcript variant X1	-
110721170	0.898841	0.55768	0.641898	0.136553	0.425973	0.350432	0.232519	0.236127	0.259873	LOC110721170	NW_018742598.1	479765	485451	+	2222	protein_coding	uncharacterized LOC110721170%2C transcript variant X1	-
110687762	2.30642	1.77018	1.10557	0.78397	1.61839	1.29934	0.625745	0.800203	0.826516	LOC110687762	NW_018743920.1	462034	467450	-	2477	protein_coding	uncharacterized LOC110687762	-
110738742	16.0433	23.845	33.3189	40.1402	31.1597	34.3369	39.4108	49.7037	48.527	LOC110738742	NW_018743391.1	2380358	2383365	-	1601	protein_coding	thioredoxin-like 1-1%2C chloroplastic	-
110684579	4.13955	2.26782	0.667903	1.42085	0.862071	1.37226	0.878005	0.132093	0.297362	LOC110684579	NW_018743722.1	2661011	2663658	+	2648	protein_coding	ABC transporter G family member 20-like	ABC2_membrane
110728099	0.164745	0.157778	0.0809438	0	0.0131656	0.0981993	0.0152713	0	0.012413	LOC110728099	NW_018742914.1	7320777	7325109	+	4229	protein_coding	LRR receptor-like serine/threonine-protein kinase RCH1	Pkinase
110694163	1.87781	3.3425	3.7658	3.40472	3.81287	4.92551	5.86142	5.2429	8.22932	LOC110694163	NW_018744239.1	2929989	2935579	+	1212	protein_coding	AMSH-like ubiquitin thioesterase 2	Mov34
110694122	10.4035	6.92067	3.79004	4.31675	12.8964	5.49318	19.0975	15.0798	13.6097	LOC110694122	NW_018744239.1	2088018	2089718	-	1701	protein_coding	aspartic proteinase CDR1-like	-
novel.972	1.22835	1.33921	1.79171	1.55472	1.19637	1.37284	0.213495	0.722692	0.34707	-	NW_018743979.1	2579468	2581459	+	1210	-	PF00702:haloacid dehalogenase-like hydrolase	Hydrolase
110694757	5.54764	3.96514	5.54541	8.99765	5.91627	7.48299	6.11775	14.4542	12.7128	LOC110694757	NW_018744240.1	1564163	1573166	-	1214	protein_coding	2-oxoglutarate-dependent dioxygenase DAO-like	2OG-FeII_Oxy
110712013	2.51271	2.10955	0.561166	1.0943	1.18656	1.27649	0.423489	0.191138	0.172113	LOC110712013	NW_018745286.1	4866839	4868988	+	610	lncRNA	uncharacterized LOC110712013	-
110682224	0.0968994	0.0994301	0.317396	0.337603	0.774369	0.505388	0.718577	0.851349	0.657093	LOC110682224	NW_018742244.1	3308771	3311304	-	1438	protein_coding	tetraketide alpha-pyrone reductase 1-like	Epimerase
110706540	2.92005	3.51131	2.74611	0.953779	1.85955	2.14169	1.45913	1.25986	1.75325	LOC110706540	NW_018744988.1	135970	138770	+	1018	lncRNA	uncharacterized LOC110706540	-
110727065	5.43553	4.94318	5.65544	6.3497	7.25668	6.24166	8.03202	7.33062	7.44413	LOC110727065	NW_018742899.1	795236	805034	+	2179	protein_coding	protein arginine methyltransferase NDUFAF7 homolog%2C mitochondrial-like	-
110705549	2.87841	1.45762	0.298461	0.366303	1.14267	0.271564	0	0.140758	0.337992	LOC110705549	NW_018744878.1	3059240	3061916	+	2485	lncRNA	uncharacterized LOC110705549	-
110723131	0.440257	0.403353	0.0579403	0.205431	0.150784	0.246022	0.0437252	0.019735	0	LOC110723131	NW_018742720.1	1929884	1935623	-	2954	protein_coding	potassium channel AKT1-like	Ion_trans
110717922	0.664289	0.599842	0.228469	0.38188	0.222963	0.237577	0.0738926	0.100052	0	LOC110717922	NW_018745684.1	515202	517102	+	1748	protein_coding	uncharacterized LOC110717922	-
110693424	0.362253	0.290906	0.0193462	0.39098	0.52864	1.32021	2.23377	1.89777	0.391616	LOC110693424	NW_018744151.1	94417	97954	-	2949	pseudogene	-	-
110725023	1.30074	1.44593	1.13172	0.77891	0.844578	1.02973	0.45215	0.340123	0.367522	LOC110725023	NW_018742801.1	282717	286008	-	857	protein_coding	uncharacterized LOC110725023%2C transcript variant X3	-
110738385	9.02872	8.6878	11.5014	13.5774	12.4715	11.4406	12.5872	15.7	16.3673	LOC110738385	NW_018743389.1	850217	864360	-	3884	protein_coding	beta-galactosidase-like	-
110710692	0.311725	0.207914	0.0191449	0	0.0186836	0.139357	0	0	0	LOC110710692	NW_018745177.1	3444037	3453033	+	2980	protein_coding	uncharacterized LOC110710692	hATC
110709802	7.23083	6.38335	5.46368	4.78679	5.60249	4.0587	2.59942	3.60059	4.61436	LOC110709802	NW_018745080.1	2787539	2797418	-	4323	protein_coding	serine/threonine-protein kinase CTR1-like	Pkinase_Tyr
110682409	6.69466	10.4227	11.0588	14.6583	9.54703	10.475	13.9307	19.0364	16.1762	LOC110682409	NW_018743574.1	6981535	6984260	-	2012	protein_coding	uncharacterized LOC110682409%2C transcript variant X1	-
110731264	12.1492	12.1323	15.0431	16.0434	16.4376	19.2208	19.2025	18.4376	18.4062	LOC110731264	NW_018743066.1	956647	967929	-	1426	protein_coding	alkaline ceramidase-like	-
110693798	8.91071	9.00629	6.86812	5.99565	7.45032	10.1829	5.63739	5.25653	5.46345	LOC110693798	NW_018744155.1	255505	257795	-	2085	protein_coding	uncharacterized LOC110693798	-
110726440	122.406	112.268	168.736	40.5291	129.093	45.2109	14.5135	48.3004	74.4302	LOC110726440	NW_018742879.1	2096702	2098670	+	1108	protein_coding	chlorophyll a-b binding protein 4%2C chloroplastic-like	-
110709620	9.43759	5.58569	4.62904	3.74542	3.93833	3.7079	3.13506	2.78953	3.53118	LOC110709620	NW_018745080.1	29642	32515	+	1442	pseudogene	-	-
110714170	19.0049	22.8224	27.1158	29.2759	27.1919	26.0635	36.9645	35.4158	31.6717	LOC110714170	NW_018745454.1	5896083	5900302	-	1679	protein_coding	histidinol-phosphate aminotransferase%2C chloroplastic-like%2C transcript variant X1	Aminotran_1_2
110704632	21.4418	30.1827	28.1179	50.0309	9.33986	14.4459	111.36	56.8568	32.6981	LOC110704632	NW_018744855.1	561062	561830	-	769	protein_coding	pEARLI1-like lipid transfer protein 1	-
110730230	96.6658	110.837	150.179	80.3039	123.201	64.3613	32.2425	64.5214	74.9131	LOC110730230	NW_018742205.1	4965874	4970530	+	1330	protein_coding	2-Cys peroxiredoxin BAS1%2C chloroplastic-like%2C transcript variant X1	-
110736672	2.08416	2.74963	2.85259	3.69551	4.78252	3.26105	5.21625	4.18544	4.03803	LOC110736672	NW_018743292.1	6133754	6141496	-	1560	protein_coding	calcium-binding protein 39-like	-
110721909	1.23	1.32222	0.959258	1.60702	1.24039	1.92019	2.33462	2.84257	1.74319	LOC110721909	NW_018742204.1	19905762	19909003	-	2379	protein_coding	ureide permease 2-like	-
110728652	3.9507	4.04037	3.7366	5.43697	4.3885	4.51844	5.03547	5.7355	5.62599	LOC110728652	NW_018742205.1	2076906	2084664	+	3527	protein_coding	dipeptidyl aminopeptidase 4-like%2C transcript variant X1	-
110686711	16.3522	13.4753	9.95241	10.0636	12.5129	11.3841	8.04716	8.45269	7.58754	LOC110686711	NW_018743893.1	1260843	1263049	-	2207	protein_coding	U-box domain-containing protein 38-like	U-box
110700716	13.3513	16.5987	20.1252	22.9217	20.9591	20.8373	24.3113	25.379	35.1531	LOC110700716	NW_018744626.1	6150305	6154601	-	1562	protein_coding	glycerophosphodiester phosphodiesterase GDPD6-like	-
110737719	0.223966	0.106069	0.0846467	0.0675269	0.144562	0	0	0	0	LOC110737719	NW_018743331.1	1687229	1690826	-	2696	protein_coding	uncharacterized LOC110737719	-
110708581	1.12544	0.717868	0.18681	0.198704	0.218771	0.407942	0.12688	0	0	LOC110708581	NW_018745024.1	9905769	9908828	+	1527	protein_coding	transcription factor bHLH94-like	HLH
110683370	5.97834	5.89854	5.74285	6.50903	4.59382	3.89758	3.78328	3.8961	3.72485	LOC110683370	NW_018743669.1	311769	315332	-	1212	protein_coding	DNA-directed RNA polymerase II subunit RPB7	S1
110690039	15.5076	17.027	22.585	24.9798	19.7095	22.6668	23.4589	34.712	37.1657	LOC110690039	NW_018743979.1	3951943	3963935	-	1839	protein_coding	DUF21 domain-containing protein At1g47330-like	-
novel.144	11.7283	9.96241	4.3568	3.99149	7.6657	8.79644	4.24788	3.89948	3.13094	-	NW_018742390.1	89313	108392	+	1794	-	-	-
110684102	91.4828	78.139	64.6168	56.9962	65.8282	61.9485	50.6667	53.949	35.673	LOC110684102	NW_018743697.1	1593577	1594300	-	724	protein_coding	histone H2B	Histone
110685462	8.11228	7.86081	9.39071	10.2124	10.8256	10.9633	13.6612	11.3741	11.4386	LOC110685462	NW_018742287.1	2800983	2824033	+	2983	protein_coding	endoplasmic reticulum metallopeptidase 1-like%2C transcript variant X1	-
110711451	1.60742	1.7971	1.06088	0.814973	0.949042	0.8044	0.433661	0.542019	0.813446	LOC110711451	NW_018745275.1	323149	332779	+	1936	protein_coding	uncharacterized LOC110711451	-
110688122	6.94829	10.2129	9.99561	14.1487	10.3551	14.2719	16.7983	15.1635	13.7249	LOC110688122	NW_018743920.1	5627440	5630213	+	742	protein_coding	60S ribosomal protein L18a-like protein	-
110697745	1.61795	1.35112	0.940822	0.865792	1.03163	0.759855	0.490618	0.73452	0.729494	LOC110697745	NW_018744498.1	1492331	1505408	-	5397	protein_coding	uncharacterized LOC110697745	-
110707486	3.12877	2.54768	2.52903	1.79336	1.74218	0.72192	0.84201	1.16544	1.84791	LOC110707486	NW_018742204.1	6134051	6137180	+	2301	protein_coding	UDP-glycosyltransferase 76B1-like	UDPGT
110736091	0.945419	0.623643	0.99538	0.547022	0.518078	0.543408	0.131455	0.254277	0.457933	LOC110736091	NW_018743292.1	130728	134166	-	3439	protein_coding	G-type lectin S-receptor-like serine/threonine-protein kinase SD3-1	Pkinase_Tyr
110713960	12.1569	11.1039	12.0532	13.4972	13.7559	13.069	14.5916	17.3455	17.4673	LOC110713960	NW_018745454.1	6583976	6589953	+	1704	protein_coding	uncharacterized LOC110713960	-
110698107	19.9763	17.464	19.4136	16.4415	17.7855	15.3824	14.8546	12.3707	13.964	LOC110698107	NW_018744502.1	7051623	7057039	-	2639	protein_coding	F-box/LRR-repeat protein 3-like	-
110735654	25.1465	44.4589	68.2178	22.3832	16.1196	38.8052	27.6727	10.2619	9.93959	LOC110735654	NW_018743285.1	665722	669695	+	1727	protein_coding	probable choline kinase 1	Choline_kinase
110737150	0.542536	0.432993	0.0370226	0.0393797	0.397436	0.0673726	0	0	0	LOC110737150	NW_018743292.1	13676509	13681948	-	1541	protein_coding	probable pectinesterase 68	-
110690999	2.77521	3.819	9.59233	4.8345	4.46139	2.01968	1.76487	1.32309	2.43142	LOC110690999	NW_018744066.1	2414929	2417087	+	2159	protein_coding	uncharacterized LOC110690999	-
110695938	17.6439	12.3793	1.85233	3.34945	5.18207	9.66301	2.16672	1.32494	3.46554	LOC110695938	NW_018742359.1	1247341	1255135	-	924	protein_coding	CASP-like protein Ni6	-
110716719	10.4779	13.763	14.4492	18.7598	16.4851	16.9421	18.2786	19.5136	19.5723	LOC110716719	NW_018745617.1	607135	630134	+	1915	protein_coding	xaa-Pro dipeptidase-like	Peptidase_M24
110714944	0.266776	0.158483	0.224206	0.201791	0.0336621	0.58062	1.21043	0.793039	0.317378	LOC110714944	NW_018745461.1	813864	817171	+	3308	protein_coding	receptor-like kinase TMK4	Pkinase
110687450	5.36916	5.79936	6.75282	7.68621	6.25136	7.00563	7.92989	10.6728	9.23297	LOC110687450	NW_018743919.1	3864038	3866746	-	1808	protein_coding	F-box protein CPR30-like	-
110699718	3.75559	2.92508	1.16716	1.8622	2.27807	1.21369	0.12583	0.567922	1.04835	LOC110699718	NW_018744593.1	5108466	5113526	-	2053	protein_coding	probable serine/threonine-protein kinase PBL7%2C transcript variant X1	Pkinase_Tyr
110720421	0.173116	0.106583	0.106321	0	0.103759	0.116088	0	0	0	LOC110720421	NW_018742556.1	1186857	1191682	-	2683	protein_coding	non-specific phospholipase C4-like	Phosphoesterase
110714227	3.27669	2.8075	2.69663	1.71243	2.27815	2.65504	1.5035	2.01521	1.85165	LOC110714227	NW_018745454.1	6850343	6854896	-	2835	protein_coding	uncharacterized protein At1g04910-like%2C transcript variant X2	-
110731018	1.5883	1.45359	0.632738	0.336511	0.977695	0.383812	0.119375	0.377154	0.339613	LOC110731018	NW_018743051.1	1195052	1196133	-	1082	protein_coding	transcription repressor OFP6-like	-
110693466	2.25747	2.17052	2.7074	1.83469	2.25862	2.52302	1.60652	1.31632	1.28574	LOC110693466	NW_018744151.1	570955	575354	-	2613	protein_coding	putative receptor-like protein kinase At4g00960%2C transcript variant X2	Pkinase_Tyr
110725008	28.7932	21.0125	19.8821	18.5626	19.5097	17.5189	14.623	15.7394	14.9769	LOC110725008	NW_018742204.1	23776764	23782665	-	2089	protein_coding	probable protein S-acyltransferase 7	-
110720939	0.769923	1.01793	1.05483	1.27675	0.780936	1.27418	1.7705	1.63537	1.57299	LOC110720939	NW_018742577.1	2213450	2219138	-	3137	protein_coding	probable tetraacyldisaccharide 4'-kinase%2C mitochondrial%2C transcript variant X2	-
110682758	4.58271	5.00667	5.72837	5.51194	4.63707	4.47401	3.78572	3.33272	2.87912	LOC110682758	NW_018742249.1	135722	143590	-	3446	protein_coding	WD repeat-containing protein 3-like	-
110740055	10.9832	9.68592	8.93975	8.58684	11.8968	8.62712	6.13316	5.81311	7.07902	LOC110740055	NW_018742244.1	2438738	2442635	-	1053	protein_coding	3-hydroxyacyl-[acyl-carrier-protein] dehydratase FabZ-like	-
110685394	0.138648	0	0	0.54344	0.0997203	0.309914	0.732574	0.556868	0.407419	LOC110685394	NW_018743812.1	389123	422936	+	1675	pseudogene	-	-
110712875	8.212	5.51092	1.37183	1.50208	2.75629	3.85475	2.00963	0.968871	1.2808	LOC110712875	NW_018745395.1	1146620	1152451	-	2828	protein_coding	putative beta-galactosidase	-
110722840	1.71708	0.528579	0.316369	0.11217	0.746136	0.287859	0.0895316	0.107758	0.24258	LOC110722840	NW_018742684.1	3312563	3317034	+	2164	protein_coding	ent-kaurenoic acid oxidase 1-like%2C transcript variant X2	p450
110686434	18.1995	24.8296	32.5246	16.1423	17.6987	23.6061	14.6486	16.1829	12.5442	LOC110686434	NW_018743858.1	4583865	4586661	+	1812	protein_coding	tubulin beta chain-like	Tubulin
110698113	41.6244	115.704	125.669	190.454	122.435	125.894	162.852	253.222	275.904	LOC110698113	NW_018744502.1	7171602	7172655	+	809	protein_coding	PLAT domain-containing protein 3-like	-
110698755	10.2107	9.17045	12.2291	7.87674	8.01568	6.28716	6.52315	7.43369	7.31755	LOC110698755	NW_018744537.1	4261163	4263523	+	2188	protein_coding	trihelix transcription factor ASIL1-like%2C transcript variant X2	-
110725555	9.07853	5.753	6.98143	5.27542	4.71684	5.57622	2.28863	3.58305	4.76693	LOC110725555	NW_018742815.1	307615	310030	+	1806	protein_coding	probable 2-oxoglutarate-dependent dioxygenase ANS	2OG-FeII_Oxy
110702603	8.4762	7.87917	6.83854	5.78236	6.29883	4.9988	5.00131	5.65306	5.51456	LOC110702603	NW_018744693.1	3095452	3104302	-	2970	protein_coding	probable E3 ubiquitin-protein ligase RHG1A%2C transcript variant X2	-
110694040	7.97611	7.09082	7.85466	8.71409	8.09812	9.5099	9.87136	10.9388	10.3551	LOC110694040	NW_018742345.1	1292724	1326017	+	2702	protein_coding	transmembrane E3 ubiquitin-protein ligase 1-like%2C transcript variant X1	-
110717888	1.63484	1.04846	0.286873	0.381422	0.419941	0.195766	0.243553	0.0366418	0	LOC110717888	NW_018745684.1	6715233	6724568	+	1591	protein_coding	UDP-glycosyltransferase 74E2-like	UDPGT
110725334	11.7509	7.53338	1.15681	3.18802	2.15524	2.89455	1.75592	1.55817	1.71756	LOC110725334	NW_018742810.1	2317792	2320137	-	2170	protein_coding	flavonol synthase/flavanone 3-hydroxylase-like	2OG-FeII_Oxy
110723725	6.86457	4.94048	2.22508	2.1799	2.781	2.04233	2.34201	1.67532	1.63428	LOC110723725	NW_018742733.1	859558	866307	+	2923	protein_coding	kinesin-like protein KIN-14N%2C transcript variant X1	Kinesin
110704012	0.339793	0.536412	0.738432	0.239049	0.125328	0.262912	0.145373	0.0984195	0.118164	LOC110704012	NW_018744813.1	1320227	1324132	+	1777	lncRNA	uncharacterized LOC110704012%2C transcript variant X1	-
110683169	0.27692	0.232489	0.0927673	0	0	0.0562716	0	0	0	LOC110683169	NW_018743623.1	324488	327478	-	1845	lncRNA	uncharacterized LOC110683169%2C transcript variant X2	-
110707910	2.74503	2.43262	2.4522	2.11926	1.30873	1.81286	1.4313	1.48777	0.88137	LOC110707910	NW_018745003.1	3031900	3033592	+	1489	protein_coding	uncharacterized LOC110707910	-
110727190	0.52901	0.180942	0.173278	0.0460776	0.126827	0.27591	0	0	0	LOC110727190	NW_018742903.1	766267	770952	+	1317	protein_coding	probable glutathione S-transferase parA	-
110703311	6.41404	4.39394	3.20064	3.45202	4.01906	3.68608	1.59618	2.53864	2.55367	LOC110703311	NW_018744718.1	1809753	1817389	-	2549	protein_coding	katanin p60 ATPase-containing subunit A1-like	AAA
110739917	8.75141	9.03375	7.338	9.53967	9.7367	13.2754	10.8082	14.9086	12.635	LOC110739917	NW_018743515.1	51599	61033	-	2659	lncRNA	uncharacterized LOC110739917%2C transcript variant X9	-
110731797	5.217	5.3857	4.27209	2.27204	3.90384	4.69987	2.28609	3.21448	3.14466	LOC110731797	NW_018742205.1	7819037	7820669	+	1469	lncRNA	uncharacterized LOC110731797	-
110726889	7.75186	7.27502	8.13153	10.0722	7.70521	8.9501	11.5209	10.5873	10.0403	LOC110726889	NW_018742890.1	148145	153146	+	2175	protein_coding	transcription factor VOZ1-like	-
110710676	2.73218	2.75348	4.01521	2.93222	2.04695	2.07206	1.28893	1.65339	1.48881	LOC110710676	NW_018742418.1	4949202	4952155	-	952	protein_coding	OTU domain-containing protein At3g57810-like%2C transcript variant X2	OTU
110729340	3.69311	3.76803	3.85329	4.71546	4.15032	4.24478	4.72659	5.43861	5.34786	LOC110729340	NW_018742980.1	511559	525422	+	4427	protein_coding	uncharacterized LOC110729340	-
110723766	4.30759	3.17094	3.22067	6.42322	4.32171	4.50031	6.11968	5.70043	6.72055	LOC110723766	NW_018742733.1	1638691	1641178	-	992	protein_coding	B3 domain-containing protein Os06g0112300-like%2C transcript variant X2	B3
110731938	5.10918	6.14816	8.4722	9.77015	9.10321	8.48738	11.4956	12.6505	9.68522	LOC110731938	NW_018742205.1	7916038	7924361	-	2000	protein_coding	protein PIN-LIKES 6-like%2C transcript variant X1	-
110715196	0.430656	0.67104	1.09715	1.08365	1.28103	1.58655	3.90332	1.64161	1.31597	LOC110715196	NW_018745482.1	550798	555703	+	2912	lncRNA	uncharacterized LOC110715196	-
110689296	14.4176	15.0648	15.4058	18.4541	16.5099	17.1616	18.6616	20.2293	21.7595	LOC110689296	NW_018743955.1	6682785	6687332	+	1585	protein_coding	protein APEM9-like	-
110724685	37.5788	37.696	51.2706	54.6319	54.3706	45.5983	69.7832	54.8149	82.9831	LOC110724685	NW_018742770.1	2540767	2542976	+	1875	protein_coding	cytochrome P450 83B1-like	p450
110722626	3.69933	3.55493	5.33734	2.42941	3.05016	1.22503	0.571523	1.76881	2.23427	LOC110722626	NW_018742684.1	710936	720133	-	2373	protein_coding	protein PAM71%2C chloroplastic-like%2C transcript variant X1	-
110700342	3.91492	2.70722	3.81566	2.58526	2.85655	2.28283	1.50879	1.92276	2.26041	LOC110700342	NW_018744626.1	1029339	1031521	+	2183	protein_coding	uncharacterized LOC110700342	-
110734544	2.22646	2.71439	2.51819	3.11053	3.30311	2.66082	4.04596	3.62455	3.98629	LOC110734544	NW_018743212.1	5901530	5907726	-	2107	protein_coding	CDK5RAP3-like protein	-
110738394	19.9886	19.3391	20.4062	21.7918	20.6087	20.1946	24.6871	25.1922	28.2202	LOC110738394	NW_018743389.1	1092259	1129382	+	2807	pseudogene	-	Sec1
110698678	10.5823	9.22308	7.55978	4.59904	8.81068	5.98778	6.12576	3.80682	5.70482	LOC110698678	NW_018744537.1	3125398	3128777	+	2098	protein_coding	uncharacterized LOC110698678%2C transcript variant X2	Asp_Glu_race
110707060	6.63835	5.82452	4.03105	2.23463	4.97186	3.38106	2.66058	2.21382	3.81777	LOC110707060	NW_018744991.1	3743919	3748355	+	4345	protein_coding	LRR receptor-like serine/threonine-protein kinase	Pkinase
110697844	4.7161	4.81707	3.85306	7.17922	5.70516	5.07742	10.0468	7.33127	6.06363	LOC110697844	NW_018744501.1	2015140	2018763	+	2147	protein_coding	probable purine permease 5%2C transcript variant X2	-
110738233	1.24206	0.266755	0.31932	0.0754778	0.311626	0.258262	0	0.108763	0	LOC110738233	NW_018743381.1	451395	453545	-	1608	protein_coding	inactive protein RESTRICTED TEV MOVEMENT 1-like	-
110685818	0.719313	0.474493	0.0841473	0.0895047	0.246359	0.459386	0.0714404	0.042992	0.058069	LOC110685818	NW_018743850.1	760182	763382	+	2712	protein_coding	cytochrome P450 71D8-like	p450
110724540	0.418862	0.33429	0.571662	0.0608058	0.111577	0.0520146	0	0	0.0525996	LOC110724540	NW_018742770.1	3271660	3279340	-	998	protein_coding	putative germin-like protein 2-1	-
110700680	22.9028	23.1718	22.6947	25.5645	25.916	27.6044	31.6667	29.2291	32.4827	LOC110700680	NW_018744626.1	5724311	5728372	-	724	protein_coding	protein Asterix-like	-
110694400	3.47629	2.41108	1.85824	0.630813	1.69771	1.33104	1.29791	1.1312	1.12774	LOC110694400	NW_018744239.1	6585427	6590172	-	1443	protein_coding	dynein light chain LC6%2C flagellar outer arm-like	-
110685638	1.28796	0.826	0.395507	0.105172	0.192988	0.449832	0	0.101035	0	LOC110685638	NW_018743850.1	5007133	5008337	+	577	lncRNA	uncharacterized LOC110685638	-
110701335	19.4379	16.3349	15.1423	12.7456	13.2648	16.3	11.2698	12.3051	12.0677	LOC110701335	NW_018744633.1	6483648	6486879	+	1914	protein_coding	uncharacterized LOC110701335	-
110724962	7.79259	6.35047	7.47559	6.17856	5.91524	6.08956	4.74574	5.36778	4.4152	LOC110724962	NW_018742798.1	1964789	1967047	+	2259	protein_coding	uncharacterized LOC110724962	-
110734683	1.03099	0.627579	0.300499	0.136985	0.460834	0.644488	0.242973	0.131596	0.0789983	LOC110734683	NW_018743217.1	310306	320471	+	2658	protein_coding	uncharacterized LOC110734683%2C transcript variant X1	-
110706001	6.7784	8.25744	12.2225	7.4601	8.48566	7.12791	5.66429	4.65204	4.18898	LOC110706001	NW_018744895.1	530434	534917	+	1391	protein_coding	WAT1-related protein At5g40230-like	DUF6
110685243	6.6122	7.30113	7.54806	11.503	8.87388	7.83177	8.96905	10.4416	11.3518	LOC110685243	NW_018743792.1	8268200	8272622	-	2585	protein_coding	uncharacterized LOC110685243%2C transcript variant X1	-
110720125	0.764939	0.156983	0.0751672	0.0799528	0.0733559	0.20518	0	0	0	LOC110720125	NW_018742204.1	16353449	16356620	+	1518	protein_coding	peroxidase 57-like	-
110681849	1.54417	0.708857	0.798627	0.159276	0.584537	0.272497	0.113005	0.153011	0.367415	LOC110681849	NW_018743574.1	817835	818977	+	1143	protein_coding	uncharacterized LOC110681849	-
110685927	1.88567	1.32389	0.85334	0.648335	0.594841	0.33276	0.275992	0.124567	0	LOC110685927	NW_018742292.1	1301872	1302490	+	468	lncRNA	uncharacterized LOC110685927	-
110685176	0.186107	0.286452	0.0326571	0.0173681	0.0318702	0.133714	0.0184837	0	0	LOC110685176	NW_018742287.1	1652157	1655737	+	3494	protein_coding	uncharacterized LOC110685176	-
110735250	2.9258	2.68055	3.15743	1.89766	2.50516	2.0554	2.13579	1.58694	1.94861	LOC110735250	NW_018743252.1	11317922	11324493	+	4445	protein_coding	ABC transporter B family member 15-like	ABC_membrane
110689222	5.18074	4.53636	4.12362	3.19485	4.637	3.33512	2.6509	3.36396	3.09158	LOC110689222	NW_018743955.1	5045996	5051151	+	3362	protein_coding	protein trichome birefringence-like	-
110692984	5.00052	4.1937	5.61069	6.34483	4.66858	6.77095	8.29005	8.32817	7.33617	LOC110692984	NW_018744137.1	884281	888227	-	966	protein_coding	probable gluconokinase	SKI
110718480	1.18901	0.571091	0.341814	1.28904	1.30399	2.85565	8.61799	2.44492	0.743385	LOC110718480	NW_018742461.1	254301	256136	-	1836	pseudogene	-	DUF295
110687804	23.609	21.6267	21.6954	18.6743	16.9751	18.5588	12.8001	17.5804	15.8305	LOC110687804	NW_018743920.1	891102	895602	+	2109	protein_coding	peptidyl-prolyl cis-trans isomerase FKBP62-like	FKBP_C
110696133	16.0075	14.5675	14.9247	10.5517	12.9805	11.819	7.32686	9.77301	11.7064	LOC110696133	NW_018744311.1	2957526	2963768	+	2565	protein_coding	protein IQ-DOMAIN 1-like	IQ
110720561	15.0829	16.5461	15.5829	16.9494	12.7717	17.3521	12.3152	8.82795	10.599	LOC110720561	NW_018742558.1	40084	44271	+	1783	protein_coding	thaumatin-like protein 1b	Thaumatin
novel.636	4.81233	5.54833	4.782	3.24968	4.14824	4.83451	2.85695	3.18972	2.2	-	NW_018743252.1	11129380	11133318	-	859	-	-	-
110699262	8.02549	7.63496	6.44553	10.6765	8.25712	12.038	11.6108	10.4808	9.85991	LOC110699262	NW_018744582.1	1594200	1599459	+	2859	protein_coding	arginyl-tRNA--protein transferase 1-like%2C transcript variant X1	-
110683880	2.63263	1.40582	0.857923	0.386076	1.12707	0.78061	0.747046	0.269738	0.212528	LOC110683880	NW_018742263.1	4989683	5013369	+	1729	protein_coding	tyrosine aminotransferase-like	Aminotran_1_2
110696555	4.37743	4.90207	6.50138	6.59909	6.68529	7.58548	7.71065	8.08289	8.45571	LOC110696555	NW_018744367.1	3551861	3562811	-	4414	protein_coding	phosphatidate phosphatase PAH2-like%2C transcript variant X7	-
110693839	2.00157	2.25787	2.29575	2.25141	2.31988	2.41479	3.04111	3.14445	3.73034	LOC110693839	NW_018744167.1	1657882	1666152	+	3504	protein_coding	fanconi-associated nuclease 1 homolog	-
110713036	3.90582	2.18985	0.667707	0.42087	1.11016	0.720043	0.671856	0.555933	0.659878	LOC110713036	NW_018745403.1	101886	108869	-	2307	protein_coding	cyclin-D1-1-like%2C transcript variant X1	Cyclin_C
110701005	22.6776	20.2319	11.039	10.2329	11.2764	12.3206	11.1822	8.2491	8.21115	LOC110701005	NW_018744633.1	3021700	3028435	+	2212	protein_coding	stomatal closure-related actin-binding protein 1-like	-
novel.1584	2.97444	0.156519	0.187363	0.199291	0.274272	0.255717	0	0	0	-	NW_018745418.1	20424	21032	+	609	-	-	-
110684944	4.37513	4.80683	4.96693	6.12038	4.63535	5.21082	6.60569	6.76713	6.64296	LOC110684944	NW_018743788.1	84935	97641	-	2102	protein_coding	translation initiation factor eIF-2B subunit beta-like	-
110725971	16.6221	17.8552	18.7539	20.8768	18.3223	21.4718	22.359	22.7962	24.6402	LOC110725971	NW_018742817.1	3795445	3807056	-	2744	protein_coding	mitogen-activated protein kinase 9-like	Pkinase
110733924	72.6463	81.3522	74.4447	107.158	80.4408	89.9835	99.2035	112.817	96.1753	LOC110733924	NW_018743204.1	3433432	3436810	+	679	lncRNA	uncharacterized LOC110733924	-
110684549	2.10401	0.936909	0.536385	0.311201	0.571048	0.88736	0.33119	0	0.089734	LOC110684549	NW_018743722.1	1362840	1364293	-	1170	protein_coding	uncharacterized LOC110684549	-
110693037	5.44039	5.80069	4.83232	7.01538	6.73394	5.94169	7.3428	7.38445	8.15155	LOC110693037	NW_018744137.1	1349980	1354875	+	2621	protein_coding	uncharacterized LOC110693037%2C transcript variant X2	-
110726403	11.0942	10.7153	11.3982	12.9645	12.4881	13.3764	13.7055	13.8522	14.1607	LOC110726403	NW_018742879.1	1514513	1529199	+	5631	protein_coding	formin-like protein 20%2C transcript variant X1	FH2
110719430	14.5569	17.2269	16.9562	18.8155	19.7203	22.4753	34.4198	25.5986	20.7631	LOC110719430	NW_018742484.1	3573243	3580883	-	1790	protein_coding	pto-interacting protein 1-like%2C transcript variant X2	Pkinase_Tyr
110725766	2.59455	1.83034	1.82111	1.02906	1.47177	1.24275	0.644211	0.959504	1.25672	LOC110725766	NW_018742815.1	3334160	3337995	-	2005	protein_coding	chaperone protein dnaJ 10-like	DnaJ
110738709	8.51264	5.40476	4.3132	0.764634	6.82412	1.36763	1.47955	2.60434	3.30721	LOC110738709	NW_018743391.1	1918963	1920494	-	873	protein_coding	uncharacterized LOC110738709	-
110724970	1.74913	0.994952	0.303592	2.26044	1.34464	2.25236	4.36187	3.10218	2.6215	LOC110724970	NW_018742798.1	2977924	2987687	+	2443	pseudogene	-	-
110720045	9.59943	6.02728	3.20666	2.77129	3.35758	4.1334	2.53337	2.01378	3.07344	LOC110720045	NW_018742204.1	16155190	16157608	-	1708	protein_coding	transcription factor bHLH30-like	HLH
110720393	8.23702	5.71091	2.70965	3.01438	3.73607	3.70951	2.53263	1.90514	2.47032	LOC110720393	NW_018742556.1	924282	928417	+	2295	protein_coding	mannose-6-phosphate isomerase 2-like	-
110710135	0.421699	0.278172	0.0924966	0.13774	0.270803	0.0168322	0.020941	0.0567093	0.0170215	LOC110710135	NW_018745170.1	3058268	3063339	-	3084	protein_coding	protein KINESIN LIGHT CHAIN-RELATED 2-like	-
110732959	22.9999	20.2572	17.1862	27.4623	23.5115	25.277	26.739	33.599	32.1321	LOC110732959	NW_018743196.1	352453	355087	+	727	protein_coding	autophagy-related protein 8i-like	-
110683714	10.3697	7.97509	15.3708	8.40367	7.83385	4.74637	5.81899	5.3562	7.03653	LOC110683714	NW_018743691.1	1362757	1365009	-	2253	protein_coding	amidophosphoribosyltransferase%2C chloroplastic-like	Pribosyltran
110738461	4.94051	4.42374	5.56604	7.19494	6.07319	7.52633	7.83212	7.62287	7.04193	LOC110738461	NW_018743389.1	4449056	4458013	-	1476	protein_coding	uncharacterized LOC110738461	-
110702083	1.47815	0.512705	0.613736	0.353606	0.199649	0.581696	0.289476	0.235175	0.0705886	LOC110702083	NW_018744662.1	3242088	3245062	-	2231	protein_coding	cytochrome P450 86B1-like	p450
110725767	1.30659	0.259493	0.0517712	0.0550673	0.202095	0.235529	0	0	0	LOC110725767	NW_018742205.1	4334519	4336288	+	1102	protein_coding	casparian strip membrane protein 1-like	-
110731945	0.872618	1.05821	0.194883	0.155468	0.332827	0.13299	0.110303	0.0995682	0.0448287	LOC110731945	NW_018743108.1	338497	344659	-	1171	protein_coding	histone H3-like centromeric protein HTR12	Histone
110691102	1.55222	1.18436	0.488876	0.156	0.524806	0.444821	0.276702	0.299728	0.0899647	LOC110691102	NW_018744066.1	100080	101246	-	1167	protein_coding	uncharacterized LOC110691102	-
110702581	49.0715	57.3204	72.2487	45.1185	49.2855	34.545	33.8839	39.3702	42.4192	LOC110702581	NW_018744693.1	2753008	2756780	-	1115	protein_coding	ATP-dependent Clp protease proteolytic subunit-related protein 2%2C chloroplastic-like%2C transcript variant X1	-
110699700	114.116	124.228	196.768	109.285	109.488	68.0265	50.6658	79.2804	94.8502	LOC110699700	NW_018744593.1	4593060	4600605	+	2506	protein_coding	ATP-dependent zinc metalloprotease FTSH 2%2C chloroplastic%2C transcript variant X1	AAA
110691724	6.5077	6.84133	6.73965	4.58466	5.88893	6.70274	4.9235	4.44436	3.96592	LOC110691724	NW_018744092.1	170101	175778	+	1456	pseudogene	-	RNA_pol_Rpb4
110705672	1.25023	0.508311	0.144875	0.0924594	0.169661	0.316367	0.0655989	0.11843	0.0799813	LOC110705672	NW_018744878.1	4751584	4754725	+	1969	protein_coding	transcription factor MYB83-like	Myb_DNA-binding
novel.557	1.35994	0.805071	1.41345	0.888394	1.31669	1.16916	0.290911	0.19695	0.413807	-	NW_018743136.1	185397	186686	+	888	-	-	-
110720500	0.934173	1.0736	0.504884	0.0488207	0	0.375861	0.259783	0.0469004	0	LOC110720500	NW_018742556.1	1923438	1929325	+	1243	protein_coding	probable WRKY transcription factor 12	WRKY
110685651	0	0.0249791	0	0.0636102	0.0291809	0.0816204	0.507721	0.15277	0.110051	LOC110685651	NW_018743850.1	6584748	6588082	-	1908	protein_coding	heparanase-like protein 1	-
110698459	399.156	442.437	538.755	374.618	368.919	322.441	305.164	326.45	343.503	LOC110698459	NW_018744537.1	431172	432262	-	837	protein_coding	glycine-rich RNA-binding%2C abscisic acid-inducible protein-like	RRM_1
110702675	4.16722	3.46157	6.79443	4.35889	4.20738	2.63365	2.50051	2.69303	2.5231	LOC110702675	NW_018744693.1	6181388	6196558	-	3745	protein_coding	ATP-dependent DNA helicase At3g02060%2C chloroplastic%2C transcript variant X3	Helicase_C
110712773	1.49233	1.48549	1.74689	2.20806	2.37754	1.7534	1.97746	2.68153	3.35883	LOC110712773	NW_018745333.1	33408	48699	-	7283	protein_coding	uncharacterized LOC110712773%2C transcript variant X11	-
110708390	0.317478	0.228039	0.0389965	0	0.285426	0.248376	0.0220718	0	0	LOC110708390	NW_018745024.1	6115094	6118507	+	2926	protein_coding	uncharacterized LOC110708390	-
novel.521	1.2494	1.6419	1.56159	1.97603	1.76044	0.930912	3.07824	2.47605	2.32868	-	NW_018743047.1	971118	973397	+	2119	-	-	-
110730290	0.739668	0.363898	0.286255	0.22505	0.157898	0.283107	0.070443	0.139893	0.183227	LOC110730290	NW_018743021.1	2624322	2632402	+	4584	protein_coding	F-box protein CPR30-like%2C transcript variant X1	-
110722290	1.5973	0.707029	0.230824	0.491038	0.450523	0.455049	0.0435483	0.196551	0.106192	LOC110722290	NW_018742669.1	45071	46553	-	1483	pseudogene	-	-
110688736	5.15416	5.10499	3.91101	3.61401	2.93414	5.36009	3.26508	2.92235	2.2941	LOC110688736	NW_018743937.1	3463126	3497676	+	2334	protein_coding	sucrose transport protein SUC4-like	MFS_1
110683721	50.4794	37.6148	25.8243	25.2992	27.1407	25.7866	19.2487	22.4095	22.5672	LOC110683721	NW_018743691.1	1595766	1599912	-	2154	protein_coding	protein IQ-DOMAIN 1-like	IQ
110737368	67.0856	48.4485	88.396	80.867	48.3846	56.6445	46.3652	35.0773	27.5027	LOC110737368	NW_018743327.1	1095055	1103578	-	2237	protein_coding	protein ZINC INDUCED FACILITATOR 1-like%2C transcript variant X1	MFS_1
110737663	38.4144	43.2437	54.6488	65.7963	54.8494	65.93	65.1902	67.9748	65.4489	LOC110737663	NW_018743331.1	602960	622472	-	2018	protein_coding	probable bifunctional methylthioribulose-1-phosphate dehydratase/enolase-phosphatase E1 1	Aldolase_II
110683559	4.50724	3.74621	4.0692	3.73939	4.29533	3.45063	2.91419	2.4043	1.80839	LOC110683559	NW_018743669.1	2101211	2105856	-	2061	protein_coding	outer envelope protein 80%2C chloroplastic-like	-
110686281	2.13667	2.19247	2.93695	3.38981	3.71994	2.786	3.96123	4.40581	5.23219	LOC110686281	NW_018743850.1	2615840	2616856	+	913	protein_coding	O-acyltransferase WSD1-like	-
110729144	0.473045	0.576412	0.472103	0	0.212643	0.561731	0.164436	0	0.0334146	LOC110729144	NW_018742969.1	1030756	1032778	+	1571	protein_coding	zinc finger Ran-binding domain-containing protein 2-like	zf-RanBP
110727582	14.7889	18.4701	16.2212	9.57238	15.3424	12.4848	11.3821	11.3529	11.6029	LOC110727582	NW_018742907.1	1386209	1390114	+	1027	protein_coding	uncharacterized LOC110727582	-
110688006	3.86605	3.68766	2.14028	4.69538	4.89541	5.29451	5.52696	6.76602	6.89258	LOC110688006	NW_018743920.1	3886593	3887445	-	853	protein_coding	PRA1 family protein D-like	-
110713933	2.3129	1.44787	1.0542	0.98828	1.74373	1.41441	0.667463	0.712054	0.789142	LOC110713933	NW_018745454.1	5283860	5287456	-	3193	pseudogene	-	-
110736198	1.32953	1.06305	1.1983	0.744453	0.848611	0.829798	0.780268	0.758513	0.624469	LOC110736198	NW_018743292.1	1100443	1112367	+	5380	protein_coding	pentatricopeptide repeat-containing protein At2g22410%2C mitochondrial%2C transcript variant X1	-
110685517	13.4476	11.379	10.8531	13.767	14.0445	13.1278	18.0755	16.0917	15.9912	LOC110685517	NW_018743828.1	608952	618788	+	3112	protein_coding	U-box domain-containing protein 44-like%2C transcript variant X2	U-box
110705190	2.92876	2.73555	1.10691	1.03021	1.44031	0.755368	0.522087	0.754046	0.976048	LOC110705190	NW_018742410.1	419987	421223	+	1237	protein_coding	2-hydroxyisoflavanone dehydratase-like	Abhydrolase_3
110707188	2.686	1.76676	0.422983	0.593884	0.858604	0.831308	0.421354	0.397638	0.513735	LOC110707188	NW_018744996.1	2830353	2833724	+	3372	protein_coding	disease resistance protein RGA2-like	NB-ARC
110723825	0.476905	0.48936	0.606712	0.178025	0.081668	0.418787	0.213142	0.213778	0.134749	LOC110723825	NW_018742733.1	2484214	2486940	-	2727	protein_coding	pentatricopeptide repeat-containing protein At5g56310-like	-
110722044	7.42962	10.7469	10.2299	12.0711	12.6552	13.2857	12.8131	16.4393	15.1145	LOC110722044	NW_018742651.1	266554	271493	+	3876	protein_coding	uncharacterized LOC110722044%2C transcript variant X1	-
110700287	8.09365	6.51007	3.01455	3.30881	4.66324	4.26023	2.75899	2.71988	2.2721	LOC110700287	NW_018744626.1	467756	469534	-	1779	protein_coding	F-box protein SKIP23-like	-
110708550	8.09696	9.06374	7.68528	15.8683	9.26482	11.9287	13.3054	12.0105	13.0612	LOC110708550	NW_018745024.1	9323177	9324537	+	631	lncRNA	uncharacterized LOC110708550	-
110703307	5.90212	4.14723	5.63427	2.8079	4.76793	2.25854	1.73944	2.89875	3.29903	LOC110703307	NW_018744718.1	1741505	1742952	-	1448	protein_coding	stress-response A/B barrel domain-containing protein UP3-like	-
110721501	0.490638	0.223757	0.234368	0.427353	0.653488	1.34041	2.46352	1.12899	0.523712	LOC110721501	NW_018742616.1	1124063	1126427	+	1704	protein_coding	squamosa promoter-binding-like protein 8	SBP
110684032	2.09536	1.79174	1.56664	1.17044	1.05566	1.35758	1.22451	0.495497	0.497659	LOC110684032	NW_018743697.1	887662	890720	+	3059	protein_coding	scarecrow-like protein 33	GRAS
110722790	9.45071	7.03395	6.81032	7.1122	7.15979	5.99943	4.48536	4.46006	5.46876	LOC110722790	NW_018742684.1	2722702	2725484	-	1843	protein_coding	glucan endo-1%2C3-beta-glucosidase 11-like	Glyco_hydro_17
110726755	4.89912	6.89679	8.82594	9.09589	7.25328	7.14683	9.63235	13.0532	15.3481	LOC110726755	NW_018742881.1	993416	997319	+	2702	protein_coding	uncharacterized LOC110726755	-
110726748	7.37028	9.30613	8.78852	11.1301	10.2118	9.65467	11.7452	11.6835	13.6036	LOC110726748	NW_018742881.1	932359	941782	+	1941	protein_coding	mediator of RNA polymerase II transcription subunit 8-like%2C transcript variant X1	-
novel.465	1.04618	0.920146	1.42783	0.195265	0.656899	1.1878	0.369437	0.541911	0.619348	-	NW_018742963.1	1465923	1469443	-	2797	-	PF13966:zinc-binding in reverse transcriptase	-
110715233	10.7919	9.66663	6.29841	5.29721	6.86137	7.13021	5.38875	4.56499	3.0998	LOC110715233	NW_018745485.1	1619981	1624173	+	779	protein_coding	uncharacterized LOC110715233	-
110725530	0.445536	0.247635	0.18242	0.0242543	0.178024	0.0622429	0.0258122	0.0466004	0.0629429	LOC110725530	NW_018742815.1	143389	152930	+	2502	protein_coding	uncharacterized LOC110725530%2C transcript variant X2	Pyr_redox_2
110731736	7.94625	7.83815	8.75299	10.3485	6.26829	10.7717	10.6211	11.2927	13.3264	LOC110731736	NW_018743074.1	2547693	2552946	+	1812	protein_coding	COP9 signalosome complex subunit 1-like	-
110693551	0.327532	0.416106	0.421471	0.631702	0.336531	1.02845	1.19275	0.900493	0.634586	LOC110693551	NW_018744151.1	2174552	2182073	-	2978	pseudogene	-	-
110693003	19.9244	18.9464	20.1555	24.5054	23.7672	21.6274	25.4478	23.6501	26.6995	LOC110693003	NW_018744137.1	1112275	1129601	-	4294	protein_coding	protein EXPORTIN 1A-like%2C transcript variant X1	-
110684130	14.6891	24.1583	29.6733	44.8361	29.8785	29.7163	28.9997	55.4706	64.6997	LOC110684130	NW_018743697.1	1802048	1804422	-	1815	protein_coding	protein SODIUM POTASSIUM ROOT DEFECTIVE 1-like	HMA
110714556	0	0.0949406	0.113649	0.322359	0.221821	0.517038	0.814781	0.425809	0.348568	LOC110714556	NW_018742418.1	8855405	8858346	-	1506	protein_coding	uncharacterized LOC110714556	RVT_1
novel.1314	3.71577	2.93293	3.07202	1.30704	2.14143	3.35422	0.397429	1.52469	1.29217	-	NW_018744790.1	1701973	1703302	-	650	-	-	-
110684560	4.75936	3.74825	5.06	5.73051	5.5773	6.09398	6.33958	6.49234	7.95552	LOC110684560	NW_018743722.1	1236827	1257210	-	3484	protein_coding	uncharacterized LOC110684560%2C transcript variant X3	PHD
110738060	17.7324	17.0723	19.9659	18.9489	20.3377	14.3947	14.7377	10.6245	10.7009	LOC110738060	NW_018743363.1	223865	232259	+	2546	protein_coding	dihydrolipoyl dehydrogenase 2%2C chloroplastic-like	Pyr_redox_2
110694718	0.0642644	0	0.0394686	0.209907	0.0577764	0.215471	0.446781	0.383136	0.108947	LOC110694718	NW_018744240.1	1085052	1089945	+	2891	protein_coding	MLO-like protein 4	-
110725791	71.6435	34.8486	15.3708	22.867	16.5883	27.0263	14.4213	17.7226	11.1487	LOC110725791	NW_018742815.1	3768415	3771828	-	1648	protein_coding	alcohol dehydrogenase 1	ADH_zinc_N
110733661	3.01454	3.04568	2.99074	1.75721	2.48782	2.79897	1.40256	2.0519	2.14905	LOC110733661	NW_018743199.1	4991870	5005033	-	4006	protein_coding	uncharacterized LOC110733661	-
110714430	16.6314	19.4861	20.4659	12.0499	18.2691	16.0531	13.9171	12.6766	13.8755	LOC110714430	NW_018745454.1	3847871	3849406	+	1536	protein_coding	proline-rich receptor-like protein kinase PERK13	-
110695255	0.648809	0.548268	0.562549	0.349046	0.365996	0.255927	0.1592	0.0958047	0	LOC110695255	NW_018744290.1	2321166	2322877	-	1217	pseudogene	-	-
110717726	7.42254	10.0783	8.42655	11.412	9.66149	10.7676	12.9269	12.4687	13.6002	LOC110717726	NW_018742455.1	50627	58369	+	1239	protein_coding	eukaryotic translation initiation factor 2 subunit beta-like%2C transcript variant X2	-
110721133	31.379	28.0056	22.0637	32.5443	31.6756	33.034	59.1845	36.7563	42.2187	LOC110721133	NW_018742597.1	559663	565517	-	2728	protein_coding	endoplasmin homolog	HATPase_c
110730980	2.8052	1.78312	2.40893	2.72446	2.23185	3.2184	3.96951	4.08174	3.8999	LOC110730980	NW_018743051.1	612159	614190	-	1871	protein_coding	F-box protein CPR30-like	F-box
110716703	1.81637	1.64192	1.91235	0.395521	0.466568	1.30501	0.841853	0.759926	0.782039	LOC110716703	NW_018745617.1	3861625	3863927	-	1074	lncRNA	uncharacterized LOC110716703	-
110725695	0.556094	0.733652	0.0975802	0	0.031743	0.147978	0.0736398	0	0	LOC110725695	NW_018742815.1	1932780	1942032	-	1754	pseudogene	-	HSP70
110706843	4.3043	3.31976	3.66293	3.16102	3.0351	2.54679	2.62084	1.65958	1.97132	LOC110706843	NW_018744991.1	856220	857870	-	1651	protein_coding	caffeoylshikimate esterase-like	-
110699581	13.8521	12.7655	15.0593	15.0317	14.5193	14.6377	17.1382	19.7551	22.2962	LOC110699581	NW_018744593.1	585862	596572	-	2830	protein_coding	NADP-specific glutamate dehydrogenase-like%2C transcript variant X1	-
110714466	6.26315	5.34613	4.56143	3.91044	4.18575	4.02648	3.62215	1.73918	2.0672	LOC110714466	NW_018745454.1	6510083	6513100	-	838	protein_coding	small nuclear ribonucleoprotein SmD3b-like	LSM
110694181	0.344241	0.470976	0.21925	0.183235	0.259817	0.185242	0.106366	0.112018	0.086458	LOC110694181	NW_018744239.1	3175286	3178928	+	3643	protein_coding	FT-interacting protein 1-like	C2
110730375	2.26721	3.43723	3.56261	1.78797	2.37497	2.12299	1.36321	1.51255	2.00836	LOC110730375	NW_018743032.1	720975	726377	+	2274	lncRNA	uncharacterized LOC110730375%2C transcript variant X1	-
110710881	0.421322	0.178893	0.0892272	0.0759264	0.0522463	0.0162373	0.0404017	0.018235	0	LOC110710881	NW_018745177.1	1677045	1680789	-	3197	protein_coding	F-box protein SKIP23-like	-
110688919	11.2733	12.1718	15.1307	15.671	14.7661	15.3955	17.7621	17.7145	21.3238	LOC110688919	NW_018743943.1	693501	733268	+	3156	protein_coding	protein DEFECTIVE IN EXINE FORMATION 1-like	-
110688082	24.1937	22.1768	24.2258	28.3913	23.6016	24.9276	28.3383	31.4462	31.9199	LOC110688082	NW_018743920.1	5012238	5022555	-	2753	protein_coding	cell division control protein 48 homolog C-like	AAA
110682440	0.572605	0.790946	0.297568	0.230191	0.343197	0.63996	0.122489	0.0276421	0.174235	LOC110682440	NW_018743574.1	7330604	7346009	-	2109	protein_coding	uncharacterized LOC110682440%2C transcript variant X2	-
110731690	4.6216	3.9124	3.28782	2.96879	3.71643	2.79783	1.12456	2.27195	2.39402	LOC110731690	NW_018743074.1	2040605	2048545	+	2412	protein_coding	uncharacterized protein At1g04910-like	-
110700565	12.1405	12.4174	14.5756	9.77291	10.9383	9.84813	8.60369	9.04442	9.56053	LOC110700565	NW_018744626.1	3899190	3904645	-	1186	protein_coding	60S ribosomal protein L2%2C mitochondrial-like%2C transcript variant X2	Ribosomal_L2_C
110735257	0	0	0	0.136522	0.062629	0.583921	1.52556	0.131152	0.118098	LOC110735257	NW_018743252.1	11527936	11528824	-	889	protein_coding	uncharacterized LOC110735257	-
110740296	0.91804	0.618199	0.246673	0.14993	0.378288	0.224444	0.0797803	0.0360081	0.16212	LOC110740296	NW_018743555.1	1303494	1306112	-	1619	protein_coding	uncharacterized LOC110740296%2C transcript variant X1	-
110708625	11.7784	13.3057	16.6355	8.68261	11.3125	8.13179	7.23701	8.81578	10.2383	LOC110708625	NW_018745024.1	10559848	10570521	-	2579	protein_coding	probable Xaa-Pro aminopeptidase P	Peptidase_M24
110683782	0.37435	0.18495	0.102182	0.054344	0.0664802	0.0309914	0.0385565	0.0348043	0.01567	LOC110683782	NW_018743691.1	3294433	3299015	-	3350	protein_coding	protein KINESIN LIGHT CHAIN-RELATED 2-like	-
110732532	2.14191	2.83011	3.27967	2.83678	2.67307	3.31205	6.85395	4.38241	4.44362	LOC110732532	NW_018743175.1	3540879	3552618	+	1583	pseudogene	-	-
110735062	17.3836	15.2477	18.9818	22.211	17.8422	18.6817	22.141	23.263	24.4992	LOC110735062	NW_018743252.1	4515826	4524540	-	3754	protein_coding	probable ubiquitin conjugation factor E4	U-box
110705201	8.4583	9.75468	12.9417	14.7746	15.5173	12.5358	18.3826	14.9089	15.9811	LOC110705201	NW_018744874.1	2757489	2762799	+	2526	protein_coding	tRNA-dihydrouridine(47) synthase [NAD(P)(+)]-like%2C transcript variant X1	Dus
110725158	0.406867	0.19776	0.341943	0.0559559	0.282365	0.143598	0	0	0.0726064	LOC110725158	NW_018742810.1	414793	423549	+	2169	protein_coding	probable trehalose-phosphate phosphatase C%2C transcript variant X1	-
110684228	146.607	137.967	94.463	133.472	200.651	172.149	556.58	176.206	214.603	LOC110684228	NW_018743697.1	2770765	2772589	+	1464	protein_coding	cationic peroxidase 2-like	-
novel.813	9.11652	12.9029	11.2945	15.4534	11.3521	14.0975	18.8501	18.0021	15.1443	-	NW_018743697.1	3085997	3087178	+	1182	-	-	-
110694242	18.1787	20.26	22.4361	17.1598	20.0188	14.6788	12.6987	15.2293	14.4507	LOC110694242	NW_018744239.1	4782051	4784364	-	1068	protein_coding	uncharacterized LOC110694242%2C transcript variant X2	-
110729452	0.714571	0.366617	0.0438861	0	0.0856572	0	0	0	0	LOC110729452	NW_018742987.1	1680196	1682463	-	1300	protein_coding	transcription factor LAF1-like	Myb_DNA-binding
110718474	0.194543	0.0499059	0.139394	0	0.155468	0.0905944	0	0	0	LOC110718474	NW_018742461.1	149071	153984	-	2865	protein_coding	uncharacterized LOC110718474	-
110692909	0.276883	0.0710286	0.198392	0	0.0553176	0.103151	0	0	0	LOC110692909	NW_018744137.1	82536	86399	-	2013	protein_coding	uncharacterized LOC110692909	-
110716805	5.63348	3.52975	1.08184	1.15072	1.3745	1.70868	1.59434	0.438011	0.48832	LOC110716805	NW_018745650.1	5800570	5806960	+	2795	protein_coding	putative beta-galactosidase	-
110694749	1.45666	1.00277	0.407675	0.264996	0.375749	0.453368	0.410208	0.185144	0.187554	LOC110694749	NW_018742345.1	8253073	8266035	+	2519	protein_coding	LEAF RUST 10 DISEASE-RESISTANCE LOCUS RECEPTOR-LIKE PROTEIN KINASE-like 1.2	Pkinase
110681961	5.76098	5.63496	7.89585	5.31406	7.12114	4.94728	2.85446	3.73617	4.64039	LOC110681961	NW_018743574.1	1991884	1998523	+	3620	protein_coding	pentatricopeptide repeat-containing protein At1g30610%2C chloroplastic-like	-
110699347	0.799709	0.328238	0.019646	0.0417935	0.191726	0.0357511	0	0.0401496	0	LOC110699347	NW_018744582.1	2609477	2612475	-	2904	protein_coding	probable leucine-rich repeat receptor-like protein kinase IMK3	Pkinase_Tyr
novel.789	1.11949	0.733233	0.614405	0.746882	0.71381	0.0532416	0.36431	0.209272	0.269202	-	NW_018743649.1	210400	212349	+	1950	-	-	-
110705439	2.75126	2.50109	3.25093	3.43057	3.66165	3.30872	4.00002	4.21473	4.05531	LOC110705439	NW_018744878.1	1511300	1534654	-	4440	protein_coding	HEAT repeat-containing protein 6-like%2C transcript variant X3	-
110729521	6.29283	7.0442	6.42461	7.15397	6.00856	7.58108	8.33318	10.0182	11.5149	LOC110729521	NW_018742987.1	170724	185884	-	1705	protein_coding	hydroxyproline O-galactosyltransferase HPGT1-like	Galactosyl_T
110733543	3.03237	7.32358	4.40608	6.76416	2.92571	3.67838	2.46811	1.20679	0.417949	LOC110733543	NW_018743199.1	3309989	3311668	+	1256	protein_coding	peroxidase P7-like	-
110698524	40.9643	41.9538	44.0637	43.6967	37.744	37.2916	31.4743	32.147	24.7866	LOC110698524	NW_018744537.1	1137637	1140534	-	593	protein_coding	mitochondrial import receptor subunit TOM6 homolog	-
110724684	0.428479	0.23449	0.0701745	0.0373211	0	0.127701	0	0	0	LOC110724684	NW_018742770.1	2525958	2529885	+	1626	protein_coding	cytochrome P450 83B1-like	p450
110696692	0.358617	0.444118	0.455686	0.937083	0.518823	0.815422	0.962886	0.698448	0.824592	LOC110696692	NW_018742372.1	453993	458873	-	3756	protein_coding	uncharacterized LOC110696692%2C transcript variant X1	-
110699100	12.9639	12.2093	10.9514	13.533	12.4949	13.3165	16.043	15.9422	16.1521	LOC110699100	NW_018744570.1	31402	54382	+	2834	protein_coding	chloride channel protein CLC-f	Voltage_CLC
110686025	10.7369	10.5989	10.559	7.9906	10.1009	8.05051	7.8897	7.88952	6.6818	LOC110686025	NW_018743850.1	4498241	4502408	-	1367	lncRNA	uncharacterized LOC110686025	-
110694401	7.59148	8.29519	7.79436	10.7134	9.16954	11.237	11.6433	10.4738	10.7412	LOC110694401	NW_018744239.1	6615532	6625532	+	1603	protein_coding	cytosolic Fe-S cluster assembly factor NBP35-like%2C transcript variant X1	-
110692917	5.24403	5.4359	4.96246	6.85144	5.83712	7.08687	13.0206	8.0931	7.16657	LOC110692917	NW_018744137.1	214869	219288	-	1736	protein_coding	protein TRANSPARENT TESTA GLABRA 1-like	-
110693270	11.6576	13.4025	12.5574	14.5929	10.755	13.3699	16.5062	17.5811	16.7278	LOC110693270	NW_018744143.1	2618564	2628903	-	1522	protein_coding	3-deoxy-manno-octulosonate cytidylyltransferase%2C mitochondrial-like	CTP_transf_3
110714113	0.453511	0.387796	0.0928428	0.0493769	0.181211	0.886999	0	0	0	LOC110714113	NW_018745454.1	990048	994672	-	1229	protein_coding	LOB domain-containing protein 19-like	-
110692073	0.319224	0.42115	0.50414	0	0.163998	0	0.126818	0.0286191	0.103082	LOC110692073	NW_018744092.1	4078042	4082347	+	2037	protein_coding	WUSCHEL-related homeobox 1-like%2C transcript variant X1	Homeobox
110731236	9.05832	8.91379	10.1381	10.0556	8.90439	9.06302	11.4762	13.8815	15.0883	LOC110731236	NW_018743066.1	605539	610264	+	2251	protein_coding	heterogeneous nuclear ribonucleoprotein 1-like	RRM_1
110739533	8.42594	8.39591	8.1686	12.4644	8.72303	11.5184	12.9745	10.4008	13.222	LOC110739533	NW_018743503.1	2727908	2734684	-	1334	protein_coding	uncharacterized protein At1g03900-like	-
110683428	4.29394	2.27544	0.693339	0.711143	1.2566	2.99657	0.840913	0.68317	0.296192	LOC110683428	NW_018743669.1	808253	810556	+	2304	protein_coding	cytochrome P450 86A1-like	p450
110690115	18.5453	13.6875	12.4654	10.8141	17.0828	8.98246	3.3025	7.76894	9.1106	LOC110690115	NW_018743987.1	624649	627908	-	1936	protein_coding	probable ascorbate-specific transmembrane electron transporter 1	Cytochrom_B561
110715198	1.79947	0.856331	0.896941	0.647389	0.593973	1.13673	0.145047	0.327328	0.530544	LOC110715198	NW_018745482.1	71630	76399	-	1781	protein_coding	beta-glucuronosyltransferase GlcAT14A-like	-
110697957	24.7838	89.6553	181.254	35.2031	49.4189	88.7309	44.056	8.81236	7.25698	LOC110697957	NW_018744502.1	1022536	1023874	-	774	protein_coding	cold and drought-regulated protein CORA-like	-
110703120	0.409827	0.256991	0.0279666	0.20823	0.0545854	0.0254464	0	0	0	LOC110703120	NW_018742393.1	1373155	1375766	-	2040	protein_coding	F-box/FBD/LRR-repeat protein At1g13570-like	-
110731453	0.610254	0.382673	0.0416437	0	0.0812805	0	0	0	0	LOC110731453	NW_018743074.1	525929	528229	-	1370	protein_coding	monoacylglycerol lipase ABHD6-like	-
110731586	1.98058	1.51184	0.890045	1.51474	0.955458	1.40372	0.570929	0.666946	0.545964	LOC110731586	NW_018743074.1	856316	858817	+	1923	protein_coding	WRKY transcription factor 22-like	WRKY
110738875	1.91106	1.47783	1.93915	1.48363	1.75962	1.14531	0.924253	0.799544	0.970379	LOC110738875	NW_018743397.1	437325	453284	+	1677	protein_coding	pyridoxal reductase%2C chloroplastic-like%2C transcript variant X3	Aldo_ket_red
110694162	125.045	114.305	143.504	178.756	157.571	135.488	147.334	239.238	257.427	LOC110694162	NW_018744239.1	2914393	2927120	-	1436	protein_coding	carbonic anhydrase 2-like%2C transcript variant X1	-
110710580	4.70847	4.88177	5.99436	5.22256	6.14389	6.60531	7.02425	7.78732	8.53658	LOC110710580	NW_018745174.1	1080901	1084149	-	1894	protein_coding	F-box protein At2g17036-like	-
110690720	1.2024	1.71558	1.71606	1.95997	2.14143	2.44451	2.75461	2.42905	2.36846	LOC110690720	NW_018744062.1	1541598	1546724	+	4056	protein_coding	uncharacterized LOC110690720	-
110691799	27.7222	29.1159	38.4418	50.9593	42.3027	37.3221	40.2315	53.2847	54.0048	LOC110691799	NW_018744092.1	1769289	1782593	-	2989	protein_coding	uncharacterized protein sll1770-like%2C transcript variant X1	ABC1
110685848	1.21589	0.748589	0	0	0	0.155305	0	0	0	LOC110685848	NW_018743850.1	1035875	1037547	+	1337	protein_coding	peroxidase 72-like	-
novel.1142	0	0	0	0.130926	0	0.335991	1.88103	0.817544	0	-	NW_018744367.1	795693	797471	+	927	-	-	-
110714185	0.042612	0	0.0261706	0.0556736	0.02554	0.0714366	0.266624	0.213935	0.21672	LOC110714185	NW_018745454.1	6394651	6397921	+	2180	protein_coding	RHOMBOID-like protein 8	Rhomboid
110688732	0.804874	0.543882	0.0964529	0.102594	0.329451	0.131641	0.0818878	0	0.0665609	LOC110688732	NW_018743937.1	3292648	3295134	-	2366	protein_coding	heat stress transcription factor B-4-like	HSF_DNA-bind
110681911	0.919991	0.714392	0.54975	0.844641	1.0581	1.41726	1.43477	1.18592	1.50345	LOC110681911	NW_018743574.1	1542493	1547633	+	3736	pseudogene	-	-
110709697	2.8894	2.00128	0.739397	1.54148	1.03908	1.66846	0.80351	0.513764	0.299346	LOC110709697	NW_018745080.1	1401539	1403467	+	1929	protein_coding	putative clathrin assembly protein At4g40080	-
110685197	18.7111	22.5006	21.3368	25.1002	24.4217	29.1011	24.8488	36.1357	33.7305	LOC110685197	NW_018743792.1	2223424	2254437	+	2599	protein_coding	two pore calcium channel protein 1B-like%2C transcript variant X1	Ion_trans
110737094	9.08207	8.21287	7.94651	10.4572	10.0418	10.5212	12.7434	13.4812	10.9676	LOC110737094	NW_018743292.1	12438610	12448005	+	1120	protein_coding	protein FAM192A-like	-
110713235	4.7282	4.30299	4.33276	5.52789	5.47663	4.52946	5.16553	9.06661	8.19595	LOC110713235	NW_018745410.1	1730983	1736995	-	4951	protein_coding	keratin%2C type I cytoskeletal 9-like%2C transcript variant X2	-
110730607	0.71855	0.206449	0.0353044	0	0	0.192737	0	0	0	LOC110730607	NW_018743033.1	2887038	2888653	+	1616	protein_coding	protein DOG1-like 4	-
110698421	2.53189	2.0605	2.32354	2.39543	2.33732	1.88648	0.89023	1.3515	1.34854	LOC110698421	NW_018744535.1	18714	21047	-	1596	protein_coding	uncharacterized LOC110698421	-
110733269	1.10084	0.521351	0.520072	0.66382	0.25377	0.615167	0.176615	0.106285	0	LOC110733269	NW_018743199.1	3767934	3769030	+	1097	protein_coding	uncharacterized LOC110733269	-
110703913	8.11656	7.064	5.06316	8.88332	9.2201	11.3985	19.9714	12.6408	9.36542	LOC110703913	NW_018744790.1	682284	685702	-	1093	protein_coding	translocon-associated protein subunit beta-like	-
110719694	7.12	5.64432	2.21009	2.58588	3.75906	3.1313	2.39458	1.96797	1.24917	LOC110719694	NW_018742484.1	7906873	7911282	+	1807	protein_coding	GDSL esterase/lipase At4g10955-like%2C transcript variant X1	Lipase_3
110739298	3.05632	2.3637	2.88496	1.77036	1.91306	2.30527	1.591	1.90859	1.75265	LOC110739298	NW_018743448.1	2824839	2828975	-	3085	lncRNA	uncharacterized LOC110739298	-
110705389	1.52976	1.43322	0.408486	0.434493	0.531524	0.619458	0.154134	0.473056	0.150342	LOC110705389	NW_018744878.1	801323	803417	-	2095	protein_coding	protein BIG GRAIN 1-like A	-
110705556	23.903	18.4065	8.2582	6.65339	10.5627	9.81617	8.59239	7.5587	7.22667	LOC110705556	NW_018744878.1	3268130	3275216	-	3247	protein_coding	homeobox-leucine zipper protein ATHB-8-like%2C transcript variant X1	START
110732964	17.6729	16.4323	16.9667	18.6304	20.3053	14.5107	20.936	23.7032	23.1105	LOC110732964	NW_018743196.1	375780	378559	-	1456	protein_coding	uncharacterized LOC110732964	-
110691485	0.164124	0.0280684	0	0.393125	0.163949	0.428002	0.98889	0.72099	0.216408	LOC110691485	NW_018744080.1	2826478	2830698	+	1698	protein_coding	polygalacturonase-like	-
110711027	18.7756	16.7634	19.4675	20.0048	17.6506	18.1844	22.0255	25.9421	27.9385	LOC110711027	NW_018745195.1	50604	70205	+	5618	protein_coding	proteasome activator subunit 4-like	-
110707050	13.9694	13.0406	14.5779	20.3379	15.8588	17.0781	19.0965	19.3058	16.9092	LOC110707050	NW_018744991.1	3629895	3636481	-	2763	protein_coding	WEB family protein At5g55860-like	-
110683585	38.7699	38.8822	44.9949	35.4648	39.9666	21.941	8.2348	18.1017	27.4557	LOC110683585	NW_018743669.1	2502687	2503897	-	847	protein_coding	uncharacterized LOC110683585	-
110739861	1.9162	1.58155	2.66072	2.06816	2.5966	3.44519	3.59111	4.44418	3.71933	LOC110739861	NW_018743514.1	883240	885557	-	1115	protein_coding	uncharacterized LOC110739861	-
110704628	2.5121	0.712983	0	0	0.256281	0.119472	0	0	0	LOC110704628	NW_018744855.1	509646	510514	+	869	protein_coding	putative lipid-binding protein AIR1	-
110712481	1.29276	0.379007	0.113423	0	0.830176	1.03202	0.064197	0	0	LOC110712481	NW_018742418.1	8013807	8014812	-	1006	protein_coding	kunitz trypsin inhibitor 2-like	-
novel.1110	1.7514	1.07828	0.0860511	0.0915297	0.0839776	0.23489	0	0.0879293	0	-	NW_018744290.1	2115910	2117629	+	663	-	PF00588:SpoU rRNA Methylase family	SpoU_methylase
110690520	4.35815	4.07378	2.49327	1.131	2.36163	2.83573	1.28666	1.8733	2.12542	LOC110690520	NW_018744041.1	1984615	1986170	+	1556	protein_coding	uncharacterized LOC110690520	-
110705917	3.84578	3.71507	3.98266	4.07855	4.3014	4.60388	4.67614	5.42276	5.61953	LOC110705917	NW_018744887.1	930357	976282	+	5773	protein_coding	protein SHOOT GRAVITROPISM 6-like%2C transcript variant X1	-
110687237	1.4553	0.998338	0.964087	0.897284	1.16627	0.593943	0.29557	0.759372	0.406575	LOC110687237	NW_018743919.1	678923	686532	+	5681	protein_coding	G-type lectin S-receptor-like serine/threonine-protein kinase At1g11410	-
110692369	0.169515	0.208731	0.33315	0.044295	0	0.0757819	0	0	0	LOC110692369	NW_018744100.1	302205	303574	-	1370	protein_coding	uncharacterized LOC110692369	-
110723902	7.01127	5.52765	7.9807	9.26783	9.16861	8.64028	10.0347	10.3743	10.2479	LOC110723902	NW_018742733.1	3655587	3661038	-	2259	protein_coding	mitogen-activated protein kinase kinase 3-like	Pkinase
110730992	0.989406	1.16565	1.12528	0.263324	0.790681	0.593849	0.254762	0.689907	0.269202	LOC110730992	NW_018742205.1	6828912	6833600	-	2535	pseudogene	-	-
110708728	0.295653	0.222475	0.0121052	0.0257518	0.0472541	0.0771004	0.013703	0.0123694	0	LOC110708728	NW_018745024.1	11737195	11744503	-	4713	protein_coding	kinesin-like protein KIN-14I	Kinesin
110704193	8.85254	9.23542	10.672	8.28292	8.54451	7.14046	4.77287	6.01937	7.44351	LOC110704193	NW_018744821.1	3202140	3225909	-	2828	protein_coding	uncharacterized aarF domain-containing protein kinase At1g71810%2C chloroplastic-like	ABC1
110721683	1.59317	3.3534	1.75621	0.800583	1.42009	1.23271	1.07921	0.769092	0.6002	LOC110721683	NW_018742616.1	4011107	4013551	+	1137	protein_coding	uncharacterized LOC110721683	-
110685869	17.5289	17.1992	18.0604	21.2839	18.4406	20.5069	24.3972	24.7812	20.9544	LOC110685869	NW_018743850.1	1185842	1196050	+	2663	protein_coding	uncharacterized LOC110685869	-
110723300	0.793569	0.431097	0.458709	0.0609891	0.223828	0.0521714	0	0	0.105516	LOC110723300	NW_018742726.1	2337381	2340672	+	995	protein_coding	putative germin-like protein 2-1	-
110684215	3.83843	4.88484	5.50501	7.14426	6.42626	5.17668	6.32106	8.02057	8.48247	LOC110684215	NW_018743697.1	2613949	2616814	+	2166	protein_coding	uncharacterized LOC110684215	GIY-YIG
110726118	4.68853	3.84429	4.44036	1.54573	4.097	2.49758	0.913898	1.67742	2.92186	LOC110726118	NW_018742861.1	1390589	1395588	-	2120	protein_coding	O-acyltransferase WSD1-like	-
110707764	4.6239	4.10414	2.98181	1.90299	5.32106	3.35907	1.09298	1.65403	2.61296	LOC110707764	NW_018745003.1	1183966	1187114	+	2009	protein_coding	protein ABIL3-like	-
110685307	0.125476	0.0643766	0	0.355198	0.125343	0.0934905	0.523403	0.236233	0.543616	LOC110685307	NW_018743812.1	5450	10837	-	2221	protein_coding	O-glucosyltransferase rumi homolog%2C transcript variant X2	-
110682680	11.9225	11.4017	11.8331	10.8237	10.3668	10.1991	7.9463	9.43714	9.35442	LOC110682680	NW_018743575.1	1087225	1099989	-	6128	pseudogene	-	-
110739809	28.4935	25.8183	22.7426	27.3947	30.4306	24.5848	38.0829	36.7735	32.4784	LOC110739809	NW_018742244.1	2243495	2248549	+	2481	protein_coding	probable alkaline/neutral invertase B%2C transcript variant X1	-
110726441	3.24939	3.13812	4.97737	3.84583	5.04073	4.95607	6.48479	6.3815	6.69682	LOC110726441	NW_018742879.1	2139333	2146218	-	1215	protein_coding	plant cysteine oxidase 3-like	-
110705427	3.68845	3.75674	5.87299	7.78185	7.04152	5.86284	10.5611	7.99014	6.39196	LOC110705427	NW_018744878.1	1196435	1204995	-	1700	protein_coding	probable ADP%2CATP carrier protein At5g56450%2C transcript variant X2	Mito_carr
110740287	0.0921569	0.162109	0.097027	0.0688029	0.094689	0	0	0.0165241	0	LOC110740287	NW_018743555.1	823093	830760	-	3528	protein_coding	uncharacterized LOC110740287	-
110720687	0.670716	0.344117	0.480581	0.219076	0	0.437273	0	0.070153	0	LOC110720687	NW_018742577.1	1578048	1579368	-	831	protein_coding	uncharacterized LOC110720687	-
110694134	0.456857	0.245556	0.0534444	0.056847	0.0782349	0.316083	0.0302492	0	0	LOC110694134	NW_018744239.1	2533111	2536959	+	2135	protein_coding	aldehyde dehydrogenase family 2 member B7%2C mitochondrial-like	Aldedh
110695049	40.3222	38.8876	41.1589	47.0802	41.3602	43.1542	49.0753	49.969	50.1293	LOC110695049	NW_018744290.1	148172	155584	+	1820	protein_coding	plant UBX domain-containing protein 7	-
110710574	26.1442	31.6559	42.2063	39.4086	39.0045	27.5665	48.4833	51.6405	56.2934	LOC110710574	NW_018742418.1	4850358	4855513	-	3109	protein_coding	lipoxygenase 6%2C chloroplastic-like	Lipoxygenase
110703674	14.7259	19.1469	24.6543	29.4526	20.4029	18.6844	23.6661	42.9475	45.9112	LOC110703674	NW_018742393.1	2219160	2223040	+	1842	protein_coding	U-box domain-containing protein 4-like	Arm
110690875	8.45138	7.3968	6.76074	9.09335	8.21536	12.0648	15.948	11.2316	10.4347	LOC110690875	NW_018744066.1	585494	588128	+	1308	protein_coding	uncharacterized LOC110690875	-
110701717	0.58849	0.492034	0.481902	0.256292	0.339654	0.243597	0.242448	0.0820701	0.0492674	LOC110701717	NW_018744656.1	181859	184643	+	2131	protein_coding	isoflavone 3'-hydroxylase-like	p450
110734327	6.05375	6.38141	5.68305	7.83085	6.98665	7.60527	7.99966	7.82449	8.96411	LOC110734327	NW_018743212.1	1685118	1697387	+	3092	protein_coding	vacuolar protein sorting-associated protein 52 A-like%2C transcript variant X2	-
110685882	22.5244	22.2873	22.8678	26.7761	22.2479	24.4461	28.1498	36.8294	29.3969	LOC110685882	NW_018743850.1	1334750	1340447	-	2425	protein_coding	transmembrane and coiled-coil domain-containing protein 4-like%2C transcript variant X1	-
110702963	37.9191	28.5068	22.3665	39.4234	35.7012	40.872	67.9096	48.1941	42.4627	LOC110702963	NW_018744704.1	5896300	5903457	-	2135	protein_coding	bifunctional aspartate aminotransferase and glutamate/aspartate-prephenate aminotransferase-like%2C transcript variant X2	Aminotran_1_2
110716886	3.54333	4.30244	4.89638	2.3533	3.32718	2.44207	2.42234	1.89012	2.87	LOC110716886	NW_018745650.1	1257837	1266141	-	1573	protein_coding	uncharacterized LOC110716886	-
110686849	85.5214	105.738	196.776	79.9271	97.88	65.2838	49.505	62.4798	78.8587	LOC110686849	NW_018743894.1	4159586	4164035	-	2690	protein_coding	stromal 70 kDa heat shock-related protein%2C chloroplastic-like	HSP70
110697752	3.86509	1.98302	0.62895	4.33767	3.99957	7.5503	32.0844	5.14143	2.07215	LOC110697752	NW_018744498.1	2551383	2554194	-	2812	protein_coding	tyrosine/DOPA decarboxylase 1-like	-
110725964	0.464637	0.459744	0.580914	0.260168	0.288431	0.296738	0.230733	0.29159	0.131283	LOC110725964	NW_018742817.1	3116979	3124211	+	5598	protein_coding	photosystem II stability/assembly factor HCF136%2C chloroplastic-like%2C transcript variant X3	-
110704511	11.1444	13.6821	18.3424	10.4462	9.7612	7.80858	7.35443	7.59592	10.2598	LOC110704511	NW_018744835.1	2032282	2038257	+	1888	protein_coding	uncharacterized LOC110704511	-
110697052	22.091	21.7121	28.2659	26.6081	26.6839	25.8015	30.3189	37.6779	36.4518	LOC110697052	NW_018744460.1	261654	283314	+	4388	protein_coding	tripeptidyl-peptidase 2-like	Peptidase_S8
110712669	10.0714	13.374	15.1362	17.8028	12.783	15.9351	17.2439	23.1503	21.6495	LOC110712669	NW_018742418.1	8365579	8366754	+	1176	protein_coding	uncharacterized LOC110712669	-
110708504	9.19085	8.63815	10.0786	13.7483	11.0652	11.3587	12.1497	12.0373	12.48	LOC110708504	NW_018745024.1	8575624	8591224	+	3487	protein_coding	WD repeat-containing protein 48-like%2C transcript variant X3	-
110721108	2.30105	2.30285	1.81449	1.26193	1.73672	1.30173	0.710996	1.17664	1.25216	LOC110721108	NW_018742597.1	233887	236991	-	1635	protein_coding	protein FAR-RED ELONGATED HYPOCOTYL 3-like	-
110710963	4.43762	5.81116	4.72404	5.19046	5.4208	6.42388	8.40332	7.79771	7.3559	LOC110710963	NW_018745190.1	850706	852155	-	1099	lncRNA	uncharacterized LOC110710963	-
110715376	0.39745	0.319867	0.497768	0.580369	0.448407	0.783885	1.78793	0.870545	0.563698	LOC110715376	NW_018745523.1	2072994	2079875	+	5960	protein_coding	ankyrin repeat-containing protein At5g02620-like	-
110724398	6.97052	8.21483	7.29043	11.692	8.49359	7.86758	10.3319	10.1926	10.3741	LOC110724398	NW_018742763.1	1161546	1168225	+	2019	protein_coding	U-box domain-containing protein 4-like	Arm
110716871	10.0507	10.8053	15.3521	8.04075	9.92823	6.3311	3.16729	6.50811	7.81375	LOC110716871	NW_018745650.1	1983880	1994059	+	4649	protein_coding	probable protein phosphatase 2C 62%2C transcript variant X1	SpoIIE
110731592	10.6933	7.08994	0.943006	2.93749	2.23497	3.55468	1.44871	0.481795	0	LOC110731592	NW_018743074.1	879667	881389	+	847	protein_coding	late embryogenesis abundant protein Lea14-A-like	-
110730267	5.4562	4.08041	2.92501	3.29247	4.07394	3.59162	1.3823	1.59599	2.74361	LOC110730267	NW_018743021.1	2335120	2344197	-	2009	protein_coding	novel plant SNARE 11-like	-
110698609	4.14608	5.17271	6.46124	6.4908	6.45881	6.30766	8.58386	7.90897	8.15387	LOC110698609	NW_018744537.1	1955265	1959311	+	2543	protein_coding	protein NUCLEAR FUSION DEFECTIVE 4-like	-
110732748	0.558882	0.163851	0.269691	0	0.0239266	0.267695	0.0277534	0.0751575	0.0451177	LOC110732748	NW_018743175.1	5702618	5705339	+	2327	protein_coding	uncharacterized LOC110732748	-
110689241	9.01824	8.2831	11.4646	7.20959	10.3946	7.18925	5.34896	6.4115	6.62862	LOC110689241	NW_018743955.1	5640961	5657079	+	1473	protein_coding	probable plastid-lipid-associated protein 13%2C chloroplastic	-
110725912	0.267707	0.206024	0.164415	0.349765	0.561585	0.747991	1.95421	0.588012	0.983324	LOC110725912	NW_018742817.1	311069	311904	+	694	lncRNA	uncharacterized LOC110725912	-
110709072	11.387	8.40459	5.64384	3.00158	5.86705	4.80033	4.72214	3.63574	2.48361	LOC110709072	NW_018745026.1	797464	797928	+	465	protein_coding	50S ribosomal protein L33-like	-
110726407	0.759205	0.445162	0.399663	0.0354257	0.292524	0.15152	0.150805	0	0	LOC110726407	NW_018742879.1	1588247	1589959	+	1713	protein_coding	xyloglucan 6-xylosyltransferase 4-like	-
110694878	232.606	210.868	285.292	140.927	226.012	105.805	41.925	105.055	158.262	LOC110694878	NW_018744268.1	2821716	2826458	-	1753	protein_coding	glutamine synthetase%2C chloroplastic	-
110723785	5.52676	4.00987	3.1886	2.46165	3.89807	2.87006	2.61977	2.17213	2.53954	LOC110723785	NW_018742733.1	2006631	2014195	+	3328	protein_coding	microtubule-associated protein TORTIFOLIA1-like	-
110687824	2.69839	2.12463	1.36189	1.08209	1.50522	1.13466	0.928705	1.25749	0.875661	LOC110687824	NW_018743920.1	1451880	1458615	-	3477	protein_coding	asparagine--tRNA ligase%2C cytoplasmic 2-like%2C transcript variant X2	tRNA-synt_2
110682691	2.87725	2.31974	2.10368	4.83325	2.87419	7.27361	16.9552	6.53478	2.70989	LOC110682691	NW_018743591.1	489662	490339	-	678	protein_coding	UPF0329 protein ECU05_1680/ECU11_0050-like	-
110715052	7.23161	7.17627	7.51097	11.1226	8.29561	8.83933	11.5062	9.00768	10.3251	LOC110715052	NW_018745470.1	1250785	1256868	-	2537	protein_coding	ubiquitin-like modifier-activating enzyme atg7	-
110734226	12.9164	12.9499	14.4107	17.7459	17.7013	14.1875	18.4226	17.884	17.7352	LOC110734226	NW_018743212.1	521464	523767	+	1255	protein_coding	uncharacterized LOC110734226%2C transcript variant X2	-
110723638	0.218722	0.112217	0.09595	0.122471	0.131093	0.052382	0	0	0.017657	LOC110723638	NW_018742733.1	3388394	3396657	-	2973	protein_coding	condensin complex subunit 2-like	-
110681696	0.435247	0.159505	0.267311	0	0.223603	0.104238	0	0.0390209	0	LOC110681696	NW_018743574.1	3701064	3716054	+	1494	protein_coding	protein FD-like	bZIP_1
110686029	11.5311	11.7118	13.9476	14.2606	14.6667	15.1502	17.8692	16.1671	17.5092	LOC110686029	NW_018743850.1	4539719	4550652	-	1583	protein_coding	LAG1 longevity assurance homolog 3-like%2C transcript variant X3	-
110698634	14.8503	12.1137	15.2226	13.8188	14.1194	8.29853	6.20197	9.8894	9.59932	LOC110698634	NW_018744537.1	2400680	2410612	-	1739	protein_coding	haloalkane dehalogenase-like	Abhydrolase_1
110715549	4.59639	4.56652	6.46027	8.03151	6.8704	5.96601	8.79742	7.36296	7.82399	LOC110715549	NW_018742433.1	1428633	1442694	+	4133	pseudogene	-	-
110718055	2.85926	1.86903	3.25193	1.68798	2.10725	1.39659	1.06017	1.16966	1.69954	LOC110718055	NW_018745684.1	9695414	9697664	+	2193	protein_coding	putative disease resistance protein RGA3	NB-ARC
110729197	1.31887	0.764916	0.915648	0.149837	0.687372	0.256349	0.079731	0.359859	0.0648079	LOC110729197	NW_018742205.1	2745030	2745917	-	810	lncRNA	uncharacterized LOC110729197	-
110718661	0.716047	0.583254	0.661918	0.636547	0.734457	1.14679	1.42672	0.926528	1.06791	LOC110718661	NW_018742461.1	2068393	2074763	-	6292	protein_coding	putative disease resistance protein RGA1	NB-ARC
110702331	0.289508	0.167908	0.0463836	0	0.090532	0.0281358	0.0175019	0.0157987	0	LOC110702331	NW_018742393.1	520712	527032	+	3690	protein_coding	uncharacterized LOC110702331	-
110700369	0.754533	0.469621	0.258291	0.0969654	0.266894	0.304137	0.223587	0.0931512	0.0698993	LOC110700369	NW_018744626.1	1343414	1347168	+	3755	protein_coding	LRR receptor-like serine/threonine-protein kinase GSO1	LRRNT_2
110688278	0.543103	0.848046	0.464072	0.370214	0.594418	0.263907	0.0656656	0.177826	0.240188	LOC110688278	NW_018743920.1	7133290	7135942	-	1967	protein_coding	uncharacterized LOC110688278	-
110707348	0.245824	0.154149	0.117425	0.107058	0.147337	0.152633	0.0379783	0.0171412	0	LOC110707348	NW_018744996.1	3005056	3009023	+	3401	protein_coding	EGF domain-specific O-linked N-acetylglucosamine transferase-like	-
110739527	3.41035	1.98197	0.111212	0.0788618	1.30239	0.16865	0.167855	0.303039	0	LOC110739527	NW_018743503.1	2393389	2398771	-	1539	pseudogene	-	-
110683378	10.6038	7.32378	6.43109	3.42813	6.85324	4.15661	2.6442	4.18458	5.55007	LOC110683378	NW_018743669.1	374707	380533	-	3859	protein_coding	uncharacterized LOC110683378	-
110692128	0.497741	0.362895	0.0160891	0.10268	0.172715	0.117114	0.0364253	0.0164403	0	LOC110692128	NW_018744093.1	2019535	2025946	+	3546	protein_coding	kinase-interacting family protein-like	-
110705770	11.6617	10.1815	12.0128	14.5284	11.2106	9.43249	14.3516	16.4263	15.8869	LOC110705770	NW_018744878.1	5751888	5757073	+	1629	protein_coding	E3 ubiquitin-protein ligase At3g02290-like	-
110716058	0.843343	1.01681	0.699229	0.881477	0.884567	1.36669	1.72962	1.64068	1.45354	LOC110716058	NW_018745540.1	1944574	1949098	+	2203	protein_coding	serine carboxypeptidase-like 25%2C transcript variant X4	-
110690109	6.67593	6.38674	7.52197	4.19718	6.55851	5.64733	2.51256	3.90608	5.0679	LOC110690109	NW_018743987.1	346988	352147	-	2776	protein_coding	uncharacterized LOC110690109	-
110709778	0	0	0.0433855	0.0307651	0.0846801	0.0131586	0.196448	0.162552	0.133066	LOC110709778	NW_018745080.1	2521022	2525236	+	3945	protein_coding	putative disease resistance protein RGA3	NB-ARC
110699693	9.28715	8.56394	8.594	9.37819	9.28406	8.77005	11.715	11.0303	11.3678	LOC110699693	NW_018744593.1	4370417	4394023	-	4096	protein_coding	syndetin-like%2C transcript variant X1	-
110725572	8.09985	9.47683	10.6467	10.6607	10.8918	12.8273	14.504	14.9682	12.2622	LOC110725572	NW_018742815.1	485876	488406	+	1554	protein_coding	protein KTI12 homolog	-
110714375	0.466929	0.554775	0.332048	0.288972	0.530259	0.659182	0.0341704	0.0308451	0.166649	LOC110714375	NW_018745454.1	4337509	4340341	-	1890	protein_coding	cytochrome P450 78A3-like	p450
110704264	194.656	354.109	309.117	506.279	234.35	572.23	481.095	655.805	412.183	LOC110704264	NW_018744828.1	467927	469218	-	770	protein_coding	abscisic stress-ripening protein 2-like	-
110730670	14.2012	14.4144	16.8772	17.1231	14.8119	13.5951	20.3606	22.5519	19.2429	LOC110730670	NW_018743047.1	690970	693759	-	2417	protein_coding	exocyst complex component EXO70E2-like	Exo70
110685226	10.0093	8.06985	9.14526	6.21658	9.10221	5.84132	6.17027	6.80752	6.07419	LOC110685226	NW_018743792.1	5664899	5669061	+	1884	protein_coding	uncharacterized LOC110685226	-
110718819	1.35757	1.41851	1.64719	1.42761	1.6075	1.24896	0.966833	0.914302	1.01976	LOC110718819	NW_018742461.1	3731970	3747352	-	5611	protein_coding	DNA repair protein REV1-like%2C transcript variant X3	IMS
110719952	25.8309	28.2368	38.5579	53.1195	44.5387	33.6405	33.1263	76.1681	84.5197	LOC110719952	NW_018742523.1	875094	911279	-	3634	protein_coding	pyruvate%2C phosphate dikinase%2C chloroplastic%2C transcript variant X1	-
110730215	4.6461	3.38289	4.03242	3.87114	2.83472	3.91778	2.53377	2.86335	1.91803	LOC110730215	NW_018743021.1	1593499	1601784	+	3339	protein_coding	protein phosphatase 2C 29-like	PP2C
110685312	0.103908	0.106622	0.0638164	0.407276	0.311393	0.116131	0.722395	0.717303	0.41103	LOC110685312	NW_018743812.1	82026	83071	+	894	protein_coding	uncharacterized LOC110685312	-
110705186	17.2461	16.1704	23.0456	13.8258	16.5249	11.0917	6.32301	10.8051	13.0266	LOC110705186	NW_018744874.1	2564059	2569418	+	1624	protein_coding	epimerase family protein SDR39U1 homolog%2C chloroplastic-like	Epimerase
110711982	0.632882	0.429272	0.13176	0.112119	0.192877	0.119886	0.0596602	0.0807813	0.133358	LOC110711982	NW_018745286.1	4551416	4566211	+	4330	protein_coding	uncharacterized LOC110711982	-
110688458	182.669	155.782	113.793	121.589	105.291	104.01	86.2658	97.5499	44.2058	LOC110688458	NW_018743920.1	8810098	8810705	-	551	protein_coding	histone H4	-
110706393	3.19422	2.3642	1.47936	1.29989	1.75757	2.63357	1.23776	0.525792	0.473456	LOC110706393	NW_018744955.1	978091	980876	-	887	protein_coding	uncharacterized protein At5g01610-like	-
110692787	22.3613	27.4872	25.7016	27.4881	25.289	21.3938	34.7689	34.1269	34.4982	LOC110692787	NW_018744128.1	1789532	1793087	+	808	lncRNA	uncharacterized LOC110692787	-
110716295	0.538943	0.251372	0.240725	0.128026	0.0587312	0.164274	0	0	0	LOC110716295	NW_018745569.1	934693	936099	+	948	pseudogene	-	GRAM
110690977	41.3797	41.4872	54.5554	37.2461	47.5237	33.6177	21.5902	32.6518	31.7907	LOC110690977	NW_018744066.1	2155358	2163804	+	1714	protein_coding	probable lactoylglutathione lyase%2C chloroplastic	Glyoxalase
110718676	6.13102	5.21085	4.0697	6.18979	7.01532	6.57534	9.42899	8.55025	7.31422	LOC110718676	NW_018742204.1	12259723	12261222	+	1500	protein_coding	putative F-box protein At1g65770	DUF295
110737851	15.1143	16.89	14.8352	18.2143	16.3391	17.355	20.5838	20.7895	21.0602	LOC110737851	NW_018743331.1	6904181	6910496	-	1346	protein_coding	probable prolyl 4-hydroxylase 4	2OG-FeII_Oxy
110732446	68.2386	89.7853	113.752	40.1339	87.2924	59.5665	49.3824	50.688	65.9012	LOC110732446	NW_018743175.1	2575582	2578240	-	1946	protein_coding	beta-amylase 3%2C chloroplastic-like	-
110739841	9.30977	8.40448	9.18579	9.17242	10.3061	10.149	11.2824	12.6747	12.5343	LOC110739841	NW_018743514.1	75344	85041	+	1826	protein_coding	rhomboid-like protein 15%2C transcript variant X1	Rhomboid
110727139	1.45514	1.18006	1.75855	1.80918	1.06909	1.18038	0.685308	0.736447	0.769246	LOC110727139	NW_018742899.1	2498856	2503294	-	1979	pseudogene	-	-
110714063	9.90081	9.31667	8.88283	5.30539	7.05536	9.28068	7.54939	5.32577	5.51758	LOC110714063	NW_018745454.1	2748840	2752370	-	2036	protein_coding	probable serine/threonine-protein kinase At1g01540	Pkinase_Tyr
110730484	7.46314	8.0785	9.41877	5.58279	6.73599	5.75694	5.94139	5.6938	4.33319	LOC110730484	NW_018743033.1	67921	72013	-	1587	protein_coding	protein NUCLEAR FUSION DEFECTIVE 6%2C chloroplastic/mitochondrial-like%2C transcript variant X4	-
110700943	1.89662	2.93994	3.51927	5.00868	4.30518	2.93153	5.61096	5.21686	4.74319	LOC110700943	NW_018744633.1	2025408	2032936	+	1151	protein_coding	exonuclease V%2C chloroplastic-like	-
110701045	11.9615	17.1488	17.3585	23.4734	19.3396	17.5191	16.4641	48.7323	37.6673	LOC110701045	NW_018744633.1	3408557	3413133	-	1926	protein_coding	beta-glucosidase 42-like	Glyco_hydro_1
novel.671	12.1934	15.3928	15.273	8.4895	12.3086	10.1311	9.92713	7.04802	9.06639	-	NW_018743292.1	8328725	8329303	-	579	-	-	-
110728946	8.02301	10.2261	9.9432	10.9993	12.895	10.8968	12.4562	16.1209	13.825	LOC110728946	NW_018742966.1	372536	385108	+	1291	protein_coding	putative uridine kinase C227.14	-
110682193	5.4059	5.27346	7.1166	4.37078	3.86485	3.84724	3.87628	3.5599	4.02749	LOC110682193	NW_018742244.1	3268099	3272060	+	1916	protein_coding	pentatricopeptide repeat-containing protein At4g38150-like%2C transcript variant X2	PPR
110727592	0.846786	1.03529	1.17291	0.94157	0.561523	0.70476	0.526076	0.54272	0.427611	LOC110727592	NW_018742907.1	1539491	1545839	+	2578	protein_coding	protein POOR HOMOLOGOUS SYNAPSIS 1-like%2C transcript variant X1	-
110718223	6.24381	5.55778	5.54414	6.83785	7.72936	6.82212	8.08397	7.94471	7.26322	LOC110718223	NW_018745684.1	1126727	1137150	+	4322	protein_coding	probable LRR receptor-like serine/threonine-protein kinase At5g10290%2C transcript variant X3	Pkinase
110736491	9.03574	5.98436	3.95123	3.16063	3.84034	4.45741	3.43638	3.46303	2.86709	LOC110736491	NW_018743292.1	4036906	4047241	+	3552	protein_coding	protein EFR3 homolog A-like%2C transcript variant X2	-
110730302	0.499879	0.256467	0.153503	0	0.0499347	0.0465566	0	0	0	LOC110730302	NW_018743021.1	2883169	2885070	+	1115	protein_coding	expansin-like B1	-
110701140	2.67693	2.43361	2.50936	3.77359	2.28	4.19904	5.06078	3.56621	3.82163	LOC110701140	NW_018744633.1	4154782	4156759	+	1978	protein_coding	TLC domain-containing protein At5g14285-like	LAG1
110692147	0.610693	0.608991	0.781822	0.494464	0.340249	0.480654	0.394669	0.291486	0.379126	LOC110692147	NW_018744093.1	3056154	3061876	-	5400	protein_coding	pentatricopeptide repeat-containing protein At4g13650-like	-
110722130	12.3057	13.4816	16.1666	15.5337	15.9989	17.5017	24.0897	19.2775	18.9011	LOC110722130	NW_018742651.1	3447445	3457142	-	2008	protein_coding	DUF21 domain-containing protein At4g14240-like	-
110682492	0.791493	0.277324	0	0.025222	0.023141	0.0647264	0	0	0	LOC110682492	NW_018743574.1	8016615	8019372	-	2406	protein_coding	GATA transcription factor 19-like	-
110706035	3.05319	3.21224	3.66484	3.86787	3.74331	3.55919	4.32052	4.45305	5.32894	LOC110706035	NW_018744895.1	2400569	2410538	+	6009	protein_coding	uncharacterized LOC110706035%2C transcript variant X6	-
110709935	13.1199	9.84323	7.08593	4.73759	11.657	14.5526	6.69198	1.98599	2.38442	LOC110709935	NW_018745086.1	11685	15622	-	1409	protein_coding	transcription factor bHLH137-like	HLH
110736115	1.58717	1.0755	0.735679	0.508636	0.753849	0.568975	0.166556	0.526215	0.338455	LOC110736115	NW_018743292.1	274782	276470	-	1551	protein_coding	transmembrane protein 45A-like	-
110706888	13.6705	10.5416	10.3154	8.87715	7.9818	9.35545	8.2381	3.34296	2.51875	LOC110706888	NW_018744991.1	1524167	1527953	+	1709	pseudogene	-	-
110693596	16.7501	61.4019	69.0288	115.554	53.7857	74.1128	124.608	128.426	117.335	LOC110693596	NW_018744151.1	2914513	2916326	-	1148	protein_coding	stem-specific protein TSJT1-like	-
110684948	0.7303	0.699416	0.119606	0.508882	0.350171	0.272068	0.0676962	0	0	LOC110684948	NW_018743791.1	386852	388726	-	954	lncRNA	uncharacterized LOC110684948	-
110738529	0.85224	0.596249	0.0475829	0	0.232182	0	0	0.0486215	0	LOC110738529	NW_018743391.1	334698	335896	+	1199	protein_coding	agamous-like MADS-box protein AGL80	SRF-TF
110737690	5.33771	5.73704	5.77853	5.88639	6.63701	6.43068	7.57274	8.47092	7.1983	LOC110737690	NW_018743331.1	1247728	1250685	-	2567	protein_coding	E3 ubiquitin-protein ligase RBBP6	-
110695518	6.71173	6.43787	9.02077	4.19388	5.77177	2.93526	2.36688	4.57831	4.34247	LOC110695518	NW_018744301.1	3017550	3020779	+	955	lncRNA	uncharacterized LOC110695518	-
110707770	8.72357	9.12421	9.92926	11.0895	9.89188	12.046	14.4244	11.7102	13.3996	LOC110707770	NW_018745003.1	1241160	1248854	+	1379	protein_coding	protein LIKE COV 1-like	-
110689786	5.59929	5.22635	5.09614	5.20024	3.8412	4.10912	3.89275	3.30224	2.78293	LOC110689786	NW_018743977.1	2726547	2738168	+	1377	protein_coding	replication factor C subunit 2-like	AAA
110698918	0	0.577699	0.0576282	0.122594	0.224958	0.996264	2.28321	1.88435	1.21957	LOC110698918	NW_018744537.1	1031658	1032647	+	990	protein_coding	probable LRR receptor-like serine/threonine-protein kinase At3g47570	LRRNT_2
110683153	3.59604	3.33643	3.59715	4.86711	3.94928	3.29706	4.46117	5.45945	5.76781	LOC110683153	NW_018743623.1	64995	75828	+	2157	protein_coding	uncharacterized LOC110683153	-
110714544	43.1417	39.0043	45.7176	50.6301	45.1732	45.2342	52.8291	55.6178	55.5686	LOC110714544	NW_018745454.1	3484667	3493935	-	2698	protein_coding	cullin-1-like%2C transcript variant X2	Cullin
110714584	4.15213	5.00417	4.81146	5.84707	5.62289	5.64745	5.63715	7.42388	7.49287	LOC110714584	NW_018745454.1	1300748	1308106	+	4743	protein_coding	uncharacterized LOC110714584%2C transcript variant X15	-
110715560	20.0313	26.6553	29.3102	34.2	29.1779	26.3121	32.2911	44.2237	44.061	LOC110715560	NW_018745523.1	880140	883286	+	1164	protein_coding	protein-L-isoaspartate O-methyltransferase-like	-
110733529	3.95592	5.73068	5.23071	5.32051	3.62627	8.08827	33.8118	12.0625	4.49727	LOC110733529	NW_018743199.1	3155512	3159301	+	1996	protein_coding	amino acid transporter AVT6C-like	Aa_trans
110722539	4.79118	3.56623	2.19548	1.45953	2.26161	2.82997	2.20912	1.09054	1.06616	LOC110722539	NW_018742684.1	2966789	2969740	+	1871	pseudogene	-	-
110721993	0.0498627	0.10233	0.0612473	0.0651467	0.119543	0.55728	1.45596	0.375505	0.084532	LOC110721993	NW_018742651.1	4491963	4493825	-	1863	protein_coding	basic 7S globulin-like	-
110711147	8.1454	4.55472	1.06797	1.16585	4.1415	1.71331	1.90883	0.861534	0.491327	LOC110711147	NW_018745240.1	1446576	1448605	-	2030	protein_coding	probable acyl-activating enzyme 6	AMP-binding
110724993	8.08387	8.40319	10.8578	12.3297	11.523	11.5291	13.5615	12.4403	13.3272	LOC110724993	NW_018742204.1	23743042	23752016	-	2643	protein_coding	uncharacterized protein At2g33490-like	-
110705147	0.200809	0.0824214	0.0123329	0.0393542	0.0481428	0.0673289	0	0	0	LOC110705147	NW_018744874.1	2151127	2156361	-	4626	protein_coding	protein SHI RELATED SEQUENCE 1-like	-
110735011	3.59082	3.08548	2.04397	2.59367	2.20469	2.61021	1.62369	0.586269	1.31978	LOC110735011	NW_018743252.1	2268568	2270158	-	1591	protein_coding	protein SRC2-like	C2
110724425	0.404591	0.166063	0.0993935	0.0845772	0.484993	0.126611	0.0225025	0	0.0365815	LOC110724425	NW_018742763.1	5429811	5434436	-	2870	protein_coding	probable inactive receptor kinase At5g67200	Pkinase
110692952	2.56927	1.36955	2.17223	0.610329	1.43993	1.75273	1.11349	0.837603	0.565672	LOC110692952	NW_018744137.1	505772	507629	+	1392	protein_coding	pathogenesis-related protein 5-like	Thaumatin
110723077	0.8937	0.917041	1.15989	1.58623	0.960125	1.10248	1.44193	1.6614	1.50556	LOC110723077	NW_018742720.1	850763	864027	+	5509	protein_coding	putative disease resistance protein RGA3%2C transcript variant X4	NB-ARC
110714486	0.956264	0.981239	0.934884	0.433458	1.00593	0.545279	0.379895	0.391914	0.573468	LOC110714486	NW_018745454.1	6845942	6848672	+	2380	protein_coding	uncharacterized LOC110714486	-
110731250	127.73	319.383	362.315	520.033	308.592	246.845	422.866	678.218	704.917	LOC110731250	NW_018743066.1	805216	807213	-	964	protein_coding	fruit protein pKIWI501-like	-
110695066	5.95645	5.41785	2.14831	1.20722	2.98659	2.0838	2.29421	1.5325	2.05129	LOC110695066	NW_018744290.1	351800	359839	-	2815	protein_coding	probable potassium transporter 17%2C transcript variant X1	K_trans
110712424	8.0483	10.0103	12.7818	7.43505	11.6942	9.14644	4.33311	5.64605	7.31981	LOC110712424	NW_018745323.1	2318000	2322598	+	1714	protein_coding	4-diphosphocytidyl-2-C-methyl-D-erythritol kinase%2C chloroplastic-like%2C transcript variant X2	GHMP_kinases
110704636	7.50517	7.11997	8.2186	5.1341	7.29914	6.60752	3.79026	5.06545	5.56152	LOC110704636	NW_018744855.1	581179	585042	+	1312	protein_coding	uncharacterized LOC110704636	-
110700453	4.14489	2.54354	2.44579	3.71644	3.99434	1.4079	0.395516	1.02007	1.65337	LOC110700453	NW_018744626.1	2461897	2464049	+	1143	protein_coding	uncharacterized protein At5g50100%2C mitochondrial-like	-
110694184	4.71257	5.84147	6.06639	7.53626	5.19714	8.89053	9.59296	10.5995	7.15833	LOC110694184	NW_018744239.1	3214839	3218511	-	1232	protein_coding	RNA-binding protein 48-like%2C transcript variant X2	-
110716731	0.917574	0.866549	1.07222	1.11926	1.02205	0.930216	1.24196	1.52877	1.39496	LOC110716731	NW_018745617.1	4549204	4561595	+	11440	lncRNA	uncharacterized LOC110716731%2C transcript variant X3	-
110719695	0.859663	0.207557	0.0310571	0	0.181852	0.197808	0.0351563	0	0	LOC110719695	NW_018742484.1	7911667	7914418	-	1837	protein_coding	uncharacterized LOC110719695	-
110705690	22.8066	25.015	32.8994	14.5424	22.5708	11.6871	7.53756	14.0106	18.6703	LOC110705690	NW_018744878.1	4899350	4902066	+	1448	protein_coding	protein TAB2 homolog%2C chloroplastic-like	-
110736287	1.08797	1.35826	0.946596	1.46883	1.41285	1.21594	1.71446	1.8321	1.82393	LOC110736287	NW_018743292.1	1972453	1977972	+	5123	protein_coding	pentatricopeptide repeat-containing protein At5g01110-like	-
110694481	6.04155	4.74843	6.42097	6.60584	6.0608	5.79445	8.07277	8.81986	8.30516	LOC110694481	NW_018744239.1	10090959	10107832	-	2168	protein_coding	nijmegen breakage syndrome 1 protein-like%2C transcript variant X1	FHA
110713376	4.45637	2.27775	0.92952	1.27432	1.41108	1.42839	1.02882	0.844275	0.665208	LOC110713376	NW_018745413.1	3286279	3291005	+	2762	protein_coding	type IV inositol polyphosphate 5-phosphatase 7-like	Exo_endo_phos
110694161	21.8749	22.5474	36.3241	14.3545	23.9349	11.5439	4.02495	10.941	16.3952	LOC110694161	NW_018744239.1	2910315	2913701	-	1412	protein_coding	2-methylene-furan-3-one reductase-like	ADH_N
110691228	9.20446	9.55383	10.9147	14.431	10.1424	16.3408	15.1611	13.2857	13.3637	LOC110691228	NW_018744072.1	1800606	1803418	+	1312	protein_coding	uncharacterized LOC110691228%2C transcript variant X2	-
110693364	13.4506	13.51	14.8245	15.2905	16.367	11.4903	16.9507	21.3195	20.5293	LOC110693364	NW_018744151.1	655228	656694	-	1143	protein_coding	uncharacterized protein At5g39570-like	-
110713550	4.43788	2.61688	1.25795	0.865792	1.99793	1.68322	1.14478	0.882145	0.204258	LOC110713550	NW_018745448.1	10100999	10109505	+	2313	protein_coding	cyclin-D1-1-like%2C transcript variant X1	Cyclin_C
110686591	3.51103	3.70401	4.07019	3.9056	4.20875	2.80513	4.82307	5.36249	5.51398	LOC110686591	NW_018743880.1	1796033	1807169	+	3294	protein_coding	small RNA 2'-O-methyltransferase-like%2C transcript variant X1	-
110723427	12.1268	11.5326	11.5626	14.6185	13.6131	13.8902	14.5327	15.5151	18.8359	LOC110723427	NW_018742204.1	21701393	21709241	-	2773	protein_coding	tRNA (cytosine(34)-C(5))-methyltransferase-like	-
110722311	4.41381	4.35179	3.06772	5.70517	4.51894	5.21388	5.76587	5.85535	7.08328	LOC110722311	NW_018742669.1	242347	246663	-	2957	protein_coding	uncharacterized LOC110722311	DUF659
110740102	0.440257	0.496931	0.189272	0.431404	0	0.0492043	0	0.055258	0.0995154	LOC110740102	NW_018743518.1	1657833	1670805	-	2110	protein_coding	sodium transporter HKT1-like%2C transcript variant X1	-
110723928	4.74243	3.95202	3.45983	1.99026	2.68739	2.95531	0.559499	1.5873	2.40383	LOC110723928	NW_018742204.1	22474171	22477622	-	1616	protein_coding	ras-related protein Rab7-like	Ras
110681951	4.53006	4.964	5.0148	7.38001	5.16212	8.31319	8.63169	7.96716	6.03638	LOC110681951	NW_018743574.1	1867433	1870571	+	1661	protein_coding	putative FBD-associated F-box protein At5g38570	-
110707228	4.87537	7.77302	8.56422	8.66428	7.94939	7.52879	9.07503	14.9033	16.8859	LOC110707228	NW_018744996.1	769477	772259	-	1772	protein_coding	endo-polygalacturonase-like	-
110711847	0.91938	0.867921	0.27103	0.144143	0.2645	0.616515	0.0511339	0.184631	0	LOC110711847	NW_018745286.1	3292684	3312038	-	1263	protein_coding	uncharacterized LOC110711847	-
110719911	0.175212	0.359576	0.234781	0.166486	0	0.17802	0	0.0799687	0.0180022	LOC110719911	NW_018742523.1	4574993	4578335	-	2916	protein_coding	ATP-dependent DNA helicase PIF3-like	-
110687559	0	0.0399666	0	0.178109	0.116724	0.0652963	0.70404	0.122216	0.0880409	LOC110687559	NW_018743919.1	4553223	4556657	-	2385	protein_coding	PKS-NRPS hybrid synthetase CHGG_01239-like	-
110721416	0.43818	0.770785	0.153779	0.0817846	0.412701	0.314822	0.0870379	0.0392838	0.0353736	LOC110721416	NW_018742616.1	302689	307649	+	1484	protein_coding	LOB domain-containing protein 19-like	-
110725685	12.0053	7.39521	3.68077	2.99828	4.13771	4.74805	4.40393	2.38045	1.62906	LOC110725685	NW_018742815.1	1873534	1879768	-	2449	protein_coding	RNA-binding protein 24-B-like%2C transcript variant X1	RRM_1
110734056	12.9067	11.6319	11.3165	7.65486	11.2983	5.83638	8.38269	7.08731	4.07863	LOC110734056	NW_018743206.1	2428891	2431056	+	1094	protein_coding	peptidyl-prolyl cis-trans isomerase CYP19-3-like%2C transcript variant X2	Pro_isomerase
110712824	11.3519	10.8905	10.8862	11.9724	9.96811	11.7089	13.5782	15.4154	15.1486	LOC110712824	NW_018745368.1	122217	126294	+	1698	protein_coding	protein STRICTOSIDINE SYNTHASE-LIKE 10-like	Str_synth
110714230	6.27134	6.30106	5.97801	8.06562	6.1472	8.54225	8.99245	9.55221	8.01075	LOC110714230	NW_018745454.1	2155567	2159322	-	1422	protein_coding	uncharacterized LOC110714230	-
110704436	0.616827	0.221528	0.113649	0	0.0369702	0.172346	0.0428832	0	0	LOC110704436	NW_018744835.1	765436	768304	-	1506	protein_coding	methylesterase 17-like	Abhydrolase_1
110715466	22.4277	13.3627	4.62102	2.55214	4.42295	8.40919	3.92321	0	0.654136	LOC110715466	NW_018745523.1	2368782	2369423	+	642	protein_coding	uncharacterized LOC110715466	-
110733807	3.47901	3.52351	1.80368	1.68239	2.70803	2.60058	1.50775	1.55951	1.32768	LOC110733807	NW_018743204.1	252868	256959	+	2056	protein_coding	fasciclin-like arabinogalactan protein 16	-
110716548	13.2077	5.64694	1.62233	10.6413	8.79576	17.7956	49.7884	22.1953	12.5224	LOC110716548	NW_018742441.1	1534768	1536671	+	633	protein_coding	uncharacterized LOC110716548	-
110706057	0.769695	0.664519	0.521617	0.929335	0.757209	0.616994	0.819271	1.37914	1.43985	LOC110706057	NW_018744895.1	2930486	2939317	-	8750	lncRNA	uncharacterized LOC110706057%2C transcript variant X2	-
110733892	13.5703	15.6424	21.4116	10.0314	13.4578	9.92812	8.19303	10.2251	12.0578	LOC110733892	NW_018743204.1	2615682	2625096	-	2081	protein_coding	protein TIC 56%2C chloroplastic-like	-
110717928	0.499431	0.607378	0.727065	0.749187	0.953452	1.07501	2.10901	1.18405	0.982571	LOC110717928	NW_018745684.1	7973508	7976116	-	2511	lncRNA	uncharacterized LOC110717928	-
110723260	19.3766	17.9713	17.0609	22.1151	21.6495	21.7463	26.6887	22.6429	23.73	LOC110723260	NW_018742726.1	1609940	1618095	-	2294	protein_coding	uncharacterized LOC110723260	R3H
110684986	3.48117	3.97977	4.06683	4.69653	4.64921	5.47651	5.65587	4.98672	6.20097	LOC110684986	NW_018743791.1	332800	342599	+	2455	protein_coding	myosin-9-like%2C transcript variant X3	-
110711024	9.74208	9.07092	8.05818	9.66404	9.86933	12.6294	17.3314	12.9686	11.4924	LOC110711024	NW_018745195.1	361820	368444	+	2832	protein_coding	WEB family protein At5g55860-like	-
110711262	18.9415	20.4381	22.6152	18.4422	19.9635	20.4213	15.5928	13.5501	15.9848	LOC110711262	NW_018745248.1	1832891	1834700	-	1665	protein_coding	protein BRASSINAZOLE-RESISTANT 1-like	-
novel.1460	0.801734	0.79525	0.295436	0.418993	0.92902	1.46353	3.41862	1.71068	1.05714	-	NW_018745080.1	2416901	2430639	-	1738	-	PF01546:Peptidase family M20/M25/M40	Peptidase_M20
110729317	1.21207	2.1526	2.44317	3.289	1.80685	2.53561	2.91689	4.29086	4.02182	LOC110729317	NW_018742205.1	3270326	3279452	-	2989	protein_coding	multiple RNA-binding domain-containing protein 1-like	RRM_1
110698353	4.43669	4.57028	4.17737	6.48456	5.00794	5.16115	5.56887	5.75279	5.86306	LOC110698353	NW_018744517.1	80665	107722	+	5381	protein_coding	phosphatidylinositol-3-phosphatase myotubularin-1-like%2C transcript variant X1	-
110738027	8.41561	7.67592	8.13895	6.92992	6.97655	6.88297	5.98522	6.37404	5.92179	LOC110738027	NW_018742244.1	103840	106720	+	2881	protein_coding	uncharacterized LOC110738027	DnaJ
110717316	6.09809	6.36164	5.27449	4.58119	3.89862	5.48071	3.81558	3.57182	4.42239	LOC110717316	NW_018745676.1	526031	528178	+	1828	protein_coding	BAG family molecular chaperone regulator 8%2C chloroplastic-like	-
110731078	0.747081	0.438053	0.131093	0.334655	0.486152	0.190848	0.118717	0.026791	0.0482485	LOC110731078	NW_018743054.1	33325	41881	+	2176	protein_coding	WD repeat-containing protein DWA2-like%2C transcript variant X1	-
110726642	4.63891	4.04606	10.2565	2.27282	5.35224	2.00902	0.645015	2.11063	2.94912	LOC110726642	NW_018742881.1	980113	980913	+	801	protein_coding	uncharacterized LOC110726642	-
110713387	9.19316	3.85233	0.236484	0.691737	1.84629	4.0345	0.401547	0.966585	0.0543983	LOC110713387	NW_018745413.1	3702199	3703870	-	965	protein_coding	non-specific lipid transfer protein GPI-anchored 2-like	-
110722533	6.2827	4.14436	0.643097	0.4886	2.42075	0.919511	0.207994	1.12652	0.084532	LOC110722533	NW_018742684.1	2665381	2666001	-	621	protein_coding	uncharacterized LOC110722533	-
novel.1438	1.40477	1.1961	0.513981	0.468604	0.931535	1.00213	0.166235	0.2626	0.439142	-	NW_018745026.1	628912	630885	-	1554	-	PF10551:MULE transposase domain	-
110703147	0.630065	0.265239	0.138909	0	0.154928	0.0541676	0	0.0811091	0	LOC110703147	NW_018742393.1	1407087	1411658	-	2875	pseudogene	-	-
110691762	3.91074	4.68169	5.4302	8.14553	6.31846	5.92268	6.69857	6.90033	7.87896	LOC110691762	NW_018744092.1	1061680	1064122	-	1639	protein_coding	large ribosomal RNA subunit accumulation protein YCED homolog 1%2C chloroplastic-like%2C transcript variant X1	-
110717912	4.73744	3.76482	5.24957	3.87178	5.43722	2.97404	1.70986	2.53026	3.25812	LOC110717912	NW_018745684.1	9012992	9015667	+	2304	protein_coding	pentatricopeptide repeat-containing protein At3g06430%2C chloroplastic-like	-
110693208	4.81294	6.07949	5.51651	6.53669	5.66416	5.26463	6.71247	8.72162	9.50686	LOC110693208	NW_018744143.1	1434889	1441384	+	3175	protein_coding	uncharacterized LOC110693208%2C transcript variant X2	-
110703181	1.73742	0.950826	0.355685	0	0	0.323632	0	0.218069	0.130909	LOC110703181	NW_018744718.1	73615	76017	-	802	protein_coding	putative uncharacterized protein DDB_G0286751%2C transcript variant X2	-
110695120	0.540083	0.395849	0.142156	0.100804	0.092487	0.0862302	0	0	0.0436	LOC110695120	NW_018744290.1	978187	979567	-	1204	protein_coding	uncharacterized LOC110695120	-
110704398	0.65727	0.931365	0.384447	0.899631	1.16307	0.594663	1.91483	1.6892	1.30882	LOC110704398	NW_018744835.1	14706	17931	+	1484	protein_coding	protein IQ-DOMAIN 14-like	-
110726106	8.63086	8.5602	9.87176	9.99021	9.67458	9.88321	10.8679	12.9632	12.5553	LOC110726106	NW_018742861.1	713987	744704	+	5473	protein_coding	transcription initiation factor TFIID subunit 2-like%2C transcript variant X2	-
110700249	1.46548	1.61598	2.16279	1.21454	1.17988	0.831156	0.836359	0.98832	1.18659	LOC110700249	NW_018742390.1	5096470	5102525	+	4247	protein_coding	uncharacterized LOC110700249	-
110719560	0.480793	0.597213	0.528402	0.380206	0.364002	0.183829	0.28148	0.254087	0.185897	LOC110719560	NW_018742484.1	6209174	6212844	+	3671	pseudogene	-	-
110729754	12.974	14.4502	12.2542	20.2961	13.9988	15.1108	16.1293	28.982	20.6272	LOC110729754	NW_018742987.1	2555662	2558636	-	2975	protein_coding	receptor-like serine/threonine-protein kinase At2g45590	Pkinase_Tyr
110736271	9.45011	10.0306	9.352	10.0224	10.8006	9.64237	13.6984	12.9896	11.8264	LOC110736271	NW_018742241.1	388059	405820	-	2428	protein_coding	sister chromatid cohesion protein SCC4-like%2C transcript variant X1	-
110736880	0.346223	0.318828	0.447081	0.243572	0.44695	0.119061	0.172812	0.133709	0.1806	LOC110736880	NW_018743292.1	8739121	8746053	+	5232	pseudogene	-	-
novel.1382	1.42104	0.837091	0.290916	0.034382	0.536267	0	0	0	0.208193	-	NW_018744991.1	718512	720527	-	1765	-	PF03763:Remorin, C-terminal region	-
110694133	0.780412	0.490809	0.0618449	0.0328911	0.271596	0.168815	0.0700077	0	0	LOC110694133	NW_018744239.1	2537830	2541715	+	1845	protein_coding	aldehyde dehydrogenase family 2 member B7%2C mitochondrial-like	Aldedh
110728839	0.1678	0.206619	0.206112	0.394623	0.201146	0.900184	2.09985	0.7582	0.265506	LOC110728839	NW_018742963.1	1536140	1546565	+	1384	protein_coding	GDSL esterase/lipase At1g29660-like	Lipase_GDSL
novel.877	0.703744	0.444384	0.531952	0.778002	0.519134	2.29907	1.73122	1.4948	1.34601	-	NW_018743850.1	4694854	4698073	-	858	-	-	-
110691404	0.982265	0.863931	0.861811	0.916679	0.841045	3.33263	14.6334	1.58512	0.674022	LOC110691404	NW_018744080.1	758889	760212	+	1324	protein_coding	polygalacturonase inhibitor-like	LRRNT_2
110715911	3.37666	3.9809	4.80948	2.90984	3.4879	3.17164	1.84806	2.3896	2.59833	LOC110715911	NW_018745533.1	3192042	3193334	-	1293	protein_coding	pentatricopeptide repeat-containing protein At5g57250%2C mitochondrial-like	-
110707767	0.527808	0.473894	0.547017	0.711143	0.434978	0.940142	0.940294	1.0144	0.950715	LOC110707767	NW_018745003.1	1215372	1219167	-	2816	protein_coding	rho guanine nucleotide exchange factor 8-like	DUF315
110737032	5.90798	5.11243	7.05624	4.80209	5.1565	4.59467	3.59631	3.82725	4.21555	LOC110737032	NW_018743292.1	11428524	11431121	+	1706	protein_coding	uncharacterized LOC110737032	-
110708710	2.14152	1.41613	0.555321	1.18135	0.713078	0.90418	0.562447	0.38825	0.161356	LOC110708710	NW_018745024.1	11552559	11555060	-	1952	protein_coding	putative pectinesterase/pectinesterase inhibitor 22	-
110725876	35.8089	33.4626	28.8065	38.1443	34.8145	41.3826	43.4984	42.9788	44.3559	LOC110725876	NW_018742815.1	5588329	5592613	+	2135	protein_coding	tubby-like F-box protein 8%2C transcript variant X1	Tub
110723241	20.4044	15.1516	7.8885	8.75411	13.6995	11.162	5.34376	8.56844	6.65824	LOC110723241	NW_018742726.1	218439	223318	+	1837	protein_coding	nuclear transcription factor Y subunit A-10-like%2C transcript variant X4	CBFB_NFYA
110683960	0.277503	0.177969	0.213039	0.090641	0	0	0	0	0	LOC110683960	NW_018743697.1	2579320	2581067	-	1339	protein_coding	LOB domain-containing protein 15-like	-
110733354	0.59617	0.333677	0.199715	0	0.0649675	0.181717	0	0	0	LOC110733354	NW_018743199.1	899762	901488	-	857	protein_coding	allene oxide cyclase 4%2C chloroplastic-like	-
110701723	0.785337	0.97853	1.86039	0.903911	0.82933	0.752327	0.519985	0.422443	0.507192	LOC110701723	NW_018744656.1	241699	244182	+	2484	protein_coding	UPF0481 protein At3g47200-like	-
110723764	2.60814	1.86009	2.24936	3.60093	2.61645	2.9356	3.62648	3.94684	3.17768	LOC110723764	NW_018742733.1	1629037	1638036	-	2511	protein_coding	uncharacterized LOC110723764%2C transcript variant X1	-
110693344	6.56032	3.6928	4.51258	4.31009	1.9323	6.53596	3.28384	1.83502	1.7371	LOC110693344	NW_018744149.1	32322	40029	-	1239	protein_coding	exosome complex exonuclease RRP46 homolog	RNase_PH
novel.984	2.26456	1.71857	1.44875	1.38689	1.15935	1.79275	1.04958	0.503327	0.906455	-	NW_018744026.1	4899831	4906433	+	1969	-	-	-
110715580	0.922579	0.408049	0.0586149	0	0.15254	0.142221	0.0442343	0.0998239	0.0359551	LOC110715580	NW_018745523.1	2325538	2328620	+	2920	protein_coding	uncharacterized LOC110715580	-
110683195	3.70437	3.32266	3.27738	3.85834	4.09893	3.82164	4.3583	6.04756	5.70909	LOC110683195	NW_018743623.1	931064	936099	-	1793	protein_coding	pentatricopeptide repeat-containing protein At2g20710%2C mitochondrial-like	-
110692240	4.32989	5.42276	5.63203	4.96541	3.96642	6.21279	6.40169	8.2824	7.96017	LOC110692240	NW_018744100.1	54659	67304	+	4913	lncRNA	uncharacterized LOC110692240%2C transcript variant X1	-
110688684	6.1747	4.68175	1.79338	1.62937	4.74003	3.12755	1.60715	1.14533	1.99389	LOC110688684	NW_018743937.1	543419	547548	-	1527	protein_coding	transcription factor bHLH61-like	HLH
110698550	1.13459	1.21273	1.56784	0.864711	1.16171	0.898198	0.657325	0.652691	0.641153	LOC110698550	NW_018742381.1	2381522	2386154	+	1965	protein_coding	carbonyl reductase [NADPH] 1-like	adh_short
110708155	3.84903	2.68835	2.02622	0.422592	1.78353	1.73517	1.34921	1.50209	1.38913	LOC110708155	NW_018742418.1	322140	325124	-	1436	protein_coding	probable serine/threonine-protein kinase PBL28	Pkinase
110719410	1.44081	0.817032	0	0.0495381	0.318155	0.42376	0.0527201	0	0	LOC110719410	NW_018742484.1	3310249	3313083	+	1225	protein_coding	nudix hydrolase 14%2C chloroplastic-like	NUDIX
110682345	4.34112	4.54184	4.46099	6.82095	4.99972	5.64452	7.14073	5.69795	6.86243	LOC110682345	NW_018743574.1	6281008	6283426	+	1637	protein_coding	cysteine proteinase COT44-like	Peptidase_C1
110722676	0.605568	0.372831	0.520682	0.949426	1.597	1.48896	2.61023	1.36812	1.09506	LOC110722676	NW_018742684.1	1381917	1394297	-	767	lncRNA	uncharacterized LOC110722676	-
110707987	11.5857	9.98617	10.659	13.5627	13.9714	12.1846	20.7649	14.3234	14.2726	LOC110707987	NW_018745003.1	4145907	4150822	-	4009	protein_coding	zinc finger BED domain-containing protein DAYSLEEPER-like%2C transcript variant X3	hATC
110734270	8.85788	9.24071	11.801	8.47204	10.6317	7.83101	7.24773	6.7562	7.11049	LOC110734270	NW_018743212.1	1060390	1066817	-	4090	protein_coding	pentatricopeptide repeat-containing protein At2g31400%2C chloroplastic-like	-
110685222	3.58655	2.74059	3.09317	3.75537	3.96387	4.52014	5.02227	4.85278	4.54223	LOC110685222	NW_018743792.1	5384763	5391801	+	1826	protein_coding	beta-glucuronosyltransferase GlcAT14A-like	-
110701108	2.64501	1.8966	2.0159	1.06171	1.94822	1.15753	0.908359	0.939954	1.56673	LOC110701108	NW_018744633.1	3944972	3947886	+	2915	protein_coding	leucine-rich repeat receptor-like protein CLAVATA2	LRRNT_2
110718300	14.1735	14.1215	11.4379	18.0782	15.3314	16.3004	18.7195	19.9487	17.5827	LOC110718300	NW_018745684.1	4620218	4633185	+	1242	protein_coding	protein farnesyltransferase/geranylgeranyltransferase type-1 subunit alpha-like	-
110686977	6.84591	6.01621	7.97186	8.12517	8.79541	9.1852	9.70735	11.1873	9.2502	LOC110686977	NW_018742306.1	302925	309028	+	2741	protein_coding	protein MEI2-like 4%2C transcript variant X2	-
110697152	0.465802	0.716951	0.0408681	0.04347	0.11965	0.185926	0.0462623	0	0	LOC110697152	NW_018744460.1	1456420	1459263	-	1396	protein_coding	transcription factor bHLH118-like	HLH
110697273	5.88354	5.32474	5.11716	2.93633	4.88435	3.53286	3.04872	3.1419	4.33667	LOC110697273	NW_018744460.1	2695378	2702912	+	2542	protein_coding	aldehyde dehydrogenase 22A1-like	Aldedh
110683175	4.36723	4.57835	4.39605	5.87067	4.8571	5.26859	5.87509	6.19383	5.84459	LOC110683175	NW_018743623.1	467532	478815	-	2946	protein_coding	nucleolar MIF4G domain-containing protein 1-like%2C transcript variant X2	-
110726421	128.917	131.86	166.422	111.524	142.121	78.6349	43.6767	79.7591	103.006	LOC110726421	NW_018742879.1	1809818	1815555	-	1350	protein_coding	ribulose-phosphate 3-epimerase%2C chloroplastic	-
110708683	4.94978	3.85593	4.46687	5.51674	5.47327	5.80297	5.81492	6.56762	7.71775	LOC110708683	NW_018745024.1	11320596	11326208	+	2299	protein_coding	uncharacterized LOC110708683	Acyltransferase
110711347	1.30558	1.86743	0.728942	0.568591	0.569102	0.972771	0.385072	0.446912	0.447141	LOC110711347	NW_018745260.1	313185	315564	-	1174	lncRNA	uncharacterized LOC110711347	-
110733902	0.407942	0.279064	0.0238611	0.0253802	0.116431	0.0434217	0	0	0.021955	LOC110733902	NW_018743204.1	2771243	2774365	+	2391	protein_coding	uncharacterized LOC110733902%2C transcript variant X1	Myb_DNA-binding
110692678	37.2184	40.0844	64.2882	37.7913	22.4588	25.8846	26.9297	28.4663	30.7479	LOC110692678	NW_018744128.1	333507	339482	+	1837	protein_coding	protein DETOXIFICATION 27-like	MatE
110714169	51.9495	74.5624	84.8821	107.413	85.3587	100.505	97.2108	114.631	123.34	LOC110714169	NW_018745454.1	5725830	5729790	+	861	protein_coding	subtilisin-like protease SBT3.6	-
110714344	3.23121	2.68155	1.89751	1.69875	1.77463	1.56825	1.02028	1.71272	1.44039	LOC110714344	NW_018745454.1	221083	225466	-	3608	protein_coding	uncharacterized LOC110714344%2C transcript variant X2	-
110699376	29.9708	28.3215	20.3321	23.1749	27.2658	23.0286	14.511	18.9046	17.0661	LOC110699376	NW_018744582.1	2875224	2877281	-	1215	protein_coding	peroxidase P7-like	-
110711280	3.14263	2.64519	4.36365	4.68907	4.55332	4.38781	4.77495	5.64793	6.0123	LOC110711280	NW_018745248.1	1639490	1644642	-	5099	protein_coding	uncharacterized LOC110711280	-
110698127	0.307968	0.402196	0.0343893	0	0.0335607	0.156451	0	0	0	LOC110698127	NW_018744502.1	7557905	7559850	-	1659	protein_coding	uncharacterized LOC110698127	-
110725938	10.9793	10.7469	4.7854	3.70187	7.46001	3.95832	4.1507	4.1913	4.40312	LOC110725938	NW_018742817.1	1749938	1752206	-	918	protein_coding	uncharacterized GPI-anchored protein At3g06035-like	-
110683767	2.67693	3.94196	3.54195	4.38104	3.82816	5.42725	5.05425	5.24615	4.90443	LOC110683767	NW_018743691.1	2941266	2950499	+	4945	protein_coding	uncharacterized protein PF11_0207-like%2C transcript variant X3	-
110724730	0.301185	0.242826	0.0264251	0	0.0257884	0.0480876	0	0	0	LOC110724730	NW_018742770.1	3115865	3118692	+	2159	protein_coding	protein SHI RELATED SEQUENCE 1-like	-
110735051	2.59642	1.30251	0.496103	0.226152	0.760806	1.03176	0.320905	0.362094	0.0652104	LOC110735051	NW_018743252.1	4224304	4227573	-	805	protein_coding	lamin-like protein	Cu_bind_like
110709797	0.247351	0.564026	0.067517	0.0359078	0.0658901	0.122865	0.0382143	0	0	LOC110709797	NW_018742418.1	3776259	3777948	+	1690	protein_coding	NDR1/HIN1-like protein 6	-
110720342	4.40308	3.85689	4.05629	4.94594	4.08728	4.98102	5.63694	5.82972	6.34181	LOC110720342	NW_018742556.1	473301	479994	+	1730	protein_coding	dol-P-Man:Man(5)GlcNAc(2)-PP-Dol alpha-1%2C3-mannosyltransferase-like	-
110714919	3.21282	4.39564	4.18998	1.6065	3.18563	1.64022	2.1509	2.09093	2.51041	LOC110714919	NW_018745461.1	2173318	2176052	+	1171	protein_coding	probable aquaporin SIP2-1	-
110702021	2.40244	1.41788	0.694343	2.23616	1.78814	3.387	6.59358	3.27158	2.69748	LOC110702021	NW_018744662.1	2446734	2451412	+	2958	protein_coding	disease resistance RPP13-like protein 4	NB-ARC
110685529	2.53077	2.10041	2.05716	3.6712	2.74371	2.91165	3.59652	4.76467	2.98646	LOC110685529	NW_018743828.1	820796	826902	+	2496	protein_coding	MLO-like protein 9	-
110703238	14.9496	8.8829	3.92615	3.08859	7.78283	4.80033	4.67584	3.17605	2.89754	LOC110703238	NW_018744718.1	824366	828052	+	1395	protein_coding	phosphatidylcholine:diacylglycerol cholinephosphotransferase 1-like	-
110702473	16.1975	17.5378	24.5951	13.7812	15.473	14.8658	9.69478	10.3669	14.5481	LOC110702473	NW_018742393.1	694316	698220	+	1299	protein_coding	putative tRNA (cytidine(34)-2'-O)-methyltransferase	SpoU_methylase
110711502	15.3785	11.9893	4.81128	4.30343	6.42942	5.99447	6.15805	3.60342	2.18831	LOC110711502	NW_018745281.1	831364	838220	+	2087	protein_coding	stomatal closure-related actin-binding protein 3-like%2C transcript variant X1	-
110736264	1.86186	1.3246	1.86006	0.940588	0.684433	1.19303	1.10456	0.592007	0.505024	LOC110736264	NW_018743292.1	1784481	1789522	+	1871	protein_coding	hexokinase-3-like	-
110728773	0.555777	0.611028	0.63391	0.103734	0.428286	0.532416	0.0551984	0.14948	0.179468	LOC110728773	NW_018742959.1	2342876	2350473	-	1170	protein_coding	uncharacterized LOC110728773	Transposase_21
110715407	0.544399	0.203133	0.0607905	0.0323304	0	0.0553123	0	0	0.0279672	LOC110715407	NW_018742204.1	10458574	10462897	-	1877	protein_coding	zinc finger CCCH domain-containing protein 15-like	zf-CCCH
110702508	5.86877	6.28013	6.79679	7.47598	7.11039	6.30142	8.10191	8.62882	9.21495	LOC110702508	NW_018744693.1	1609561	1617387	+	2216	protein_coding	serine-rich adhesin for platelets-like	-
110710448	9.53585	6.34919	5.1985	4.47957	8.99054	6.88549	4.69282	1.98358	1.30176	LOC110710448	NW_018742418.1	4736272	4742538	-	1734	protein_coding	3-oxoacyl-[acyl-carrier-protein] reductase 4-like	adh_short
110726079	5.38601	4.51643	3.8414	3.17797	5.13729	3.30105	3.38211	1.92628	1.9309	LOC110726079	NW_018742861.1	68115	74626	-	1604	protein_coding	agmatine deiminase-like	-
110731258	35.4019	34.207	31.0808	40.9684	34.5618	38.1233	50.6206	43.7139	41.7945	LOC110731258	NW_018743066.1	913968	919469	-	1619	protein_coding	fumarylacetoacetase	FAA_hydrolase
110690473	7.9726	6.84799	8.42849	6.36686	4.87511	7.06825	6.09077	5.53176	5.51773	LOC110690473	NW_018744041.1	1482100	1489091	-	5185	protein_coding	RNA polymerase II C-terminal domain phosphatase-like 3	NIF
110690447	5.47495	6.80483	7.73531	9.40319	9.05871	8.38843	8.32742	11.5497	15.9488	LOC110690447	NW_018744041.1	1285442	1290567	+	1807	protein_coding	probable inactive purple acid phosphatase 16%2C transcript variant X1	Metallophos
110726526	1.23889	1.34059	2.68382	0.147149	1.94411	0.704896	0.344522	0.282721	0.992862	LOC110726526	NW_018742879.1	3436105	3440687	+	2062	pseudogene	-	MFS_1
110693715	0.848632	0.976991	1.06782	1.73074	0.893216	1.17979	1.35266	2.28616	1.84806	LOC110693715	NW_018744151.1	4944211	4950288	-	2244	protein_coding	negative regulator of systemic acquired resistance SNI1-like	-
110714528	4.05902	3.65154	4.41663	4.06821	4.62125	3.62504	5.20574	6.53691	5.8653	LOC110714528	NW_018745454.1	6889712	6894040	+	2506	protein_coding	fluoride export protein 1-like%2C transcript variant X1	-
110689665	6.4422	5.87268	5.72285	6.72599	7.3087	7.23213	6.83811	12.8145	11.9941	LOC110689665	NW_018743977.1	540033	541988	+	1615	protein_coding	glutathione transferase GST 23-like	GST_N
110681686	4.34788	3.13159	1.69461	2.02099	2.85652	2.99035	1.39511	0.682145	0.141749	LOC110681686	NW_018743574.1	1967882	1969327	+	1111	protein_coding	glucan endo-1%2C3-beta-glucosidase 12-like	-
110703414	3.24594	3.05602	3.45271	6.29576	3.61019	4.45055	8.65438	6.13212	4.04676	LOC110703414	NW_018744718.1	3090292	3093581	+	1388	protein_coding	quinone-oxidoreductase homolog%2C chloroplastic-like%2C transcript variant X2	ADH_N
110717399	25.3489	19.6435	11.7381	9.12087	13.4637	12.2754	10.699	9.11258	11.0459	LOC110717399	NW_018745684.1	3410995	3414276	-	1497	pseudogene	-	-
110703447	1.5375	1.39735	1.1691	0.707854	1.08827	0.981915	0.631162	0.82704	0.860564	LOC110703447	NW_018744718.1	3477767	3483855	+	3172	protein_coding	uncharacterized LOC110703447	-
110705890	1.75272	1.61865	1.29174	3.77845	2.94143	2.25272	5.23968	2.74987	3.46661	LOC110705890	NW_018744883.1	95505	98531	-	530	lncRNA	uncharacterized LOC110705890	-
110713988	3.4527	2.58124	1.43387	0.77332	1.73437	1.52516	1.28021	0.990536	0.334478	LOC110713988	NW_018745454.1	2584643	2587467	-	2825	protein_coding	G-type lectin S-receptor-like serine/threonine-protein kinase SD2-2	Pkinase
110723952	12.0232	11.7399	12.4582	13.3976	12.3324	13.0496	14.3672	15.7511	17.4855	LOC110723952	NW_018742733.1	4311505	4329369	-	4149	protein_coding	protein ENHANCED DOWNY MILDEW 2-like%2C transcript variant X1	-
110731678	54.353	67.3214	96.9073	88.6591	83.1209	86.8858	93.438	137.474	171.258	LOC110731678	NW_018743074.1	1940374	1942807	-	846	protein_coding	subtilisin-like protease SBT5.6	-
110685900	1.02565	0.920879	0.967362	0.837518	0.834279	1.06441	0.280128	0.367805	0.62099	LOC110685900	NW_018743850.1	1701413	1705801	+	2536	pseudogene	-	-
110712350	4.54877	4.14141	2.84447	4.73285	4.67942	6.26698	8.92374	5.2318	6.61788	LOC110712350	NW_018745323.1	207152	215451	+	2808	protein_coding	monosaccharide-sensing protein 2-like	Sugar_tr
110700484	42.0803	55.8813	50.6241	52.7627	51.7404	51.7089	59.3132	80.9909	99.6863	LOC110700484	NW_018744626.1	2925985	2927480	+	1287	protein_coding	transcription factor MYB1R1-like	Myb_DNA-binding
110693846	30.0263	30.1546	30.1896	29.7257	26.8899	26.9758	24.8425	19.5979	23.1856	LOC110693846	NW_018744167.1	1788542	1791593	+	3052	protein_coding	scarecrow-like protein 8	GRAS
110724956	10.9851	11.6766	12.9742	13.2114	12.4928	14.0716	15	16.0503	17.6679	LOC110724956	NW_018742798.1	1022355	1025242	-	1649	protein_coding	uncharacterized LOC110724956%2C transcript variant X3	-
110688065	7.2511	6.777	3.57402	3.25848	4.63207	4.66283	2.93263	2.76317	3.6713	LOC110688065	NW_018743920.1	4678537	4690168	-	3017	protein_coding	uncharacterized LOC110688065	-
110723678	1.81194	1.87586	1.33141	2.32506	2.59866	1.89851	2.36194	2.80216	3.14491	LOC110723678	NW_018742733.1	123645	131853	-	2871	protein_coding	cationic amino acid transporter 5%2C transcript variant X2	-
110712745	1.25669	1.39267	2.28455	0.952295	1.175	0.674163	0.698941	0.441645	0.908994	LOC110712745	NW_018742418.1	8429106	8431774	+	1848	protein_coding	cyclic dof factor 1-like	zf-Dof
110716131	11.2173	10.9115	16.0085	9.7987	9.8711	8.57527	7.66331	8.78933	8.45187	LOC110716131	NW_018745542.1	566593	568741	-	2149	protein_coding	pentatricopeptide repeat-containing protein At2g15690-like	PPR
110736697	32.1496	22.8169	12.1769	16.6675	12.3569	18.1422	13.5095	8.17945	9.77574	LOC110736697	NW_018743292.1	6454730	6457873	+	1176	protein_coding	extradiol ring-cleavage dioxygenase-like	-
110718668	8.22817	7.31573	6.69003	9.28434	8.06996	9.66629	11.8959	10.6795	9.51081	LOC110718668	NW_018742461.1	2133996	2144538	+	1987	pseudogene	-	-
110706797	16.9559	17.8337	19.6372	18.5534	15.9337	19.458	22.0186	25.0822	26.7263	LOC110706797	NW_018742415.1	49481	60090	-	1534	protein_coding	zinc finger transcription factor YY1	-
110713457	7.42507	8.12441	8.65079	8.46197	9.42934	9.48161	10.365	10.6758	10.1034	LOC110713457	NW_018745413.1	1602438	1616309	-	6318	protein_coding	uncharacterized LOC110713457%2C transcript variant X19	-
novel.425	1.14263	0.987349	0.861811	1.33573	2.0906	1.38906	1.64452	2.21413	1.58593	-	NW_018742907.1	1128031	1130638	-	2317	-	PF14368:Probable lipid transfer	-
110683700	0.165366	0.233316	0.0507805	0.0270068	0	0.0231022	0	0	0	LOC110683700	NW_018743691.1	390234	395399	+	2247	protein_coding	protein NRT1/ PTR FAMILY 2.4-like	-
110726295	8.62952	10.1571	13.2498	11.1089	12.9305	12.0557	18.5277	17.8396	16.781	LOC110726295	NW_018742879.1	2132359	2133308	-	366	protein_coding	plant cysteine oxidase 3-like	-
110717942	21.9266	18.1117	16.5779	23.1934	21.6198	20.6555	24.8523	26.0964	28.8582	LOC110717942	NW_018742455.1	314648	321953	+	2292	protein_coding	uncharacterized LOC110717942	-
novel.265	1.04949	1.0275	0.804214	0.867995	0.888711	1.49577	1.36554	1.69187	1.53435	-	NW_018742598.1	1018841	1023664	-	4824	-	PF14303:No apical meristem-associated C-terminal domain	-
110705653	11.1758	15.4485	22.5147	13.8109	13.3966	11.1777	8.95737	9.91722	8.88986	LOC110705653	NW_018744878.1	4588954	4593623	-	1305	protein_coding	uridylate kinase-like	AA_kinase
110722697	26.7299	27.9843	30.3777	32.4446	28.7929	33.6983	40.511	38.5246	34.2688	LOC110722697	NW_018742684.1	1624776	1630648	-	1371	protein_coding	ubiquitin carboxyl-terminal hydrolase 2-like	-
110698124	7.66815	8.73957	10.7645	11.2709	11.1617	12.09	12.9088	13.3025	13.1546	LOC110698124	NW_018744502.1	7504207	7516639	+	1696	protein_coding	magnesium transporter MRS2-1-like	-
110736944	3.29227	3.45117	2.50202	3.4659	3.77617	3.81189	4.61066	4.93489	4.73815	LOC110736944	NW_018743292.1	9800612	9805925	-	1961	protein_coding	sugar transporter ERD6-like 5%2C transcript variant X2	Sugar_tr
110731027	6.518	5.72907	7.99068	9.68768	8.20697	9.16235	10.3275	8.84684	10.3361	LOC110731027	NW_018742205.1	6871079	6883951	-	3677	protein_coding	uncharacterized LOC110731027%2C transcript variant X2	-
110731641	11.4319	10.5273	18.8864	6.23205	10.8288	4.97365	2.14903	6.28793	7.89072	LOC110731641	NW_018742205.1	7737323	7739645	+	1743	protein_coding	serine/threonine-protein kinase STN8%2C chloroplastic	Pkinase
110712209	0.906713	0.33014	0.125744	0.191071	0.105184	0.147102	0.101672	0.0183555	0.0991708	LOC110712209	NW_018745291.1	907413	922320	+	3176	protein_coding	uncharacterized LOC110712209	-
110685853	2.47404	2.0551	2.46007	2.77062	2.4714	1.74462	3.76763	3.62278	3.59505	LOC110685853	NW_018743850.1	1074765	1079989	+	1577	protein_coding	folate transporter 1%2C chloroplastic-like%2C transcript variant X4	Mito_carr
110686201	11.2014	9.44616	7.94694	7.99029	7.94837	8.81365	7.25039	3.8784	3.41959	LOC110686201	NW_018743850.1	7469209	7472849	+	1443	protein_coding	probable NAD(P)H dehydrogenase (quinone) FQR1-like 2	FMN_red
novel.1004	8.61438	8.5809	6.18784	5.52871	5.19331	5.2924	4.97325	4.29957	5.01031	-	NW_018744069.1	1778440	1779361	-	922	-	-	-
110690118	1.12399	0.508827	0	0	0	0.0738941	0	0	0	LOC110690118	NW_018743987.1	846730	848134	-	1405	protein_coding	dirigent protein 8-like	-
110702521	59.0481	38.9354	25.1699	54.345	47.0094	55.7012	109.711	77.4832	62.184	LOC110702521	NW_018744693.1	1800796	1805331	+	1972	protein_coding	hydroxymethylglutaryl-CoA synthase-like	-
110720715	1.65882	1.41846	1.01878	0.541823	0.165706	0.154496	0.192209	0.173503	0	LOC110720715	NW_018742577.1	2551017	2551352	-	336	protein_coding	uncharacterized LOC110720715	-
110728028	2.99456	2.42813	1.13178	3.09166	3.26331	3.13617	9.63782	4.15282	3.62112	LOC110728028	NW_018742914.1	5976541	5980666	-	2218	protein_coding	serine/threonine receptor-like kinase NFP	Pkinase
110712958	0.553941	0.516735	0.123712	0.0438628	0.0201218	0.225127	0.0233401	0.126412	0.0569148	LOC110712958	NW_018745395.1	76055	80931	-	2767	protein_coding	U-box domain-containing protein 34-like	Pkinase_Tyr
110722053	23.6839	21.953	27.6331	36.0085	31.6143	28.5143	36.9739	31.2621	32.2716	LOC110722053	NW_018742651.1	706120	713379	+	3834	protein_coding	squamosa promoter-binding-like protein 1%2C transcript variant X1	SBP
110697533	1.92878	0.160472	0.128063	0	0.499907	0.116522	0	0	0.0589163	LOC110697533	NW_018744466.1	812813	813703	-	891	protein_coding	glutathione S-transferase T3-like	-
110700277	1.84259	1.39128	0.597849	0.408801	0.45842	0.699394	0.483399	0.261814	0.0392922	LOC110700277	NW_018744626.1	278572	280000	+	1336	protein_coding	thaumatin-like protein	Thaumatin
110725304	5.37512	4.64815	4.81866	5.80507	4.33882	5.23224	8.01626	7.26334	6.29541	LOC110725304	NW_018742810.1	2002605	2007204	+	2143	protein_coding	vacuolar protein sorting-associated protein 9A-like%2C transcript variant X1	VPS9
110695765	0.604518	0.387691	0.0928176	0.789816	1.20775	1.15419	1.19078	1.54911	0.996369	LOC110695765	NW_018744304.1	6773898	6776882	+	1844	protein_coding	12S seed storage globulin 1-like	-
110699233	9.60622	8.38903	7.46884	10.9485	9.27953	12.2781	12.3978	12.5381	11.2034	LOC110699233	NW_018744582.1	1281981	1290291	-	1818	protein_coding	peroxisomal nicotinamide adenine dinucleotide carrier-like	Mito_carr
110696452	5.84751	7.196	8.6907	10.1412	9.50403	10.6054	11.8632	10.6565	10.2308	LOC110696452	NW_018744367.1	28048	37078	-	2232	protein_coding	cleavage stimulating factor 64-like%2C transcript variant X1	RRM_1
110731014	10.7363	11.8205	15.5082	9.99362	6.46253	8.08528	8.52126	7.28714	8.54075	LOC110731014	NW_018743051.1	1126175	1129493	-	1008	lncRNA	uncharacterized LOC110731014	-
110689803	3.47732	1.85689	0.523012	0.741747	1.19096	1.30867	0.542707	0.222678	0	LOC110689803	NW_018742329.1	571034	577212	+	1309	protein_coding	cytochrome b561 domain-containing protein At4g18260-like	Cytochrom_B561
110731521	2.43008	1.07968	0.830853	0.687361	1.6517	1.03597	0.418007	0.503104	0.594597	LOC110731521	NW_018743074.1	116615	119134	-	1854	protein_coding	riboflavin biosynthesis protein PYRD%2C chloroplastic-like	-
110683086	1.07651	1.61092	1.18456	1.553	1.55928	1.07782	2.36999	2.25194	2.15453	LOC110683086	NW_018743616.1	3435104	3439015	-	2071	protein_coding	probable serine/threonine-protein kinase PBL16	Pkinase_Tyr
110737826	9.79018	9.29532	11.2307	8.45388	6.91327	6.6028	7.15841	7.66232	5.81858	LOC110737826	NW_018743331.1	5592939	5597476	-	1651	protein_coding	ruvB-like 2	-
110695174	26.9529	24.665	29.2339	21.5717	23.612	16.3689	14.1421	20.9785	19.1202	LOC110695174	NW_018744290.1	1467646	1474291	-	1370	protein_coding	peroxisomal nicotinamide adenine dinucleotide carrier-like%2C transcript variant X1	Mito_carr
110735646	0.394795	0.361311	0.366977	0.432164	0.306973	0.274281	0.148362	0.187494	0.156772	LOC110735646	NW_018743285.1	403855	410705	+	4353	protein_coding	serine/threonine-protein kinase WNK8-like	-
novel.87	4.96714	3.845	5.24492	2.27708	4.23063	3.65225	2.84743	3.00783	2.16675	-	NW_018742263.1	6644955	6646209	-	1066	-	-	-
110694662	3.87621	2.35188	0.662431	0.264227	1.33334	0.37671	0.796732	0.549973	0.609514	LOC110694662	NW_018744240.1	368289	369925	-	1378	protein_coding	uncharacterized LOC110694662	-
110690026	17.2669	16.7528	20.765	24.9227	21.9124	19.5675	21.7286	29.8448	29.109	LOC110690026	NW_018743979.1	3178689	3187390	-	1926	protein_coding	uncharacterized LOC110690026%2C transcript variant X2	-
110725049	0.378498	0.16645	0.0664166	0	0.0648162	0.0302157	0	0	0	LOC110725049	NW_018742810.1	1664803	1666520	-	1718	protein_coding	scarecrow-like protein 21	GRAS
110736965	5.21704	5.42106	4.78587	7.59271	5.19829	6.27355	8.47832	6.43755	7.63781	LOC110736965	NW_018743292.1	10315044	10323180	+	2110	protein_coding	DNA excision repair protein ERCC-1-like%2C transcript variant X2	-
110739881	11.2083	10.0409	12.6682	14.3564	13.6291	12.4448	14.7278	15.1175	15.6853	LOC110739881	NW_018743514.1	1611427	1627936	-	3166	protein_coding	exocyst complex component SEC3A-like	-
110684775	0.550892	0.60061	0.042292	0	0	0.0769616	0.0478741	0	0	LOC110684775	NW_018743783.1	1714442	1716411	-	1349	protein_coding	sigma non-opioid intracellular receptor 1-like	-
110740087	11.3895	10.0052	11.0555	10.5617	11.4551	10.8975	7.26163	8.26341	8.163	LOC110740087	NW_018743518.1	1447364	1451898	+	1672	protein_coding	beta carbonic anhydrase 5%2C chloroplastic-like%2C transcript variant X2	-
novel.780	3.00809	3.32589	4.36312	3.96	3.80314	4.51663	5.05978	5.04362	5.50261	-	NW_018743593.1	767330	777489	-	10160	-	PF03732:Retrotransposon gag protein|PF17921:Integrase zinc binding domain|PF00078:Reverse transcriptase (RNA-dependent DNA polymerase)|PF17919:RNase H-like domain found in reverse transcriptase|PF00665:Integrase core domain	rve
110720993	0.509057	0.288195	0.258739	0.114672	0.084168	0.255041	0	0.0881287	0.0991958	LOC110720993	NW_018742577.1	3160537	3163182	-	2646	protein_coding	protein JINGUBANG-like	WD40
110730078	23.0269	21.7204	18.1828	19.6207	21.2593	18.5823	11.932	16.7846	13.2145	LOC110730078	NW_018743021.1	172159	179094	-	1299	protein_coding	secretory carrier-associated membrane protein 4-like	-
110710112	5.95095	4.90171	2.71833	1.81594	5.58066	3.15204	1.44475	2.9301	2.0284	LOC110710112	NW_018742418.1	4363029	4367333	-	3442	pseudogene	-	adh_short
110696488	0.52924	0.155161	0.030956	0	0.0906302	0	0	0	0	LOC110696488	NW_018744367.1	878453	880803	+	1843	protein_coding	transcription factor MYB117-like	Myb_DNA-binding
110709773	2.39555	2.73124	4.46825	5.56416	5.10507	4.36307	8.38889	5.73506	5.1642	LOC110709773	NW_018745080.1	2489445	2490744	-	1047	protein_coding	acetyltransferase At1g77540-like	-
110689178	16.2775	15.522	15.2023	17.1236	18.873	21.4229	18.8478	25.0449	21.5687	LOC110689178	NW_018743955.1	2607405	2615568	+	1655	protein_coding	lipid phosphate phosphatase delta-like	-
110702518	12.3565	12.1535	12.7628	14.6495	13.5979	13.2507	14.4804	16.87	17.4128	LOC110702518	NW_018744693.1	1762689	1770074	+	3898	lncRNA	uncharacterized LOC110702518%2C transcript variant X6	-
110716032	10.4157	10.6877	10.7135	10.7317	10.5061	12.6346	20.8405	15.305	13.5423	LOC110716032	NW_018745540.1	996491	1002372	+	1097	protein_coding	signal peptidase complex subunit 3B-like	-
110682367	2.58039	1.93644	3.52435	1.73599	1.93901	1.31283	1.09779	1.13597	1.78464	LOC110682367	NW_018743574.1	6608858	6611269	-	2412	protein_coding	pentatricopeptide repeat-containing protein ELI1%2C chloroplastic-like	-
110724619	0.945832	1.17851	0.622384	2.64804	2.22709	0.792816	1.87875	2.20469	1.75618	LOC110724619	NW_018742770.1	1793704	1795078	+	1375	protein_coding	uncharacterized LOC110724619	-
110681595	2.04137	1.86596	2.04632	1.16494	1.47666	1.56033	0.913514	1.48725	1.21987	LOC110681595	NW_018743555.1	3633845	3637803	-	3959	pseudogene	-	-
110705649	0.325292	0.23842	0.199781	0.0303573	0.11141	0.207746	0	0.0583263	0.0262603	LOC110705649	NW_018744878.1	4568853	4571547	+	1999	lncRNA	uncharacterized LOC110705649	-
novel.1261	0.683046	0.607434	1.3424	0.713931	0.545854	0.916069	0.189947	0.28577	0.154395	-	NW_018744662.1	658823	659842	+	1020	-	-	-
110720468	15.3857	13.2803	15.6174	12.4723	14.4716	10.2062	9.24247	9.53859	12.1465	LOC110720468	NW_018742556.1	1689868	1693452	-	2243	protein_coding	sterol 14-demethylase-like%2C transcript variant X2	p450
110715288	14.3608	13.6558	16.3121	19.6714	16.0092	18.1719	19.0401	18.874	19.226	LOC110715288	NW_018745521.1	335374	347791	-	4942	protein_coding	paired amphipathic helix protein Sin3-like 2%2C transcript variant X2	PAH
110682235	3.01252	1.46959	0.682439	0.258093	0.621595	1.20048	0.858349	0.185956	0.334892	LOC110682235	NW_018743574.1	4956224	4962886	-	3762	protein_coding	ABC transporter G family member 11-like%2C transcript variant X1	ABC2_membrane
110729880	2.3968	2.75751	0.312246	0.14234	0.261191	0.811737	0.201977	0.455803	0	LOC110729880	NW_018742205.1	4411645	4413350	-	1279	protein_coding	probable 2-oxoglutarate-dependent dioxygenase ANS	2OG-FeII_Oxy
110721651	33.9939	36.1768	38.3447	40.5111	40.144	48.8072	46.0967	48.9506	44.6012	LOC110721651	NW_018742616.1	3291067	3296711	-	1104	pseudogene	-	RRM_1
110693165	27.468	36.9954	37.7835	42.4241	40.9357	39.6454	42.5461	61.0115	53.4064	LOC110693165	NW_018744143.1	623367	627883	+	1439	protein_coding	uncharacterized LOC110693165	-
110703351	0.73383	0.509379	0.185578	0.140995	0.362212	0.337708	0.0600206	0.135449	0	LOC110703351	NW_018744718.1	2327846	2331859	-	2152	protein_coding	IST1-like protein%2C transcript variant X1	-
110733554	33.4136	31.7945	44.3653	22.0086	35.0423	21.7124	16.8828	21.6444	28.2448	LOC110733554	NW_018743199.1	3541089	3545470	+	1511	protein_coding	uroporphyrinogen decarboxylase	-
110729580	1.0959	1.12452	1.00666	1.41937	1.56499	1.31001	1.43104	1.74628	1.69094	LOC110729580	NW_018742205.1	3704774	3714464	+	4874	protein_coding	ABC transporter B family member 29%2C chloroplastic-like%2C transcript variant X2	ABC_tran
110688997	3.65314	3.69755	4.42618	5.35735	3.5152	3.44404	5.56326	5.36496	6.88129	LOC110688997	NW_018743946.1	3034149	3039491	+	1869	protein_coding	UPF0496 protein At3g19330-like%2C transcript variant X2	-
110736461	0.527228	0.593353	0.0417809	0.044441	0.0815484	0.171071	0.0709434	0	0	LOC110736461	NW_018743292.1	3643577	3646746	-	2731	protein_coding	wall-associated receptor kinase-like 1%2C transcript variant X2	Pkinase
110714404	0.441093	0.362091	0.343142	0.211309	0.0881246	0.246489	0.122663	0.166089	0.132939	LOC110714404	NW_018745454.1	5295380	5302365	-	3159	protein_coding	protein NRT1/ PTR FAMILY 5.10-like	-
110728403	0.167755	0.667027	0.309085	0.164382	0.100546	0.0468719	0	0.0526385	0.094798	LOC110728403	NW_018742931.1	851075	853289	+	2215	protein_coding	scarecrow-like protein 23	GRAS
110697363	2.83843	1.67693	0.264129	0.449512	0.515529	0.576784	0.478386	0.107958	0.194424	LOC110697363	NW_018744460.1	1415451	1416530	-	1080	protein_coding	probable carboxylesterase 120	Abhydrolase_3
110718381	77.563	70.7456	123.185	60.6842	65.8176	57.056	50.9278	62.1969	52.4431	LOC110718381	NW_018742455.1	1880201	1882524	+	2048	protein_coding	uncharacterized LOC110718381	-
110724975	10.5152	8.20026	9.52095	7.14393	7.77896	9.53597	6.76734	5.80709	4.68579	LOC110724975	NW_018742798.1	3444579	3446020	-	773	lncRNA	uncharacterized LOC110724975	-
110739864	8.61077	8.21792	11.8765	7.88942	8.83487	6.62645	4.18541	5.90757	6.94839	LOC110739864	NW_018743514.1	980615	989189	-	2546	protein_coding	prolycopene isomerase%2C chloroplastic-like	Amino_oxidase
110706154	1.74786	1.82291	1.51341	1.31027	1.0476	0.960714	0.916341	0.791201	1.23059	LOC110706154	NW_018744907.1	79971	90971	-	3242	protein_coding	phosphatidylinositol 4-phosphate 5-kinase 9-like	PIP5K
110736377	0.792999	0.949329	0.927673	1.11008	1.06375	1.1395	1.12887	2.10912	2.04856	LOC110736377	NW_018743292.1	2709085	2720789	-	2460	protein_coding	beta-glucosidase 42-like	Glyco_hydro_1
110684816	35.8164	40.0651	33.865	31.0885	28.2256	29.8694	27.2834	27.3716	19.7626	LOC110684816	NW_018743783.1	1488083	1492832	+	935	protein_coding	NEDD8-conjugating enzyme Ubc12-like%2C transcript variant X1	UQ_con
110721192	0.394958	0.263428	0.0242568	0.0774033	0.189378	0.132425	0	0.0247862	0	LOC110721192	NW_018742607.1	74955	79953	-	2352	protein_coding	short-chain dehydrogenase reductase 2a-like	adh_short
110687890	0.505063	0.307113	0.252747	0.0977594	0.246657	0.480847	0.0260097	0.140871	0.0211415	LOC110687890	NW_018743920.1	2552112	2557365	+	2483	protein_coding	uncharacterized LOC110687890	B3
110738455	8.13568	7.73764	8.73811	8.1284	6.60498	6.11478	6.52835	5.55211	6.27126	LOC110738455	NW_018743389.1	4188092	4195145	+	3591	protein_coding	WD repeat-containing protein 3-like	-
110687910	15.3949	18.2729	20.5529	19.1887	19.0201	20.3128	25.7818	23.602	26.1731	LOC110687910	NW_018743920.1	2725918	2729767	+	1771	protein_coding	UPF0481 protein At3g47200-like	-
110708527	37.4608	33.3649	36.7718	51.5833	45.4468	39.1929	47.4662	53.592	43.1193	LOC110708527	NW_018742418.1	1300389	1303434	-	1747	protein_coding	equilibrative nucleotide transporter 1-like	-
110738087	0.431664	0.324822	0.0706963	0	0.344964	0.0964881	0.0400137	0	0	LOC110738087	NW_018743373.1	1036511	1038859	+	1614	protein_coding	uncharacterized LOC110738087	-
110740120	5.77863	5.03453	3.88381	3.41883	3.26744	3.29011	2.57722	2.32641	1.84839	LOC110740120	NW_018743518.1	181526	181951	-	426	protein_coding	uncharacterized LOC110740120	-
110688961	6.45765	6.90241	7.1192	7.26842	7.523	9.93185	7.98808	9.53821	10.0271	LOC110688961	NW_018743946.1	1165601	1175573	-	6387	lncRNA	uncharacterized LOC110688961%2C transcript variant X11	-
110708434	5.83415	5.70964	6.35104	6.85067	7.09842	5.5668	7.26029	7.66128	8.31635	LOC110708434	NW_018745024.1	7095304	7112367	-	6369	protein_coding	mediator of RNA polymerase II transcription subunit 14-like	-
110726400	0.122118	0.110849	0.0461538	0.0122731	0.0394115	0.0787399	0.0326535	0.0176855	0.00530836	LOC110726400	NW_018742879.1	1473792	1485743	+	9889	protein_coding	NAC domain-containing protein 100-like%2C transcript variant X1	-
110690371	0.935962	1.44061	0.0718538	0.0382142	0.140245	0.686475	0	0.146844	0	LOC110690371	NW_018744032.1	1140817	1157881	-	1588	protein_coding	NAC domain-containing protein 21/22-like%2C transcript variant X2	NAM
110739519	0.912178	0.303568	0	0	0	0.0826602	0	0	0	LOC110739519	NW_018743503.1	1684431	1697493	+	1884	protein_coding	protein trichome birefringence-like 42	-
110731404	0.0382123	0.0196052	0.0234685	0.174738	0.045806	0.213536	0.398491	0.263788	0.0647812	LOC110731404	NW_018743066.1	2691060	2696290	+	2431	protein_coding	cysteine-rich receptor-like protein kinase 10	Pkinase_Tyr
110702636	8.95946	8.51159	10.8643	8.83169	12.1957	10.8841	10.8964	17.0261	24.2142	LOC110702636	NW_018744693.1	4609707	4625796	+	2027	protein_coding	uncharacterized LOC110702636%2C transcript variant X2	-
110692158	5.32636	3.92017	2.49237	7.00043	6.32781	5.61627	11.1972	8.07804	5.30319	LOC110692158	NW_018744093.1	3498509	3525101	+	2930	protein_coding	probable cyclic nucleotide-gated ion channel 20%2C chloroplastic%2C transcript variant X1	Ion_trans
110694971	1.74987	1.76462	0.815292	1.16283	1.42855	1.14645	0.650226	0.492279	0.784262	LOC110694971	NW_018744284.1	1701651	1707250	-	3079	protein_coding	uncharacterized LOC110694971%2C transcript variant X1	-
110716537	1.94648	1.2225	0.535892	0.306929	0.70401	0.750153	0.606624	0.336978	0.265506	LOC110716537	NW_018742441.1	1497026	1509620	-	2768	protein_coding	crossover junction endonuclease MUS81-like%2C transcript variant X1	-
110683556	1.0961	1.26531	0.126221	0.402771	0.205299	0.650796	0.142881	0.128976	0	LOC110683556	NW_018743669.1	2049555	2051985	+	1356	protein_coding	probable receptor-like protein kinase At1g49730	Pkinase_Tyr
110723781	21.5881	32.3328	35.9588	15.8121	29.4069	12.4902	6.59466	14.6427	19.6546	LOC110723781	NW_018742733.1	1945001	1948258	-	852	protein_coding	protein LHCP TRANSLOCATION DEFECT-like	-
110686140	4.59467	3.03419	1.48078	1.27787	1.2815	1.75408	1.10694	1.14196	1.54244	LOC110686140	NW_018743850.1	6548600	6559294	-	2042	protein_coding	probable WRKY transcription factor 57%2C transcript variant X2	WRKY
110737893	28.2283	23.5222	33.6709	25.3713	26.9898	13.8965	11.6148	18.2875	20.7265	LOC110737893	NW_018743331.1	8722244	8728953	+	1935	protein_coding	probable solanesyl-diphosphate synthase 3%2C chloroplastic	-
110735354	0.696499	0.874694	1.23859	0.529696	0.685372	0.487969	0.505903	0.521908	0.281975	LOC110735354	NW_018742238.1	1642344	1657110	-	4468	protein_coding	pentatricopeptide repeat-containing protein At2g39620-like	-
110685296	0	0	0.0705215	0	0	5.00498	0.159659	0.216182	1.42754	LOC110685296	NW_018743800.1	2148	5686	-	809	protein_coding	ubiquitin-conjugating enzyme E2 34-like	UQ_con
110709129	8.82879	8.61625	10.432	7.83628	6.72957	7.99037	6.00454	6.6849	4.17569	LOC110709129	NW_018745030.1	917567	919276	-	968	lncRNA	uncharacterized LOC110709129	-
110726388	6.59537	5.4265	7.39596	7.2746	6.27591	7.16008	8.09903	9.7478	10.2547	LOC110726388	NW_018742879.1	1227659	1239203	-	6148	protein_coding	S phase cyclin A-associated protein in the endoplasmic reticulum-like	-
110703807	8.97274	9.30555	9.489	7.52283	7.59234	6.00618	4.53676	6.80535	6.34488	LOC110703807	NW_018744784.1	16126	20440	+	968	protein_coding	peptidyl-tRNA hydrolase 2%2C mitochondrial-like%2C transcript variant X1	PTH2
110712901	0.439689	0.164063	0.392784	0	0.19166	0.268041	0	0.0501697	0	LOC110712901	NW_018745395.1	1307170	1308502	+	1162	protein_coding	uncharacterized LOC110712901	-
novel.1093	33.7945	48.1595	60.7048	73.0471	40.7694	90.4054	76.3859	93.4519	68.1388	-	NW_018744239.1	3531718	3532576	-	859	-	-	-
110726246	1.32706	0.716694	0.772131	1.27756	1.0047	0.585458	0.291348	0.219162	0.394695	LOC110726246	NW_018742879.1	3109305	3110803	+	1330	protein_coding	uncharacterized LOC110726246	-
110691407	0.28527	0.319331	0.222983	0.271063	0.621744	1.1014	2.9208	0.390601	0.615512	LOC110691407	NW_018744080.1	768584	770374	-	1791	protein_coding	polygalacturonase inhibitor-like	LRRNT_2
110697909	3.30691	3.50468	3.785	4.266	4.53465	3.60257	5.09737	4.83189	4.36981	LOC110697909	NW_018742381.1	766252	790742	-	5562	protein_coding	uncharacterized ATP-dependent helicase YprA-like%2C transcript variant X1	DEAD
110690387	10.7621	7.07153	0.753734	3.8236	2.48963	5.16996	2.29713	0.35547	0.53348	LOC110690387	NW_018744041.1	139896	140879	+	984	protein_coding	kunitz trypsin inhibitor 2-like	-
110703610	20.4234	19.376	23.0918	29.0229	20.9132	25.2224	30.8871	30.5727	25.0354	LOC110703610	NW_018742393.1	2091004	2095117	+	2231	protein_coding	GDP-L-galactose phosphorylase 1-like	-
110724234	13.8764	16.1525	18.7355	19.1451	12.7483	16.5012	17.7817	33.8023	35.7323	LOC110724234	NW_018742738.1	10522484	10525949	-	2092	protein_coding	malate synthase%2C glyoxysomal-like	-
110697511	63.4433	75.409	89.8462	107.164	88.2586	86.9022	94.7205	125.317	120.854	LOC110697511	NW_018744466.1	2086794	2096532	-	675	protein_coding	glutaredoxin-C2-like	-
110733585	17.4757	14.794	18.1452	17.9448	28.4441	23.2545	24.8685	20.4263	29.4104	LOC110733585	NW_018743199.1	4000244	4006456	+	1701	protein_coding	uncharacterized LOC110733585%2C transcript variant X2	-
110690650	6.90384	6.80359	6.00325	4.37605	5.20309	4.96569	4.70466	4.28971	4.55801	LOC110690650	NW_018744062.1	427336	428793	+	1359	protein_coding	protein FAR1-RELATED SEQUENCE 2-like	-
110699223	0.505645	0.48179	0.0221819	0.141565	0.0649422	0.0403659	0.0251097	0.0453322	0	LOC110699223	NW_018744582.1	1160680	1165243	-	2572	protein_coding	uncharacterized LOC110699223	-
110712120	5.38517	6.02816	5.22412	7.83537	5.28163	6.56577	10.1681	8.14163	7.19291	LOC110712120	NW_018745286.1	281140	354388	-	1518	protein_coding	uncharacterized LOC110712120%2C transcript variant X1	-
110725156	16.3311	12.8085	14.0563	17.4175	17.9802	28.6375	37.8866	23.1609	17.5808	LOC110725156	NW_018742810.1	376925	383568	-	3174	protein_coding	cyclic nucleotide-gated ion channel 1-like%2C transcript variant X1	Ion_trans
110722740	14.05	11.7329	11.75	14.4265	15.7222	16.9555	22.2115	15.8054	17.4841	LOC110722740	NW_018742684.1	2188386	2194654	+	2486	protein_coding	probable trehalase	-
110727348	4.6007	2.66831	0.540543	1.41126	1.43869	3.04041	0.723142	0.753193	0.226074	LOC110727348	NW_018742904.1	1778097	1779650	+	1161	protein_coding	glutathione transferase GST 23-like	GST_C
110701486	0.276471	0.226953	0.0679189	0.0361215	0.132565	0.154496	0	0	0	LOC110701486	NW_018742393.1	464748	467025	+	1680	pseudogene	-	-
110739008	2.74411	2.28782	1.34059	1.50743	1.2896	1.32434	1.40914	0.684928	0.616752	LOC110739008	NW_018743405.1	5490062	5494036	+	2979	protein_coding	probable inactive receptor kinase At3g02880	Pkinase
110728819	0.283613	0.134317	0.053595	0	0	0.0243826	0	0	0	LOC110728819	NW_018742963.1	837951	856477	-	2129	protein_coding	obtusifoliol 14-alpha demethylase-like	p450
110715224	0.839722	0.430826	0.0644654	0.205709	0.062912	0	0	0	0	LOC110715224	NW_018745485.1	5539	8953	+	885	protein_coding	MLP-like protein 43	-
110690001	0.621031	0.575581	0.098429	0.183217	0.228136	0.335846	0.0696379	0.11315	0.124528	LOC110690001	NW_018743979.1	1830234	1857888	+	4637	protein_coding	protein NLP6-like%2C transcript variant X2	RWP-RK
110736627	6.30876	4.33914	2.49883	4.181	2.54822	3.49988	1.93874	2.58206	1.5242	LOC110736627	NW_018743292.1	5522905	5526751	+	2032	protein_coding	amino-acid permease BAT1 homolog	-
110733045	21.1414	18.2423	16.4598	13.2529	14.4633	15.6328	13.8814	12.8656	12.309	LOC110733045	NW_018743196.1	1288673	1292617	-	870	protein_coding	sm-like protein LSM2	-
110733205	76.5653	66.9691	66.4524	81.5506	74.2498	81.5711	98.6626	93.7033	83.9525	LOC110733205	NW_018743197.1	2210116	2216658	+	2725	protein_coding	cell division cycle protein 48 homolog	AAA
110733627	26.1034	25.5349	28.4806	35.5036	33.0168	31.0721	31.983	36.4705	35.8865	LOC110733627	NW_018743199.1	4525121	4529116	-	1258	protein_coding	protein MEMO1-like	-
110684964	3.25527	3.0144	1.07277	1.03734	0.475873	1.68598	0.883175	0.697573	0.179468	LOC110684964	NW_018742287.1	406935	407715	-	585	lncRNA	uncharacterized LOC110684964	-
110737436	1.2469	1.17285	0.127633	0	0.124557	0	0	0	0	LOC110737436	NW_018742244.1	3275897	3276343	+	447	protein_coding	RING-H2 finger protein ATL79-like	-
110695877	9.86653	9.81029	10.0182	12.1823	11.2021	11.4157	13.7479	12.3925	11.827	LOC110695877	NW_018744311.1	114018	150358	-	6680	protein_coding	mediator of RNA polymerase II transcription subunit 13-like%2C transcript variant X2	-
110736572	7.32716	7.69391	8.77614	8.76913	8.05925	7.87064	9.88696	10.5839	12.544	LOC110736572	NW_018743292.1	4836013	4840960	+	4076	protein_coding	FK506-binding protein 5-like%2C transcript variant X1	FYVE
110692715	0.237628	0.106287	0.32182	0.509483	0.321369	0.313248	0.347352	0.749458	0.633541	LOC110692715	NW_018744128.1	819850	852854	+	7623	protein_coding	uncharacterized LOC110692715%2C transcript variant X1	-
110685341	6.06922	5.84172	7.91703	5.34099	3.90822	3.86807	3.0687	3.93474	4.93198	LOC110685341	NW_018743812.1	332695	336741	-	1852	protein_coding	acetylglutamate kinase-like%2C transcript variant X1	AA_kinase
110690697	2.52582	3.16775	3.27488	3.78894	2.46706	3.97302	4.94284	5.7534	4.38775	LOC110690697	NW_018744062.1	1217834	1225515	+	993	protein_coding	mitochondrial import inner membrane translocase subunit TIM10-like	-
110711114	12.986	12.8872	14.3782	14.5838	17.0861	15.9158	15.9342	19.8058	26.3276	LOC110711114	NW_018745240.1	362507	369622	-	3591	protein_coding	sucrose synthase 7-like%2C transcript variant X2	Glycos_transf_1
110681591	6.74119	7.56306	8.91597	9.31916	10.0759	7.67483	9.87887	10.9538	12.1396	LOC110681591	NW_018743555.1	3518572	3530282	+	3321	protein_coding	uncharacterized LOC110681591	-
110708737	25.8362	26.5606	31.022	34.1348	31.0864	31.9575	49.1093	34.7354	39.0427	LOC110708737	NW_018745024.1	11832842	11834528	-	960	protein_coding	dnaJ homolog subfamily B member 3-like	DnaJ
110719475	0.34576	2.28643	0.990976	2.05794	1.28946	7.29926	12.7134	2.89316	1.91047	LOC110719475	NW_018742484.1	4444694	4445902	-	1209	protein_coding	alpha-amylase/trypsin inhibitor-like	Thaumatin
110728215	7.12175	4.09064	2.98394	3.49944	3.53427	3.8521	2.71378	2.2412	1.97118	LOC110728215	NW_018742914.1	8822185	8826256	-	2237	pseudogene	-	-
110723660	0.557206	0.367559	0.268882	0.182001	0.166984	0.200169	0.138351	0.0749321	0.112456	LOC110723660	NW_018742204.1	22034153	22037549	+	2334	protein_coding	putative receptor-like protein kinase At3g47110	-
110725578	1.18504	1.3511	0.849107	0.0860158	0.473512	0.735799	0.640787	0.247897	0.186018	LOC110725578	NW_018742205.1	2156515	2158011	+	1411	protein_coding	F-box/kelch-repeat protein At3g23880-like	-
110704124	4.61474	5.90371	7.65599	4.93304	1.58051	3.14813	3.16661	3.83633	2.70939	LOC110704124	NW_018744821.1	1684506	1685280	+	775	protein_coding	uncharacterized LOC110704124	-
110690434	6.03316	7.80202	10.5915	14.0373	11.5251	11.392	9.76776	17.0466	20.3626	LOC110690434	NW_018744041.1	1109461	1112691	-	1686	protein_coding	SNF1-related protein kinase regulatory subunit gamma-1-like%2C transcript variant X2	CBS
110684321	11.3208	12.9193	10.7433	12.2106	11.7104	12.3766	14.0002	17.0642	18.1558	LOC110684321	NW_018743697.1	3662871	3684549	-	2634	protein_coding	beta-galactosidase 17-like%2C transcript variant X2	-
110702077	10.4402	9.21146	11.4395	12.2195	12.823	13.7677	14.819	12.9053	14.9952	LOC110702077	NW_018744662.1	3177330	3183215	+	2349	protein_coding	uncharacterized LOC110702077	-
novel.177	1.30969	1.48788	1.78108	0.916679	0.616766	1.62057	0.715411	0.704497	0.370051	-	NW_018742418.1	1157813	1158805	+	993	-	-	-
110723340	1.17702	0.929048	0.111212	0.236585	0.108532	0	0	0	0	LOC110723340	NW_018742726.1	972164	972676	+	513	protein_coding	uncharacterized LOC110723340	-
110705157	15.5762	18.3901	28.6412	12.8111	15.4659	12.532	11.3508	10.5995	13.9985	LOC110705157	NW_018744874.1	2262727	2265488	+	990	protein_coding	uncharacterized LOC110705157	-
110700015	1.44299	1.91096	2.02999	1.82085	1.98108	2.24679	2.65805	2.55418	3.24779	LOC110700015	NW_018744616.1	548344	554843	-	3766	protein_coding	uncharacterized LOC110700015%2C transcript variant X6	-
110740310	0.854256	1.15206	2.2485	2.23221	1.87248	1.99132	4.64937	3.24724	2.28956	LOC110740310	NW_018743555.1	2147635	2155027	+	1903	pseudogene	-	p450
110739922	23.6156	27.7347	26.628	31.0954	30.6307	31.2391	30.6557	40.7559	39.3578	LOC110739922	NW_018743516.1	182941	188213	+	1007	protein_coding	NEDD8-conjugating enzyme Ubc12-like	UQ_con
110714147	1.34499	0.993687	0.374472	0.398313	0.365448	0.701494	0.324157	0.337628	0.101341	LOC110714147	NW_018745454.1	2104015	2107151	+	2590	pseudogene	-	-
110707761	1.98921	1.78354	1.80289	2.64941	2.36136	2.59013	3.46407	3.32088	2.35734	LOC110707761	NW_018745003.1	1158228	1168761	+	2405	protein_coding	probable N-acetylglucosaminyl-phosphatidylinositol de-N-acetylase%2C transcript variant X2	-
110716473	1.58717	1.38279	0.294271	0.46951	1.11283	0.468568	0.124917	0.375868	0.236919	LOC110716473	NW_018745587.1	691113	693013	+	1551	protein_coding	probable carbohydrate esterase At4g34215	-
110693639	6.07368	6.14166	6.32101	6.89658	7.36008	7.13369	8.41441	8.42717	7.86293	LOC110693639	NW_018744151.1	3687225	3699757	+	2103	protein_coding	putative membrane-bound O-acyltransferase C24H6.01c	MBOAT
110691220	1.12388	1.74034	1.88249	2.13583	1.24925	2.78623	4.51762	2.35959	2.72518	LOC110691220	NW_018744072.1	1520225	1528353	-	2273	protein_coding	amino-acid permease BAT1-like	-
110682451	3.34098	1.5208	1.35764	0.9846	3.91456	2.38637	0.55885	1.07199	0.794939	LOC110682451	NW_018743574.1	7524738	7527627	+	1849	protein_coding	heptahelical transmembrane protein 4-like	-
110695195	6.47935	10.4787	10.6837	4.87682	12.959	15.7818	20.6134	17.9444	11.7406	LOC110695195	NW_018744290.1	1738120	1739438	+	1319	protein_coding	RING-H2 finger protein ATL78-like	-
110699958	4.16669	4.98373	5.30642	7.01358	5.33177	5.42818	8.28158	6.38477	7.02044	LOC110699958	NW_018744603.1	2532742	2534921	+	1817	protein_coding	protein PIN-LIKES 2-like	-
novel.61	1.67268	2.11436	2.53101	2.9772	1.88884	2.68223	4.28076	3.83374	2.87678	-	NW_018742205.1	929069	930984	-	1916	-	-	-
110683046	28.5604	29.3491	33.3144	37.3148	34.6858	35.508	40.6392	37.3908	39.4415	LOC110683046	NW_018743616.1	2540320	2551097	-	2228	protein_coding	casein kinase 1-like protein 2	Pkinase
110699381	2.34696	4.19503	1.72039	5.04465	0.68065	2.07304	1.00005	0.902727	0.0855654	LOC110699381	NW_018744582.1	2932982	2934644	+	1227	protein_coding	peroxidase P7-like	-
110714223	3.81	3.4917	4.64417	2.05194	3.41663	1.52774	1.17275	2.33627	2.56391	LOC110714223	NW_018745454.1	659230	662588	-	1597	protein_coding	ycf20-like protein%2C transcript variant X1	-
110723150	4.73235	3.76186	4.87991	6.01117	6.05795	5.10944	5.76771	6.47135	7.08179	LOC110723150	NW_018742720.1	2104762	2113501	-	3180	protein_coding	protein tesmin/TSO1-like CXC 2	-
110717658	124.715	146.413	134.937	126.756	101.469	109.821	108.719	76.4601	55.0444	LOC110717658	NW_018745684.1	7729891	7731910	-	597	protein_coding	40S ribosomal protein S30	-
110724588	0.286563	0.392063	0.205328	0.0312001	0.0286258	0.133446	0	0.0299728	0.0809682	LOC110724588	NW_018742770.1	1175981	1179270	-	1945	protein_coding	cyclic dof factor 4-like%2C transcript variant X2	-
110684296	0.323532	0.311233	0.0248376	0	0.0969563	0.112996	0	0.0253797	0	LOC110684296	NW_018743697.1	3504760	3508605	-	2297	protein_coding	3-epi-6-deoxocathasterone 23-monooxygenase-like	p450
novel.766	0.770616	0.143771	0.344204	0.457648	2.01546	0.156593	1.46113	2.1103	1.42519	-	NW_018743572.1	1416246	1416995	-	663	-	-	-
110705169	35.8823	36.852	33.631	26.0312	30.5768	27.5509	28.1003	28.9495	25.0998	LOC110705169	NW_018744874.1	2365540	2367314	+	1464	protein_coding	GATA transcription factor 5-like	GATA
novel.835	2.4246	2.30807	2.00937	1.45031	0.875427	1.763	1.381	1.02662	1.38664	-	NW_018743783.1	2318878	2321873	+	1590	-	PF08661:Replication factor A protein 3|PF14111:Domain of unknown function (DUF4283)	-
110730057	0.42439	0.48386	0.405445	0.0616083	0	0.210804	0.0655656	0.0591849	0	LOC110730057	NW_018743021.1	3084342	3087511	-	985	protein_coding	protein ANTI-SILENCING 1-like	-
110723751	299.274	362.078	373.174	424.925	400.363	434.045	406.628	516.365	594.995	LOC110723751	NW_018742733.1	1285005	1287717	-	891	protein_coding	protein translation factor SUI1 homolog	SUI1
novel.1325	0.690297	1.01189	0.242259	0.515365	1.41853	2.4247	2.46811	1.98037	2.34051	-	NW_018744828.1	687126	687862	-	471	-	-	-
110721097	38.3986	35.2228	39.0718	42.9419	37.5922	38.0415	56.6459	48.6782	45.1919	LOC110721097	NW_018742589.1	586397	594105	+	2897	protein_coding	calmodulin-binding protein 60 D-like%2C transcript variant X1	-
110739876	0.635866	0.563499	1.27808	0.434268	0.5197	0.306877	0.361692	0.36277	0.277662	LOC110739876	NW_018743514.1	1393848	1397061	+	3214	pseudogene	-	-
110699492	14.0231	16.398	16.8751	15.2524	12.202	10.2628	12.4215	10.498	11.062	LOC110699492	NW_018744583.1	570589	577764	-	1305	protein_coding	50S ribosomal protein L15-like	-
110686357	0.580809	0.234779	0	0	0.0421956	0.0196706	0	0	0	LOC110686357	NW_018743858.1	427903	430653	+	2639	protein_coding	heat stress transcription factor B-4-like	HSF_DNA-bind
110696231	4.50485	4.02174	4.05516	6.39564	4.40583	6.07078	6.98735	7.06261	4.98109	LOC110696231	NW_018744315.1	12970	22247	+	2856	protein_coding	uncharacterized LOC110696231%2C transcript variant X1	-
110703185	18.1254	18.0537	31.9713	17.9937	19.2424	11.4102	4.8279	10.2609	15.1553	LOC110703185	NW_018744718.1	109276	121457	-	3585	protein_coding	uncharacterized protein sll1770-like	ABC1
110716997	6.29027	5.04898	6.376	7.41774	8.64217	6.70789	8.22	7.75938	9.02407	LOC110716997	NW_018745650.1	4481016	4494335	+	2577	protein_coding	uncharacterized LOC110716997%2C transcript variant X3	PHD
110729560	0.625972	0.477152	0.637083	0.140202	0.407342	0.239864	0.223812	0.246927	0.262775	LOC110729560	NW_018742987.1	590769	593365	-	2597	protein_coding	UDP-glycosyltransferase 88B1-like	UDPGT
110685001	8.25008	8.08466	8.35408	8.35405	8.82739	8.61831	10.0395	10.2647	10.8399	LOC110685001	NW_018743791.1	495821	512836	-	3879	pseudogene	-	FF
110716545	12.418	8.9767	4.46216	4.45566	7.02074	7.16722	4.07182	2.60546	0.460845	LOC110716545	NW_018745590.1	43559	45187	+	1253	protein_coding	early nodulin-like protein 1	Cu_bind_like
110702052	7.21478	6.64065	5.74322	8.73852	9.0197	7.8212	8.00819	10.9987	10.8838	LOC110702052	NW_018744662.1	2753349	2758077	+	1500	protein_coding	protein S-acyltransferase 11-like%2C transcript variant X1	-
110728966	2.76241	2.40608	2.40675	2.14031	3.77342	2.80016	1.11657	1.45138	1.66995	LOC110728966	NW_018742966.1	667350	670434	+	1446	protein_coding	uncharacterized LOC110728966%2C transcript variant X1	-
110735071	4.93741	5.03602	7.80786	5.33063	5.10344	4.36168	3.12428	3.41396	3.90951	LOC110735071	NW_018743252.1	4907401	4910916	+	1571	lncRNA	uncharacterized LOC110735071%2C transcript variant X3	-
110737626	0.0267861	0.137428	0.0658038	0.489953	0.0642182	0.86817	1.30356	0.26896	0.181641	LOC110737626	NW_018743331.1	9861805	9871268	+	1734	protein_coding	non-functional pseudokinase ZED1-like	Pkinase_Tyr
110719629	7.81042	7.22576	7.9097	9.71598	9.86053	8.77558	9.35806	10.4549	10.7759	LOC110719629	NW_018742484.1	7188823	7195329	+	2236	protein_coding	BTB/POZ domain-containing protein POB1-like%2C transcript variant X1	BTB
110691714	5.06696	3.03292	2.07461	1.22594	2.64326	1.36331	1.82657	0.824404	1.32562	LOC110691714	NW_018742329.1	4625599	4626738	+	990	protein_coding	uncharacterized LOC110691714	-
110732513	0.28885	0.0444591	0.03548	0	0.1385	0.0322827	0	0	0	LOC110732513	NW_018743175.1	3253289	3265009	+	3216	protein_coding	glutamate receptor 2.1-like	ANF_receptor
110683993	5.79572	8.785	11.1406	4.99502	6.24052	4.13648	3.0538	3.8031	6.1366	LOC110683993	NW_018743697.1	4650	20125	-	2284	protein_coding	uncharacterized RNA methyltransferase pc1998-like	-
110727098	14.5988	14.3914	16.9601	18.6989	16.5751	17.4104	19.1161	19.4282	21.5187	LOC110727098	NW_018742899.1	1536322	1549717	-	4696	protein_coding	mediator of RNA polymerase II transcription subunit 15a-like%2C transcript variant X2	-
110732426	8.08677	4.25537	2.16492	7.99189	8.16101	12.8618	16.1936	12.7959	7.9679	LOC110732426	NW_018743175.1	2349260	2351946	-	1344	protein_coding	serine/threonine-protein kinase SAPK3-like	Pkinase
110735197	0.601371	0.725974	0.0651773	0.0693269	0.275629	0.256983	0.0245934	0.111	0	LOC110735197	NW_018743252.1	9451791	9455794	-	2626	protein_coding	CO(2)-response secreted protease-like	Peptidase_S8
novel.1303	0	0	0	0.541823	0	0	0.384418	1.38803	0.781167	-	NW_018744745.1	1770968	1771401	+	336	-	PF05699:hAT family C-terminal dimerisation region	hATC
110706983	0.761144	1.04728	1.06242	0.994452	0.580618	1.10201	0.384847	0.586228	0.430122	LOC110706983	NW_018744991.1	2934059	2937093	+	2685	protein_coding	two-pore potassium channel 1-like%2C transcript variant X1	Ion_trans_2
110735124	16.8899	17.8323	17.5742	23.8451	20.3299	19.8126	20.282	25.4475	27.2529	LOC110735124	NW_018743252.1	6776698	6784987	-	1331	protein_coding	protein PTST%2C chloroplastic-like	-
110692826	1.93186	1.779	2.1904	2.58873	1.99907	2.45436	3.12235	3.0879	2.64991	LOC110692826	NW_018744128.1	2189734	2193162	-	2813	protein_coding	putative pentatricopeptide repeat-containing protein At3g01580	-
110702686	1.65361	1.54708	1.31428	3.05009	2.74013	2.11991	3.04314	3.29638	2.36362	LOC110702686	NW_018744693.1	7311437	7314049	+	955	lncRNA	uncharacterized LOC110702686	-
110707224	9.16228	6.32444	2.88569	2.52775	4.15798	3.07355	3.13207	3.00072	1.53063	LOC110707224	NW_018744996.1	722790	728641	-	3361	protein_coding	uncharacterized LOC110707224%2C transcript variant X2	-
110692309	4.19224	3.69532	4.33277	3.2574	3.1436	2.70389	2.10566	3.22199	2.42121	LOC110692309	NW_018744100.1	950811	956583	-	2515	protein_coding	pentatricopeptide repeat-containing protein At1g80550%2C mitochondrial-like	-
110726943	0.836885	0.858742	0.367129	1.64011	1.6481	1.06894	1.74546	1.95074	1.82413	LOC110726943	NW_018742205.1	227452	229897	-	777	protein_coding	uncharacterized LOC110726943	-
110722089	3.16811	2.71855	2.52603	2.17853	1.93215	1.69791	1.49412	2.11609	1.57043	LOC110722089	NW_018742651.1	1643241	1647763	-	2507	protein_coding	INO80 complex subunit D-like	-
110681923	0.190513	0.156391	0.0936044	0.024891	0	0.0638769	0.0264898	0	0	LOC110681923	NW_018743574.1	1633738	1639884	+	2438	pseudogene	-	B3
110689299	14.8902	16.0297	14.5678	18.8401	17.1603	18.8607	19.3238	20.9188	20.608	LOC110689299	NW_018743955.1	6723577	6726343	+	889	protein_coding	uncharacterized LOC110689299	ubiquitin
110699652	6.02519	7.09175	7.22672	7.89519	7.49868	10.0415	8.45161	9.45299	11.0156	LOC110699652	NW_018744593.1	2624078	2637836	-	2621	pseudogene	-	-
110715741	12.8947	7.45248	3.41884	3.83538	3.18006	4.15576	3.41656	3.08407	3.61268	LOC110715741	NW_018745533.1	397210	405691	+	2136	protein_coding	protein Brevis radix-like 4	-
110708198	1.51664	0.778125	1.44376	0.743071	0.863564	0.296632	0.263601	0.523485	0.514231	LOC110708198	NW_018745013.1	701587	716174	-	1225	pseudogene	-	-
110707246	2.76638	3.18832	3.38569	3.60124	3.85679	3.55107	4.16704	4.1515	4.42929	LOC110707246	NW_018744996.1	1305276	1332834	-	4634	protein_coding	uncharacterized LOC110707246	-
110739584	2.48162	3.15133	2.20733	3.61496	3.22551	4.49502	3.6753	4.77356	3.69664	LOC110739584	NW_018743505.1	17697	27669	-	4885	pseudogene	-	-
110717613	0.321712	0.990341	1.63005	2.36432	1.97642	2.38204	2.73985	2.77606	2.81788	LOC110717613	NW_018742455.1	1755571	1756812	-	1155	protein_coding	putative disease resistance RPP13-like protein 1	-
novel.823	0.746068	1.29966	1.57708	0.498712	0.894329	0.213305	0.482496	0.631534	0.549064	-	NW_018743722.1	1042370	1045046	+	2677	-	-	-
110718147	1.25003	0.628762	0.0602131	0.0960699	0.0881433	0.301328	0.0340803	0.0615273	0.138508	LOC110718147	NW_018745684.1	1287892	1290422	-	1895	protein_coding	uncharacterized LOC110718147	MFS_1
110700661	2.45073	1.5767	0.764514	0.736952	1.23572	1.21733	0.649067	0.659139	0.615512	LOC110700661	NW_018744626.1	5343020	5348094	+	2388	protein_coding	heparanase-like protein 2	-
110713295	26.6506	26.3644	25.7745	33.2187	32.6811	26.6186	30.5607	36.7181	36.8716	LOC110713295	NW_018742418.1	9291232	9293931	-	1213	protein_coding	cell division topological specificity factor homolog%2C chloroplastic-like	-
110717331	67.7415	59.4625	67.2204	66.6505	59.629	66.4849	83.529	79.5686	81.5015	LOC110717331	NW_018745684.1	7703977	7711561	+	1902	protein_coding	guanosine nucleotide diphosphate dissociation inhibitor 2	-
110691556	64.137	62.7564	83.5305	64.6911	52.0541	41.3794	27.1925	48.3671	48.8776	LOC110691556	NW_018744080.1	4009109	4010153	+	1045	pseudogene	-	adh_short
110711311	0.595476	0.325882	0.0487623	0	0.237937	0.310576	0	0	0	LOC110711311	NW_018745251.1	1270957	1275316	+	1170	protein_coding	CASP-like protein 1B2%2C transcript variant X2	-
110686821	14.0894	14.5798	17.1302	16.9416	14.1984	14.8659	18.8268	21.1009	21.8884	LOC110686821	NW_018743894.1	329736	346144	-	1945	protein_coding	protein farnesyltransferase subunit beta-like	-
[truncated: 121 more rows]

## Sheet: DEPs
Protein	Description	Gene	H2Op_1	H2Op_3	H2Op_2	SALTp_2	SALTp_1	ACCp_1	SALTp_3	ACCp_3	ACCp_2	GO_NUM	GO_Description	KEGG_Description	KEGG_EC	KEGG_ko	COG_Function_Description	COG_Function_Class	COG_Class_Description	IPR_Term
XP_021757275.1	ribulose bisphosphate carboxylase/oxygenase activase	LOC110722310	22770.4	21599.5	20566.3	17219.3	19955.5	15050.9	20025.4	15862.6	19782.9	1	Molecular Function:ATP binding (GO:0005524)	--	--	--	Ribulose bisphosphate carboxylase small subunit	G	Carbohydrate transport and metabolism ;	IPR003959 [ATPase, AAA-type, core]
XP_021734528.1	S-adenosylmethionine synthase 4	LOC110701227	2092.6	2227.7	2152.4	2525.9	2496.8	2710.9	2579.6	2742.8	2408.4	2	Molecular Function:methionine adenosyltransferase activity (GO:0004478),Biological Process:S-adenosylmethionine biosynthetic process (GO:0006556)	S-adenosylmethionine synthetase	2.5.1.6	ko00270 Cysteine and methionine metabolism ko01100 Metabolic pathways ko01110 Biosynthesis of secondary metabolites ko01230 Biosynthesis of amino acids	S-adenosylmethionine synthetase	H	Coenzyme transport and metabolism ;	IPR022628 [S-adenosylmethionine synthetase, N-terminal] ; IPR022629 [S-adenosylmethionine synthetase, central domain] ; IPR022630 [S-adenosylmethionine synthetase, C-terminal]
XP_021719138.1	stromal 70 kDa heat shock-related protein	LOC110686849	1416.6	1580.9	1642.2	2215.9	1700.1	2372.1	1732.4	2136.9	1788.1	--	--	heat shock 70kDa protein 1/2/6/8	--	ko03040 Spliceosome ko04141 Protein processing in endoplasmic reticulum ko04144 Endocytosis	Molecular chaperone DnaK (HSP70)	O	Posttranslational modification, protein turnover, chaperones ;	IPR013126 [Heat shock protein 70 family]
XP_021776016.1	ubiquitin carboxyl-terminal hydrolase 13-like isoform X1	LOC110739843	362.3	378.8	415.5	464.7	439.4	540.7	445	490.1	438.1	3	Molecular Function:protein binding (GO:0005515),Biological Process:protein deubiquitination (GO:0016579),Molecular Function:thiol-dependent ubiquitinyl hydrolase activity (GO:0036459)	ubiquitin carboxyl-terminal hydrolase 7	3.4.19.12		Ubiquitin C-terminal hydrolase	O	Posttranslational modification, protein turnover, chaperones ;	IPR001394 [Peptidase C19, ubiquitin carboxyl-terminal hydrolase] ; IPR002083 [MATH/TRAF domain] ; IPR024729 [Ubiquitin carboxyl-terminal hydrolase 7, ICP0-binding domain] ; IPR029346 [Ubiquitin carboxyl-terminal hydrolase, C-terminal]
XP_021735270.1	1-aminocyclopropane-1-carboxylate oxidase 4-like	LOC110701957	15248	14013.6	13543.2	17397.5	15639.8	17313.4	16306.5	17634.6	16578.6	2	Molecular Function:oxidoreductase activity (GO:0016491),Biological Process:oxidation-reduction process (GO:0055114)	aminocyclopropanecarboxylate oxidase	1.14.17.4	ko00270 Cysteine and methionine metabolism ko01100 Metabolic pathways ko01110 Biosynthesis of secondary metabolites	Isopenicillin N synthase and related dioxygenases	Q	Secondary metabolites biosynthesis, transport and catabolism ;	IPR005123 [Oxoglutarate/iron-dependent dioxygenase] ; IPR026992 [Non-haem dioxygenase N-terminal domain]
XP_021739586.1	glycerophosphodiester phosphodiesterase GDPDL3-like	LOC110705967	4220.6	4857.4	4705	3957.6	4499.3	3814.7	4441.1	3984.2	3507.2	2	Biological Process:lipid metabolic process (GO:0006629),Molecular Function:phosphoric diester hydrolase activity (GO:0008081)	--	--	--	Uncharacterized conserved protein	S	Function unknown ;	IPR030395 [Glycerophosphodiester phosphodiesterase domain]
XP_021745795.1	xyloglucan endotransglucosylase/hydrolase protein 24-like	LOC110711687	7004.6	5693.6	7343.8	5317.2	6066.5	4789.8	5491.4	4368.2	5226.2	5	Cellular Component:cell wall (GO:0005618),Biological Process:carbohydrate metabolic process (GO:0005975),Biological Process:cellular glucan metabolic process (GO:0006073),Molecular Function:xyloglucan:xyloglucosyl transferase activity (GO:0016762),Cellular Component:apoplast (GO:0048046)	xyloglucan:xyloglucosyl transferase	2.4.1.207	--	Beta-glucanase, GH16 family	G	Carbohydrate transport and metabolism ;	IPR000757 [Glycoside hydrolase family 16] ; IPR010713 [Xyloglucan endo-transglycosylase, C-terminal]
XP_021763237.1	pathogenesis-related protein STH-21-like	LOC110727953	2567.1	2856	2102	2245.6	1575	1582.8	1716.2	1558.9	1381.9	2	Biological Process:defense response (GO:0006952),Biological Process:response to biotic stimulus (GO:0009607)	--	--	--	--	--	--	IPR000916 [Bet v I/Major latex protein]
XP_021766573.1	probable aspartyl protease At4g16563	LOC110731025	2930.7	3132.3	3127.3	2651.8	2568	2342.8	2487.6	2473.2	2300.9	--	--	--	--	--	--	--	--	IPR032799 [Xylanase inhibitor, C-terminal] ; IPR032861 [Xylanase inhibitor, N-terminal]
XP_021763382.1	CLIP-associated protein-like isoform X1	LOC110728073	192.3	194.2	175.3	212.5	220.5	244	216.7	223.2	207.7	1	Molecular Function:protein binding (GO:0005515)	CLIP-associating protein 1/2	--	--	--	--	--	IPR000357 [HEAT repeat] ; IPR024395 [CLASP N-terminal domain]
XP_021764986.1	putative cell division cycle ATPase	LOC110729552	451.2	485.2	466.6	520	572.1	612.9	577.2	555.2	578.5	1	Molecular Function:ATP binding (GO:0005524)	--	--	--	AAA+-type ATPase, SpoVK/Ycf46/Vps4 family	MDT	Cell wall/membrane/envelope biogenesis ; Cell cycle control, cell division, chromosome partitioning ; Signal transduction mechanisms ;	IPR003959 [ATPase, AAA-type, core]
XP_021728212.1	uncharacterized protein LOC110695268	LOC110695268	514	534.8	475.1	459.9	280.1	281.4	208.7	377.1	278.9	--	--	--	--	--	--	--	--	--
XP_021763234.1	pathogenesis-related protein STH-21-like	LOC110727951	619	646	634.2	676.6	523.2	532.1	492.4	501.5	470.3	2	Biological Process:defense response (GO:0006952),Biological Process:response to biotic stimulus (GO:0009607)	--	--	--	--	--	--	IPR000916 [Bet v I/Major latex protein]
XP_021770993.1	probable inactive receptor kinase At3g02880	LOC110735143	1404.4	1404.1	1324.3	1204.8	1100.3	1098.6	1147.1	1169.2	1158.9	2	Molecular Function:protein kinase activity (GO:0004672),Biological Process:protein phosphorylation (GO:0006468)	--	--	--	Leucine-rich repeat (LRR) protein	K	Transcription ;	IPR001245 [Serine-threonine/tyrosine-protein kinase catalytic domain] ; IPR013210 [Leucine-rich repeat-containing N-terminal, plant-type] ; IPR025875 [Leucine rich repeat 4]
XP_021768666.1	60S ribosomal protein L27a-3-like	LOC110732979	512.9	434.5	437.5	636.6	495.7	575.4	529.5	581.3	515.5	--	--	large subunit ribosomal protein L27Ae	--	ko03010 Ribosome	Ribosomal protein L15	J	Translation, ribosomal structure and biogenesis ;	IPR021131 [Ribosomal protein L18e/L15P]
XP_021737719.1	peroxidase 12-like	LOC110704238	590.9	710.5	665.3	599.6	628.6	517.3	598.2	543.4	530.4	4	Molecular Function:peroxidase activity (GO:0004601),Biological Process:response to oxidative stress (GO:0006979),Molecular Function:heme binding (GO:0020037),Biological Process:oxidation-reduction process (GO:0055114)	peroxidase	1.11.1.7	ko00940 Phenylpropanoid biosynthesis ko01100 Metabolic pathways ko01110 Biosynthesis of secondary metabolites	--	--	--	IPR002016 [Haem peroxidase, plant/fungal/bacterial]
XP_021723405.1	NADPH--cytochrome P450 reductase-like	LOC110690832	1059.6	1091.4	1103.5	1262.2	1249.7	1338.3	1332.1	1328.7	1309.9	3	Molecular Function:FMN binding (GO:0010181),Molecular Function:oxidoreductase activity (GO:0016491),Biological Process:oxidation-reduction process (GO:0055114)	NADPH-ferrihemoprotein reductase	1.6.2.4	--	Sulfite reductase, alpha subunit (flavoprotein)	P	Inorganic ion transport and metabolism ;	IPR001433 [Oxidoreductase FAD/NAD(P)-binding] ; IPR003097 [FAD-binding, type 1] ; IPR008254 [Flavodoxin/nitric oxide synthase]
XP_021717696.1	methylcrotonoyl-CoA carboxylase beta chain	LOC110685475	409	380.8	388.6	481.1	378.8	499	355.7	520.9	449.3	--	--	3-methylcrotonyl-CoA carboxylase beta subunit	6.4.1.4	ko00280 Valine, leucine and isoleucine degradation ko01100 Metabolic pathways	Acetyl-CoA carboxylase, carboxyltransferase component	I	Lipid transport and metabolism ;	IPR000022 [Carboxyl transferase]
XP_021771663.1	alcohol dehydrogenase 1-like	LOC110735786	382.3	391.6	497.9	366.5	285.2	281.7	363.8	311.5	218.3	1	Biological Process:oxidation-reduction process (GO:0055114)	alcohol dehydrogenase class-P	1.1.1.1	ko00010 Glycolysis / Gluconeogenesis ko00071 Fatty acid degradation ko00350 Tyrosine metabolism ko00592 alpha-Linolenic acid metabolism ko01100 Metabolic pathways ko01110 Biosynthesis of secondary metabolites	Zn-dependent alcohol dehydrogenase	R	General function prediction only ;	IPR013149 [Alcohol dehydrogenase, C-terminal] ; IPR013154 [Alcohol dehydrogenase, N-terminal]
XP_021767233.1	caffeic acid 3-O-methyltransferase-like	LOC110731662	1411.1	1781.9	1665.1	1743.7	1986.7	1948.9	2024.7	1881.7	2003.3	2	Molecular Function:O-methyltransferase activity (GO:0008171),Molecular Function:protein dimerization activity (GO:0046983)	caffeic acid 3-O-methyltransferase	2.1.1.68	ko00940 Phenylpropanoid biosynthesis ko01100 Metabolic pathways ko01110 Biosynthesis of secondary metabolites	Ubiquinone/menaquinone biosynthesis C-methylase UbiE	H	Coenzyme transport and metabolism ;	IPR001077 [O-methyltransferase, family 2] ; IPR012967 [Plant methyltransferase dimerisation]
XP_021714049.1	aspartyl protease family protein 1-like isoform X3	LOC110682113	1584.6	1519.3	1622.5	1362.2	1329.1	1326.2	1372	1285.5	1252.7	--	--	--	--	--	--	--	--	IPR032799 [Xylanase inhibitor, C-terminal] ; IPR032861 [Xylanase inhibitor, N-terminal]
XP_021766350.1	fasciclin-like arabinogalactan protein 2	LOC110730834	3925.9	3837.5	4092.5	3115.1	3806	3207.8	3440.6	2904.8	3282.9	--	--	--	--	--	--	--	--	IPR000782 [FAS1 domain]
XP_021748862.1	hydroquinone glucosyltransferase-like	LOC110714620	1562.1	1542.3	1508.7	1797.3	1800.6	1920.9	1841.1	1934.1	1845.5	1	Biological Process:metabolic process (GO:0008152)	hydroquinone glucosyltransferase	2.4.1.218	--	UDP:flavonoid glycosyltransferase YjiC, YdhE family	G	Carbohydrate transport and metabolism ;	IPR002213 [UDP-glucuronosyl/UDP-glucosyltransferase]
XP_021762810.1	probable histone-arginine methyltransferase 1.3	LOC110727551	59.1	69.3	66.9	73.6	72.7	78.9	86.4	76.7	80.3	2	Biological Process:protein methylation (GO:0006479),Molecular Function:methyltransferase activity (GO:0008168)	type I protein arginine methyltransferase	2.1.1.319		Predicted RNA methylase	R	General function prediction only ;	IPR025799 [Protein arginine N-methyltransferase]
XP_021730216.1	pathogenesis-related protein STH-21-like	LOC110697177	1519.3	1231.9	1175.4	1149.5	724	695.4	618.3	848.5	634.9	2	Biological Process:defense response (GO:0006952),Biological Process:response to biotic stimulus (GO:0009607)	--	--	--	--	--	--	IPR000916 [Bet v I/Major latex protein]
XP_021738761.1	protein ENHANCED PSEUDOMONAS SUSCEPTIBILTY 1-like	LOC110705212	1865	1721.3	1685	2263.8	1904.1	2506.6	1864.3	2261.6	2124.2	--	--	--	--	--	--	--	--	IPR003480 [Transferase]
XP_021768019.1	RGG repeats nuclear RNA binding protein A-like isoform X1	LOC110732393	372.6	369.3	309.2	408.5	352	440.8	365.6	426.2	402.3	--	--	plasminogen activator inhibitor 1 RNA-binding protein	--	--	--	--	--	IPR006861 [Hyaluronan/mRNA-binding protein] ; IPR019084 [Stm1-like, N-terminal]
XP_021752451.1	pectin acetylesterase 10-like	LOC110717959	605.8	446	495.8	319.3	327.7	321.7	308.3	318.5	261	1	Molecular Function:hydrolase activity (GO:0016787)	--	--	--	--	--	--	IPR004963 [Pectinacetylesterase/NOTUM]
XP_021733992.1	exocyst complex component EXO70E2-like	LOC110700708	2343.5	2390.9	2338.8	2949.7	2737.6	2959.5	2757	2814.6	2781	2	Cellular Component:exocyst (GO:0000145),Biological Process:exocytosis (GO:0006887)	exocyst complex component 7	--		--	--	--	IPR004140 [Exocyst complex component Exo70]
XP_021718073.1	peroxidase 72-like	LOC110685846	281	274.3	237.8	207.8	246.8	201.6	220.4	218.1	228.1	4	Molecular Function:peroxidase activity (GO:0004601),Biological Process:response to oxidative stress (GO:0006979),Molecular Function:heme binding (GO:0020037),Biological Process:oxidation-reduction process (GO:0055114)	peroxidase	1.11.1.7	ko00940 Phenylpropanoid biosynthesis ko01100 Metabolic pathways ko01110 Biosynthesis of secondary metabolites	--	--	--	IPR002016 [Haem peroxidase, plant/fungal/bacterial]
XP_021725990.1	probable sesquiterpene synthase	LOC110693173	85.7	95.5	90.6	79.9	81.7	66.9	85.6	74.2	72.6	4	Molecular Function:magnesium ion binding (GO:0000287),Biological Process:metabolic process (GO:0008152),Molecular Function:terpene synthase activity (GO:0010333),Molecular Function:lyase activity (GO:0016829)	--	--	ko00909 Sesquiterpenoid and triterpenoid biosynthesis ko01100 Metabolic pathways ko01110 Biosynthesis of secondary metabolites	--	--	--	IPR001906 [Terpene synthase, N-terminal domain] ; IPR005630 [Terpene synthase, metal-binding domain]
XP_021737722.1	peroxidase 12-like	LOC110704240	527.8	616	559.7	514.4	462.7	410.9	418.4	439.8	461.8	4	Molecular Function:peroxidase activity (GO:0004601),Biological Process:response to oxidative stress (GO:0006979),Molecular Function:heme binding (GO:0020037),Biological Process:oxidation-reduction process (GO:0055114)	peroxidase	1.11.1.7	ko00940 Phenylpropanoid biosynthesis ko01100 Metabolic pathways ko01110 Biosynthesis of secondary metabolites	--	--	--	IPR002016 [Haem peroxidase, plant/fungal/bacterial]
XP_021754122.1	alpha-amylase/trypsin inhibitor-like	LOC110719475	589.3	566.6	531.3	688	662	769.8	634.3	622.5	743.2	--	--	--	--	--	--	--	--	IPR001938 [Thaumatin]
XP_021749349.1	23 kDa jasmonate-induced protein-like	LOC110715081	1829.9	1387.5	1677	1127.7	806.2	1030.5	1583.1	905.6	616.3	--	--	--	--	--	--	--	--	--
XP_021749487.1	MLP-like protein 43	LOC110715224	2867.8	2974.2	2776.4	2069	2250.4	2068.7	2704.5	1949.4	2622.2	2	Biological Process:defense response (GO:0006952),Biological Process:response to biotic stimulus (GO:0009607)	--	--	--	--	--	--	IPR000916 [Bet v I/Major latex protein]
XP_021738745.1	transcription factor VIP1-like	LOC110705199	1174.4	941.3	942.8	1245.6	1112.5	1324.7	1121.8	1308	1192.7	1	Molecular Function:sequence-specific DNA binding (GO:0043565)	--	--	--	--	--	--	IPR004827 [Basic-leucine zipper domain]
XP_021774115.1	serine/threonine-protein phosphatase 4 regulatory subunit 3-like isoform X1	LOC110738058	370.6	446.1	438.4	462.8	492.1	539.3	510.7	491.1	489.7	--	--	protein phosphatase 4 regulatory subunit 3	--		--	--	--	IPR006887 [Domain of unknown function DUF625]
XP_021728692.1	GDSL esterase/lipase At5g03610-like	LOC110695766	530.9	684.5	628.8	369.9	497	321.7	481.1	316.1	409.1	--	--	--	--	--	3-phytase (myo-inositol-hexaphosphate 3-phosphohydrolase)	I	Lipid transport and metabolism ;	IPR001087 [GDSL lipase/esterase]
[truncated: 60 more rows]
